# Supplementary material for: The mesencephalic locomotor region recruits V2a reticulospinal neurons to drive forward locomotion in larval zebrafish
Source: Nat Neurosci. 2023 Sep 4;26(10):1775–90. doi: 10.1038/s41593-023-01418-0 (PMC10545542; doi:10.1038/s41593-023-01418-0)
Supplement: Supplementary file 5 — Microsoft Excel worksheet for panels c,d,f,l,n. [file 41593_2023_1418_MOESM5_ESM.zip]

Archive with 2 entries (2 files):
- CARBO_SourceData_Fig2.xlsx
- CARBO_SourceData_Fig2n.csv
