# Supplementary material for: The mesencephalic locomotor region recruits V2a reticulospinal neurons to drive forward locomotion in larval zebrafish
Source: Nat Neurosci. 2023 Sep 4;26(10):1775–90. doi: 10.1038/s41593-023-01418-0 (PMC10545542; doi:10.1038/s41593-023-01418-0)
Supplement: Supplementary file 5 — Microsoft Excel worksheet for panels c,d,f,l,n. [file 41593_2023_1418_MOESM5_ESM.zip › CARBO_SourceData_Fig2.xlsx]

## Sheet: Fig2c
abs_max_bend_amp	manual_cat	median_iTBF	Cat	fishlabel	trial	electrode_pos	electrode_placement	stim_duration	stim_intensity	stim_num	stim_freq	bout_condition	start_time
71.2553	S	3.333	S	190604_F01	190604_F01_P01_T01	not_MLR	0	2	0.9	0	7	during_stim	10.256
54.5586	F	15.6865	S	190604_F01	190604_F01_P01_T01	not_MLR	0	2	0.9	0	7	during_stim	10.892
66.7792	S	17.262	S	190604_F01	190604_F01_P01_T01	not_MLR	0	2	0.9	0	7	during_stim	11.188
66.3442	S	13.5235	S	190604_F01	190604_F01_P01_T01	not_MLR	0	2	0.9	1	7	during_stim	20.296
65.756	S	3.378	S	190604_F01	190604_F01_P01_T01	not_MLR	0	2	0.9			during_rest	29.996
48.5516	F	15.625	S	190604_F01	190604_F01_P01_T01	not_MLR	0	2	0.9	2	7	during_stim	31.264
65.2236	S	14.9125	S	190604_F01	190604_F01_P01_T01	not_MLR	0	2	0.9	2	7	during_stim	31.508
73.07	S	13.889	S	190604_F01	190604_F01_P01_T01	not_MLR	0	2	0.9	3	7	during_stim	40.292
69.6062	S	13.889	S	190604_F01	190604_F01_P01_T02	not_MLR	0	2	0.9	0	10	during_stim	10.092
75.4703	S	14.706	S	190604_F01	190604_F01_P01_T02	not_MLR	0	2	0.9	1	10	during_stim	20.196
64.6482	S		S	190604_F01	190604_F01_P01_T02	not_MLR	0	2	0.9	1	10	during_stim	21.712
49.9422	F	19.231	S	190604_F01	190604_F01_P01_T02	not_MLR	0	2	0.9	1	10	during_stim	21.876
64.0847	S	11.364	S	190604_F01	190604_F01_P01_T02	not_MLR	0	2	0.9	2	10	during_stim	30.2
74.2322	S	15.625	S	190604_F01	190604_F01_P01_T02	not_MLR	0	2	0.9	3	10	during_stim	40.212
6.6425	F	15.625	F	190604_F01	190604_F01_P01_T03	not_MLR	0	2	0.9			during_rest	3.512
6.87519	F	16.667	F	190604_F01	190604_F01_P01_T03	not_MLR	0	2	0.9			during_rest	7.04
8.0566	F	17.857	F	190604_F01	190604_F01_P01_T03	not_MLR	0	2	0.9	0	2.5	during_stim	10.42
8.42919	F	16.667	F	190604_F01	190604_F01_P01_T03	not_MLR	0	2	0.9			during_rest	13.576
7.87747	F	16.667	F	190604_F01	190604_F01_P01_T03	not_MLR	0	2	0.9			during_rest	17.032
8.88381	F	16.667	F	190604_F01	190604_F01_P01_T03	not_MLR	0	2	0.9	1	2.5	during_stim	20.148
9.70689	F	16.667	F	190604_F01	190604_F01_P01_T03	not_MLR	0	2	0.9	1	2.5	during_stim	21.5
7.69626	F	16.667	F	190604_F01	190604_F01_P01_T03	not_MLR	0	2	0.9	2	2.5	during_stim	30.736
9.25455	F	16.146	F	190604_F01	190604_F01_P01_T03	not_MLR	0	2	0.9			during_rest	32.112
2.62348	F	15.625	F	190604_F01	190604_F01_P01_T03	not_MLR	0	2	0.9	3	2.5	during_stim	40.168
63.9135	S	16.667	S	190604_F01	190604_F01_P01_T03	not_MLR	0	2	0.9	3	2.5	during_stim	40.412
75.2886	S	17.857	S	190604_F01	190604_F01_P01_T03	not_MLR	0	2	0.9	3	2.5	during_stim	40.8
64.0581	S		S	190604_F01	190604_F01_P01_T03	not_MLR	0	2	0.9	3	2.5	during_stim	41.2
31.0937	F	19.231	S	190604_F01	190604_F01_P01_T03	not_MLR	0	2	0.9	3	2.5	during_stim	41.284
64.1871	S	16.667	S	190604_F01	190604_F01_P01_T03	not_MLR	0	2	0.9	3	2.5	during_stim	41.616
27.2563	F	17.857	S	190604_F01	190604_F01_P01_T03	not_MLR	0	2	0.9	3	2.5	during_stim	41.692
7.46137	F	16.667	F	190604_F01	190604_F01_P01_T04	not_MLR	0	2	1			during_rest	9.396
68.9254	S		S	190604_F01	190604_F01_P01_T04	not_MLR	0	2	1			during_rest	9.996
32.8924	F	19.231	S	190604_F01	190604_F01_P01_T04	not_MLR	0	2	1	0	2.5	during_stim	10.052
58.6158	S	15.625	S	190604_F01	190604_F01_P01_T04	not_MLR	0	2	1	0	2.5	during_stim	10.392
47.232	S	9.61538	S	190604_F01	190604_F01_P01_T04	not_MLR	0	2	1	0	2.5	during_stim	10.784
45.9561	F	19.231	S	190604_F01	190604_F01_P01_T04	not_MLR	0	2	1	0	2.5	during_stim	10.904
58.0981	S	17.857	S	190604_F01	190604_F01_P01_T04	not_MLR	0	2	1	0	2.5	during_stim	11.2
10.2143	S	13.8889	F	190604_F01	190604_F01_P01_T04	not_MLR	0	2	1	0	2.5	during_stim	11.592
48.3215	F	19.231	S	190604_F01	190604_F01_P01_T04	not_MLR	0	2	1			during_rest	12.564
56.196	S		S	190604_F01	190604_F01_P01_T04	not_MLR	0	2	1	1	2.5	during_stim	20.404
33.2787	F	19.231	S	190604_F01	190604_F01_P01_T04	not_MLR	0	2	1	1	2.5	during_stim	20.468
48.0597	S		S	190604_F01	190604_F01_P01_T04	not_MLR	0	2	1	1	2.5	during_stim	20.812
20.2235	F	19.231	F	190604_F01	190604_F01_P01_T04	not_MLR	0	2	1	1	2.5	during_stim	20.864
64.6618	S		S	190604_F01	190604_F01_P01_T04	not_MLR	0	2	1	1	2.5	during_stim	21.196
23.779	F	19.231	F	190604_F01	190604_F01_P01_T04	not_MLR	0	2	1	1	2.5	during_stim	21.256
61.2595	S		S	190604_F01	190604_F01_P01_T04	not_MLR	0	2	1	1	2.5	during_stim	21.596
30.0962	F	20.833	S	190604_F01	190604_F01_P01_T04	not_MLR	0	2	1	1	2.5	during_stim	21.656
64.2864	S		S	190604_F01	190604_F01_P01_T04	not_MLR	0	2	1	2	2.5	during_stim	30.404
31.8972	F	18.544	S	190604_F01	190604_F01_P01_T04	not_MLR	0	2	1	2	2.5	during_stim	30.508
55.2998	S		S	190604_F01	190604_F01_P01_T04	not_MLR	0	2	1	2	2.5	during_stim	30.796
22.4078	F	19.231	F	190604_F01	190604_F01_P01_T04	not_MLR	0	2	1	2	2.5	during_stim	30.852
58.7101	S		S	190604_F01	190604_F01_P01_T04	not_MLR	0	2	1	2	2.5	during_stim	31.2
26.0617	F	20.032	S	190604_F01	190604_F01_P01_T04	not_MLR	0	2	1	2	2.5	during_stim	31.268
43.4231	S	31.25	S	190604_F01	190604_F01_P01_T04	not_MLR	0	2	1	2	2.5	during_stim	31.604
54.0544	F	19.231	S	190604_F01	190604_F01_P01_T04	not_MLR	0	2	1	2	2.5	during_stim	31.648
171.657	S	19.231	S	190604_F01	190604_F01_P01_T04	not_MLR	0	2	1			during_rest	32.88
55.1065	S		S	190604_F01	190604_F01_P01_T05	not_MLR	0	2	1	1	3.5	during_stim	20.892
11.162	F	17.857	F	190604_F01	190604_F01_P01_T05	not_MLR	0	2	1	1	3.5	during_stim	20.956
57.1324	S	25	S	190604_F01	190604_F01_P01_T05	not_MLR	0	2	1	1	3.5	during_stim	21.196
17.3119	F	18.544	F	190604_F01	190604_F01_P01_T05	not_MLR	0	2	1	1	3.5	during_stim	21.244
137.823	S	3.425	S	190604_F01	190604_F01_P01_T05	not_MLR	0	2	1	1	3.5	during_stim	21.512
21.5412	F	19.231	F	190604_F01	190604_F01_P01_T05	not_MLR	0	2	1	1	3.5	during_stim	21.856
51.9866	S		S	190604_F01	190604_F01_P01_T05	not_MLR	0	2	1	2	3.5	during_stim	30.284
9.39835	F	16.667	F	190604_F01	190604_F01_P01_T05	not_MLR	0	2	1	2	3.5	during_stim	30.356
55.0337	S	17.8571	S	190604_F01	190604_F01_P01_T05	not_MLR	0	2	1	2	3.5	during_stim	30.6
15.102	F	17.857	F	190604_F01	190604_F01_P01_T05	not_MLR	0	2	1	2	3.5	during_stim	30.664
65.9473	S	17.8571	S	190604_F01	190604_F01_P01_T05	not_MLR	0	2	1	2	3.5	during_stim	30.912
22.8112	F	19.231	F	190604_F01	190604_F01_P01_T05	not_MLR	0	2	1	2	3.5	during_stim	30.984
48.7213	S	17.8571	S	190604_F01	190604_F01_P01_T05	not_MLR	0	2	1	2	3.5	during_stim	31.22
49.1719	S		S	190604_F01	190604_F01_P01_T05	not_MLR	0	2	1	2	3.5	during_stim	31.496
24.8035	F	20.833	F	190604_F01	190604_F01_P01_T05	not_MLR	0	2	1	2	3.5	during_stim	31.556
54.9103	S	25	S	190604_F01	190604_F01_P01_T05	not_MLR	0	2	1	2	3.5	during_stim	31.816
26.4685	F	19.231	S	190604_F01	190604_F01_P01_T05	not_MLR	0	2	1	2	3.5	during_stim	31.852
32.8549	F	19.231	S	190604_F01	190604_F01_P01_T05	not_MLR	0	2	1			during_rest	33.032
56.5416	F	20.833	S	190604_F01	190604_F01_P01_T05	not_MLR	0	2	1			during_rest	34.16
9.0896	F	17.857	F	190604_F01	190604_F01_P01_T06	not_MLR	0	2	1	0	5	during_stim	11.572
69.7546	S		S	190604_F01	190604_F01_P01_T06	not_MLR	0	2	1	1	5	during_stim	21.592
36.4748	F	17.857	S	190604_F01	190604_F01_P01_T06	not_MLR	0	2	1	1	5	during_stim	21.692
69.6589	S	17.857	S	190604_F01	190604_F01_P01_T06	not_MLR	0	2	1	2	5	during_stim	30.196
65.1957	S	17.857	S	190604_F01	190604_F01_P01_T06	not_MLR	0	2	1			during_rest	40.004
64.8112	S	13.603	S	190604_F01	190604_F01_P01_T06	not_MLR	0	2	1	3	5	during_stim	41.004
64.513	S	16.667	S	190604_F01	190604_F01_P01_T07	not_MLR	0	2	1	0	10	during_stim	10.176
65.8871	S	11.9825	S	190604_F01	190604_F01_P01_T07	not_MLR	0	2	1			during_rest	19.98
52.0582	S	15.5075	S	190604_F01	190604_F01_P01_T07	not_MLR	0	2	1	1	10	during_stim	20.828
66.8873	S	12.5	S	190604_F01	190604_F01_P01_T07	not_MLR	0	2	1			during_rest	29.992
50.5449	S	13.603	S	190604_F01	190604_F01_P01_T07	not_MLR	0	2	1	2	10	during_stim	30.648
62.6212	S	14.3915	S	190604_F01	190604_F01_P01_T07	not_MLR	0	2	1			during_rest	39.996
59.8886	S	18.544	S	190604_F01	190604_F01_P01_T07	not_MLR	0	2	1	3	10	during_stim	41.416
2.47817	F	15.625	F	190604_F01	190604_F01_P01_T08	not_MLR	0	2	1			during_rest	5.912
59.7454	S	13.158	S	190604_F01	190604_F01_P01_T08	not_MLR	0	2	1			during_rest	9.976
64.5223	S	16.9685	S	190604_F01	190604_F01_P01_T08	not_MLR	0	2	1	0	20	during_stim	11.408
58.0079	S	8.333	S	190604_F01	190604_F01_P01_T08	not_MLR	0	2	1			during_rest	20
74.7097	S	11.905	S	190604_F01	190604_F01_P01_T08	not_MLR	0	2	1	1	20	during_stim	20.412
58.4588	S	16.6665	S	190604_F01	190604_F01_P01_T08	not_MLR	0	2	1			during_rest	29.98
160.278	S	12.261	S	190604_F01	190604_F01_P01_T08	not_MLR	0	2	1	2	20	during_stim	30.588
58.7864	S	5	S	190604_F01	190604_F01_P01_T08	not_MLR	0	2	1			during_rest	39.984
57.163	S	11.364	S	190604_F01	190604_F01_P01_T08	not_MLR	0	2	1	3	20	during_stim	40.552
5.18905	F	13.8889	F	190604_F01	190604_F01_P01_T08	not_MLR	0	2	1	3	20	during_stim	41.316
59.307	S	15.625	S	190604_F01	190604_F01_P02_T01	MLR	1	2	0.9	0	5	during_stim	10.584
58.282	S	8.065	S	190604_F01	190604_F01_P02_T01	MLR	1	2	0.9			during_rest	20
61.4864	S	14.706	S	190604_F01	190604_F01_P02_T02	MLR	1	2	1			during_rest	9.98
26.3061	F	15.625	S	190604_F01	190604_F01_P02_T02	MLR	1	2	1	0	5	during_stim	10.512
59.6749	S	11.364	S	190604_F01	190604_F01_P02_T02	MLR	1	2	1	1	5	during_stim	20.4
60.2817	S	14.706	S	190604_F01	190604_F01_P02_T02	MLR	1	2	1	1	5	during_stim	21
36.6533	F	17.262	S	190604_F01	190604_F01_P02_T02	MLR	1	2	1	1	5	during_stim	21.808
60.9128	F	15.1655	S	190604_F01	190604_F01_P02_T02	MLR	1	2	1			during_rest	22.728
59.6373	S	17.262	S	190604_F01	190604_F01_P02_T02	MLR	1	2	1			during_rest	29.996
29.9364	S	16.667	S	190604_F01	190604_F01_P02_T02	MLR	1	2	1	2	5	during_stim	30.388
60.5386	S	16.667	S	190604_F01	190604_F01_P02_T02	MLR	1	2	1	3	5	during_stim	41.208
60.3454	S	5.155	S	190604_F01	190604_F01_P02_T03	MLR	1	2	1.1			during_rest	9.984
56.9239	S	12.5	S	190604_F01	190604_F01_P02_T03	MLR	1	2	1.1			during_rest	19.996
21.6985	S	13.8889	F	190604_F01	190604_F01_P02_T03	MLR	1	2	1.1	1	5	during_stim	20.212
13.9644	S	17.8571	F	190604_F01	190604_F01_P02_T03	MLR	1	2	1.1	1	5	during_stim	20.4
56.5447	S	4.808	S	190604_F01	190604_F01_P02_T03	MLR	1	2	1.1			during_rest	29.996
55.9727	S	4.808	S	190604_F01	190604_F01_P02_T03	MLR	1	2	1.1			during_rest	40.008
23.5094	S	15.4165	F	190604_F01	190604_F01_P02_T03	MLR	1	2	1.1	3	5	during_stim	40.388
60.0219	S		S	190604_F01	190604_F01_P02_T04	MLR	1	2	0.9			during_rest	9.988
15.0389	F	17.857	F	190604_F01	190604_F01_P02_T04	MLR	1	2	0.9	0	5	during_stim	10.072
58.7641	S	19.231	S	190604_F01	190604_F01_P02_T04	MLR	1	2	0.9	1	5	during_stim	20.108
22.1033	F	16.667	F	190604_F01	190604_F01_P02_T04	MLR	1	2	0.9	1	5	during_stim	20.472
13.2101	F	17.857	F	190604_F01	190604_F01_P02_T04	MLR	1	2	0.9	2	5	during_stim	30.224
13.157	F	17.857	F	190604_F01	190604_F01_P02_T04	MLR	1	2	0.9	3	5	during_stim	40.232
57.8747	S	20.833	S	190604_F01	190604_F01_P02_T04	MLR	1	2	0.9	3	5	during_stim	41.62
28.1008	F	17.857	S	190604_F01	190604_F01_P02_T04	MLR	1	2	0.9	3	5	during_stim	41.716
61.0287	S	19.231	S	190604_F01	190604_F01_P02_T05	MLR	1	4	0.9	0	10	during_stim	10.176
19.2714	F	15.625	F	190604_F01	190604_F01_P02_T05	MLR	1	4	0.9	0	10	during_stim	10.924
59.5763	S	19.231	S	190604_F01	190604_F01_P02_T05	MLR	1	4	0.9			during_rest	20
21.2811	F	16.667	F	190604_F01	190604_F01_P02_T05	MLR	1	4	0.9	1	10	during_stim	20.264
58.2454	S	20.833	S	190604_F01	190604_F01_P02_T05	MLR	1	4	0.9			during_rest	30.004
20.9133	F	16.667	F	190604_F01	190604_F01_P02_T05	MLR	1	4	0.9	2	10	during_stim	30.116
58.0371	S	20.8333	S	190604_F01	190604_F01_P02_T05	MLR	1	4	0.9			during_rest	40.012
17.1283	F	16.667	F	190604_F01	190604_F01_P02_T05	MLR	1	4	0.9	3	10	during_stim	40.064
60.0133	S	17.857	S	190604_F01	190604_F01_P02_T06	MLR	1	2	1			during_rest	9.992
13.9622	F	17.857	F	190604_F01	190604_F01_P02_T06	MLR	1	2	1	0	10	during_stim	10.28
10.1672	F	16.667	F	190604_F01	190604_F01_P02_T06	MLR	1	2	1	1	10	during_stim	20.44
61.8964	S	19.231	S	190604_F01	190604_F01_P02_T06	MLR	1	2	1	1	10	during_stim	20.888
41.5397	F	15.625	S	190604_F01	190604_F01_P02_T06	MLR	1	2	1	1	10	during_stim	21.328
60.527	S	22.727	S	190604_F01	190604_F01_P02_T06	MLR	1	2	1			during_rest	30.012
16.0213	F	17.262	F	190604_F01	190604_F01_P02_T06	MLR	1	2	1	2	10	during_stim	30.12
61.3375	S	20.8333	S	190604_F01	190604_F01_P02_T06	MLR	1	2	1			during_rest	40.016
21.9664	F	16.741	F	190604_F01	190604_F01_P02_T06	MLR	1	2	1	3	10	during_stim	40.088
12.7428	F	17.857	F	190604_F01	190604_F01_P02_T06	MLR	1	2	1			during_rest	56.896
60.5528	S	7.353	S	190604_F01	190604_F01_P02_T07	MLR	1	2	1.1			during_rest	9.976
15.1583	F	17.857	F	190604_F01	190604_F01_P02_T07	MLR	1	2	1.1	0	10	during_stim	10.2
63.106	S	22.727	S	190604_F01	190604_F01_P02_T07	MLR	1	2	1.1			during_rest	19.988
15.6397	F	17.857	F	190604_F01	190604_F01_P02_T07	MLR	1	2	1.1	1	10	during_stim	20.132
61.6619	S	19.231	S	190604_F01	190604_F01_P02_T07	MLR	1	2	1.1			during_rest	29.988
15.9501	F	16.667	F	190604_F01	190604_F01_P02_T07	MLR	1	2	1.1	2	10	during_stim	30.14
60.9413	S	20.8335	S	190604_F01	190604_F01_P02_T07	MLR	1	2	1.1			during_rest	40.004
13.8308	F	16.667	F	190604_F01	190604_F01_P02_T07	MLR	1	2	1.1	3	10	during_stim	40.14
12.3383	F	17.857	F	190604_F01	190604_F01_P02_T07	MLR	1	2	1.1			during_rest	57.688
59.5388	S	6.57895	S	190604_F01	190604_F01_P02_T08	MLR	1	2	1.2			during_rest	9.992
13.3132	F	17.857	F	190604_F01	190604_F01_P02_T08	MLR	1	2	1.2	0	10	during_stim	10.112
58.0701	S	6.94444	S	190604_F01	190604_F01_P02_T08	MLR	1	2	1.2			during_rest	19.984
14.7827	F	17.857	F	190604_F01	190604_F01_P02_T08	MLR	1	2	1.2	1	10	during_stim	20.132
58.9624	S	8.621	S	190604_F01	190604_F01_P02_T08	MLR	1	2	1.2			during_rest	29.996
58.3984	S	9.615	S	190604_F01	190604_F01_P02_T08	MLR	1	2	1.2			during_rest	40.004
11.2977	F	17.857	F	190604_F01	190604_F01_P02_T08	MLR	1	2	1.2			during_rest	56.312
13.7284	F	16.667	F	190604_F01	190604_F01_P02_T10	MLR	1	2	0.6	1	10	during_stim	20.868
29.184	F	19.231	S	190604_F01	190604_F01_P02_T10	MLR	1	2	0.6	3	10	during_stim	40.18
1.16153	F	21.429	F	190717_F01	190717_F01_MLR_3Hz	MLR	2	2	1			during_rest	0.032
5.73474	F	23.077	F	190717_F01	190717_F01_MLR_3Hz	MLR	2	2	1			during_rest	0.992
3.88701	F	24.0385	F	190717_F01	190717_F01_MLR_3Hz	MLR	2	2	1			during_rest	4.788
4.83361	F	23.077	F	190717_F01	190717_F01_MLR_3Hz	MLR	2	2	1			during_rest	6.304
4.37232	F	23.077	F	190717_F01	190717_F01_MLR_3Hz	MLR	2	2	1			during_rest	10.508
45.2996	S	18.75	S	190717_F01	190717_F01_MLR_3Hz	MLR	2	2	1	0	5	during_stim	12.224
5.8563	F	23.077	F	190717_F01	190717_F01_MLR_8Hz	MLR	2	2	1			during_rest	0
1.90517	F	21.429	F	190717_F01	190717_F01_MLR_8Hz	MLR	2	2	1			during_rest	1.268
0.881537	F	3.57143	F	190717_F01	190717_F01_MLR_8Hz	MLR	2	2	1			during_rest	1.94
46.423	S	18.75	S	190717_F01	190717_F01_MLR_8Hz	MLR	2	2	1	0	8	during_stim	12.844
24.6149	F	24.0385	F	190717_F01	190717_F01_MLR_8Hz	MLR	2	2	1	0	8	during_stim	12.964
159.164	S	18.75	S	190717_F01	190717_F01_MLR_8Hz	MLR	2	2	1	0	8	during_stim	13.496
166.157	S	15.789	S	190717_F01	190717_F01_MLR_8Hz	MLR	2	2	1	0	8	during_stim	14.092
44.1377	S		S	190717_F01	190717_F01_MLR_8Hz	MLR	2	2	1	1	8	during_stim	26.84
11.6951	F	25	F	190717_F01	190717_F01_MLR_8Hz	MLR	2	2	1	1	8	during_stim	26.908
37.8791	S	23.077	S	190717_F01	190717_F01_MLR_8Hz	MLR	2	2	1	1	8	during_stim	27.416
11.2824	F	25	F	190717_F01	190717_F01_MLR_8Hz	MLR	2	2	1	1	8	during_stim	27.532
54.8066	S	33.333	S	190717_F01	190717_F01_MLR_8Hz	MLR	2	2	1	1	8	during_stim	28.024
20.1339	F	27.273	F	190717_F01	190717_F01_MLR_8Hz	MLR	2	2	1	1	8	during_stim	28.128
2.81221	F	23.2145	F	190717_F01	190717_F01_MLR_8Hz	MLR	2	2	1	2	8	during_stim	41.288
41.7269	S	37.5	S	190717_F01	190717_F01_MLR_8Hz	MLR	2	2	1	2	8	during_stim	41.98
8.49647	F	24.0385	F	190717_F01	190717_F01_MLR_8Hz	MLR	2	2	1	2	8	during_stim	42.076
43.2898	S	22.253	S	190717_F01	190717_F01_MLR_8Hz	MLR	2	2	1	2	8	during_stim	42.592
4.33428	F	23.077	F	190717_F01	190717_F01_MLR_8Hz	MLR	2	2	1			during_rest	55.104
6.54058	F	27.273	F	190717_F01	190717_F01_MLR_T2	MLR	2	2	1.2			during_rest	6.1
47.1641	S	20	S	190717_F01	190717_F01_MLR_T2	MLR	2	2	1.2			during_rest	11.972
45.0325	S	25	S	190717_F01	190717_F01_MLR_T2	MLR	2	2	1.2	0	16	during_stim	12.444
71.6832	S	16.27	S	190717_F01	190717_F01_MLR_T2	MLR	2	2	1.2	0	16	during_stim	13.048
47.3686	S	14.412	S	190717_F01	190717_F01_MLR_T2	MLR	2	2	1.2	1	20	during_stim	26.452
3.95843	F	21.429	F	190717_F01	190717_F01_MLR_T2	MLR	2	2	1.2	1	20	during_stim	27.536
47.1273	S	5.455	S	190717_F01	190717_F01_MLR_T2	MLR	2	2	1.2	2	23	during_stim	40.828
39.3919	S	18.75	S	190717_F01	190717_F01_MLR_T2	MLR	2	2	1.2	2	23	during_stim	42.788
2.47756	F	24.0385	F	190717_F01	190717_F01_MLR_T2	MLR	2	2	1.2	3	25	during_stim	55.252
9.65223	F	27.273	F	190717_F01	190717_F01_P2_T1	not_MLR	3	2	1.2			during_rest	1.616
53.3124	S	25	S	190717_F01	190717_F01_P2_T1	not_MLR	3	2	1.2	0	4	during_stim	12.288
173.799	S	16.667	S	190717_F01	190717_F01_P2_T1	not_MLR	3	2	1.2	0	4	during_stim	12.864
52.0109	F	27.273	S	190717_F01	190717_F01_P2_T1	not_MLR	3	2	1.2	0	4	during_stim	13.5
28.7261	F	25	S	190717_F01	190717_F01_P2_T1	not_MLR	3	2	1.2	0	4	during_stim	14.088
43.1711	F	27.273	S	190717_F01	190717_F01_P2_T1	not_MLR	3	2	1.2	1	7	during_stim	28.12
46.5083	S	18.75	S	190717_F01	190717_F01_P2_T1	not_MLR	3	2	1.2	3	13	during_stim	55.472
22.5295	F	27.273	F	190717_F01	190717_F01_P2_T1	not_MLR	3	2	1.2	3	13	during_stim	55.552
54.257	S	25	S	190717_F01	190717_F01_P2_T1	not_MLR	3	2	1.2	3	13	during_stim	56.12
45.7962	S	21.875	S	190717_F01	190717_F01_P2_T1	not_MLR	3	2	1.2	3	13	during_stim	56.768
45.7493	S	25	S	190717_F01	190717_F01_P2_T1	not_MLR	3	2	1.2	3	13	during_stim	57.316
9.36993	F	28.6365	F	190717_F01	190717_F01_P2_T2	not_MLR	3	2	1.2			during_rest	5.656
9.2293	F	30	F	190717_F01	190717_F01_P2_T2	not_MLR	3	2	1.2			during_rest	8.58
45.0259	F	25	S	190717_F01	190717_F01_P2_T2	not_MLR	3	2	1.2	0	16	during_stim	12.432
74.2161	S	11.1585	S	190717_F01	190717_F01_P2_T2	not_MLR	3	2	1.2	0	16	during_stim	12.672
60.312	S	14.1665	S	190717_F01	190717_F01_P2_T2	not_MLR	3	2	1.2	1	20	during_stim	26.896
57.5667	S	18.3335	S	190717_F01	190717_F01_P2_T2	not_MLR	3	2	1.2	1	20	during_stim	28.016
46.5506	S	7.692	S	190717_F01	190717_F01_P2_T2	not_MLR	3	2	1.2	2	23	during_stim	41.064
22.2816	F	28.6365	F	190717_F01	190717_F01_P2_T2	not_MLR	3	2	1.2	2	23	during_stim	42.228
45.9895	S	15	S	190717_F01	190717_F01_P2_T2	not_MLR	3	2	1.2	2	23	during_stim	43.112
22.1662	F	30	F	190717_F01	190717_F01_P2_T2	not_MLR	3	2	1.2			during_rest	43.264
29.2104	S	37.5	S	190723_F01	190723_F01_MLR_5Hz	MLR	4	2	1			during_rest	5.988
27.5924	F	19.375	S	190723_F01	190723_F01_MLR_5Hz	MLR	4	2	1	0	5	during_stim	6.16
23.4897	F	18.75	F	190723_F01	190723_F01_MLR_5Hz	MLR	4	2	1	0	5	during_stim	7.216
67.6506	S	17.157	S	190723_F01	190723_F01_MLR_5Hz	MLR	4	2	1			during_rest	12.716
29.2132	S	13.043	S	190723_F01	190723_F01_MLR_5Hz	MLR	4	2	1			during_rest	23.972
18.1528	F	15.789	F	190723_F01	190723_F01_MLR_5Hz	MLR	4	2	1	1	5	during_stim	26.188
29.1661	F	20	S	190723_F01	190723_F01_MLR_6Hz	MLR	4	2	1			during_rest	6
45.5541	S	30	S	190723_F01	190723_F01_MLR_6Hz	MLR	4	2	1	0	6	during_stim	7.148
25.0842	F	24.0385	S	190723_F01	190723_F01_MLR_6Hz	MLR	4	2	1	0	6	during_stim	7.252
59.6422	S	27.273	S	190723_F01	190723_F01_MLR_6Hz	MLR	4	2	1			during_rest	8.656
24.9574	F	26.5385	F	190723_F01	190723_F01_MLR_6Hz	MLR	4	2	1			during_rest	8.808
27.9581	F	21.429	S	190723_F01	190723_F01_MLR_6Hz	MLR	4	2	1			during_rest	24
43.0876	F	25.7145	S	190723_F01	190723_F01_MLR_6Hz	MLR	4	2	1	1	6	during_stim	25.112
177.868	S	21.875	S	190723_F01	190723_F01_MLR_6Hz	MLR	4	2	1	1	6	during_stim	25.428
17.5462	F	18.75	F	190723_F01	190723_F01_MLR_6Hz	MLR	4	2	1	1	6	during_stim	25.832
29.9759	S	7.723	S	190723_F01	190723_F01_MLR_7Hz	MLR	4	2	1			during_rest	5.972
28.2388	S	12.7715	S	190723_F01	190723_F01_MLR_7Hz	MLR	4	2	1			during_rest	23.988
18.6231	F	20	F	190723_F01	190723_F01_MLR_10Hz_1amp	MLR	4	2	1	0	10	during_stim	6.284
55.7693	F	21.429	S	190723_F01	190723_F01_MLR_10Hz_1amp	MLR	4	2	1			during_rest	23.06
36.8411	F	21.429	S	190723_F01	190723_F01_MLR_10Hz_1amp	MLR	4	2	1	1	10	during_stim	24.252
29.055	F	20.7145	S	190723_F01	190723_F01_MLR_10Hz_1amp	MLR	4	2	1	1	10	during_stim	25.728
29.4825	S	22.46	S	190723_F01	190723_F01_MLR_10Hz_4sec	MLR	4	4	1			during_rest	5.932
21.3304	F	18.75	F	190723_F01	190723_F01_MLR_10Hz_4sec	MLR	4	4	1	0	10	during_stim	6.168
26.6386	S	25.49	S	190723_F01	190723_F01_MLR_10Hz_4sec	MLR	4	4	1			during_rest	23.968
24.7837	F	18.1985	F	190723_F01	190723_F01_MLR_10Hz_4sec	MLR	4	4	1	1	10	during_stim	24.168
25.0777	F	20	S	190723_F01	190723_F01_MLR_10Hz_15amp	MLR	4	2	1.5			during_rest	5.988
36.798	S	21.429	S	190723_F01	190723_F01_MLR_10Hz_15amp	MLR	4	2	1.5	1	10	during_stim	24.108
19.2134	F	21.429	F	190723_F01	190723_F01_MLR_10Hz_15amp	MLR	4	2	1.5	1	10	during_stim	24.48
29.9684	F	20	S	190723_F01	190723_F01_MLR_12Hz	MLR	4	2	1			during_rest	5.968
28.0682	F	20	S	190723_F01	190723_F01_MLR_12Hz	MLR	4	2	1			during_rest	23.96
34.1232	S	14.286	S	190723_F01	190723_F01_MLR_12Hz	MLR	4	2	1			during_rest	33.908
28.9063	F	20	S	190723_F01	190723_F01_MLR_12Hz	MLR	4	2	1			during_rest	34.224
30.1482	F	18.75	S	190723_F01	190723_F01_MLR_16Hz	MLR	4	2	1			during_rest	5.968
27.7026	F	20	S	190723_F01	190723_F01_MLR_16Hz	MLR	4	2	1			during_rest	23.972
29.722	F	20	S	190723_F01	190723_F01_MLR_20Hz	MLR	4	2	1			during_rest	5.98
29.551	F	20	S	190723_F01	190723_F01_MLR_20Hz	MLR	4	2	1			during_rest	23.984
40.1834	S	25	S	190723_F01	190723_F01_MLR_20Hz	MLR	4	2	1	1	20	during_stim	25.62
3.76473	F	17.647	F	190814_F01	190814_F01_LTD_10_1_02	not_MLR	7	2	1.3	1	10	during_stim	24.268
69.3164	S	17.647	S	190814_F01	190814_F01_LTD_10_13_02	not_MLR	7	2	1	0	10	during_stim	6.316
4.24242	F	15.789	F	190814_F01	190814_F01_LTD_10_15_02	not_MLR	7	2	1.5			during_rest	0.872
4.17894	F	17.647	F	190814_F01	190814_F01_LTD_10_15_02	not_MLR	7	2	1.5			during_rest	2.188
5.18967	F	16.667	F	190814_F01	190814_F01_LTD_10_15_02	not_MLR	7	2	1.5			during_rest	3.344
4.70079	F	18.75	F	190814_F01	190814_F01_LTD_10_15_02	not_MLR	7	2	1.5			during_rest	4.588
4.2231	F	18.75	F	190814_F01	190814_F01_LTD_10_15_02	not_MLR	7	2	1.5			during_rest	5.512
121.725	S	5.455	S	190814_F01	190814_F01_LTD_10_15_02	not_MLR	7	2	1.5			during_rest	5.996
1.19302	F	18.75	F	190814_F01	190814_F01_LTD_10_15_02	not_MLR	7	2	1.5			during_rest	21.844
1.08128	F	12.5	F	190814_F01	190814_F01_LTD_10_15_02	not_MLR	7	2	1.5			during_rest	23.16
5.04295	F	16.667	F	190814_F01	190814_F01_LTD_10_15_02	not_MLR	7	2	1.5	1	10	during_stim	24.056
1.43369	F	4.839	F	190814_F01	190814_F01_LTD_10_15_02	not_MLR	7	2	1.5			during_rest	33.752
1.95534	F	16.667	F	190814_F01	190814_F01_LTD_10_15_02	not_MLR	7	2	1.5			during_rest	35.412
6.86882	F	21.429	F	210225_F01	210225_F01_16	not_MLR	8	40	0.4		25	during_rest	7.568
7.13112	F	23.077	F	210225_F01	210225_F01_16	not_MLR	8	40	0.4		25	during_rest	11.332
8.93454	F	24.0385	F	210225_F01	210225_F01_16	not_MLR	8	40	0.4	0	25	during_stim	13.064
10.7282	F	25	F	210225_F01	210225_F01_16	not_MLR	8	40	0.4	0	25	during_stim	15.336
7.08851	F	25	F	210225_F01	210225_F01_16	not_MLR	8	40	0.4	0	25	during_stim	17.796
8.68155	F	25	F	210225_F01	210225_F01_16	not_MLR	8	40	0.4	0	25	during_stim	19.564
9.02994	F	24.0385	F	210225_F01	210225_F01_16	not_MLR	8	40	0.4	0	25	during_stim	21.272
8.7784	F	24.0385	F	210225_F01	210225_F01_16	not_MLR	8	40	0.4	0	25	during_stim	24.296
6.91664	F	25	F	210225_F01	210225_F01_16	not_MLR	8	40	0.4	0	25	during_stim	27.24
7.07366	F	23.077	F	210225_F01	210225_F01_16	not_MLR	8	40	0.4	0	25	during_stim	28.748
7.18514	F	25	F	210225_F01	210225_F01_16	not_MLR	8	40	0.4	0	25	during_stim	32.12
83.3065	S	17.157	S	210225_F01	210225_F01_16	not_MLR	8	40	0.4	0	25	during_stim	34.084
4.69455	F	20.7145	F	210225_F01	210225_F01_16	not_MLR	8	40	0.4	0	25	during_stim	44.96
4.9764	F	20	F	210225_F01	210225_F01_16	not_MLR	8	40	0.4	0	25	during_stim	47.584
6.9267	F	23.077	F	210225_F01	210225_F01_16	not_MLR	8	40	0.4	0	25	during_stim	50.58
8.62565	F	23.077	F	210225_F01	210225_F01_16	not_MLR	8	40	0.4	0	25	during_stim	53.396
8.97795	F	22.253	F	210225_F01	210225_F01_16	not_MLR	8	40	0.4	0	25	during_stim	54.296
6.54734	F	23.077	F	210225_F01	210225_F01_16	not_MLR	8	40	0.4	0	25	during_stim	58.08
62.5605	F	23.077	S	210225_F01	210225_F01_16	not_MLR	8	40	0.4		25	during_rest	60.224
53.1349	F	25	S	210225_F01	210225_F01_16	not_MLR	8	40	0.4		25	during_rest	63.644
51.978	F	24.0385	S	210225_F01	210225_F01_16	not_MLR	8	40	0.4		25	during_rest	65.392
5.27153	F	21.429	F	210304_F01	0	MLR	9	40	0.5		10	during_rest	3.02
46.9322	S	10	S	210304_F01	0	MLR	9	40	0.5		10	during_rest	56.344
22.2178	F	21.429	F	210304_F01	0	MLR	9	40	0.5		10	during_rest	56.472
16.4944	F	21.429	F	210304_F01	0	MLR	9	40	0.5		10	during_rest	57.62
14.1419	F	21.429	F	210304_F01	0	MLR	9	40	0.5		10	during_rest	58.44
13.9911	F	20.7145	F	210304_F01	0	MLR	9	40	0.5		10	during_rest	58.916
16.6945	F	20	F	210304_F01	0	MLR	9	40	0.5		10	during_rest	59.96
18.5021	F	20	F	210304_F01	0	MLR	9	40	0.5	0	10	during_stim	60.96
16.6293	F	20	F	210304_F01	0	MLR	9	40	0.5	0	10	during_stim	61.932
43.4761	S	16.875	S	210304_F01	0	MLR	9	40	0.5	0	10	during_stim	63.388
21.2659	F	17.647	F	210304_F01	0	MLR	9	40	0.5	0	10	during_stim	63.636
39.8101	S	10.714	S	210304_F01	0	MLR	9	40	0.5	0	10	during_stim	63.892
25.2497	F	18.75	S	210304_F01	0	MLR	9	40	0.5	0	10	during_stim	64.02
40.987	F	17.647	S	210304_F01	0	MLR	9	40	0.5	0	10	during_stim	65.996
16.5621	F	20	F	210304_F01	0	MLR	9	40	0.5	0	10	during_stim	67.808
14.0673	F	20	F	210304_F01	0	MLR	9	40	0.5	0	10	during_stim	69.06
15.0731	F	20	F	210304_F01	0	MLR	9	40	0.5	0	10	during_stim	70.604
13.8477	F	21.429	F	210304_F01	0	MLR	9	40	0.5	0	10	during_stim	72.052
16.5025	F	18.8235	F	210304_F01	0	MLR	9	40	0.5	0	10	during_stim	73.444
39.2045	F	16.667	S	210304_F01	0	MLR	9	40	0.5	0	10	during_stim	75.232
21.2411	F	20	F	210304_F01	1	MLR	9	40	1	0	10	during_stim	60.04
13.6073	F	18.75	F	210304_F01	1	MLR	9	40	1	0	10	during_stim	61.048
18.8854	F	17.647	F	210304_F01	1	MLR	9	40	1	0	10	during_stim	61.712
17.7964	F	17.647	F	210304_F01	1	MLR	9	40	1	0	10	during_stim	62.944
21.2903	F	17.647	F	210304_F01	1	MLR	9	40	1	0	10	during_stim	63.772
34.4314	S	13.043	S	210304_F01	1	MLR	9	40	1	0	10	during_stim	64.068
17.8223	F	16.228	F	210304_F01	1	MLR	9	40	1	0	10	during_stim	64.632
35.505	F	16.667	S	210304_F01	1	MLR	9	40	1	0	10	during_stim	65.612
23.8683	F	17.647	F	210304_F01	1	MLR	9	40	1	0	10	during_stim	66.876
19.5717	F	17.157	F	210304_F01	1	MLR	9	40	1	0	10	during_stim	67.812
15.9794	F	18.1985	F	210304_F01	1	MLR	9	40	1	0	10	during_stim	68.484
15.9501	F	17.157	F	210304_F01	1	MLR	9	40	1	0	10	during_stim	69.508
14.0367	F	17.157	F	210304_F01	1	MLR	9	40	1	0	10	during_stim	70.32
15.5245	F	17.7085	F	210304_F01	1	MLR	9	40	1	0	10	during_stim	71.436
15.9502	F	16.667	F	210304_F01	1	MLR	9	40	1	0	10	during_stim	72.236
13.4148	F	17.647	F	210304_F01	1	MLR	9	40	1	0	10	during_stim	73.46
9.05653	F	18.75	F	210304_F01	1	MLR	9	40	1	0	10	during_stim	74.72
8.96586	F	18.75	F	210304_F01	1	MLR	9	40	1	0	10	during_stim	76.08
6.78203	F	19.538	F	210304_F01	1	MLR	9	40	1	0	10	during_stim	77.172
6.85603	F	18.75	F	210304_F01	1	MLR	9	40	1	0	10	during_stim	78.128
6.50456	F	17.5	F	210304_F01	1	MLR	9	40	1	0	10	during_stim	79.852
8.54459	F	17.2695	F	210304_F01	1	MLR	9	40	1	0	10	during_stim	82.516
6.38023	F	18.75	F	210304_F01	1	MLR	9	40	1	0	10	during_stim	86.376
9.09171	F	18.1985	F	210304_F01	1	MLR	9	40	1	0	10	during_stim	89.292
38.8513	S		S	210304_F01	1	MLR	9	40	1	0	10	during_stim	90.52
23.2385	F	17.647	F	210304_F01	1	MLR	9	40	1	0	10	during_stim	90.66
6.85846	F	18.75	F	210304_F01	1	MLR	9	40	1	0	10	during_stim	92.98
6.06276	F		F	210304_F01	1	MLR	9	40	1	0	10	during_stim	98.456
5.0057	F	18.1985	F	210304_F01	1	MLR	9	40	1	0	10	during_stim	99.884
6.33287	F	17.7085	F	210304_F01	1	MLR	9	40	1	0	10	during_stim	105.26
4.7523	F	16.667	F	210304_F01	1	MLR	9	40	1	0	10	during_stim	106.872
23.109	F	17.647	F	210304_F01	2	MLR	9	40	1		15	during_rest	43.472
15.5926	F	18.75	F	210304_F01	2	MLR	9	40	1	0	15	during_stim	60.064
40.5476	S	12.5	S	210304_F01	2	MLR	9	40	1	0	15	during_stim	61.028
32.8999	F	17.647	S	210304_F01	2	MLR	9	40	1	0	15	during_stim	61.164
25.4163	F	16.667	S	210304_F01	2	MLR	9	40	1	0	15	during_stim	63.312
27.1716	F	15.789	S	210304_F01	2	MLR	9	40	1	0	15	during_stim	64.188
18.4905	F	17.647	F	210304_F01	2	MLR	9	40	1	0	15	during_stim	65.908
16.3299	F	16.667	F	210304_F01	2	MLR	9	40	1	0	15	during_stim	66.868
18.4787	F	16.667	F	210304_F01	2	MLR	9	40	1	0	15	during_stim	67.956
13.2182	F	18.1985	F	210304_F01	2	MLR	9	40	1	0	15	during_stim	69.34
15.6399	F	18.75	F	210304_F01	2	MLR	9	40	1	0	15	during_stim	71.244
17.3669	F	16.718	F	210304_F01	2	MLR	9	40	1	0	15	during_stim	72.02
10.9768	F	18.1985	F	210304_F01	2	MLR	9	40	1	0	15	during_stim	74.464
7.81071	F	17.2695	F	210304_F01	2	MLR	9	40	1	0	15	during_stim	76.536
7.50831	F	17.647	F	210304_F01	2	MLR	9	40	1	0	15	during_stim	78.036
7.15048	F	18.1985	F	210304_F01	2	MLR	9	40	1	0	15	during_stim	79.908
6.64282	F	17.157	F	210304_F01	2	MLR	9	40	1	0	15	during_stim	82.256
5.30528	F	17.157	F	210304_F01	2	MLR	9	40	1	0	15	during_stim	85.18
5.12835	F	17.647	F	210304_F01	2	MLR	9	40	1	0	15	during_stim	87.172
25.3327	F	18.75	S	210304_F01	2	MLR	9	40	1	0	15	during_stim	94.896
7.15681	F	17.647	F	210304_F01	4	MLR	9	40	1	0	17	during_stim	60.364
9.25248	F	17.647	F	210304_F01	4	MLR	9	40	1	0	17	during_stim	65.824
7.3336	F	17.647	F	210304_F01	4	MLR	9	40	1	0	17	during_stim	76.736
51.1258	S	15.6415	S	210304_F02	0	MLR	10	40	1.8	0	10	during_stim	60.548
7.49564	F	27.5	F	210304_F02	0	MLR	10	40	1.8	0	10	during_stim	61.056
53.4685	S	5.769	S	210304_F02	0	MLR	10	40	1.8	0	10	during_stim	61.196
9.93472	F	24.0385	F	210304_F02	0	MLR	10	40	1.8	0	10	during_stim	61.476
51.0552	S	21.429	S	210304_F02	0	MLR	10	40	1.8	0	10	during_stim	62.56
12.1832	S	25	F	210304_F02	0	MLR	10	40	1.8	0	10	during_stim	63.896
50.6163	S	12.5	S	210304_F02	0	MLR	10	40	1.8	0	10	during_stim	64.828
9.99742	F	21.429	F	210304_F02	0	MLR	10	40	1.8	0	10	during_stim	67.296
6.58576	F	23.077	F	210304_F02	0	MLR	10	40	1.8	0	10	during_stim	73.568
51.5637	S	15.789	S	210304_F02	0	MLR	10	40	1.8	0	10	during_stim	77.32
21.4723	F	24.0385	F	210304_F02	0	MLR	10	40	1.8	0	10	during_stim	77.572
7.78545	F	24.0385	F	210304_F02	0	MLR	10	40	1.8	0	10	during_stim	81.468
6.70379	F	23.077	F	210304_F02	0	MLR	10	40	1.8	0	10	during_stim	106.488
49.6907	S	16.667	S	210304_F02	1	MLR	10	40	1.6		20	during_rest	23.724
19.6707	F	23.077	F	210304_F02	1	MLR	10	40	1.6		20	during_rest	24.032
60.9852	S		S	210304_F02	1	MLR	10	40	1.6	0	20	during_stim	60.168
11.8792	F	23.077	F	210304_F02	1	MLR	10	40	1.6	0	20	during_stim	60.504
7.09791	F	22.253	F	210304_F02	1	MLR	10	40	1.6	0	20	during_stim	61.368
7.08748	F	20.7145	F	210304_F02	1	MLR	10	40	1.6	0	20	during_stim	62.228
50.0191	S	13.043	S	210304_F02	1	MLR	10	40	1.6	0	20	during_stim	63.812
69.1637	S	3.409	S	210304_F02	1	MLR	10	40	1.6	0	20	during_stim	64.584
9.80404	F	21.429	F	210304_F02	1	MLR	10	40	1.6	0	20	during_stim	69.62
8.138	F	23.077	F	210304_F02	1	MLR	10	40	1.6	0	20	during_stim	71.244
9.27024	F	23.077	F	210304_F02	1	MLR	10	40	1.6	0	20	during_stim	73.3
57.5461	S	4	S	210304_F02	1	MLR	10	40	1.6	0	20	during_stim	75.032
7.24237	F	20.9135	F	210304_F02	1	MLR	10	40	1.6	0	20	during_stim	75.696
6.84461	F	23.077	F	210304_F02	1	MLR	10	40	1.6	0	20	during_stim	77.712
9.46418	F	25	F	210304_F02	1	MLR	10	40	1.6	0	20	during_stim	79.768
6.75477	F	21.429	F	210304_F02	1	MLR	10	40	1.6	0	20	during_stim	81.288
6.73888	F	23.077	F	210304_F02	1	MLR	10	40	1.6	0	20	during_stim	83.724
8.05384	F	25	F	210304_F02	1	MLR	10	40	1.6	0	20	during_stim	84.948
7.0375	F	23.077	F	210304_F02	1	MLR	10	40	1.6	0	20	during_stim	86.168
8.21015	F	25	F	210304_F02	1	MLR	10	40	1.6	0	20	during_stim	87.816
6.43192	F	23.077	F	210304_F02	1	MLR	10	40	1.6	0	20	during_stim	89.348
7.01885	F	24.0385	F	210304_F02	1	MLR	10	40	1.6	0	20	during_stim	91.292
6.44846	F	23.077	F	210304_F02	1	MLR	10	40	1.6	0	20	during_stim	92.824
6.6994	F	22.253	F	210304_F02	1	MLR	10	40	1.6	0	20	during_stim	93.952
4.92107	F	25	F	210304_F02	1	MLR	10	40	1.6	0	20	during_stim	96.168
5.132	F	21.429	F	210304_F02	1	MLR	10	40	1.6	0	20	during_stim	97.816
6.81453	F	23.077	F	210304_F02	1	MLR	10	40	1.6	0	20	during_stim	99.112
5.15058	F	24.0385	F	210304_F02	1	MLR	10	40	1.6	0	20	during_stim	100.888
6.49598	F	22.253	F	210304_F02	1	MLR	10	40	1.6	0	20	during_stim	103.732
5.1321	F	23.077	F	210304_F02	1	MLR	10	40	1.6	0	20	during_stim	105.036
5.03022	F	22.253	F	210304_F02	1	MLR	10	40	1.6	0	20	during_stim	107.412
43.6257	F	22.253	S	210304_F02	1	MLR	10	40	1.6		20	during_rest	131.788
56.8111	S	12.7715	S	210304_F02	2	MLR	10	40	1.5		20	during_rest	18.732
64.6444	S	16.667	S	210304_F02	2	MLR	10	40	1.5		20	during_rest	20.308
17.9387	F	23.077	F	210304_F02	2	MLR	10	40	1.5		20	during_rest	20.508
57.39	S	3.0355	S	210304_F02	2	MLR	10	40	1.5		20	during_rest	20.656
8.39406	F	23.077	F	210304_F02	2	MLR	10	40	1.5	0	20	during_stim	61.008
68.667	S	6.25	S	210304_F02	2	MLR	10	40	1.5	0	20	during_stim	62.128
10.2095	F	25	F	210304_F02	2	MLR	10	40	1.5	0	20	during_stim	66.868
44.6758	S	14.286	S	210304_F02	2	MLR	10	40	1.5	0	20	during_stim	67.08
39.6857	S	21.429	S	210304_F02	2	MLR	10	40	1.5	0	20	during_stim	68.28
10.1507	F	22.5	F	210304_F02	2	MLR	10	40	1.5	0	20	during_stim	69.368
10.3568	F	25	F	210304_F02	2	MLR	10	40	1.5	0	20	during_stim	71.768
7.8169	F	24.0385	F	210304_F02	2	MLR	10	40	1.5	0	20	during_stim	73.744
9.70901	F	21.429	F	210304_F02	2	MLR	10	40	1.5	0	20	during_stim	75.096
10.3432	F	25	F	210304_F02	2	MLR	10	40	1.5	0	20	during_stim	77.656
8.50432	F	23.077	F	210304_F02	2	MLR	10	40	1.5	0	20	during_stim	80.108
9.18546	F	24.0385	F	210304_F02	2	MLR	10	40	1.5	0	20	during_stim	81.664
5.59204	F	22.253	F	210304_F02	2	MLR	10	40	1.5	0	20	during_stim	83.06
5.40756	F	25	F	210304_F02	2	MLR	10	40	1.5	0	20	during_stim	86.432
5.04335	F	24.0385	F	210304_F02	2	MLR	10	40	1.5	0	20	during_stim	87.868
7.14797	F	21.429	F	210304_F02	2	MLR	10	40	1.5	0	20	during_stim	89.808
5.00617	F	21.429	F	210304_F02	2	MLR	10	40	1.5	0	20	during_stim	91.924
4.80592	F	21.3235	F	210304_F02	2	MLR	10	40	1.5	0	20	during_stim	97.428
5.22553	F	23.077	F	210304_F02	2	MLR	10	40	1.5	0	20	during_stim	98.456
5.03338	F	25	F	210304_F02	2	MLR	10	40	1.5	0	20	during_stim	99.796
6.07394	F	24.0385	F	210304_F02	2	MLR	10	40	1.5	0	20	during_stim	101.496
5.53945	F	25	F	210304_F02	2	MLR	10	40	1.5	0	20	during_stim	103.176
5.02844	F	22.253	F	210304_F02	2	MLR	10	40	1.5	0	20	during_stim	106.112
8.64471	F	25	F	210304_F02	3	MLR	10	40	1.4		20	during_rest	13.052
6.87912	F	25	F	210304_F02	3	MLR	10	40	1.4		20	during_rest	15.076
10.5744	F	23.077	F	210304_F02	3	MLR	10	40	1.4	0	20	during_stim	60.896
6.76533	F	21.3235	F	210304_F02	3	MLR	10	40	1.4	0	20	during_stim	62.48
57.2122	S	11.8295	S	210304_F02	3	MLR	10	40	1.4	0	20	during_stim	62.676
52.9425	S	18.75	S	210304_F02	3	MLR	10	40	1.4	0	20	during_stim	63.144
57.2115	S	3.75	S	210304_F02	3	MLR	10	40	1.4	0	20	during_stim	64.144
26.1349	F	21.429	S	210304_F02	3	MLR	10	40	1.4	0	20	during_stim	67.844
33.536	S	20.3945	S	210304_F02	3	MLR	10	40	1.4	0	20	during_stim	70.12
15.4573	F	23.077	F	210304_F02	3	MLR	10	40	1.4	0	20	during_stim	70.428
9.11668	F	25	F	210304_F02	3	MLR	10	40	1.4	0	20	during_stim	98.94
4.91769	F	23.2145	F	210304_F02	3	MLR	10	40	1.4	0	20	during_stim	100.564
7.77632	F	23.077	F	210304_F02	3	MLR	10	40	1.4	0	20	during_stim	102.052
7.70374	F	25	F	210304_F02	3	MLR	10	40	1.4	0	20	during_stim	104.012
7.00203	F	24.0385	F	210304_F02	3	MLR	10	40	1.4	0	20	during_stim	105.876
7.63343	F	25	F	210304_F02	4	MLR	10	40	1.6		20	during_rest	41.02
59.7974	S	6.977	S	210304_F02	4	MLR	10	40	1.6		20	during_rest	59.96
15.142	F	21.429	F	210304_F02	4	MLR	10	40	1.6	0	20	during_stim	60.428
10.7507	F	25	F	210304_F02	4	MLR	10	40	1.6	0	20	during_stim	61.04
62.4284	S	5.556	S	210304_F02	4	MLR	10	40	1.6	0	20	during_stim	61.328
56.6994	S	18.75	S	210304_F02	4	MLR	10	40	1.6	0	20	during_stim	62.792
22.5611	S	23.077	F	210304_F02	4	MLR	10	40	1.6	0	20	during_stim	63.684
54.2193	S	23.2145	S	210304_F02	4	MLR	10	40	1.6	0	20	during_stim	64.86
8.92964	F	20.9135	F	210304_F02	4	MLR	10	40	1.6	0	20	during_stim	65.516
36.008	S	14.1665	S	210304_F02	4	MLR	10	40	1.6	0	20	during_stim	66.944
11.8512	F	25	F	210304_F02	4	MLR	10	40	1.6	0	20	during_stim	67.5
11.0471	F	23.077	F	210304_F02	4	MLR	10	40	1.6	0	20	during_stim	70.12
54.6043	S	7.14286	S	210304_F02	4	MLR	10	40	1.6	0	20	during_stim	76.98
17.6755	F	25	F	210304_F02	4	MLR	10	40	1.6	0	20	during_stim	77.128
8.88411	F	22.253	F	210304_F02	4	MLR	10	40	1.6	0	20	during_stim	78.432
9.99147	F	25.175	F	210304_F02	4	MLR	10	40	1.6	0	20	during_stim	79.844
6.98199	F	23.077	F	210304_F02	4	MLR	10	40	1.6	0	20	during_stim	86.396
6.50918	F	23.077	F	210304_F02	4	MLR	10	40	1.6	0	20	during_stim	92.104
7.12754	F	23.2145	F	210304_F02	4	MLR	10	40	1.6	0	20	during_stim	94.392
6.1002	F	25	F	210304_F02	4	MLR	10	40	1.6	0	20	during_stim	103.052
5.383	F	22.253	F	210304_F02	4	MLR	10	40	1.6	0	20	during_stim	106.796
6.3409	F	25	F	210304_F02	4	MLR	10	40	1.6	0	20	during_stim	107.644
6.36192	F	25	F	210304_F02	5	MLR	10	40	1.5		20	during_rest	42.9
62.621	S	16.667	S	210304_F02	5	MLR	10	40	1.5	0	20	during_stim	60.04
6.29273	F	21.429	F	210304_F02	5	MLR	10	40	1.5	0	20	during_stim	60.424
10.522	F	23.077	F	210304_F02	5	MLR	10	40	1.5	0	20	during_stim	61.22
59.5805	S	23.077	S	210304_F02	5	MLR	10	40	1.5	0	20	during_stim	61.932
52.8094	S	15.4765	S	210304_F02	5	MLR	10	40	1.5	0	20	during_stim	64.436
16.3016	F	23.077	F	210304_F02	5	MLR	10	40	1.5	0	20	during_stim	64.728
57.4968	S	21.429	S	210304_F02	5	MLR	10	40	1.5	0	20	during_stim	65.928
11.8062	F	25	F	210304_F02	5	MLR	10	40	1.5	0	20	during_stim	66.564
10.6204	F	25	F	210304_F02	5	MLR	10	40	1.5	0	20	during_stim	71.5
13.0823	F	24.0385	F	210304_F02	5	MLR	10	40	1.5	0	20	during_stim	72.752
7.99244	F	23.077	F	210304_F02	5	MLR	10	40	1.5	0	20	during_stim	94.952
6.00482	F	23.077	F	210304_F02	5	MLR	10	40	1.5	0	20	during_stim	100.56
63.2954	S	16.667	S	210304_F02	5	MLR	10	40	1.5	0	20	during_stim	104.84
8.36077	F	23.077	F	210304_F02	5	MLR	10	40	1.5	0	20	during_stim	106.068
7.64704	F	25	F	210304_F02	6	MLR	10	40	1.4		20	during_rest	33.888
52.6855	S	7.5	S	210304_F02	6	MLR	10	40	1.4	0	20	during_stim	60.216
17.3631	F	21.429	F	210304_F02	6	MLR	10	40	1.4	0	20	during_stim	60.412
56.0961	S	5.575	S	210304_F02	6	MLR	10	40	1.4	0	20	during_stim	61.528
19.8574	F	23.077	F	210304_F02	6	MLR	10	40	1.4	0	20	during_stim	62.328
64.0854	S	12.5	S	210304_F02	6	MLR	10	40	1.4	0	20	during_stim	62.548
21.1591	F	21.429	F	210304_F02	6	MLR	10	40	1.4	0	20	during_stim	62.656
49.8648	S	15	S	210304_F02	6	MLR	10	40	1.4	0	20	during_stim	62.776
19.9741	F	25	F	210304_F02	6	MLR	10	40	1.4	0	20	during_stim	62.86
51.7173	F	21.429	S	210304_F02	6	MLR	10	40	1.4	0	20	during_stim	63.732
45.5928	S	19.375	S	210304_F02	6	MLR	10	40	1.4	0	20	during_stim	64.98
13.6234	F	25	F	210304_F02	6	MLR	10	40	1.4	0	20	during_stim	65.376
10.1694	F	25	F	210304_F02	6	MLR	10	40	1.4	0	20	during_stim	69.868
6.08767	F	25	F	210304_F02	6	MLR	10	40	1.4	0	20	during_stim	107.652
66.1267	S	9.677	S	210304_F02	7	MLR	10	40	1.3	0	20	during_stim	60.244
15.6979	F	25	F	210304_F02	7	MLR	10	40	1.3	0	20	during_stim	60.456
19.9895	F	24.0385	F	210304_F02	7	MLR	10	40	1.3	0	20	during_stim	61.148
51.3996	S	9.375	S	210304_F02	7	MLR	10	40	1.3	0	20	during_stim	61.3
7.41328	F	21.875	F	210304_F02	7	MLR	10	40	1.3	0	20	during_stim	61.456
54.5609	S	19.872	S	210304_F02	7	MLR	10	40	1.3	0	20	during_stim	62.064
22.2403	F	21.429	F	210304_F02	7	MLR	10	40	1.3	0	20	during_stim	62.264
54.4905	S	20	S	210304_F02	7	MLR	10	40	1.3	0	20	during_stim	63.376
18.2998	F	23.077	F	210304_F02	7	MLR	10	40	1.3	0	20	during_stim	63.664
47.8157	S		S	210304_F02	7	MLR	10	40	1.3	0	20	during_stim	65.332
32.9187	F	21.5385	S	210304_F02	7	MLR	10	40	1.3	0	20	during_stim	65.412
39.5067	S	24.375	S	210304_F02	7	MLR	10	40	1.3	0	20	during_stim	65.696
14.3752	F	23.077	F	210304_F02	7	MLR	10	40	1.3	0	20	during_stim	67.584
11.4845	F	25	F	210304_F02	8	MLR	10	40	1.2	0	20	during_stim	61.964
11.7997	F	25	F	210304_F02	8	MLR	10	40	1.2	0	20	during_stim	63.956
11.8468	F	25	F	210304_F02	8	MLR	10	40	1.2	0	20	during_stim	64.992
57.0705	S	17.7085	S	210304_F02	8	MLR	10	40	1.2	0	20	during_stim	65.256
55.4209	S	20.7145	S	210304_F02	8	MLR	10	40	1.2	0	20	during_stim	67.056
19.9545	F	21.429	F	210304_F02	8	MLR	10	40	1.2	0	20	during_stim	67.52
10.7725	F	25	F	210304_F02	8	MLR	10	40	1.2	0	20	during_stim	76.376
7.73266	F	25.175	F	210304_F02	8	MLR	10	40	1.2	0	20	during_stim	78.172
7.94795	F	25	F	210304_F02	9	MLR	10	40	1.1		20	during_rest	45.292
53.6009	S	18.75	S	210304_F02	9	MLR	10	40	1.1	0	20	during_stim	66.376
18.2514	F	24.0385	F	210304_F02	9	MLR	10	40	1.1	0	20	during_stim	66.688
54.3101	S	11.5385	S	210304_F02	9	MLR	10	40	1.1	0	20	during_stim	68.148
52.0613	F	21.429	S	210304_F02	9	MLR	10	40	1.1	0	20	during_stim	68.308
38.1599	S	14.286	S	210304_F02	9	MLR	10	40	1.1	0	20	during_stim	68.628
29.7086	F	25	S	210304_F02	9	MLR	10	40	1.1	0	20	during_stim	68.784
67.1369	S	18.75	S	210304_F02	9	MLR	10	40	1.1		20	during_rest	115.852
9.0375	F	25	F	210304_F02	10	MLR	10	40	1		20	during_rest	32.524
10.1285	F	26.1365	F	210304_F02	10	MLR	10	40	1		20	during_rest	34.7
31.4931	F	24.0385	S	210304_F02	10	MLR	10	40	1	0	20	during_stim	64.236
49.6455	S		S	210304_F02	10	MLR	10	40	1	0	20	during_stim	65.7
21.0116	F	24.0385	F	210304_F02	10	MLR	10	40	1	0	20	during_stim	65.808
42.4778	F	25	S	210304_F02	10	MLR	10	40	1	0	20	during_stim	67.828
17.7909	F	24.0385	F	210304_F02	10	MLR	10	40	1	0	20	during_stim	72.368
16.1477	F	24.0385	F	210304_F02	10	MLR	10	40	1	0	20	during_stim	94.256
13.6865	F	25	F	210304_F02	10	MLR	10	40	1	0	20	during_stim	96.888
52.5162	F	23.077	S	210304_F02	10	MLR	10	40	1	0	20	during_stim	101.664
14.1895	F	25	F	210304_F02	10	MLR	10	40	1	0	20	during_stim	104.32
16.25	F	24.0385	F	210304_F02	10	MLR	10	40	1	0	20	during_stim	107.188
9.38901	F	25	F	210304_F02	10	MLR	10	40	1		20	during_rest	111.64
9.62132	F	27.273	F	210304_F02	10	MLR	10	40	1		20	during_rest	115.956
13.9886	F	23.077	F	210304_F02	10	MLR	10	40	1		20	during_rest	118.572
12.1363	F	27.273	F	210304_F02	10	MLR	10	40	1		20	during_rest	122.928
11.6647	F	26.1365	F	210304_F02	10	MLR	10	40	1		20	during_rest	130.692
8.70331	F	27.273	F	210304_F02	10	MLR	10	40	1		20	during_rest	135.664
7.03319	F	25	F	210304_F02	10	MLR	10	40	1		20	during_rest	144.82
7.98223	F	23.077	F	210304_F02	10	MLR	10	40	1		20	during_rest	148.204
13.3405	F	25	F	210304_F02	11	MLR	10	40	0.9		20	during_rest	27.192
22.875	F	25	F	210304_F02	11	MLR	10	40	0.9		20	during_rest	54.764
11.8705	F	26.1365	F	210304_F02	11	MLR	10	40	0.9	0	20	during_stim	92.496
31.9742	S	18.3565	S	210304_F02	11	MLR	10	40	0.9	0	20	during_stim	96.144
17.4116	F	25	F	210304_F02	11	MLR	10	40	0.9	0	20	during_stim	96.376
42.5376	S	13.6364	S	210304_F02	11	MLR	10	40	0.9	0	20	during_stim	96.632
46.2958	F	23.077	S	210304_F02	11	MLR	10	40	0.9	0	20	during_stim	96.78
59.7284	S	18.75	S	210304_F02	11	MLR	10	40	0.9	0	20	during_stim	97.14
51.3442	S	21.97	S	210304_F02	13	MLR	10	40	0.7		20	during_rest	10.208
7.25542	F	25	F	210304_F02	13	MLR	10	40	0.7	0	20	during_stim	100.14
34.8704	S		S	210304_F02	13	MLR	10	40	0.7		20	during_rest	123.636
9.70783	F	25	F	210304_F02	13	MLR	10	40	0.7		20	during_rest	123.86
12.9872	F	27.273	F	210304_F02	14	MLR	10	40	0.6		20	during_rest	132.348
52.9112	S	11.5385	S	210304_F02	15	MLR	10	40	1.6	0	20	during_stim	61.072
22.732	F	23.077	F	210304_F02	15	MLR	10	40	1.6	0	20	during_stim	61.204
54.2983	S	12.5	S	210304_F02	15	MLR	10	40	1.6	0	20	during_stim	61.536
7.76442	F	23.2145	F	210304_F02	15	MLR	10	40	1.6	0	20	during_stim	61.68
50.7136	S	20.362	S	210304_F02	15	MLR	10	40	1.6	0	20	during_stim	62.348
36.1944	F	23.077	S	210304_F02	15	MLR	10	40	1.6	0	20	during_stim	62.688
42.63	S	19.538	S	210304_F02	15	MLR	10	40	1.6	0	20	during_stim	63.652
18.9621	F	21.429	F	210304_F02	15	MLR	10	40	1.6	0	20	during_stim	64.088
40.822	F	21.429	S	210304_F02	15	MLR	10	40	1.6	0	20	during_stim	65.856
19.3947	F	24.0385	F	210304_F02	15	MLR	10	40	1.6	0	20	during_stim	68.516
15.6863	S	24.351	F	210304_F02	15	MLR	10	40	1.6	0	20	during_stim	71.588
5.45206	F	23.077	F	210304_F02	15	MLR	10	40	1.6	0	20	during_stim	71.968
63.9615	S	10.714	S	210304_F02	16	MLR	10	40	1.6	0	20	during_stim	60.168
14.7692	F	23.077	F	210304_F02	16	MLR	10	40	1.6	0	20	during_stim	60.432
6.79482	F	25	F	210304_F02	16	MLR	10	40	1.6	0	20	during_stim	61.548
11.714	F	23.077	F	210304_F02	16	MLR	10	40	1.6	0	20	during_stim	62.348
17.1638	F	23.077	F	210304_F02	16	MLR	10	40	1.6	0	20	during_stim	64.12
48.866	F	21.429	S	210304_F02	16	MLR	10	40	1.6	0	20	during_stim	67.78
49.5734	S		S	210304_F02	16	MLR	10	40	1.6	0	20	during_stim	72.664
32.8787	F	25	S	210304_F02	16	MLR	10	40	1.6	0	20	during_stim	72.884
27.5486	F	20	S	210304_F02	16	MLR	10	40	1.6	0	20	during_stim	78.096
63.2564	S	15.3945	S	210304_F02	17	MLR	10	40	2		20	during_rest	60.008
17.2164	F	21.429	F	210304_F02	17	MLR	10	40	2	0	20	during_stim	61.116
57.8757	S	9.375	S	210304_F02	17	MLR	10	40	2	0	20	during_stim	61.524
55.8565	S	14.5475	S	210304_F02	17	MLR	10	40	2	0	20	during_stim	62.108
53.3456	S	20	S	210304_F02	17	MLR	10	40	2	0	20	during_stim	62.404
57.5605	S	12.5	S	210304_F02	17	MLR	10	40	2	0	20	during_stim	63.348
31.6871	F	22.5	S	210304_F02	17	MLR	10	40	2	0	20	during_stim	63.468
13.9787	F	23.2145	F	210304_F02	17	MLR	10	40	2	0	20	during_stim	64.98
51.6876	S	37.5	S	210304_F02	17	MLR	10	40	2	0	20	during_stim	65.28
14.3735	F	25	F	210304_F02	17	MLR	10	40	2	0	20	during_stim	66.036
60.1837	S	25	S	210304_F02	17	MLR	10	40	2	0	20	during_stim	66.792
58.7463	S	8.82353	S	210304_F02	17	MLR	10	40	2	0	20	during_stim	68.308
15.3691	F	22.253	F	210304_F02	17	MLR	10	40	2	0	20	during_stim	68.472
11.5304	F	25	F	210304_F02	17	MLR	10	40	2	0	20	during_stim	68.832
42.5116	S	25	S	210304_F02	17	MLR	10	40	2	0	20	during_stim	68.952
14.2775	F	23.077	F	210304_F02	17	MLR	10	40	2	0	20	during_stim	69.012
14.2416	F	23.077	F	210304_F02	17	MLR	10	40	2	0	20	during_stim	69.384
13.3539	S	18.75	F	210304_F02	17	MLR	10	40	2	0	20	during_stim	70.948
9.95686	F	22.253	F	210304_F02	17	MLR	10	40	2	0	20	during_stim	71.136
32.2647	S	23.077	S	210304_F02	17	MLR	10	40	2	0	20	during_stim	73.504
13.7925	F	21.429	F	210304_F02	17	MLR	10	40	2	0	20	during_stim	73.648
55.1692	S		S	210304_F02	17	MLR	10	40	2	0	20	during_stim	76.528
24.0911	F	20	F	210304_F02	17	MLR	10	40	2	0	20	during_stim	76.616
16.3906	F	25	F	210304_F02	17	MLR	10	40	2	0	20	during_stim	79.036
25.695	S	18.75	S	210304_F02	17	MLR	10	40	2	0	20	during_stim	82.144
6.74184	F	25	F	210304_F02	17	MLR	10	40	2	0	20	during_stim	82.268
57.0641	S	23.077	S	210304_F02	17	MLR	10	40	2	0	20	during_stim	82.656
12.1101	F	25	F	210304_F02	17	MLR	10	40	2	0	20	during_stim	84.28
7.25868	F	21.429	F	210304_F02	17	MLR	10	40	2	0	20	during_stim	86.232
56.1386	S	21.429	S	210304_F02	17	MLR	10	40	2	0	20	during_stim	86.864
7.23813	F	21.429	F	210304_F02	17	MLR	10	40	2	0	20	during_stim	88.368
20.5357	F	20.362	F	210304_F02	17	MLR	10	40	2	0	20	during_stim	89.34
7.27465	F	22.253	F	210304_F02	17	MLR	10	40	2	0	20	during_stim	91.172
4.38005	F	21.429	F	210304_F02	17	MLR	10	40	2	0	20	during_stim	92.6
56.1134	S	11.5385	S	210304_F02	17	MLR	10	40	2	0	20	during_stim	92.996
18.2148	F	17.647	F	210304_F02	17	MLR	10	40	2	0	20	during_stim	93.1
6.53547	F	21.429	F	210304_F02	17	MLR	10	40	2	0	20	during_stim	94.46
6.8318	F	21.429	F	210304_F02	17	MLR	10	40	2	0	20	during_stim	95.932
59.9924	S	23.077	S	210304_F02	17	MLR	10	40	2	0	20	during_stim	97.912
14.5737	F	24.0385	F	210304_F02	17	MLR	10	40	2	0	20	during_stim	98.912
2.27273	F	17.647	F	210304_F02	17	MLR	10	40	2	0	20	during_stim	102.892
16.5826	F	23.077	F	210304_F02	17	MLR	10	40	2	0	20	during_stim	103.492
25.2187	S	27.273	S	210304_F02	17	MLR	10	40	2	0	20	during_stim	106.552
7.07599	F	20	F	210304_F02	17	MLR	10	40	2	0	20	during_stim	107.576
6.28368	F	20	F	190926_F01	190926_F01_P1_10_05_02	MLR	11	2	0.5			during_rest	1.24
6.59733	F	20.7145	F	190926_F01	190926_F01_P1_10_05_02	MLR	11	2	0.5			during_rest	3.652
8.00208	F	20	F	190926_F01	190926_F01_P1_10_05_02	MLR	11	2	0.5			during_rest	5.092
0.987171	F	2.63158	F	190926_F01	190926_F01_P1_10_05_02	MLR	11	2	0.5	0	10	during_stim	6.848
6.93589	F	20	F	190926_F01	190926_F01_P1_10_05_02	MLR	11	2	0.5			during_rest	13.208
6.93518	F	21.429	F	190926_F01	190926_F01_P1_10_05_02	MLR	11	2	0.5			during_rest	15.476
7.59508	F	20	F	190926_F01	190926_F01_P1_10_05_02	MLR	11	2	0.5			during_rest	18.264
7.17487	F	20.7145	F	190926_F01	190926_F01_P1_10_05_02	MLR	11	2	0.5			during_rest	20.648
7.32518	F	20	F	190926_F01	190926_F01_P1_10_05_02	MLR	11	2	0.5			during_rest	22.856
8.87257	F	20	F	190926_F01	190926_F01_P1_10_05_02	MLR	11	2	0.5	1	10	during_stim	24.764
6.4508	F	20.0895	F	190926_F01	190926_F01_P1_10_05_02	MLR	11	2	0.5			during_rest	30.996
7.33967	F	20.7145	F	190926_F01	190926_F01_P1_10_05_02	MLR	11	2	0.5			during_rest	33.524
8.20532	F	20.7145	F	190926_F01	190926_F01_P1_10_05_02	MLR	11	2	0.5			during_rest	35.76
2.30577	F	17.647	F	190926_F01	190926_F01_P1_10_07_02	MLR	11	2	0.7			during_rest	4.816
10.4567	F	20	F	190926_F01	190926_F01_P1_10_07_02	MLR	11	2	0.7	0	10	during_stim	6.632
7.49485	F	20	F	190926_F01	190926_F01_P1_10_07_02	MLR	11	2	0.7			during_rest	12.116
7.24083	F	20	F	190926_F01	190926_F01_P1_10_07_02	MLR	11	2	0.7			during_rest	13.996
7.58518	F	21.429	F	190926_F01	190926_F01_P1_10_07_02	MLR	11	2	0.7			during_rest	15.736
7.95474	F	20.7145	F	190926_F01	190926_F01_P1_10_07_02	MLR	11	2	0.7			during_rest	17.468
8.10586	F	21.429	F	190926_F01	190926_F01_P1_10_07_02	MLR	11	2	0.7			during_rest	19.088
8.53583	F	21.429	F	190926_F01	190926_F01_P1_10_07_02	MLR	11	2	0.7			during_rest	20.784
8.31806	F	21.429	F	190926_F01	190926_F01_P1_10_07_02	MLR	11	2	0.7			during_rest	22.172
8.42745	F	20	F	190926_F01	190926_F01_P1_10_07_02	MLR	11	2	0.7			during_rest	23.704
11.6455	F	19.375	F	190926_F01	190926_F01_P1_10_07_02	MLR	11	2	0.7	1	10	during_stim	24.656
7.53673	F	20	F	190926_F01	190926_F01_P1_10_07_02	MLR	11	2	0.7			during_rest	30.596
8.42095	F	20.7145	F	190926_F01	190926_F01_P1_10_07_02	MLR	11	2	0.7			during_rest	32.552
8.85016	F	21.429	F	190926_F01	190926_F01_P1_10_07_02	MLR	11	2	0.7			during_rest	34.108
8.50131	F	21.429	F	190926_F01	190926_F01_P1_10_07_02	MLR	11	2	0.7			during_rest	35.544
6.28326	F	25	F	210121_F05	210121_F05_01_70um_BH	MLR	12	40	0.1	0	10	during_stim	15.988
38.0396	S	16.667	S	210121_F05	210121_F05_01_70um_BH	MLR	12	40	0.1	0	10	during_stim	17.804
14.986	S	14.286	F	210121_F05	210121_F05_01_70um_BH	MLR	12	40	0.1	0	10	during_stim	19.976
19.8695	F	25	F	210121_F05	210121_F05_01_70um_BH	MLR	12	40	0.1	0	10	during_stim	20.36
18.4196	F	24.0385	F	210121_F05	210121_F05_01_70um_BH	MLR	12	40	0.1	0	10	during_stim	25.164
73.5736	S	12.175	S	210121_F05	210121_F05_01_70um_BH	MLR	12	40	0.1	0	10	during_stim	26.832
23.4708	F	25	F	210121_F05	210121_F05_01_70um_BH	MLR	12	40	0.1	0	10	during_stim	27.452
18.5198	S	16.667	F	210121_F05	210121_F05_01_70um_BH	MLR	12	40	0.1	0	10	during_stim	28.22
17.7397	F	23.077	F	210121_F05	210121_F05_01_70um_BH	MLR	12	40	0.1	0	10	during_stim	28.34
37.4526	S	20.362	S	210121_F05	210121_F05_01_70um_BH	MLR	12	40	0.1	0	10	during_stim	31.936
14.4731	F	21.429	F	210121_F05	210121_F05_01_70um_BH	MLR	12	40	0.1	0	10	during_stim	32.096
29.8451	F	23.077	S	210121_F05	210121_F05_01_70um_BH	MLR	12	40	0.1	0	10	during_stim	34.788
30.7039	S	23.077	S	210121_F05	210121_F05_01_70um_BH	MLR	12	40	0.1	0	10	during_stim	35.796
17.373	F	23.077	F	210121_F05	210121_F05_01_70um_BH	MLR	12	40	0.1	0	10	during_stim	35.98
21.3437	F	21.429	F	210121_F05	210121_F05_01_70um_BH	MLR	12	40	0.1	0	10	during_stim	37.604
28.6673	F	23.077	S	210121_F05	210121_F05_01_70um_BH	MLR	12	40	0.1	0	10	during_stim	40.188
14.5004	F	23.077	F	210121_F05	210121_F05_01_70um_BH	MLR	12	40	0.1	0	10	during_stim	44.032
22.8511	S	24.0385	F	210121_F05	210121_F05_01_70um_BH	MLR	12	40	0.1	0	10	during_stim	45.04
12.6877	F	22.253	F	210121_F05	210121_F05_01_70um_BH	MLR	12	40	0.1	0	10	during_stim	45.168
20.1094	F	23.077	F	210121_F05	210121_F05_01_70um_BH	MLR	12	40	0.1	0	10	during_stim	46.696
12.5067	F	23.077	F	210121_F05	210121_F05_01_70um_BH	MLR	12	40	0.1	0	10	during_stim	53
17.4316	F	21.429	F	210121_F05	210121_F05_01_70um_BH	MLR	12	40	0.1	0	10	during_stim	55.156
56.7886	S	5.263	S	210121_F05	210121_F05_01_70um_BH	MLR	12	40	0.1	0	10	during_stim	56.02
12.6782	F	25	F	210121_F05	210121_F05_02_90um_BH	MLR	12	40	0.1	0	10	during_stim	12.896
9.69981	F	25	F	210121_F05	210121_F05_02_90um_BH	MLR	12	40	0.1	0	10	during_stim	26.772
9.203	F	27.273	F	210121_F05	210121_F05_02_90um_BH	MLR	12	40	0.1	0	10	during_stim	35.136
56.5036	S	11.8055	S	210121_F05	210121_F05_02_90um_BH	MLR	12	40	0.1	0	10	during_stim	37.1
74.0305	S	5.606	S	210121_F05	210121_F05_02_90um_BH	MLR	12	40	0.1	0	10	during_stim	37.916
68.8296	S	15.375	S	210121_F05	210121_F05_02_90um_BH	MLR	12	40	0.1	0	10	during_stim	39.632
20.6708	F	25	F	210121_F05	210121_F05_02_90um_BH	MLR	12	40	0.1	0	10	during_stim	40.308
8.85893	F	5.6715	F	210121_F05	210121_F05_02_90um_BH	MLR	12	40	0.1	0	10	during_stim	41.624
26.5791	F	25	S	210121_F05	210121_F05_02_90um_BH	MLR	12	40	0.1	0	10	during_stim	43.74
12.7152	F	27.273	F	210121_F05	210121_F05_02_90um_BH	MLR	12	40	0.1	0	10	during_stim	53.332
59.1507	S	20.0895	S	210121_F05	210121_F05_02_90um_BH	MLR	12	40	0.1	0	10	during_stim	53.54
13.1161	F	27.273	F	210121_F05	210121_F05_02_90um_BH	MLR	12	40	0.1	0	10	during_stim	57.72
52.099	S	19.375	S	210121_F05	210121_F05_02_90um_BH	MLR	12	40	0.1	0	10	during_stim	58.928
17.6242	F	23.077	F	210121_F05	210121_F05_02_90um_BH	MLR	12	40	0.1	0	10	during_stim	59.24
11.5671	F	27.273	F	210121_F05	210121_F05_03_120um_BH	MLR	12	40	0.1	0	10	during_stim	12.592
40.7312	S	21.4286	S	210121_F05	210121_F05_03_120um_BH	MLR	12	40	0.1	0	10	during_stim	13.288
21.5527	F	27.273	F	210121_F05	210121_F05_03_120um_BH	MLR	12	40	0.1	0	10	during_stim	13.364
39.2041	S	18.75	S	210121_F05	210121_F05_03_120um_BH	MLR	12	40	0.1	0	10	during_stim	14.652
12.2182	F	23.077	F	210121_F05	210121_F05_03_120um_BH	MLR	12	40	0.1	0	10	during_stim	14.724
76.9101	S	15	S	210121_F05	210121_F05_03_120um_BH	MLR	12	40	0.1	0	10	during_stim	27.652
68.8979	S	15	S	210121_F05	210121_F05_03_120um_BH	MLR	12	40	0.1	0	10	during_stim	32.408
72.0376	S	20	S	210121_F05	210121_F05_03_120um_BH	MLR	12	40	0.1	0	10	during_stim	34.2
40.4511	F	24.0385	S	210121_F05	210121_F05_03_120um_BH	MLR	12	40	0.1	0	10	during_stim	35.588
22.8673	S	14.0625	F	210121_F05	210121_F05_03_120um_BH	MLR	12	40	0.1	0	10	during_stim	39.332
30.5139	S	20	S	210121_F05	210121_F05_03_120um_BH	MLR	12	40	0.1	0	10	during_stim	40.456
18.001	F	23.077	F	210121_F05	210121_F05_03_120um_BH	MLR	12	40	0.1	0	10	during_stim	40.948
10.8467	S	21.4286	F	210121_F05	210121_F05_03_120um_BH	MLR	12	40	0.1	0	10	during_stim	41.4
47.6017	F	21.429	S	210121_F05	210121_F05_03_120um_BH	MLR	12	40	0.1	0	10	during_stim	42.272
21.9674	S	21.4286	F	210121_F05	210121_F05_03_120um_BH	MLR	12	40	0.1	0	10	during_stim	42.904
18.6637	F	20.9135	F	210121_F05	210121_F05_03_120um_BH	MLR	12	40	0.1	0	10	during_stim	45.028
26.9581	F	21.429	S	210121_F05	210121_F05_03_120um_BH	MLR	12	40	0.1	0	10	during_stim	46.56
40.1842	S	13.043	S	210121_F05	210121_F05_03_120um_BH	MLR	12	40	0.1	0	10	during_stim	46.752
20.7976	F	21.429	F	210121_F05	210121_F05_03_120um_BH	MLR	12	40	0.1	0	10	during_stim	46.88
36.827	F	23.077	S	210121_F05	210121_F05_03_120um_BH	MLR	12	40	0.1	0	10	during_stim	47.152
48.7806	S	12.5	S	210121_F04	70um_bh	MLR	13	40	0.1		10	during_rest	11.928
26.9493	F	27.273	S	210121_F04	70um_bh	MLR	13	40	0.1	0	10	during_stim	12.14
48.4493	S	16.6667	S	210121_F04	70um_bh	MLR	13	40	0.1	0	10	during_stim	20.844
45.6391	S	23.077	S	210121_F04	70um_bh	MLR	13	40	0.1	0	10	during_stim	22.372
45.6377	S	21.4286	S	210121_F04	70um_bh	MLR	13	40	0.1	0	10	during_stim	22.936
43.9641	F	30	S	210121_F04	70um_bh	MLR	13	40	0.1	0	10	during_stim	23.26
45.6851	S	15.789	S	210121_F04	70um_bh	MLR	13	40	0.1	0	10	during_stim	24.444
69.6391	S	13.068	S	210121_F04	70um_bh	MLR	13	40	0.1	0	10	during_stim	38.52
58.9424	S	3.371	S	210121_F04	70um_bh	MLR	13	40	0.1	0	10	during_stim	41.52
51.7643	S	8.33333	S	210121_F04	70um_bh	MLR	13	40	0.1	0	10	during_stim	42.5
51.9745	S	5	S	210121_F04	70um_bh	MLR	13	40	0.1	0	10	during_stim	43.156
12.7937	F	27.273	F	210121_F04	90um_bh	MLR	13	40	0.1	0	10	during_stim	12.4
14.0033	F	27.273	F	210121_F04	90um_bh	MLR	13	40	0.1	0	10	during_stim	32.048
15.291	F	27.273	F	210121_F04	90um_bh	MLR	13	40	0.1	0	10	during_stim	38.764
72.1967	S	11.538	S	210121_F04	90um_bh	MLR	13	40	0.1	0	10	during_stim	43.928
61.2445	S	7.895	S	210121_F04	90um_bh	MLR	13	40	0.1	0	10	during_stim	46.22
2.41981	F	30	F	210121_F04	90um_bh	MLR	13	40	0.1	0	10	during_stim	49.5
17.4453	F	25	F	210121_F04	90um_bh	MLR	13	40	0.1		10	during_rest	60.244
16.0222	F	30	F	210121_F04	100um_bh	MLR	13	40	0.1	0	10	during_stim	21.032
16.0967	F	30	F	210121_F04	100um_bh	MLR	13	40	0.1	0	10	during_stim	26.408
71.0137	S	10	S	210121_F04	100um_bh	MLR	13	40	0.1	0	10	during_stim	46.604
53.6072	S	2.88462	S	210121_F04	100um_bh	MLR	13	40	0.1	0	10	during_stim	57.04
3.43249	F	23.077	F	210203_F01	210103_F01_70um_00	MLR	14	40	0.1		10	during_rest	1.352
11.1761	F	25	F	210203_F01	210103_F01_70um_00	MLR	14	40	0.1	0	10	during_stim	12.112
9.63668	F	25	F	210203_F01	210103_F01_70um_00	MLR	14	40	0.1	0	10	during_stim	21.24
3.17165	F	21.5385	F	210203_F01	210103_F01_70um_00	MLR	14	40	0.1	0	10	during_stim	25.34
1.59628	F	21.429	F	210203_F01	210103_F01_70um_00	MLR	14	40	0.1	0	10	during_stim	27.78
55.3825	S	13.636	S	210203_F01	210103_F01_70um_00	MLR	14	40	0.1	0	10	during_stim	30.144
29.8721	S	18.75	S	210203_F01	210103_F01_70um_00	MLR	14	40	0.1	0	10	during_stim	35.612
53.2884	S	15.345	S	210203_F01	210103_F01_70um_00	MLR	14	40	0.1	0	10	during_stim	39.816
53.3613	S	9.2855	S	210203_F01	210103_F01_70um_00	MLR	14	40	0.1	0	10	during_stim	41.372
29.7626	S	15.789	S	210203_F01	210103_F01_70um_00	MLR	14	40	0.1	0	10	during_stim	43.992
41.9786	S	21.4286	S	210203_F01	210103_F01_70um_00	MLR	14	40	0.1	0	10	during_stim	48.54
27.0424	S	16.6667	S	210203_F01	210103_F01_70um_00	MLR	14	40	0.1	0	10	during_stim	52.516
27.7128	S	21.429	S	210203_F01	210103_F01_70um_00	MLR	14	40	0.1	0	10	during_stim	53.256
1.96821	F	21.5385	F	210203_F01	210103_F01_90um_01	not_MLR	15	40	0.1		10	during_rest	7.368
2.08569	F	21.5385	F	210203_F01	210103_F01_90um_01	not_MLR	15	40	0.1		10	during_rest	10.168
2.47462	F	18.75	F	210203_F01	210103_F01_90um_01	not_MLR	15	40	0.1	0	10	during_stim	12.056
5.52191	F	18.75	F	210203_F01	210103_F01_90um_01	not_MLR	15	40	0.1	0	10	during_stim	12.964
52.4814	S	10.243	S	210203_F01	210103_F01_90um_01	not_MLR	15	40	0.1	0	10	during_stim	17.508
52.4323	S	13.636	S	210203_F01	210103_F01_90um_01	not_MLR	15	40	0.1	0	10	during_stim	18.34
51.8825	S	9.375	S	210203_F01	210103_F01_90um_01	not_MLR	15	40	0.1	0	10	during_stim	26.876
52.6937	S	8.333	S	210203_F01	210103_F01_90um_01	not_MLR	15	40	0.1	0	10	during_stim	27.512
52.7844	S	13.393	S	210203_F01	210103_F01_90um_01	not_MLR	15	40	0.1	0	10	during_stim	43.192
5.41348	F	23.077	F	210203_F01	210103_F01_90um_02	not_MLR	15	40	0.1		10	during_rest	10.08
5.35067	F	23.077	F	210203_F01	210103_F01_90um_02	not_MLR	15	40	0.1	0	10	during_stim	12.12
21.0874	F	11.1395	F	210203_F01	210103_F01_90um_02	not_MLR	15	40	0.1	0	10	during_stim	13.12
21.8715	F	23.077	F	210203_F01	210103_F01_90um_02	not_MLR	15	40	0.1	0	10	during_stim	14.492
52.8994	S	6.25	S	210203_F01	210103_F01_90um_02	not_MLR	15	40	0.1	0	10	during_stim	14.74
50.5784	S	7.143	S	210203_F01	210103_F01_90um_02	not_MLR	15	40	0.1	0	10	during_stim	15.352
53.0224	S	9.7385	S	210203_F01	210103_F01_90um_02	not_MLR	15	40	0.1	0	10	during_stim	16.096
53.775	S	10.5355	S	210203_F01	210103_F01_90um_02	not_MLR	15	40	0.1	0	10	during_stim	16.976
53.9858	S	25.49	S	210203_F01	210103_F01_90um_02	not_MLR	15	40	0.1	0	10	during_stim	33.408
52.9325	S	14.318	S	210203_F01	210103_F01_90um_02	not_MLR	15	40	0.1	0	10	during_stim	33.928
3.48367	F	24.351	F	210203_F01	210103_F01_90um_02	not_MLR	15	40	0.1	0	10	during_stim	52.008
1.79501	F	15.144	F	210203_F01	210103_F01_90um_02	not_MLR	15	40	0.1	0	10	during_stim	52.4
10.1997	F	27.273	F	210203_F01	210203_F01_90um_03	not_MLR	15	40	0.1		10	during_rest	5.864
35.1574	S	30	S	210203_F01	210203_F01_90um_03	not_MLR	15	40	0.1	0	10	during_stim	12.476
37.1453	S	25	S	210203_F01	210203_F01_90um_03	not_MLR	15	40	0.1	0	10	during_stim	12.968
48.8643	S	12	S	210203_F01	210203_F01_90um_03	not_MLR	15	40	0.1	0	10	during_stim	14.336
53.3428	S	6.122	S	210203_F01	210203_F01_90um_03	not_MLR	15	40	0.1	0	10	during_stim	14.908
52.883	S	15.7145	S	210203_F01	210203_F01_90um_03	not_MLR	15	40	0.1	0	10	during_stim	23.52
55.1262	S	12.818	S	210203_F01	210203_F01_90um_03	not_MLR	15	40	0.1	0	10	during_stim	23.908
52.6093	S	7.619	S	210203_F01	210203_F01_90um_03	not_MLR	15	40	0.1	0	10	during_stim	24.34
39.1022	S	12.5	S	210203_F01	210203_F01_90um_03	not_MLR	15	40	0.1	0	10	during_stim	25.572
53.2057	S	8.3915	S	210203_F01	210203_F01_90um_03	not_MLR	15	40	0.1	0	10	during_stim	39.368
50.7146	S	16	S	210203_F01	210203_F01_90um_03	not_MLR	15	40	0.1	0	10	during_stim	40.428
52.7865	S	13.109	S	210203_F01	210203_F01_90um_03	not_MLR	15	40	0.1	0	10	during_stim	41.084
52.0773	S	15.1725	S	210203_F01	210203_F01_90um_03	not_MLR	15	40	0.1	0	10	during_stim	42.392
54.3922	S	8.824	S	210203_F01	210203_F01_90um_03	not_MLR	15	40	0.1	0	10	during_stim	44.524
26.384	S	21.4286	S	210203_F01	210203_F01_90um_03	not_MLR	15	40	0.1	0	10	during_stim	48.552
53.8155	S	10.714	S	210203_F01	210203_F01_90um_03	not_MLR	15	40	0.1	0	10	during_stim	48.812
38.98	F	25	S	210203_F01	210203_F01_90um_06	MLR	14	40	0.1	0	10	during_stim	12.636
53.6426	S	6.039	S	210203_F01	210203_F01_90um_06	MLR	14	40	0.1	0	10	during_stim	18.68
56.8479	S	11.25	S	210203_F01	210203_F01_90um_06	MLR	14	40	0.1	0	10	during_stim	35.008
53.1546	S	12.436	S	210203_F01	210203_F01_90um_06	MLR	14	40	0.1	0	10	during_stim	35.86
43.6646	S	25	S	210203_F01	210203_F01_90um_06	MLR	14	40	0.1	0	10	during_stim	40.104
36.828	F	23.077	S	210203_F01	210203_F01_90um_06	MLR	14	40	0.1	0	10	during_stim	40.616
55.773	S	13.6645	S	210203_F01	210203_F01_90um_06	MLR	14	40	0.1	0	10	during_stim	42.396
26.2637	S	21.4286	S	210203_F01	210203_F01_90um_06	MLR	14	40	0.1	0	10	during_stim	48.256
37.9783	S	21.429	S	210203_F01	210203_F01_90um_06	MLR	14	40	0.1	0	10	during_stim	55.256
58.2321	S	11.111	S	210203_F01	210203_F01_90um_06	MLR	14	40	0.1	0	10	during_stim	57.148
12.8375	F	27.273	F	210203_F01	210203_F01_110um_04	MLR	14	40	0.1	0	10	during_stim	12.468
54.7197	S	7.3465	S	210203_F01	210203_F01_110um_04	MLR	14	40	0.1	0	10	during_stim	21.812
52.7506	S	16.667	S	210203_F01	210203_F01_110um_04	MLR	14	40	0.1	0	10	during_stim	22.684
55.9884	S	12.18	S	210203_F01	210203_F01_110um_04	MLR	14	40	0.1	0	10	during_stim	23.236
38.0224	S	16.6667	S	210203_F01	210203_F01_110um_04	MLR	14	40	0.1	0	10	during_stim	23.872
33.8853	F	23.077	S	210203_F01	210203_F01_110um_04	MLR	14	40	0.1	0	10	during_stim	34.62
54.0574	S	5.66	S	210203_F01	210203_F01_110um_04	MLR	14	40	0.1	0	10	during_stim	46.196
54.709	S	12.0455	S	210203_F01	210203_F01_110um_04	MLR	14	40	0.1	0	10	during_stim	46.748
35.5673	S	16.6667	S	210203_F01	210203_F01_110um_04	MLR	14	40	0.1	0	10	during_stim	47.328
37.3582	S	13.6364	S	210203_F01	210203_F01_110um_04	MLR	14	40	0.1	0	10	during_stim	49.572
53.1014	S	8.4375	S	210203_F01	210203_F01_110um_04	MLR	14	40	0.1	0	10	during_stim	50.892
55.98	S	8.5785	S	210203_F01	210203_F01_110um_04	MLR	14	40	0.1	0	10	during_stim	51.416
53.9135	S	17.647	S	210203_F01	210203_F01_110um_04	MLR	14	40	0.1	0	10	during_stim	57.544
2.1198	F	20	F	210203_F01	210203_F01_150um_05	MLR	14	40	0.1		10	during_rest	0.364
32.1562	F	23.077	S	210203_F01	210203_F01_150um_05	MLR	14	40	0.1	0	10	during_stim	16.928
57.1088	S	12.5	S	210203_F01	210203_F01_150um_05	MLR	14	40	0.1	0	10	during_stim	28.86
54.7061	S	11.9815	S	210203_F01	210203_F01_150um_05	MLR	14	40	0.1	0	10	during_stim	29.288
16.9204	F	23.077	F	210203_F01	210203_F01_150um_05	MLR	14	40	0.1	0	10	during_stim	46.232
53.3737	S	12	S	210203_F01	210203_F01_150um_05	MLR	14	40	0.1	0	10	during_stim	51.824
38.5482	S	16.3235	S	210203_F01	210203_F01_150um_05	MLR	14	40	0.1	0	10	during_stim	57.084
36.286	S	21.4286	S	210203_F01	210203_F01_150um_05	MLR	14	40	0.1	0	10	during_stim	57.456
28.9347	F	21.429	S	210203_F03	210203_F03_70um_00	MLR	16	40	0.1		10	during_rest	0.004
29.5713	F	23.077	S	210203_F03	210203_F03_70um_00	MLR	16	40	0.1		10	during_rest	1.612
15.6598	F	24.0385	F	210203_F03	210203_F03_70um_00	MLR	16	40	0.1		10	during_rest	4.148
17.4351	F	25	F	210203_F03	210203_F03_70um_00	MLR	16	40	0.1		10	during_rest	5.492
16.5566	F	25	F	210203_F03	210203_F03_70um_00	MLR	16	40	0.1		10	during_rest	6.908
17.4697	F	23.077	F	210203_F03	210203_F03_70um_00	MLR	16	40	0.1		10	during_rest	8.228
46.5346	S	23.077	S	210203_F03	210203_F03_70um_00	MLR	16	40	0.1		10	during_rest	11.48
42.1824	F	21.429	S	210203_F03	210203_F03_70um_00	MLR	16	40	0.1		10	during_rest	11.636
38.413	F	23.077	S	210203_F03	210203_F03_70um_00	MLR	16	40	0.1	0	10	during_stim	12.2
18.5498	F	21.429	F	210203_F03	210203_F03_70um_00	MLR	16	40	0.1	0	10	during_stim	15.392
17.7094	F	21.429	F	210203_F03	210203_F03_70um_00	MLR	16	40	0.1	0	10	during_stim	16.708
20.1249	F	21.429	F	210203_F03	210203_F03_70um_00	MLR	16	40	0.1	0	10	during_stim	18.76
38.1836	F	21.429	S	210203_F03	210203_F03_70um_00	MLR	16	40	0.1	0	10	during_stim	19.924
15.9036	F	21.429	F	210203_F03	210203_F03_70um_00	MLR	16	40	0.1	0	10	during_stim	20.98
42.9024	F	21.429	S	210203_F03	210203_F03_70um_00	MLR	16	40	0.1	0	10	during_stim	22.68
46.7361	F	21.429	S	210203_F03	210203_F03_70um_00	MLR	16	40	0.1	0	10	during_stim	24.14
23.4595	F	23.077	F	210203_F03	210203_F03_70um_00	MLR	16	40	0.1	0	10	during_stim	29.036
12.1722	F	24.0385	F	210203_F03	210203_F03_70um_00	MLR	16	40	0.1	0	10	during_stim	31.144
18.0024	F	23.077	F	210203_F03	210203_F03_70um_00	MLR	16	40	0.1	0	10	during_stim	32.304
45.8415	S	16.3235	S	210203_F03	210203_F03_70um_00	MLR	16	40	0.1	0	10	during_stim	33.808
62.4465	S	13.636	S	210203_F03	210203_F03_70um_00	MLR	16	40	0.1	0	10	during_stim	39.012
48.9591	S	13.043	S	210203_F03	210203_F03_70um_00	MLR	16	40	0.1	0	10	during_stim	57.08
50.1175	S	19.375	S	210203_F03	210203_F03_70um_00	MLR	16	40	0.1	0	10	during_stim	59.18
46.8495	F	21.5385	S	210203_F03	210203_F03_70um_00	MLR	16	40	0.1	0	10	during_stim	59.956
7.46888	F	23.077	F	210203_F03	210203_F03_90um_01	MLR	16	40	0.1		10	during_rest	0.004
23.3335	F	21.429	F	210203_F03	210203_F03_90um_01	MLR	16	40	0.1		10	during_rest	0.564
23.8162	F	23.077	F	210203_F03	210203_F03_90um_01	MLR	16	40	0.1		10	during_rest	1.668
31.1494	F	21.429	S	210203_F03	210203_F03_90um_01	MLR	16	40	0.1		10	during_rest	2.416
24.6475	F	23.077	F	210203_F03	210203_F03_90um_01	MLR	16	40	0.1		10	during_rest	3.572
25.7153	F	20.0895	S	210203_F03	210203_F03_90um_01	MLR	16	40	0.1		10	during_rest	4.724
25.486	F	20.7145	S	210203_F03	210203_F03_90um_01	MLR	16	40	0.1		10	during_rest	5.58
31.2772	F	22.253	S	210203_F03	210203_F03_90um_01	MLR	16	40	0.1		10	during_rest	6.576
27.5152	F	23.077	S	210203_F03	210203_F03_90um_01	MLR	16	40	0.1		10	during_rest	9.16
6.94217	F	23.077	F	210203_F03	210203_F03_90um_01	MLR	16	40	0.1		10	during_rest	10.5
28.1802	S	18.75	S	210203_F03	210203_F03_90um_01	MLR	16	40	0.1		10	during_rest	11.484
27.5262	F	21.429	S	210203_F03	210203_F03_90um_01	MLR	16	40	0.1		10	during_rest	11.728
22.8901	S		F	210203_F03	210203_F03_90um_01	MLR	16	40	0.1	0	10	during_stim	12.308
15.2077	F	25	F	210203_F03	210203_F03_90um_01	MLR	16	40	0.1	0	10	during_stim	12.464
28.2553	F	21.429	S	210203_F03	210203_F03_90um_01	MLR	16	40	0.1	0	10	during_stim	13
12.1796	F	23.077	F	210203_F03	210203_F03_90um_01	MLR	16	40	0.1	0	10	during_stim	15.516
16.0588	F	22.253	F	210203_F03	210203_F03_90um_01	MLR	16	40	0.1	0	10	during_stim	16.42
13.6212	F	21.429	F	210203_F03	210203_F03_90um_01	MLR	16	40	0.1	0	10	during_stim	16.992
5.90445	F	21.429	F	210203_F03	210203_F03_90um_01	MLR	16	40	0.1	0	10	during_stim	18.092
7.15479	F	23.2145	F	210203_F03	210203_F03_90um_01	MLR	16	40	0.1	0	10	during_stim	18.836
10.8966	F	25	F	210203_F03	210203_F03_90um_01	MLR	16	40	0.1	0	10	during_stim	19.432
7.24078	F	21.5385	F	210203_F03	210203_F03_90um_01	MLR	16	40	0.1	0	10	during_stim	20.36
9.26469	F	23.077	F	210203_F03	210203_F03_90um_01	MLR	16	40	0.1	0	10	during_stim	20.776
6.3411	F	25	F	210203_F03	210203_F03_90um_01	MLR	16	40	0.1	0	10	during_stim	21.596
2.54423	F	24.0385	F	210203_F03	210203_F03_90um_01	MLR	16	40	0.1	0	10	during_stim	24.048
2.66662	S	21.429	F	210203_F03	210203_F03_90um_01	MLR	16	40	0.1	0	10	during_stim	30.288
3.40989	F	23.077	F	210203_F03	210203_F03_90um_01	MLR	16	40	0.1	0	10	during_stim	33.392
5.43696	S	21.429	F	210203_F03	210203_F03_90um_01	MLR	16	40	0.1	0	10	during_stim	33.756
4.5093	F	20	F	210203_F03	210203_F03_90um_01	MLR	16	40	0.1	0	10	during_stim	34.864
3.50736	F	22.253	F	210203_F03	210203_F03_90um_01	MLR	16	40	0.1	0	10	during_stim	35.508
41.2226	S	18.75	S	210203_F03	210203_F03_90um_01	MLR	16	40	0.1	0	10	during_stim	35.852
36.6105	S	20	S	210203_F03	210203_F03_90um_01	MLR	16	40	0.1	0	10	during_stim	36.1
38.1971	S	30	S	210203_F03	210203_F03_90um_01	MLR	16	40	0.1	0	10	during_stim	36.396
14.5248	S	21.429	F	210203_F03	210203_F03_90um_01	MLR	16	40	0.1	0	10	during_stim	36.884
40.621	S	18.609	S	210203_F03	210203_F03_90um_01	MLR	16	40	0.1	0	10	during_stim	41.024
32.9648	S	18.75	S	210203_F03	210203_F03_90um_01	MLR	16	40	0.1	0	10	during_stim	42.356
40.8705	S	17.647	S	210203_F03	210203_F03_90um_01	MLR	16	40	0.1	0	10	during_stim	42.776
39.1879	S	21.429	S	210203_F03	210203_F03_90um_01	MLR	16	40	0.1	0	10	during_stim	43.768
35.5779	S	20.7145	S	210203_F03	210203_F03_90um_01	MLR	16	40	0.1	0	10	during_stim	44.576
39.5094	F	23.077	S	210203_F03	210203_F03_90um_01	MLR	16	40	0.1	0	10	during_stim	45.508
54.6842	S	20	S	210203_F03	210203_F03_90um_01	MLR	16	40	0.1	0	10	during_stim	48.248
60.1047	S	13.043	S	210203_F03	210203_F03_90um_01	MLR	16	40	0.1	0	10	during_stim	49.048
59.2014	S	9.375	S	210203_F03	210203_F03_90um_01	MLR	16	40	0.1	0	10	during_stim	49.576
28.9453	S	17.647	S	210203_F03	210203_F03_90um_01	MLR	16	40	0.1	0	10	during_stim	57.228
29.932	S	21.429	S	210203_F03	210203_F03_90um_01	MLR	16	40	0.1	0	10	during_stim	58.16
12.2985	F	23.077	F	210203_F03	210203_F03_90um_01	MLR	16	40	0.1	0	10	during_stim	58.288
16.967	F	21.5385	F	210203_F03	210203_F03_90um_01	MLR	16	40	0.1	0	10	during_stim	59.108
35.906	F		S	210203_F03	210203_F03_90um_01	MLR	16	40	0.1	0	10	during_stim	59.536
19.1519	F	23.077	F	210203_F03	210203_F03_90um_01	MLR	16	40	0.1	0	10	during_stim	59.616
10.3899	F	23.077	F	210203_F03	210203_F03_70um_04	MLR	16	40	0.1	0	10	during_stim	12.348
9.96297	S		F	210203_F03	210203_F03_70um_04	MLR	16	40	0.1	0	10	during_stim	17.236
9.05138	F	21.429	F	210203_F03	210203_F03_70um_04	MLR	16	40	0.1	0	10	during_stim	17.3
7.96411	F	21.429	F	210203_F03	210203_F03_70um_04	MLR	16	40	0.1	0	10	during_stim	20.912
7.42221	F	20	F	210203_F03	210203_F03_70um_04	MLR	16	40	0.1	0	10	during_stim	26.5
20.0376	S	13.961	F	210203_F03	210203_F03_70um_04	MLR	16	40	0.1	0	10	during_stim	28.292
24.5033	S	18.3335	F	210203_F03	210203_F03_70um_04	MLR	16	40	0.1	0	10	during_stim	29.756
20.7855	S	15.789	F	210203_F03	210203_F03_70um_04	MLR	16	40	0.1	0	10	during_stim	31.14
1.32918	S	5.17241	F	210203_F03	210203_F03_70um_04	MLR	16	40	0.1	0	10	during_stim	36.668
1.28603	F	16.25	F	210203_F03	210203_F03_70um_04	MLR	16	40	0.1	0	10	during_stim	44.568
9.41659	F	21.429	F	210203_F03	210203_F03_110um_02	MLR	16	40	0.1		10	during_rest	0.004
24.446	F	21.429	F	210203_F03	210203_F03_110um_02	MLR	16	40	0.1		10	during_rest	1.552
15.0734	F	21.429	F	210203_F03	210203_F03_110um_02	MLR	16	40	0.1		10	during_rest	5.184
13.4773	F	20	F	210203_F03	210203_F03_110um_02	MLR	16	40	0.1		10	during_rest	6.7
14.429	F	21.429	F	210203_F03	210203_F03_110um_02	MLR	16	40	0.1		10	during_rest	8.312
15.1646	F	23.077	F	210203_F03	210203_F03_110um_02	MLR	16	40	0.1		10	during_rest	9.62
13.0326	F	23.077	F	210203_F03	210203_F03_110um_02	MLR	16	40	0.1		10	during_rest	10.856
36.2151	S	13.45	S	210203_F03	210203_F03_110um_02	MLR	16	40	0.1		10	during_rest	12.008
41.1707	S	13.6364	S	210203_F03	210203_F03_110um_02	MLR	16	40	0.1	0	10	during_stim	12.74
33.3933	S	11.5385	S	210203_F03	210203_F03_110um_02	MLR	16	40	0.1	0	10	during_stim	13.352
38.0314	S	25	S	210203_F03	210203_F03_110um_02	MLR	16	40	0.1	0	10	during_stim	15.556
36.4331	S	30	S	210203_F03	210203_F03_110um_02	MLR	16	40	0.1	0	10	during_stim	17.768
35.9965	S	25	S	210203_F03	210203_F03_110um_02	MLR	16	40	0.1	0	10	during_stim	18.896
54.4135	S	14.286	S	210203_F03	210203_F03_110um_02	MLR	16	40	0.1	0	10	during_stim	20.096
56.5299	S	20	S	210203_F03	210203_F03_110um_02	MLR	16	40	0.1	0	10	during_stim	20.856
55.497	S	14.286	S	210203_F03	210203_F03_110um_02	MLR	16	40	0.1	0	10	during_stim	21.228
59.2954	S	14.643	S	210203_F03	210203_F03_110um_02	MLR	16	40	0.1	0	10	during_stim	21.912
2.51538	F	21.429	F	210203_F03	210203_F03_110um_02	MLR	16	40	0.1	0	10	during_stim	36.292
28.1773	F	24.0385	S	210203_F03	210203_F03_110um_02	MLR	16	40	0.1	0	10	during_stim	37.116
42.3284	S	18.75	S	210203_F03	210203_F03_110um_02	MLR	16	40	0.1	0	10	during_stim	38.164
39.3399	F	20.7145	S	210203_F03	210203_F03_110um_02	MLR	16	40	0.1	0	10	during_stim	38.6
45.1971	S	14.0215	S	210203_F03	210203_F03_110um_02	MLR	16	40	0.1	0	10	during_stim	39.04
26.2347	F	21.429	S	210203_F03	210203_F03_110um_02	MLR	16	40	0.1	0	10	during_stim	39.22
39.5171	S	20	S	210203_F03	210203_F03_110um_03	MLR	16	40	0.1	0	10	during_stim	17.428
36.9041	S	21.429	S	210203_F03	210203_F03_110um_03	MLR	16	40	0.1	0	10	during_stim	25.332
18.5367	F	21.429	F	210203_F03	210203_F03_110um_03	MLR	16	40	0.1	0	10	during_stim	25.468
28.9621	S	23.4845	S	210203_F03	210203_F03_110um_03	MLR	16	40	0.1	0	10	during_stim	27.552
17.0513	F	20	F	210203_F03	210203_F03_110um_03	MLR	16	40	0.1	0	10	during_stim	27.708
6.1081	S	21.429	F	210203_F03	210203_F03_110um_03	MLR	16	40	0.1	0	10	during_stim	41.564
14.9744	F	23.077	F	210203_F03	210203_F03_110um_03	MLR	16	40	0.1	0	10	during_stim	53.628
7.58647	S	15	F	210203_F03	210203_F03_110um_03	MLR	16	40	0.1	0	10	during_stim	58.452
52.9954	S	13.043	S	210203_F03	210203_F03_110um_03	MLR	16	40	0.1	0	10	during_stim	59.616
62.1123	S	14.286	S	210204_F01	70um_00	MLR	17	40	0.1	0	10	during_stim	12.024
26.813	F	23.077	S	210204_F01	70um_00	MLR	17	40	0.1	0	10	during_stim	12.696
56.8304	S	15	S	210204_F01	70um_00	MLR	17	40	0.1	0	10	during_stim	13.264
48.7647	S	23.077	S	210204_F01	70um_00	MLR	17	40	0.1	0	10	during_stim	15.164
52.8752	F	23.077	S	210204_F01	70um_00	MLR	17	40	0.1	0	10	during_stim	15.428
47.0213	S	22.5	S	210204_F01	70um_00	MLR	17	40	0.1	0	10	during_stim	17.484
34.36	F	21.429	S	210204_F01	70um_00	MLR	17	40	0.1	0	10	during_stim	17.628
25.6852	F	23.077	S	210204_F01	70um_00	MLR	17	40	0.1	0	10	during_stim	19.784
18.0174	F	23.077	F	210204_F01	70um_00	MLR	17	40	0.1	0	10	during_stim	21.236
15.1742	F	23.077	F	210204_F01	70um_00	MLR	17	40	0.1	0	10	during_stim	22.792
13.1468	F	25	F	210204_F01	70um_00	MLR	17	40	0.1	0	10	during_stim	23.748
14.3722	F	25	F	210204_F01	70um_00	MLR	17	40	0.1	0	10	during_stim	25.024
33.1973	S	21.5385	S	210204_F01	70um_00	MLR	17	40	0.1	0	10	during_stim	25.888
17.1378	F	23.077	F	210204_F01	70um_00	MLR	17	40	0.1	0	10	during_stim	26.036
14.7999	F	25	F	210204_F01	70um_00	MLR	17	40	0.1	0	10	during_stim	35.1
40.6942	S	13.6364	S	210204_F01	70um_00	MLR	17	40	0.1	0	10	during_stim	35.624
44.6942	F	21.429	S	210204_F01	70um_00	MLR	17	40	0.1	0	10	during_stim	44.14
50.2423	S	20.7145	S	210204_F01	70um_00	MLR	17	40	0.1	0	10	during_stim	46.26
55.5325	S	20	S	210204_F01	70um_00	MLR	17	40	0.1	0	10	during_stim	47.764
49.326	F	21.429	S	210204_F01	70um_00	MLR	17	40	0.1	0	10	during_stim	48.056
49.918	F	20	S	210204_F01	70um_00	MLR	17	40	0.1	0	10	during_stim	49.236
47.3413	S	17.647	S	210204_F01	90um_01	MLR	17	40	0.1		10	during_rest	3.568
18.5543	F	23.077	F	210204_F01	90um_01	MLR	17	40	0.1		10	during_rest	3.896
38.3857	S	17.647	S	210204_F01	90um_01	MLR	17	40	0.1		10	during_rest	4.716
37.9579	S	15	S	210204_F01	90um_01	MLR	17	40	0.1		10	during_rest	5.132
5.70128	S	7.5	F	210204_F01	90um_01	MLR	17	40	0.1		10	during_rest	10
6.37968	F	20	F	210204_F01	90um_01	MLR	17	40	0.1		10	during_rest	10.16
39.4429	F	25	S	210204_F01	90um_01	MLR	17	40	0.1	0	10	during_stim	12.024
19.3252	F	24.0385	F	210204_F01	90um_01	MLR	17	40	0.1	0	10	during_stim	19.248
27.151	S	21.4286	S	210204_F01	90um_01	MLR	17	40	0.1	0	10	during_stim	27.324
26.3589	F	21.429	S	210204_F01	90um_01	MLR	17	40	0.1	0	10	during_stim	33.576
55.1678	S	23.077	S	210204_F01	90um_01	MLR	17	40	0.1	0	10	during_stim	35.86
53.2042	F	21.429	S	210204_F01	90um_01	MLR	17	40	0.1	0	10	during_stim	37.892
38.3677	F	20	S	210204_F01	90um_01	MLR	17	40	0.1	0	10	during_stim	43.716
47.16	S	9.375	S	210204_F01	90um_01	MLR	17	40	0.1	0	10	during_stim	50.644
50.6361	S	23.077	S	210204_F01	90um_01	MLR	17	40	0.1	0	10	during_stim	54.9
46.1691	S	7.143	S	210204_F01	90um_01	MLR	17	40	0.1	0	10	during_stim	56.36
16.2738	F	23.077	F	210204_F01	90um_02	MLR	17	40	0.1	0	10	during_stim	12.108
13.19	F	21.429	F	210204_F01	90um_02	MLR	17	40	0.1	0	10	during_stim	28.008
15.8582	F	20	F	210204_F01	90um_02	MLR	17	40	0.1	0	10	during_stim	40.152
49.32	S	6.25	S	210204_F01	90um_02	MLR	17	40	0.1	0	10	during_stim	51.404
15.3769	F	21.429	F	210204_F01	90um_02	MLR	17	40	0.1	0	10	during_stim	52.072
41.5311	S	20	S	210204_F01	90um_02	MLR	17	40	0.1	0	10	during_stim	58.796
13.7075	F	20	F	210204_F01	90um_02	MLR	17	40	0.1	0	10	during_stim	59.152
37.7456	S	27.273	S	210204_F01	120um_03	MLR	17	40	0.1	0	10	during_stim	12.112
26.1545	F	27.273	S	210204_F01	120um_03	MLR	17	40	0.1	0	10	during_stim	13.588
8.37833	F	23.077	F	210204_F01	120um_03	MLR	17	40	0.1	0	10	during_stim	23.312
43.915	F	23.077	S	210204_F01	120um_03	MLR	17	40	0.1	0	10	during_stim	24.124
14.4657	F	21.429	F	210204_F01	120um_03	MLR	17	40	0.1	0	10	during_stim	38.308
41.7455	S	27.273	S	210204_F01	120um_03	MLR	17	40	0.1	0	10	during_stim	52.908
30.1145	F	20	S	210204_F01	120um_03	MLR	17	40	0.1	0	10	during_stim	53.14
32.2034	S	19.375	S	210204_F01	120um_03	MLR	17	40	0.1	0	10	during_stim	58.428
9.5548	F	17.647	F	210204_F01	120um_03	MLR	17	40	0.1	0	10	during_stim	58.756
39.2527	S	18.75	S	210204_F01	160um_04	MLR	17	40	0.1	0	10	during_stim	12.12
12.7909	F	23.077	F	210204_F01	160um_04	MLR	17	40	0.1	0	10	during_stim	12.404
57.839	S	5.263	S	210204_F01	160um_04	MLR	17	40	0.1	0	10	during_stim	12.988
15.5009	F	21.429	F	210204_F01	160um_04	MLR	17	40	0.1	0	10	during_stim	13.532
41.3399	S	15.4765	S	210204_F01	160um_04	MLR	17	40	0.1	0	10	during_stim	31.264
33.1655	S	8.108	S	210204_F01	160um_04	MLR	17	40	0.1	0	10	during_stim	32.184
41.5273	S	23.077	S	210204_F01	160um_04	MLR	17	40	0.1	0	10	during_stim	37.076
17.0231	F	20	F	210204_F01	160um_04	MLR	17	40	0.1	0	10	during_stim	37.8
13.4668	F	21.429	F	210204_F01	160um_04	MLR	17	40	0.1	0	10	during_stim	45.804
62.9637	S	15.375	S	210204_F01	160um_04	MLR	17	40	0.1	0	10	during_stim	56.652

## Sheet: Fig2d
fishlabel	trial	electrode_placement	ratio_f_s	prop	stim	stim_int	stim_freq	condition	electrode_pos	onset_first_swim	first_bout_type	prop_s	prop_f	n_bouts	n_bouts_s	n_bouts_f	prop_s_bouts	prop_f_bouts	stim_id	electrode_distance_to_center	x_electrode	y_electrode	z_electrode	mean_ratio_f_s
190604_F01	190604_F01_P01_T01	0		0	0.9	0.9	7	rest	not_MLR	0.252	S	0	0
190604_F01	190604_F01_P01_T01	0	-0.333333	87.2	0.9	0.9	7	stim	not_MLR	0.252	S	0	87.2	3	2	1	0.666667	0.333333	0	24.1341	241	518	210	-0.194805
190604_F01	190604_F01_P01_T01	0		0	0.9	0.9	7	rest	not_MLR	0.284	S	0	0
190604_F01	190604_F01_P01_T01	0	-1	80.2	0.9	0.9	7	stim	not_MLR	0.284	S	0	80.2	1	1	0	1	0	1	24.1341	241	518	210	-0.194805
190604_F01	190604_F01_P01_T01	0		0	0.9	0.9	7	rest	not_MLR	1.248	F	0.25	0
190604_F01	190604_F01_P01_T01	0	0	37.6	0.9	0.9	7	stim	not_MLR	1.248	F	0	37.6	2	1	1	0.5	0.5	2	24.1341	241	518	210	-0.194805
190604_F01	190604_F01_P01_T01	0		0	0.9	0.9	7	rest	not_MLR	0.272	S	0	0
190604_F01	190604_F01_P01_T01	0	-1	86.4	0.9	0.9	7	stim	not_MLR	0.272	S	0	86.4	1	1	0	1	0	3	24.1341	241	518	210	-0.194805
190604_F01	190604_F01_P01_T02	0		0	0.9	0.9	10	rest	not_MLR	0.088	S	0	0
190604_F01	190604_F01_P01_T02	0	-1	64	0.9	0.9	10	stim	not_MLR	0.088	S	0	64	1	1	0	1	0	4	24.1341	241	518	210	-0.194805
190604_F01	190604_F01_P01_T02	0		0	0.9	0.9	10	rest	not_MLR	0.184	S	0	0
190604_F01	190604_F01_P01_T02	0	-0.333333	46.4	0.9	0.9	10	stim	not_MLR	0.184	S	0	46.4	3	2	1	0.666667	0.333333	5	24.1341	241	518	210	-0.194805
190604_F01	190604_F01_P01_T02	0		0	0.9	0.9	10	rest	not_MLR	0.184	S	0	0
190604_F01	190604_F01_P01_T02	0	-1	47.4	0.9	0.9	10	stim	not_MLR	0.184	S	0	47.4	1	1	0	1	0	6	24.1341	241	518	210	-0.194805
190604_F01	190604_F01_P01_T02	0		0	0.9	0.9	10	rest	not_MLR	0.192	S	0	0
190604_F01	190604_F01_P01_T02	0	-1	84.57	0.9	0.9	10	stim	not_MLR	0.192	S	0	84.57	1	1	0	1	0	7	24.1341	241	518	210	-0.194805
190604_F01	190604_F01_P01_T03	0		0	0.9	0.9	2.5	rest	not_MLR	0.416	F	0	10.72
190604_F01	190604_F01_P01_T03	0	1	18.6	0.9	0.9	2.5	stim	not_MLR	0.416	F	0	18.6	1	0	1	0	1	8	24.1341	241	518	210	-0.194805
190604_F01	190604_F01_P01_T03	0		0	0.9	0.9	2.5	rest	not_MLR	0.136	F	0	14.19
190604_F01	190604_F01_P01_T03	0	1	61.4	0.9	0.9	2.5	stim	not_MLR	0.136	F	0	61.4	2	0	2	0	1	9	24.1341	241	518	210	-0.194805
190604_F01	190604_F01_P01_T03	0		0	0.9	0.9	2.5	rest	not_MLR	0.72	F	0	0
190604_F01	190604_F01_P01_T03	0	1	27.4	0.9	0.9	2.5	stim	not_MLR	0.72	F	0	27.4	1	0	1	0	1	10	24.1341	241	518	210	-0.194805
190604_F01	190604_F01_P01_T03	0		0	0.9	0.9	2.5	rest	not_MLR	0.148	F	0	7.9
190604_F01	190604_F01_P01_T03	0	-0.142857	78.98	0.9	0.9	2.5	stim	not_MLR	0.148	F	0	78.98	7	4	3	0.571429	0.428571	11	24.1341	241	518	210	-0.194805
190604_F01	190604_F01_P01_T04	0		0	1	1	2.5	rest	not_MLR	0.048	F	0.08	5.28
190604_F01	190604_F01_P01_T04	0	-0.333333	59	1	1	2.5	stim	not_MLR	0.048	F	0	59	6	4	2	0.666667	0.333333	12	24.1341	241	518	210	-0.194805
190604_F01	190604_F01_P01_T04	0		0	1	1	2.5	rest	not_MLR	0.392	S	0	6.09
190604_F01	190604_F01_P01_T04	0	0	66	1	1	2.5	stim	not_MLR	0.392	S	0	66	8	4	4	0.5	0.5	13	24.1341	241	518	210	-0.194805
190604_F01	190604_F01_P01_T04	0		0	1	1	2.5	rest	not_MLR	0.388	S	0	0
190604_F01	190604_F01_P01_T04	0	0	67	1	1	2.5	stim	not_MLR	0.388	S	0	67	8	4	4	0.5	0.5	14	24.1341	241	518	210	-0.194805
190604_F01	190604_F01_P01_T04	0		0	1	1	2.5	rest	not_MLR			28.57	0
190604_F01	190604_F01_P01_T04	0			1	1	2.5	stim	not_MLR					0	0	0			15	24.1341	241	518	210	-0.194805
190604_F01	190604_F01_P01_T05	0		0	1	1	3.5	rest	not_MLR			0	0
190604_F01	190604_F01_P01_T05	0		0	1	1	3.5	stim	not_MLR			0	0	0	0	0			16	24.1341	241	518	210	-0.194805
190604_F01	190604_F01_P01_T05	0		0	1	1	3.5	rest	not_MLR	0.88	S	0	0
190604_F01	190604_F01_P01_T05	0	0	55	1	1	3.5	stim	not_MLR	0.88	S	0	55	6	3	3	0.5	0.5	17	24.1341	241	518	210	-0.194805
190604_F01	190604_F01_P01_T05	0		0	1	1	3.5	rest	not_MLR	0.268	S	0	0
190604_F01	190604_F01_P01_T05	0	-0.0909091	79.4	1	1	3.5	stim	not_MLR	0.268	S	0	79.4	11	6	5	0.545455	0.454545	18	24.1341	241	518	210	-0.194805
190604_F01	190604_F01_P01_T05	0		0	1	1	3.5	rest	not_MLR			0	62.46
190604_F01	190604_F01_P01_T05	0			1	1	3.5	stim	not_MLR					0	0	0			19	24.1341	241	518	210	-0.194805
190604_F01	190604_F01_P01_T06	0		0	1	1	5	rest	not_MLR	1.568	F	0	0
190604_F01	190604_F01_P01_T06	0	1	21.6	1	1	5	stim	not_MLR	1.568	F	0	21.6	1	0	1	0	1	20	24.1341	241	518	210	-0.194805
190604_F01	190604_F01_P01_T06	0		0	1	1	5	rest	not_MLR	1.58	S	0	0
190604_F01	190604_F01_P01_T06	0	0	18	1	1	5	stim	not_MLR	1.58	S	0	18	2	1	1	0.5	0.5	21	24.1341	241	518	210	-0.194805
190604_F01	190604_F01_P01_T06	0		0	1	1	5	rest	not_MLR	0.18	S	0	0
190604_F01	190604_F01_P01_T06	0	-1	90.6	1	1	5	stim	not_MLR	0.18	S	0	90.6	1	1	0	1	0	22	24.1341	241	518	210	-0.194805
190604_F01	190604_F01_P01_T06	0		0	1	1	5	rest	not_MLR	0.984	S	0.2	0
190604_F01	190604_F01_P01_T06	0	-1	50.8	1	1	5	stim	not_MLR	0.984	S	0	50.8	1	1	0	1	0	23	24.1341	241	518	210	-0.194805
190604_F01	190604_F01_P01_T07	0		0	1	1	10	rest	not_MLR	0.172	S	0	0
190604_F01	190604_F01_P01_T07	0	-1	77.2	1	1	10	stim	not_MLR	0.172	S	0	77.2	1	1	0	1	0	24	24.1341	241	518	210	-0.194805
190604_F01	190604_F01_P01_T07	0		0	1	1	10	rest	not_MLR	0.816	S	0.4	0
190604_F01	190604_F01_P01_T07	0	-1	16.2	1	1	10	stim	not_MLR	0.816	S	0	16.2	1	1	0	1	0	25	24.1341	241	518	210	-0.194805
190604_F01	190604_F01_P01_T07	0		0	1	1	10	rest	not_MLR	0.632	S	0.3	0
190604_F01	190604_F01_P01_T07	0	-1	19.8	1	1	10	stim	not_MLR	0.632	S	0	19.8	1	1	0	1	0	26	24.1341	241	518	210	-0.194805
190604_F01	190604_F01_P01_T07	0		0	1	1	10	rest	not_MLR	1.396	S	0.3	0
190604_F01	190604_F01_P01_T07	0	-1	28.92	1	1	10	stim	not_MLR	1.396	S	0	28.92	1	1	0	1	0	27	24.1341	241	518	210	-0.194805
190604_F01	190604_F01_P01_T08	0		0	1	1	20	rest	not_MLR	1.404	S	0.28	2.6
190604_F01	190604_F01_P01_T08	0	-1	24.4	1	1	20	stim	not_MLR	1.404	S	0	24.4	1	1	0	1	0	28	24.1341	241	518	210	-0.194805
190604_F01	190604_F01_P01_T08	0		0	1	1	20	rest	not_MLR	0.4	S	0.15	0
190604_F01	190604_F01_P01_T08	0	-1	78.8	1	1	20	stim	not_MLR	0.4	S	0	78.8	1	1	0	1	0	29	24.1341	241	518	210	-0.194805
190604_F01	190604_F01_P01_T08	0		0	1	1	20	rest	not_MLR	0.572	S	0.45	0
190604_F01	190604_F01_P01_T08	0	-1	70.2	1	1	20	stim	not_MLR	0.572	S	0	70.2	1	1	0	1	0	30	24.1341	241	518	210	-0.194805
190604_F01	190604_F01_P01_T08	0		0	1	1	20	rest	not_MLR	0.532	S	0.45	0
190604_F01	190604_F01_P01_T08	0	0	38.38	1	1	20	stim	not_MLR	0.532	S	0	38.38	2	1	1	0.5	0.5	31	24.1341	241	518	210	-0.194805
190604_F01	190604_F01_P02_T01	1		0	0.9	0.9	5	rest	MLR	0.58	S	0	0
190604_F01	190604_F01_P02_T01	1	-1	69.6	0.9	0.9	5	stim	MLR	0.58	S	0	69.6	1	1	0	1	0	32	10.5317	222	494	201	0.333333
190604_F01	190604_F01_P02_T01	1		0	0.9	0.9	5	rest	MLR			0.15	0
190604_F01	190604_F01_P02_T01	1		0	0.9	0.9	5	stim	MLR			0	0	0	0	0			33	10.5317	222	494	201	0.333333
190604_F01	190604_F01_P02_T01	1			0.9	0.9	5	rest	MLR
190604_F01	190604_F01_P02_T01	1			0.9	0.9	5	stim	MLR					0	0	0			34	10.5317	222	494	201	0.333333
190604_F01	190604_F01_P02_T01	1			0.9	0.9	5	rest	MLR
190604_F01	190604_F01_P02_T01	1			0.9	0.9	5	stim	MLR					0	0	0			35	10.5317	222	494	201	0.333333
190604_F01	190604_F01_P02_T02	1		0	1	1	5	rest	MLR	0.508	F	0.24	0
190604_F01	190604_F01_P02_T02	1	1	17.4	1	1	5	stim	MLR	0.508	F	0	17.4	1	0	1	0	1	36	10.5317	222	494	201	0.333333
190604_F01	190604_F01_P02_T02	1		0	1	1	5	rest	MLR	0.388	S	0	0
190604_F01	190604_F01_P02_T02	1	-0.333333	59.2	1	1	5	stim	MLR	0.388	S	0	59.2	3	2	1	0.666667	0.333333	37	10.5317	222	494	201	0.333333
190604_F01	190604_F01_P02_T02	1		0	1	1	5	rest	MLR	0.372	S	0.25	4.05
190604_F01	190604_F01_P02_T02	1	-1	24.2	1	1	5	stim	MLR	0.372	S	0	24.2	1	1	0	1	0	38	10.5317	222	494	201	0.333333
190604_F01	190604_F01_P02_T02	1		0	1	1	5	rest	MLR	1.188	S	0	0
190604_F01	190604_F01_P02_T02	1	-1	40.6	1	1	5	stim	MLR	1.188	S	0	40.6	1	1	0	1	0	39	10.5317	222	494	201	0.333333
190604_F01	190604_F01_P02_T03	1		0	1.1	1.1	5	rest	MLR			0.2	0
190604_F01	190604_F01_P02_T03	1		0	1.1	1.1	5	stim	MLR			0	0	0	0	0			40	10.5317	222	494	201	0.333333
190604_F01	190604_F01_P02_T03	1		0	1.1	1.1	5	rest	MLR	0.2	S	0.2	0
190604_F01	190604_F01_P02_T03	1	-1	8.6	1.1	1.1	5	stim	MLR	0.2	S	0	8.6	2	2	0	1	0	41	10.5317	222	494	201	0.333333
190604_F01	190604_F01_P02_T03	1		0	1.1	1.1	5	rest	MLR			0.25	0
190604_F01	190604_F01_P02_T03	1		0	1.1	1.1	5	stim	MLR			0	0	0	0	0			42	10.5317	222	494	201	0.333333
190604_F01	190604_F01_P02_T03	1		0	1.1	1.1	5	rest	MLR	0.368	S	0.15	0
190604_F01	190604_F01_P02_T03	1	-1	13.8	1.1	1.1	5	stim	MLR	0.368	S	0	13.8	1	1	0	1	0	43	10.5317	222	494	201	0.333333
190604_F01	190604_F01_P02_T04	1		0	0.9	0.9	5	rest	MLR	0.068	F	0.16	0
190604_F01	190604_F01_P02_T04	1	1	70.2	0.9	0.9	5	stim	MLR	0.068	F	0	70.2	1	0	1	0	1	44	10.5317	222	494	201	0.333333
190604_F01	190604_F01_P02_T04	1		0	0.9	0.9	5	rest	MLR	0.096	S	0	0
190604_F01	190604_F01_P02_T04	1	0	93.6	0.9	0.9	5	stim	MLR	0.096	S	0	93.6	2	1	1	0.5	0.5	45	10.5317	222	494	201	0.333333
190604_F01	190604_F01_P02_T04	1		0	0.9	0.9	5	rest	MLR	0.208	F	0	0
190604_F01	190604_F01_P02_T04	1	1	89.6	0.9	0.9	5	stim	MLR	0.208	F	0	89.6	1	0	1	0	1	46	10.5317	222	494	201	0.333333
190604_F01	190604_F01_P02_T04	1		0	0.9	0.9	5	rest	MLR	0.212	F	0	0
190604_F01	190604_F01_P02_T04	1	0.333333	89.2	0.9	0.9	5	stim	MLR	0.212	F	0	89.2	3	1	2	0.333333	0.666667	47	10.5317	222	494	201	0.333333
190604_F01	190604_F01_P02_T05	1		0	0.9	0.9	10	rest	MLR	0.172	S	0	0
190604_F01	190604_F01_P02_T05	1	0	88.3	0.9	0.9	10	stim	MLR	0.172	S	0	88.3	2	1	1	0.5	0.5	48	10.5317	222	494	201	0.333333
190604_F01	190604_F01_P02_T05	1		0	0.9	0.9	10	rest	MLR	0.252	F	0.2	0
190604_F01	190604_F01_P02_T05	1	1	75.3	0.9	0.9	10	stim	MLR	0.252	F	0	75.3	1	0	1	0	1	49	10.5317	222	494	201	0.333333
190604_F01	190604_F01_P02_T05	1		0	0.9	0.9	10	rest	MLR	0.1	F	0.2	0
190604_F01	190604_F01_P02_T05	1	1	45.4	0.9	0.9	10	stim	MLR	0.1	F	0	45.4	1	0	1	0	1	50	10.5317	222	494	201	0.333333
190604_F01	190604_F01_P02_T05	1		0	0.9	0.9	10	rest	MLR	0.044	F	0.13	0
190604_F01	190604_F01_P02_T05	1	1	96.7	0.9	0.9	10	stim	MLR	0.044	F	0	96.7	1	0	1	0	1	51	10.5317	222	494	201	0.333333
190604_F01	190604_F01_P02_T06	1		0	1	1	10	rest	MLR	0.276	F	0.12	0
190604_F01	190604_F01_P02_T06	1	1	41	1	1	10	stim	MLR	0.276	F	0	41	1	0	1	0	1	52	10.5317	222	494	201	0.333333
190604_F01	190604_F01_P02_T06	1		0	1	1	10	rest	MLR	0.428	F	0	0
190604_F01	190604_F01_P02_T06	1	0.333333	78.6	1	1	10	stim	MLR	0.428	F	0	78.6	3	1	2	0.333333	0.666667	53	10.5317	222	494	201	0.333333
190604_F01	190604_F01_P02_T06	1		0	1	1	10	rest	MLR	0.104	F	0.05	0
190604_F01	190604_F01_P02_T06	1	1	74.6	1	1	10	stim	MLR	0.104	F	0	74.6	1	0	1	0	1	54	10.5317	222	494	201	0.333333
190604_F01	190604_F01_P02_T06	1		0	1	1	10	rest	MLR	0.068	F	0.05	0
190604_F01	190604_F01_P02_T06	1	1	15.8	1	1	10	stim	MLR	0.068	F	0	15.8	1	0	1	0	1	55	10.5317	222	494	201	0.333333
190604_F01	190604_F01_P02_T07	1		0	1.1	1.1	10	rest	MLR	0.196	F	0.28	0
190604_F01	190604_F01_P02_T07	1	1	90.2	1.1	1.1	10	stim	MLR	0.196	F	0	90.2	1	0	1	0	1	56	10.5317	222	494	201	0.333333
190604_F01	190604_F01_P02_T07	1		0	1.1	1.1	10	rest	MLR	0.12	F	0.3	0
190604_F01	190604_F01_P02_T07	1	1	65	1.1	1.1	10	stim	MLR	0.12	F	0	65	1	0	1	0	1	57	10.5317	222	494	201	0.333333
190604_F01	190604_F01_P02_T07	1		0	1.1	1.1	10	rest	MLR	0.124	F	0.35	0
190604_F01	190604_F01_P02_T07	1	1	48.4	1.1	1.1	10	stim	MLR	0.124	F	0	48.4	1	0	1	0	1	58	10.5317	222	494	201	0.333333
190604_F01	190604_F01_P02_T07	1		0	1.1	1.1	10	rest	MLR	0.12	F	0.2	0
190604_F01	190604_F01_P02_T07	1	1	33.8	1.1	1.1	10	stim	MLR	0.12	F	0	33.8	1	0	1	0	1	59	10.5317	222	494	201	0.333333
190604_F01	190604_F01_P02_T08	1		0	1.2	1.2	10	rest	MLR	0.108	F	0.12	0
190604_F01	190604_F01_P02_T08	1	1	44.2	1.2	1.2	10	stim	MLR	0.108	F	0	44.2	1	0	1	0	1	60	10.5317	222	494	201	0.333333
190604_F01	190604_F01_P02_T08	1		0	1.2	1.2	10	rest	MLR	0.12	F	0.35	0
190604_F01	190604_F01_P02_T08	1	1	23.4	1.2	1.2	10	stim	MLR	0.12	F	0	23.4	1	0	1	0	1	61	10.5317	222	494	201	0.333333
190604_F01	190604_F01_P02_T08	1		0	1.2	1.2	10	rest	MLR			0.25	0
190604_F01	190604_F01_P02_T08	1		0	1.2	1.2	10	stim	MLR			0	0	0	0	0			62	10.5317	222	494	201	0.333333
190604_F01	190604_F01_P02_T08	1		0	1.2	1.2	10	rest	MLR			0.2	0
190604_F01	190604_F01_P02_T08	1		0	1.2	1.2	10	stim	MLR			0	0	0	0	0			63	10.5317	222	494	201	0.333333
190604_F01	190604_F01_P02_T10	1		0	0.6	0.6	10	rest	MLR			0	0
190604_F01	190604_F01_P02_T10	1		0	0.6	0.6	10	stim	MLR			0	0	0	0	0			64	10.5317	222	494	201	0.333333
190604_F01	190604_F01_P02_T10	1		0	0.6	0.6	10	rest	MLR	0.856	F	0	0
190604_F01	190604_F01_P02_T10	1	1	57.2	0.6	0.6	10	stim	MLR	0.856	F	0	57.2	1	0	1	0	1	65	10.5317	222	494	201	0.333333
190604_F01	190604_F01_P02_T10	1		0	0.6	0.6	10	rest	MLR			0	0
190604_F01	190604_F01_P02_T10	1		0	0.6	0.6	10	stim	MLR			0	0	0	0	0			66	10.5317	222	494	201	0.333333
190604_F01	190604_F01_P02_T10	1		0	0.6	0.6	10	rest	MLR	0.16	F	0	0
190604_F01	190604_F01_P02_T10	1	1	92	0.6	0.6	10	stim	MLR	0.16	F	0	92	1	0	1	0	1	67	10.5317	222	494	201	0.333333
190717_F01	190717_F01_MLR_3Hz	2		0	1	1	5	rest	MLR	0.183	S	0	34.06
190717_F01	190717_F01_MLR_3Hz	2	-1	15.67	1	1	5	stim	MLR	0.183	S	0	15.67	1	1	0	1	0	68	2.81374	221	502	203	-0.5
190717_F01	190717_F01_MLR_3Hz	2		0	1	1	5	rest	MLR			0	0
190717_F01	190717_F01_MLR_3Hz	2		0	1	1	5	stim	MLR			0	0	0	0	0			69	2.81374	221	502	203	-0.5
190717_F01	190717_F01_MLR_3Hz	2		0	1	1	5	rest	MLR			0	0
190717_F01	190717_F01_MLR_3Hz	2		0	1	1	5	stim	MLR			0	0	0	0	0			70	2.81374	221	502	203	-0.5
190717_F01	190717_F01_MLR_3Hz	2		0	1	1	5	rest	MLR			0	0
190717_F01	190717_F01_MLR_3Hz	2		0	1	1	5	stim	MLR			0	0	0	0	0			71	2.81374	221	502	203	-0.5
190717_F01	190717_F01_MLR_8Hz	2		0	1	1	8	rest	MLR	0.7	S	0	12.6
190717_F01	190717_F01_MLR_8Hz	2	-0.5	43.67	1	1	8	stim	MLR	0.7	S	0	43.67	4	3	1	0.75	0.25	72	2.81374	221	502	203	-0.5
190717_F01	190717_F01_MLR_8Hz	2		0	1	1	8	rest	MLR	0.36	S	0	0
190717_F01	190717_F01_MLR_8Hz	2	0	39	1	1	8	stim	MLR	0.36	S	0	39	6	3	3	0.5	0.5	73	2.81374	221	502	203	-0.5
190717_F01	190717_F01_MLR_8Hz	2		0	1	1	8	rest	MLR	0.403	F	0	0
190717_F01	190717_F01_MLR_8Hz	2	0	57	1	1	8	stim	MLR	0.403	F	0	57	4	2	2	0.5	0.5	74	2.81374	221	502	203	-0.5
190717_F01	190717_F01_MLR_8Hz	2		0	1	1	8	rest	MLR			0	0.83
190717_F01	190717_F01_MLR_8Hz	2		0	1	1	8	stim	MLR			0	0	0	0	0			75	2.81374	221	502	203	-0.5
190717_F01	190717_F01_MLR_T2	2		0	1.2	1.2	16	rest	MLR	0.367	S	0.27	11.53
190717_F01	190717_F01_MLR_T2	2	-1	75.67	1.2	1.2	16	stim	MLR	0.367	S	0	75.67	2	2	0	1	0	76	2.81374	221	502	203	-0.5
190717_F01	190717_F01_MLR_T2	2		0	1.2	1.2	20	rest	MLR	0.037	S	0	0
190717_F01	190717_F01_MLR_T2	2	0	52.83	1.2	1.2	20	stim	MLR	0.037	S	0	52.83	2	1	1	0.5	0.5	77	2.81374	221	502	203	-0.5
190717_F01	190717_F01_MLR_T2	2		0	1.2	1.2	23	rest	MLR	0.02	S	0	0
190717_F01	190717_F01_MLR_T2	2	-1	64.33	1.2	1.2	23	stim	MLR	0.02	S	0	64.33	2	2	0	1	0	78	2.81374	221	502	203	-0.5
190717_F01	190717_F01_MLR_T2	2		0	1.2	1.2	25	rest	MLR	0.04	F	0	0
190717_F01	190717_F01_MLR_T2	2	1	13.83	1.2	1.2	25	stim	MLR	0.04	F	0	13.83	1	0	1	0	1	79	2.81374	221	502	203	-0.5
190717_F01	190717_F01_P2_T1	3		0	1.2	1.2	4	rest	not_MLR	0.237	S	0	12.36
190717_F01	190717_F01_P2_T1	3	0	65.5	1.2	1.2	4	stim	not_MLR	0.237	S	0	65.5	4	2	2	0.5	0.5	80	24.5387	243	500	190	-0.294118
190717_F01	190717_F01_P2_T1	3		0	1.2	1.2	7	rest	not_MLR	1.427	F	0	0
190717_F01	190717_F01_P2_T1	3	1	19.83	1.2	1.2	7	stim	not_MLR	1.427	F	0	19.83	1	0	1	0	1	81	24.5387	243	500	190	-0.294118
190717_F01	190717_F01_P2_T1	3		0	1.2	1.2	10	rest	not_MLR			0	0
190717_F01	190717_F01_P2_T1	3		0	1.2	1.2	10	stim	not_MLR			0	0	0	0	0			82	24.5387	243	500	190	-0.294118
190717_F01	190717_F01_P2_T1	3		0	1.2	1.2	13	rest	not_MLR	0.223	S	0	0
190717_F01	190717_F01_P2_T1	3	-0.6	64.67	1.2	1.2	13	stim	not_MLR	0.223	S	0	64.67	5	4	1	0.8	0.2	83	24.5387	243	500	190	-0.294118
190717_F01	190717_F01_P2_T2	3		0	1.2	1.2	16	rest	not_MLR	0.357	F	0	9.43
190717_F01	190717_F01_P2_T2	3	0	74.83	1.2	1.2	16	stim	not_MLR	0.357	F	0	74.83	2	1	1	0.5	0.5	84	24.5387	243	500	190	-0.294118
190717_F01	190717_F01_P2_T2	3		0	1.2	1.2	20	rest	not_MLR	0.407	S	0	0
190717_F01	190717_F01_P2_T2	3	-1	65.5	1.2	1.2	20	stim	not_MLR	0.407	S	0	65.5	2	2	0	1	0	85	24.5387	243	500	190	-0.294118
190717_F01	190717_F01_P2_T2	3		0	1.2	1.2	23	rest	not_MLR	0.217	S	0	0
190717_F01	190717_F01_P2_T2	3	-0.333333	61.83	1.2	1.2	23	stim	not_MLR	0.217	S	0	61.83	3	2	1	0.666667	0.333333	86	24.5387	243	500	190	-0.294118
190717_F01	190717_F01_P2_T2	3		0	1.2	1.2	25	rest	not_MLR			0	2.5
190717_F01	190717_F01_P2_T2	3		0	1.2	1.2	25	stim	not_MLR			0	0	0	0	0			87	24.5387	243	500	190	-0.294118
190723_F01	190723_F01_MLR_5Hz	4		0	1	1	5	rest	MLR	0.13	F	0.27	0
190723_F01	190723_F01_MLR_5Hz	4	1	82	1	1	5	stim	MLR	0.13	F	0	82	2	0	2	0	1	88	7.83936	227	498	203	0.5
190723_F01	190723_F01_MLR_5Hz	4		0	1	1	5	rest	MLR	1.813	F	8.43	0
190723_F01	190723_F01_MLR_5Hz	4	1	9.33	1	1	5	stim	MLR	1.813	F	0	9.33	1	0	1	0	1	89	7.83936	227	498	203	0.5
190723_F01	190723_F01_MLR_6Hz	4		0	1	1	6	rest	MLR	0.953	S	0	0.07
190723_F01	190723_F01_MLR_6Hz	4	0	31.67	1	1	6	stim	MLR	0.953	S	0	31.67	2	1	1	0.5	0.5	90	7.83936	227	498	203	0.5
190723_F01	190723_F01_MLR_6Hz	4		0	1	1	6	rest	MLR	0.917	F	0.95	2.95
190723_F01	190723_F01_MLR_6Hz	4	0.333333	42.79	1	1	6	stim	MLR	0.917	F	0	42.79	3	1	2	0.333333	0.666667	91	7.83936	227	498	203	0.5
190723_F01	190723_F01_MLR_7Hz	4		0	1	1	7	rest	MLR			0.53	0
190723_F01	190723_F01_MLR_7Hz	4		0	1	1	7	stim	MLR			0	0	0	0	0			92	7.83936	227	498	203	0.5
190723_F01	190723_F01_MLR_7Hz	4		0	1	1	7	rest	MLR			0.15	0
190723_F01	190723_F01_MLR_7Hz	4		0	1	1	7	stim	MLR			0	0	0	0	0			93	7.83936	227	498	203	0.5
190723_F01	190723_F01_MLR_10Hz_1amp	4		0	1	1	10	rest	MLR	0.233	F	0	0
190723_F01	190723_F01_MLR_10Hz_1amp	4	1	88.33	1	1	10	stim	MLR	0.233	F	0	88.33	1	0	1	0	1	94	7.83936	227	498	203	0.5
190723_F01	190723_F01_MLR_10Hz_1amp	4		0	1	1	10	rest	MLR	0.2	F	0	5.33
190723_F01	190723_F01_MLR_10Hz_1amp	4	1	68.67	1	1	10	stim	MLR	0.2	F	0	68.67	2	0	2	0	1	95	7.83936	227	498	203	0.5
190723_F01	190723_F01_MLR_10Hz_4sec	4		0	1	1	10	rest	MLR	0.137	F	1.2	0
190723_F01	190723_F01_MLR_10Hz_4sec	4	1	94.5	1	1	10	stim	MLR	0.137	F	0	94.5	1	0	1	0	1	96	7.83936	227	498	203	0.5
190723_F01	190723_F01_MLR_10Hz_4sec	4		0	1	1	10	rest	MLR	0.13	F	0.33	0
190723_F01	190723_F01_MLR_10Hz_4sec	4	1	96.36	1	1	10	stim	MLR	0.13	F	0	96.36	1	0	1	0	1	97	7.83936	227	498	203	0.5
190723_F01	190723_F01_MLR_10Hz_15amp	4		0	1.5	1.5	10	rest	MLR			0	0.27
190723_F01	190723_F01_MLR_10Hz_15amp	4		0	1.5	1.5	10	stim	MLR			0	0	0	0	0			98	7.83936	227	498	203	0.5
190723_F01	190723_F01_MLR_10Hz_15amp	4		0	1.5	1.5	10	rest	MLR	0.08	S	0	0
190723_F01	190723_F01_MLR_10Hz_15amp	4	0	95.83	1.5	1.5	10	stim	MLR	0.08	S	0	95.83	2	1	1	0.5	0.5	99	7.83936	227	498	203	0.5
190723_F01	190723_F01_MLR_12Hz	4		0	1	1	12	rest	MLR			0	0.6
190723_F01	190723_F01_MLR_12Hz	4		0	1	1	12	stim	MLR			0	0	0	0	0			100	7.83936	227	498	203	0.5
190723_F01	190723_F01_MLR_12Hz	4		0	1	1	12	rest	MLR			0	0.33
190723_F01	190723_F01_MLR_12Hz	4		0	1	1	12	stim	MLR			0	0	0	0	0			101	7.83936	227	498	203	0.5
190723_F01	190723_F01_MLR_16Hz	4		0	1	1	16	rest	MLR			0	0.6
190723_F01	190723_F01_MLR_16Hz	4		0	1	1	16	stim	MLR			0	0	0	0	0			102	7.83936	227	498	203	0.5
190723_F01	190723_F01_MLR_16Hz	4		0	1	1	16	rest	MLR			0	0.26
190723_F01	190723_F01_MLR_16Hz	4		0	1	1	16	stim	MLR			0	0	0	0	0			103	7.83936	227	498	203	0.5
190723_F01	190723_F01_MLR_20Hz	4		0	1	1	20	rest	MLR			0	0.4
190723_F01	190723_F01_MLR_20Hz	4		0	1	1	20	stim	MLR			0	0	0	0	0			104	7.83936	227	498	203	0.5
190723_F01	190723_F01_MLR_20Hz	4		0	1	1	20	rest	MLR	1.34	S	0	0.18
190723_F01	190723_F01_MLR_20Hz	4	-1	33	1	1	20	stim	MLR	1.34	S	0	33	1	1	0	1	0	105	7.83936	227	498	203	0.5
190814_F01	190814_F01_LTD_10_1_02	7		0	1.3	1.3	10	rest	not_MLR			0	0
190814_F01	190814_F01_LTD_10_1_02	7		0	1.3	1.3	10	stim	not_MLR			0	0	0	0	0			106	16.7652	220	496	217	0.333333
190814_F01	190814_F01_LTD_10_1_02	7		0	1.3	1.3	10	rest	not_MLR	0.213	F	0	0
190814_F01	190814_F01_LTD_10_1_02	7	1	65.83	1.3	1.3	10	stim	not_MLR	0.213	F	0	65.83	1	0	1	0	1	107	16.7652	220	496	217	0.333333
190814_F01	190814_F01_LTD_10_13_02	7		0	1	1	10	rest	not_MLR	0.26	S	0	0
190814_F01	190814_F01_LTD_10_13_02	7	-1	87	1	1	10	stim	not_MLR	0.26	S	0	87	1	1	0	1	0	108	16.7652	220	496	217	0.333333
190814_F01	190814_F01_LTD_10_13_02	7		0	1	1	10	rest	not_MLR			0	0
190814_F01	190814_F01_LTD_10_13_02	7		0	1	1	10	stim	not_MLR			0	0	0	0	0			109	16.7652	220	496	217	0.333333
190814_F01	190814_F01_LTD_10_15_02	7		0	1.5	1.5	10	rest	not_MLR			0.13	33.18
190814_F01	190814_F01_LTD_10_15_02	7		0	1.5	1.5	10	stim	not_MLR			0	0	0	0	0			110	16.7652	220	496	217	0.333333
190814_F01	190814_F01_LTD_10_15_02	7		0	1.5	1.5	10	rest	not_MLR	0.037	F	0	3.46
190814_F01	190814_F01_LTD_10_15_02	7	1	90.17	1.5	1.5	10	stim	not_MLR	0.037	F	0	90.17	1	0	1	0	1	111	16.7652	220	496	217	0.333333
210225_F01	210225_F01_16	8		0	0.4	0.4	25	rest	not_MLR	0.877	F	0	14.85
210225_F01	210225_F01_16	8	0.875	21.55	0.4	0.4	25	stim	not_MLR	0.877	F	0	21.55	16	1	15	0.0625	0.9375	112
210304_F01	0	9		0	0.5	0.5	10	rest	MLR	0.79	F	0.21	2.88
210304_F01	0	9	0.692308	34.85	0.5	0.5	10	stim	MLR	0.79	F	0	34.85	13	2	11	0.153846	0.846154	113
210304_F01	1	9		0	1	1	10	rest	MLR	0.023	F	0	0
210304_F01	1	9	0.870968	34.41	1	1	10	stim	MLR	0.023	F	0	34.41	31	2	29	0.0645161	0.935484	114
210304_F01	2	9		0	1	1	15	rest	MLR	0.043	F	0	1.23
210304_F01	2	9	0.894737	37.5	1	1	15	stim	MLR	0.043	F	0	37.5	19	1	18	0.0526316	0.947368	115
210304_F01	4	9		0	1	1	17	rest	MLR	0.293	F	0	0
210304_F01	4	9	1	25.31	1	1	17	stim	MLR	0.293	F	0	25.31	3	0	3	0	1	116
210304_F02	0	10		0	1.8	1.8	10	rest	MLR	0.447	S	0	0
210304_F02	0	10	0.0769231	10.3	1.8	1.8	10	stim	MLR	0.447	S	0	10.3	13	6	7	0.461538	0.538462	117
210304_F02	1	10		0	1.6	1.6	20	rest	MLR	0.13	S	0.51	0.61
210304_F02	1	10	0.724138	35.78	1.6	1.6	20	stim	MLR	0.13	S	0	35.78	29	4	25	0.137931	0.862069	118
210304_F02	2	10		0	1.5	1.5	20	rest	MLR	0.83	F	5.07	0.24
210304_F02	2	10	0.73913	26.89	1.5	1.5	20	stim	MLR	0.83	F	0	26.89	23	3	20	0.130435	0.869565	119
210304_F02	3	10		0	1.4	1.4	20	rest	MLR	0.737	F	0	1.59
210304_F02	3	10	0.384615	15.84	1.4	1.4	20	stim	MLR	0.737	F	0	15.84	13	4	9	0.307692	0.692308	120
210304_F02	4	10		0	1.6	1.6	20	rest	MLR	0.347	F	0.09	0.72
210304_F02	4	10	0.4	15.96	1.6	1.6	20	stim	MLR	0.347	F	0	15.96	20	6	14	0.3	0.7	121
210304_F02	5	10		0	1.5	1.5	20	rest	MLR	0.023	S	0	0.86
210304_F02	5	10	0.285714	12.07	1.5	1.5	20	stim	MLR	0.023	S	0	12.07	14	5	9	0.357143	0.642857	122
210304_F02	6	10		0	1.4	1.4	20	rest	MLR	0.17	S	0	0.63
210304_F02	6	10	0.230769	8.65	1.4	1.4	20	stim	MLR	0.17	S	0	8.65	13	5	8	0.384615	0.615385	123
210304_F02	7	10		0	1.3	1.3	20	rest	MLR	0.193	S	0	0
210304_F02	7	10	0.0769231	37.7	1.3	1.3	20	stim	MLR	0.193	S	0	37.7	13	6	7	0.461538	0.538462	124
210304_F02	8	10		0	1.2	1.2	20	rest	MLR	1.627	F	0	0
210304_F02	8	10	0.5	16.88	1.2	1.2	20	stim	MLR	1.627	F	0	16.88	8	2	6	0.25	0.75	125
210304_F02	9	10		0	1.1	1.1	20	rest	MLR	5.303	S	0	0.84
210304_F02	9	10	0	3.17	1.1	1.1	20	stim	MLR	5.303	S	0	3.17	6	3	3	0.5	0.5	126
210304_F02	10	10		0	1	1	20	rest	MLR	3.52	F	0	1.67
210304_F02	10	10	0.8	9.15	1	1	20	stim	MLR	3.52	F	0	9.15	10	1	9	0.1	0.9	127
210304_F02	11	10		0	0.9	0.9	20	rest	MLR	27.07	F	0	1.49
210304_F02	11	10	0	5.39	0.9	0.9	20	stim	MLR	27.07	F	0	5.39	6	3	3	0.5	0.5	128
210304_F02	13	10		0	0.7	0.7	20	rest	MLR	33.44	F	0.49	0
210304_F02	13	10	1	0.94	0.7	0.7	20	stim	MLR	33.44	F	0	0.94	1	0	1	0	1	129
210304_F02	14	10		0	0.6	0.6	20	rest	MLR			0	0
210304_F02	14	10		0	0.6	0.6	20	stim	MLR			0	0	0	0	0			130
210304_F02	15	10		0	1.6	1.6	20	rest	MLR	0.883	S	0	0
210304_F02	15	10	0.166667	29.43	1.6	1.6	20	stim	MLR	0.883	S	0	29.43	12	5	7	0.416667	0.583333	131
210304_F02	16	10		0	1.6	1.6	20	rest	MLR	0.13	S	0	0
210304_F02	16	10	0.555556	21.25	1.6	1.6	20	stim	MLR	0.13	S	0	21.25	9	2	7	0.222222	0.777778	132
210304_F02	17	10		0	2	2	20	rest	MLR	0.92	F	0.01	0
210304_F02	17	10	0.209302	24.96	2	2	20	stim	MLR	0.92	F	0	24.96	43	17	26	0.395349	0.604651	133
190926_F01	190926_F01_P1_10_05_02	11		0	0.5	0.5	10	rest	MLR	0.703	F	0	31.25
190926_F01	190926_F01_P1_10_05_02	11	1	29.5	0.5	0.5	10	stim	MLR	0.703	F	0	29.5	1	0	1	0	1	134	10.0687	220	495	200	1
190926_F01	190926_F01_P1_10_05_02	11		0	0.5	0.5	10	rest	MLR	0.627	F	0	16.99
190926_F01	190926_F01_P1_10_05_02	11	1	56	0.5	0.5	10	stim	MLR	0.627	F	0	56	1	0	1	0	1	135	10.0687	220	495	200	1
190926_F01	190926_F01_P1_10_07_02	11		0	0.7	0.7	10	rest	MLR	0.523	F	0	11.53
190926_F01	190926_F01_P1_10_07_02	11	1	67.67	0.7	0.7	10	stim	MLR	0.523	F	0	67.67	1	0	1	0	1	136	10.0687	220	495	200	1
190926_F01	190926_F01_P1_10_07_02	11		0	0.7	0.7	10	rest	MLR	0.537	F	0	23.01
190926_F01	190926_F01_P1_10_07_02	11	1	54.17	0.7	0.7	10	stim	MLR	0.537	F	0	54.17	1	0	1	0	1	137	10.0687	220	495	200	1
210121_F05	210121_F05_01_70um_BH	12		0	0.1	0.1	10	rest	MLR	3.313	F	0	0
210121_F05	210121_F05_01_70um_BH	12	0	56.65	0.1	0.1	10	stim	MLR	3.313	F	0	56.65	23	8	15	0.347826	0.652174	138
210121_F05	210121_F05_02_90um_BH	12		0	0.1	0.1	10	rest	MLR	0.737	F	0	0
210121_F05	210121_F05_02_90um_BH	12	1	40.43	0.1	0.1	10	stim	MLR	0.737	F	0	40.43	14	5	9	0.357143	0.642857	139
210121_F05	210121_F05_03_120um_BH	12		0	0.1	0.1	10	rest	MLR	0.483	F	0	0
210121_F05	210121_F05_03_120um_BH	12	0.2	58.78	0.1	0.1	10	stim	MLR	0.483	F	0	58.78	20	10	10	0.5	0.5	140
210121_F04	70um_bh	13		0	0.1	0.1	10	rest	MLR	0.107	F	0.7	0
210121_F04	70um_bh	13	-0.333333	23.6	0.1	0.1	10	stim	MLR	0.107	F	0	23.6	10	8	2	0.8	0.2	141
210121_F04	90um_bh	13		0	0.1	0.1	10	rest	MLR	0.323	F	0	0
210121_F04	90um_bh	13	1	35.82	0.1	0.1	10	stim	MLR	0.323	F	0	35.82	6	2	4	0.333333	0.666667	142
210121_F04	100um_bh	13		0	0.1	0.1	10	rest	MLR	7.517	F	0	0
210121_F04	100um_bh	13	1	19.33	0.1	0.1	10	stim	MLR	7.517	F	0	19.33	4	2	2	0.5	0.5	143
210203_F01	210103_F01_70um_00	14		0	0.1	0.1	10	rest	MLR	0.083	F	0	6.13
210203_F01	210103_F01_70um_00	14	1	27.23	0.1	0.1	10	stim	MLR	0.083	F	0	27.23	12	8	4	0.666667	0.333333	144	8.96971	227	497	205	0
210203_F01	210103_F01_90um_01	15		0	0.1	0.1	10	rest	not_MLR	0.037	F	0	9.22
210203_F01	210103_F01_90um_01	15	0	14.75	0.1	0.1	10	stim	not_MLR	0.037	F	0	14.75	7	5	2	0.714286	0.285714	145	20.4468	205	494	205	-0.444444
210203_F01	210103_F01_90um_02	15		0	0.1	0.1	10	rest	not_MLR	0.09	F	0	6.59
210203_F01	210103_F01_90um_02	15	-0.142857	10.19	0.1	0.1	10	stim	not_MLR	0.09	F	0	10.19	11	6	5	0.545455	0.454545	146	20.4468	205	494	205	-0.444444
210203_F01	210203_F01_90um_03	15		0	0.1	0.1	10	rest	not_MLR	0.387	S	0	7.96
210203_F01	210203_F01_90um_03	15	-1	16.09	0.1	0.1	10	stim	not_MLR	0.387	S	0	16.09	15	15	0	1	0	147	20.4468	205	494	205	-0.444444
210203_F01	210203_F01_90um_06	14		0	0.1	0.1	10	rest	MLR	0.52	F	0	0
210203_F01	210203_F01_90um_06	14	0	26.89	0.1	0.1	10	stim	MLR	0.52	F	0	26.89	10	8	2	0.8	0.2	148	8.96971	227	497	205	0
210203_F01	210203_F01_110um_04	14		0	0.1	0.1	10	rest	MLR	0.38	F	0	0
210203_F01	210203_F01_110um_04	14	-0.6	15.84	0.1	0.1	10	stim	MLR	0.38	F	0	15.84	13	11	2	0.846154	0.153846	149	8.96971	227	497	205	0
210203_F01	210203_F01_150um_05	14		0	0.1	0.1	10	rest	MLR	4.097	F	0	4.33
210203_F01	210203_F01_150um_05	14	1	24.8	0.1	0.1	10	stim	MLR	4.097	F	0	24.8	7	5	2	0.714286	0.285714	150	8.96971	227	497	205	0
210203_F03	210203_F03_70um_00	16		0	0.1	0.1	10	rest	MLR	0.157	F	1.17	46.29
210203_F03	210203_F03_70um_00	16	1	37.18	0.1	0.1	10	stim	MLR	0.157	F	0	37.18	16	4	12	0.25	0.75	151	8.10946	220	510	208	0.314286
210203_F03	210203_F03_90um_01	16		0	0.1	0.1	10	rest	MLR	0.247	S	2	44.82
210203_F03	210203_F03_90um_01	16	0.846154	38.22	0.1	0.1	10	stim	MLR	0.247	S	0	38.22	37	17	20	0.459459	0.540541	152	8.10946	220	510	208	0.314286
210203_F03	210203_F03_70um_04	16		0	0.1	0.1	10	rest	MLR	0.28	F	0	0
210203_F03	210203_F03_70um_04	16	0.5	44.06	0.1	0.1	10	stim	MLR	0.28	F	0	44.06	10	5	5	0.5	0.5	153	8.10946	220	510	208	0.314286
210203_F03	210203_F03_110um_02	16		0	0.1	0.1	10	rest	MLR	0.607	S	0.03	57.01
210203_F03	210203_F03_110um_02	16	-1	17.46	0.1	0.1	10	stim	MLR	0.607	S	0	17.46	15	11	4	0.733333	0.266667	154	8.10946	220	510	208	0.314286
210203_F03	210203_F03_110um_03	16		0	0.1	0.1	10	rest	MLR	4.513	S	0	0
210203_F03	210203_F03_110um_03	16	-1	14.42	0.1	0.1	10	stim	MLR	4.513	S	0	14.42	9	6	3	0.666667	0.333333	155	8.10946	220	510	208	0.314286
210204_F01	70um_00	17		0	0.1	0.1	10	rest	MLR	0.01	S	0	0
210204_F01	70um_00	17	0.272727	55.62	0.1	0.1	10	stim	MLR	0.01	S	0	55.62	21	8	13	0.380952	0.619048	156	9.11011	216	508	208	0.363636
210204_F01	90um_01	17		0	0.1	0.1	10	rest	MLR	0.01	F	10.69	8.62
210204_F01	90um_01	17	1	54.15	0.1	0.1	10	stim	MLR	0.01	F	0	54.15	10	5	5	0.5	0.5	157	9.11011	216	508	208	0.363636
210204_F01	90um_02	17		0	0.1	0.1	10	rest	MLR	0.08	F	0	0
210204_F01	90um_02	17	1	72.82	0.1	0.1	10	stim	MLR	0.08	F	0	72.82	7	2	5	0.285714	0.714286	158	9.11011	216	508	208	0.363636
210204_F01	120um_03	17		0	0.1	0.1	10	rest	MLR	0.083	S	0	0
210204_F01	120um_03	17	0.5	80	0.1	0.1	10	stim	MLR	0.083	S	0	80	9	3	6	0.333333	0.666667	159	9.11011	216	508	208	0.363636
210204_F01	160um_04	17		0	0.1	0.1	10	rest	MLR	0.09	S	0	0
210204_F01	160um_04	17	0	75.32	0.1	0.1	10	stim	MLR	0.09	S	0	75.32	10	6	4	0.6	0.4	160	9.11011	216	508	208	0.363636

## Sheet: Fig2f
	date	position	x	y	z	landmark	distance_to_center_of_stim	electrode_placement	median_ratio_f_s
0	190604	MLR	222	494	201	vsx2	10.5317	1	0.333333
1	190604	not_MLR	241	518	210	vsx2	24.1341	0	-0.194805
2	190717	MLR	221	502	203	none	2.81374	2	-0.5
3	190717	not_MLR	243	500	190	none	24.5387	3	-0.294118
4	190723	MLR	227	498	203	vsx2	7.83936	4	0.5
5	190926	MLR	220	495	200	vsx2	10.0687	11	1
6	191018	not_MLR	222	524	220	chata	26.1636	5	-1
7	191018	not_MLR	208	521	165	dmrt3a	43.6568	6	-1
8	190814	MLR	220	496	217	vsx2	16.7652	7	0.333333
9	210203	MLR	227	497	205	vsx2	8.96971	14	0
10	210203	not_MLR	205	494	205	vsx2	20.4468	15	-0.444444
11	210203	MLR	220	510	208	vsx2	8.10946	16	0.314286
12	210204	MLR	216	508	208	vsx2	9.11011	17	0.363636

## Sheet: fig2l
fish	cells_prop	prop
210326_f2	prop_selected	25
210326_f2	prop_motor_correlated	22.449
210326_f2	prop_motor_onset_correlated	4.0816
210326_f2	prop_vigor_correlated	15.8163
210326_f0	prop_selected	25.1163
210326_f0	prop_motor_correlated	22.3256
210326_f0	prop_motor_onset_correlated	11.6279
210326_f0	prop_vigor_correlated	13.9535
210316_f3	prop_selected	24.8804
210316_f3	prop_motor_correlated	60.2871
210316_f3	prop_motor_onset_correlated	60.2871
210316_f3	prop_vigor_correlated	61.244
210317_f0	prop_selected	0
210317_f0	prop_motor_correlated	39.1089
210317_f0	prop_motor_onset_correlated	11.8812
210317_f0	prop_vigor_correlated	22.2772
210317_f3	prop_selected	21.4689
210317_f3	prop_motor_correlated	28.8136
210317_f3	prop_motor_onset_correlated	13.5593
210317_f3	prop_vigor_correlated	15.8192
210324_f7	prop_selected	19.1304
210324_f7	prop_motor_correlated	18.2609
210324_f7	prop_motor_onset_correlated	16.5217
210324_f7	prop_vigor_correlated	19.1304
210317_f4	prop_selected	23.2432
210317_f4	prop_motor_correlated	18.3784
210317_f4	prop_motor_onset_correlated	4.3243
210317_f4	prop_vigor_correlated	4.8649
210325_f2	prop_selected	12.8319
210325_f2	prop_motor_correlated	18.5841
210325_f2	prop_motor_onset_correlated	10.177
210325_f2	prop_vigor_correlated	11.5044
210324_f0	prop_selected	0
210324_f0	prop_motor_correlated	42.7419
210324_f0	prop_motor_onset_correlated	37.0968
210324_f0	prop_vigor_correlated	33.0645
210325_f3	prop_selected	17.9245
210325_f3	prop_motor_correlated	5.1887
210325_f3	prop_motor_onset_correlated	5.1887
210325_f3	prop_vigor_correlated	5.1887
210324_f4	prop_selected	23.9216
210324_f4	prop_motor_correlated	22.3529
210324_f4	prop_motor_onset_correlated	1.9608
210324_f4	prop_vigor_correlated	3.5294
210325_f7	prop_selected	10.3448
210325_f7	prop_motor_correlated	57.4713
210325_f7	prop_motor_onset_correlated	27.5862
210325_f7	prop_vigor_correlated	40.8046
210321_f1	prop_selected	25
210321_f1	prop_motor_correlated	61.25
210321_f1	prop_motor_onset_correlated	42.9167
210321_f1	prop_vigor_correlated	40.4167
210317_f2	prop_selected	2.2831
210317_f2	prop_motor_correlated	15.0685
210317_f2	prop_motor_onset_correlated	18.7215
210317_f2	prop_vigor_correlated	17.3516
210317_f1	prop_selected	17.1271
210317_f1	prop_motor_correlated	19.337
210317_f1	prop_motor_onset_correlated	8.2873
210317_f1	prop_vigor_correlated	13.2597
210325_f1	prop_selected	0
210325_f1	prop_motor_correlated	68.254
210325_f1	prop_motor_onset_correlated	55.9524
210325_f1	prop_vigor_correlated	52.381
210326_f1	prop_selected	24.8705
210326_f1	prop_motor_correlated	40.4145
210326_f1	prop_motor_onset_correlated	18.6528
210326_f1	prop_vigor_correlated	26.4249
210320_f4	prop_selected	25.1397
210320_f4	prop_motor_correlated	7.2626
210320_f4	prop_motor_onset_correlated	7.8212
210320_f4	prop_vigor_correlated	6.7039
210316_f5	prop_selected	24.9123
210316_f5	prop_motor_correlated	24.2105
210316_f5	prop_motor_onset_correlated	18.9474
210316_f5	prop_vigor_correlated	20
210320_f1	prop_selected	25
210320_f1	prop_motor_correlated	13.1818
210320_f1	prop_motor_onset_correlated	28.1818
210320_f1	prop_vigor_correlated	18.6364
210324_f6	prop_selected	24.1558
210324_f6	prop_motor_correlated	23.3766
210324_f6	prop_motor_onset_correlated	10.9091
210324_f6	prop_vigor_correlated	13.5065
210325_f5	prop_selected	25
210325_f5	prop_motor_correlated	27.2727
210325_f5	prop_motor_onset_correlated	22.2727
210325_f5	prop_vigor_correlated	19.5455
210320_f6	prop_selected	11.7073
210320_f6	prop_motor_correlated	38.5366
210320_f6	prop_motor_onset_correlated	13.6585
210320_f6	prop_vigor_correlated	19.0244
210324_f1	prop_selected	18.595
210324_f1	prop_motor_correlated	24.3802
210324_f1	prop_motor_onset_correlated	5.7851
210324_f1	prop_vigor_correlated	10.7438
210316_f4	prop_selected	24.8996
210316_f4	prop_motor_correlated	37.751
210316_f4	prop_motor_onset_correlated	26.9076
210316_f4	prop_vigor_correlated	29.3173
210324_f5	prop_selected	25
210324_f5	prop_motor_correlated	54.5833
210324_f5	prop_motor_onset_correlated	49.1667
210324_f5	prop_vigor_correlated	49.5833
210320_f2	prop_selected	24.8848
210320_f2	prop_motor_correlated	52.9954
210320_f2	prop_motor_onset_correlated	8.2949
210320_f2	prop_vigor_correlated	18.4332
210325_f0	prop_selected	25.2033
210325_f0	prop_motor_correlated	39.0244
210325_f0	prop_motor_onset_correlated	33.3333
210325_f0	prop_vigor_correlated	38.2114
210316_f2	prop_selected	1.6598
210316_f2	prop_motor_correlated	14.9378
210316_f2	prop_motor_onset_correlated	18.2573
210316_f2	prop_vigor_correlated	19.0871
210324_f2	prop_selected	0
210324_f2	prop_motor_correlated	16.5803
210324_f2	prop_motor_onset_correlated	0.5181
210324_f2	prop_vigor_correlated	6.7358
210324_f3	prop_selected	18.3246
210324_f3	prop_motor_correlated	20.4188
210324_f3	prop_motor_onset_correlated	2.6178
210324_f3	prop_vigor_correlated	4.1885
