# Supplementary material for: The mesencephalic locomotor region recruits V2a reticulospinal neurons to drive forward locomotion in larval zebrafish
Source: Nat Neurosci. 2023 Sep 4;26(10):1775–90. doi: 10.1038/s41593-023-01418-0 (PMC10545542; doi:10.1038/s41593-023-01418-0)
Supplement: Supplementary file 6 — Data frame for panels b,c,d,f,g,h,n. [file 41593_2023_1418_MOESM6_ESM.xlsx]

## Sheet: Fig3b
fishlabel	trial	electrode_placement	ratio_f_s	prop	stim	stim_int	stim_freq	condition	electrode_pos	onset_first_swim	first_bout_type	prop_s	prop_f	n_bouts	n_bouts_s	n_bouts_f	prop_s_bouts	prop_f_bouts	stim_id	electrode_distance_to_center	x_electrode	y_electrode	z_electrode	mean_ratio_f_s
190604_F01	190604_F01_P01_T01	0		0	0.9	0.9	7	rest	not_MLR	0.252	S	0	0
190604_F01	190604_F01_P01_T01	0	-0.333333	87.2	0.9	0.9	7	stim	not_MLR	0.252	S	0	87.2	3	2	1	0.666667	0.333333	0	24.1341	241	518	210	-0.194805
190604_F01	190604_F01_P01_T01	0		0	0.9	0.9	7	rest	not_MLR	0.284	S	0	0
190604_F01	190604_F01_P01_T01	0	-1	80.2	0.9	0.9	7	stim	not_MLR	0.284	S	0	80.2	1	1	0	1	0	1	24.1341	241	518	210	-0.194805
190604_F01	190604_F01_P01_T01	0		0	0.9	0.9	7	rest	not_MLR	1.248	F	0.25	0
190604_F01	190604_F01_P01_T01	0	0	37.6	0.9	0.9	7	stim	not_MLR	1.248	F	0	37.6	2	1	1	0.5	0.5	2	24.1341	241	518	210	-0.194805
190604_F01	190604_F01_P01_T01	0		0	0.9	0.9	7	rest	not_MLR	0.272	S	0	0
190604_F01	190604_F01_P01_T01	0	-1	86.4	0.9	0.9	7	stim	not_MLR	0.272	S	0	86.4	1	1	0	1	0	3	24.1341	241	518	210	-0.194805
190604_F01	190604_F01_P01_T02	0		0	0.9	0.9	10	rest	not_MLR	0.088	S	0	0
190604_F01	190604_F01_P01_T02	0	-1	64	0.9	0.9	10	stim	not_MLR	0.088	S	0	64	1	1	0	1	0	4	24.1341	241	518	210	-0.194805
190604_F01	190604_F01_P01_T02	0		0	0.9	0.9	10	rest	not_MLR	0.184	S	0	0
190604_F01	190604_F01_P01_T02	0	-0.333333	46.4	0.9	0.9	10	stim	not_MLR	0.184	S	0	46.4	3	2	1	0.666667	0.333333	5	24.1341	241	518	210	-0.194805
190604_F01	190604_F01_P01_T02	0		0	0.9	0.9	10	rest	not_MLR	0.184	S	0	0
190604_F01	190604_F01_P01_T02	0	-1	47.4	0.9	0.9	10	stim	not_MLR	0.184	S	0	47.4	1	1	0	1	0	6	24.1341	241	518	210	-0.194805
190604_F01	190604_F01_P01_T02	0		0	0.9	0.9	10	rest	not_MLR	0.192	S	0	0
190604_F01	190604_F01_P01_T02	0	-1	84.57	0.9	0.9	10	stim	not_MLR	0.192	S	0	84.57	1	1	0	1	0	7	24.1341	241	518	210	-0.194805
190604_F01	190604_F01_P01_T03	0		0	0.9	0.9	2.5	rest	not_MLR	0.416	F	0	10.72
190604_F01	190604_F01_P01_T03	0	1	18.6	0.9	0.9	2.5	stim	not_MLR	0.416	F	0	18.6	1	0	1	0	1	8	24.1341	241	518	210	-0.194805
190604_F01	190604_F01_P01_T03	0		0	0.9	0.9	2.5	rest	not_MLR	0.136	F	0	14.19
190604_F01	190604_F01_P01_T03	0	1	61.4	0.9	0.9	2.5	stim	not_MLR	0.136	F	0	61.4	2	0	2	0	1	9	24.1341	241	518	210	-0.194805
190604_F01	190604_F01_P01_T03	0		0	0.9	0.9	2.5	rest	not_MLR	0.72	F	0	0
190604_F01	190604_F01_P01_T03	0	1	27.4	0.9	0.9	2.5	stim	not_MLR	0.72	F	0	27.4	1	0	1	0	1	10	24.1341	241	518	210	-0.194805
190604_F01	190604_F01_P01_T03	0		0	0.9	0.9	2.5	rest	not_MLR	0.148	F	0	7.9
190604_F01	190604_F01_P01_T03	0	-0.142857	78.98	0.9	0.9	2.5	stim	not_MLR	0.148	F	0	78.98	7	4	3	0.571429	0.428571	11	24.1341	241	518	210	-0.194805
190604_F01	190604_F01_P01_T04	0		0	1	1	2.5	rest	not_MLR	0.048	F	0.08	5.28
190604_F01	190604_F01_P01_T04	0	-0.333333	59	1	1	2.5	stim	not_MLR	0.048	F	0	59	6	4	2	0.666667	0.333333	12	24.1341	241	518	210	-0.194805
190604_F01	190604_F01_P01_T04	0		0	1	1	2.5	rest	not_MLR	0.392	S	0	6.09
190604_F01	190604_F01_P01_T04	0	0	66	1	1	2.5	stim	not_MLR	0.392	S	0	66	8	4	4	0.5	0.5	13	24.1341	241	518	210	-0.194805
190604_F01	190604_F01_P01_T04	0		0	1	1	2.5	rest	not_MLR	0.388	S	0	0
190604_F01	190604_F01_P01_T04	0	0	67	1	1	2.5	stim	not_MLR	0.388	S	0	67	8	4	4	0.5	0.5	14	24.1341	241	518	210	-0.194805
190604_F01	190604_F01_P01_T04	0		0	1	1	2.5	rest	not_MLR			28.57	0
190604_F01	190604_F01_P01_T04	0			1	1	2.5	stim	not_MLR					0	0	0			15	24.1341	241	518	210	-0.194805
190604_F01	190604_F01_P01_T05	0		0	1	1	3.5	rest	not_MLR			0	0
190604_F01	190604_F01_P01_T05	0		0	1	1	3.5	stim	not_MLR			0	0	0	0	0			16	24.1341	241	518	210	-0.194805
190604_F01	190604_F01_P01_T05	0		0	1	1	3.5	rest	not_MLR	0.88	S	0	0
190604_F01	190604_F01_P01_T05	0	0	55	1	1	3.5	stim	not_MLR	0.88	S	0	55	6	3	3	0.5	0.5	17	24.1341	241	518	210	-0.194805
190604_F01	190604_F01_P01_T05	0		0	1	1	3.5	rest	not_MLR	0.268	S	0	0
190604_F01	190604_F01_P01_T05	0	-0.0909091	79.4	1	1	3.5	stim	not_MLR	0.268	S	0	79.4	11	6	5	0.545455	0.454545	18	24.1341	241	518	210	-0.194805
190604_F01	190604_F01_P01_T05	0		0	1	1	3.5	rest	not_MLR			0	62.46
190604_F01	190604_F01_P01_T05	0			1	1	3.5	stim	not_MLR					0	0	0			19	24.1341	241	518	210	-0.194805
190604_F01	190604_F01_P01_T06	0		0	1	1	5	rest	not_MLR	1.568	F	0	0
190604_F01	190604_F01_P01_T06	0	1	21.6	1	1	5	stim	not_MLR	1.568	F	0	21.6	1	0	1	0	1	20	24.1341	241	518	210	-0.194805
190604_F01	190604_F01_P01_T06	0		0	1	1	5	rest	not_MLR	1.58	S	0	0
190604_F01	190604_F01_P01_T06	0	0	18	1	1	5	stim	not_MLR	1.58	S	0	18	2	1	1	0.5	0.5	21	24.1341	241	518	210	-0.194805
190604_F01	190604_F01_P01_T06	0		0	1	1	5	rest	not_MLR	0.18	S	0	0
190604_F01	190604_F01_P01_T06	0	-1	90.6	1	1	5	stim	not_MLR	0.18	S	0	90.6	1	1	0	1	0	22	24.1341	241	518	210	-0.194805
190604_F01	190604_F01_P01_T06	0		0	1	1	5	rest	not_MLR	0.984	S	0.2	0
190604_F01	190604_F01_P01_T06	0	-1	50.8	1	1	5	stim	not_MLR	0.984	S	0	50.8	1	1	0	1	0	23	24.1341	241	518	210	-0.194805
190604_F01	190604_F01_P01_T07	0		0	1	1	10	rest	not_MLR	0.172	S	0	0
190604_F01	190604_F01_P01_T07	0	-1	77.2	1	1	10	stim	not_MLR	0.172	S	0	77.2	1	1	0	1	0	24	24.1341	241	518	210	-0.194805
190604_F01	190604_F01_P01_T07	0		0	1	1	10	rest	not_MLR	0.816	S	0.4	0
190604_F01	190604_F01_P01_T07	0	-1	16.2	1	1	10	stim	not_MLR	0.816	S	0	16.2	1	1	0	1	0	25	24.1341	241	518	210	-0.194805
190604_F01	190604_F01_P01_T07	0		0	1	1	10	rest	not_MLR	0.632	S	0.3	0
190604_F01	190604_F01_P01_T07	0	-1	19.8	1	1	10	stim	not_MLR	0.632	S	0	19.8	1	1	0	1	0	26	24.1341	241	518	210	-0.194805
190604_F01	190604_F01_P01_T07	0		0	1	1	10	rest	not_MLR	1.396	S	0.3	0
190604_F01	190604_F01_P01_T07	0	-1	28.92	1	1	10	stim	not_MLR	1.396	S	0	28.92	1	1	0	1	0	27	24.1341	241	518	210	-0.194805
190604_F01	190604_F01_P01_T08	0		0	1	1	20	rest	not_MLR	1.404	S	0.28	2.6
190604_F01	190604_F01_P01_T08	0	-1	24.4	1	1	20	stim	not_MLR	1.404	S	0	24.4	1	1	0	1	0	28	24.1341	241	518	210	-0.194805
190604_F01	190604_F01_P01_T08	0		0	1	1	20	rest	not_MLR	0.4	S	0.15	0
190604_F01	190604_F01_P01_T08	0	-1	78.8	1	1	20	stim	not_MLR	0.4	S	0	78.8	1	1	0	1	0	29	24.1341	241	518	210	-0.194805
190604_F01	190604_F01_P01_T08	0		0	1	1	20	rest	not_MLR	0.572	S	0.45	0
190604_F01	190604_F01_P01_T08	0	-1	70.2	1	1	20	stim	not_MLR	0.572	S	0	70.2	1	1	0	1	0	30	24.1341	241	518	210	-0.194805
190604_F01	190604_F01_P01_T08	0		0	1	1	20	rest	not_MLR	0.532	S	0.45	0
190604_F01	190604_F01_P01_T08	0	0	38.38	1	1	20	stim	not_MLR	0.532	S	0	38.38	2	1	1	0.5	0.5	31	24.1341	241	518	210	-0.194805
190604_F01	190604_F01_P02_T01	1		0	0.9	0.9	5	rest	MLR	0.58	S	0	0
190604_F01	190604_F01_P02_T01	1	-1	69.6	0.9	0.9	5	stim	MLR	0.58	S	0	69.6	1	1	0	1	0	32	10.5317	222	494	201	0.333333
190604_F01	190604_F01_P02_T01	1		0	0.9	0.9	5	rest	MLR			0.15	0
190604_F01	190604_F01_P02_T01	1		0	0.9	0.9	5	stim	MLR			0	0	0	0	0			33	10.5317	222	494	201	0.333333
190604_F01	190604_F01_P02_T01	1			0.9	0.9	5	rest	MLR
190604_F01	190604_F01_P02_T01	1			0.9	0.9	5	stim	MLR					0	0	0			34	10.5317	222	494	201	0.333333
190604_F01	190604_F01_P02_T01	1			0.9	0.9	5	rest	MLR
190604_F01	190604_F01_P02_T01	1			0.9	0.9	5	stim	MLR					0	0	0			35	10.5317	222	494	201	0.333333
190604_F01	190604_F01_P02_T02	1		0	1	1	5	rest	MLR	0.508	F	0.24	0
190604_F01	190604_F01_P02_T02	1	1	17.4	1	1	5	stim	MLR	0.508	F	0	17.4	1	0	1	0	1	36	10.5317	222	494	201	0.333333
190604_F01	190604_F01_P02_T02	1		0	1	1	5	rest	MLR	0.388	S	0	0
190604_F01	190604_F01_P02_T02	1	-0.333333	59.2	1	1	5	stim	MLR	0.388	S	0	59.2	3	2	1	0.666667	0.333333	37	10.5317	222	494	201	0.333333
190604_F01	190604_F01_P02_T02	1		0	1	1	5	rest	MLR	0.372	S	0.25	4.05
190604_F01	190604_F01_P02_T02	1	-1	24.2	1	1	5	stim	MLR	0.372	S	0	24.2	1	1	0	1	0	38	10.5317	222	494	201	0.333333
190604_F01	190604_F01_P02_T02	1		0	1	1	5	rest	MLR	1.188	S	0	0
190604_F01	190604_F01_P02_T02	1	-1	40.6	1	1	5	stim	MLR	1.188	S	0	40.6	1	1	0	1	0	39	10.5317	222	494	201	0.333333
190604_F01	190604_F01_P02_T03	1		0	1.1	1.1	5	rest	MLR			0.2	0
190604_F01	190604_F01_P02_T03	1		0	1.1	1.1	5	stim	MLR			0	0	0	0	0			40	10.5317	222	494	201	0.333333
190604_F01	190604_F01_P02_T03	1		0	1.1	1.1	5	rest	MLR	0.2	S	0.2	0
190604_F01	190604_F01_P02_T03	1	-1	8.6	1.1	1.1	5	stim	MLR	0.2	S	0	8.6	2	2	0	1	0	41	10.5317	222	494	201	0.333333
190604_F01	190604_F01_P02_T03	1		0	1.1	1.1	5	rest	MLR			0.25	0
190604_F01	190604_F01_P02_T03	1		0	1.1	1.1	5	stim	MLR			0	0	0	0	0			42	10.5317	222	494	201	0.333333
190604_F01	190604_F01_P02_T03	1		0	1.1	1.1	5	rest	MLR	0.368	S	0.15	0
190604_F01	190604_F01_P02_T03	1	-1	13.8	1.1	1.1	5	stim	MLR	0.368	S	0	13.8	1	1	0	1	0	43	10.5317	222	494	201	0.333333
190604_F01	190604_F01_P02_T04	1		0	0.9	0.9	5	rest	MLR	0.068	F	0.16	0
190604_F01	190604_F01_P02_T04	1	1	70.2	0.9	0.9	5	stim	MLR	0.068	F	0	70.2	1	0	1	0	1	44	10.5317	222	494	201	0.333333
190604_F01	190604_F01_P02_T04	1		0	0.9	0.9	5	rest	MLR	0.096	S	0	0
190604_F01	190604_F01_P02_T04	1	0	93.6	0.9	0.9	5	stim	MLR	0.096	S	0	93.6	2	1	1	0.5	0.5	45	10.5317	222	494	201	0.333333
190604_F01	190604_F01_P02_T04	1		0	0.9	0.9	5	rest	MLR	0.208	F	0	0
190604_F01	190604_F01_P02_T04	1	1	89.6	0.9	0.9	5	stim	MLR	0.208	F	0	89.6	1	0	1	0	1	46	10.5317	222	494	201	0.333333
190604_F01	190604_F01_P02_T04	1		0	0.9	0.9	5	rest	MLR	0.212	F	0	0
190604_F01	190604_F01_P02_T04	1	0.333333	89.2	0.9	0.9	5	stim	MLR	0.212	F	0	89.2	3	1	2	0.333333	0.666667	47	10.5317	222	494	201	0.333333
190604_F01	190604_F01_P02_T05	1		0	0.9	0.9	10	rest	MLR	0.172	S	0	0
190604_F01	190604_F01_P02_T05	1	0	88.3	0.9	0.9	10	stim	MLR	0.172	S	0	88.3	2	1	1	0.5	0.5	48	10.5317	222	494	201	0.333333
190604_F01	190604_F01_P02_T05	1		0	0.9	0.9	10	rest	MLR	0.252	F	0.2	0
190604_F01	190604_F01_P02_T05	1	1	75.3	0.9	0.9	10	stim	MLR	0.252	F	0	75.3	1	0	1	0	1	49	10.5317	222	494	201	0.333333
190604_F01	190604_F01_P02_T05	1		0	0.9	0.9	10	rest	MLR	0.1	F	0.2	0
190604_F01	190604_F01_P02_T05	1	1	45.4	0.9	0.9	10	stim	MLR	0.1	F	0	45.4	1	0	1	0	1	50	10.5317	222	494	201	0.333333
190604_F01	190604_F01_P02_T05	1		0	0.9	0.9	10	rest	MLR	0.044	F	0.13	0
190604_F01	190604_F01_P02_T05	1	1	96.7	0.9	0.9	10	stim	MLR	0.044	F	0	96.7	1	0	1	0	1	51	10.5317	222	494	201	0.333333
190604_F01	190604_F01_P02_T06	1		0	1	1	10	rest	MLR	0.276	F	0.12	0
190604_F01	190604_F01_P02_T06	1	1	41	1	1	10	stim	MLR	0.276	F	0	41	1	0	1	0	1	52	10.5317	222	494	201	0.333333
190604_F01	190604_F01_P02_T06	1		0	1	1	10	rest	MLR	0.428	F	0	0
190604_F01	190604_F01_P02_T06	1	0.333333	78.6	1	1	10	stim	MLR	0.428	F	0	78.6	3	1	2	0.333333	0.666667	53	10.5317	222	494	201	0.333333
190604_F01	190604_F01_P02_T06	1		0	1	1	10	rest	MLR	0.104	F	0.05	0
190604_F01	190604_F01_P02_T06	1	1	74.6	1	1	10	stim	MLR	0.104	F	0	74.6	1	0	1	0	1	54	10.5317	222	494	201	0.333333
190604_F01	190604_F01_P02_T06	1		0	1	1	10	rest	MLR	0.068	F	0.05	0
190604_F01	190604_F01_P02_T06	1	1	15.8	1	1	10	stim	MLR	0.068	F	0	15.8	1	0	1	0	1	55	10.5317	222	494	201	0.333333
190604_F01	190604_F01_P02_T07	1		0	1.1	1.1	10	rest	MLR	0.196	F	0.28	0
190604_F01	190604_F01_P02_T07	1	1	90.2	1.1	1.1	10	stim	MLR	0.196	F	0	90.2	1	0	1	0	1	56	10.5317	222	494	201	0.333333
190604_F01	190604_F01_P02_T07	1		0	1.1	1.1	10	rest	MLR	0.12	F	0.3	0
190604_F01	190604_F01_P02_T07	1	1	65	1.1	1.1	10	stim	MLR	0.12	F	0	65	1	0	1	0	1	57	10.5317	222	494	201	0.333333
190604_F01	190604_F01_P02_T07	1		0	1.1	1.1	10	rest	MLR	0.124	F	0.35	0
190604_F01	190604_F01_P02_T07	1	1	48.4	1.1	1.1	10	stim	MLR	0.124	F	0	48.4	1	0	1	0	1	58	10.5317	222	494	201	0.333333
190604_F01	190604_F01_P02_T07	1		0	1.1	1.1	10	rest	MLR	0.12	F	0.2	0
190604_F01	190604_F01_P02_T07	1	1	33.8	1.1	1.1	10	stim	MLR	0.12	F	0	33.8	1	0	1	0	1	59	10.5317	222	494	201	0.333333
190604_F01	190604_F01_P02_T08	1		0	1.2	1.2	10	rest	MLR	0.108	F	0.12	0
190604_F01	190604_F01_P02_T08	1	1	44.2	1.2	1.2	10	stim	MLR	0.108	F	0	44.2	1	0	1	0	1	60	10.5317	222	494	201	0.333333
190604_F01	190604_F01_P02_T08	1		0	1.2	1.2	10	rest	MLR	0.12	F	0.35	0
190604_F01	190604_F01_P02_T08	1	1	23.4	1.2	1.2	10	stim	MLR	0.12	F	0	23.4	1	0	1	0	1	61	10.5317	222	494	201	0.333333
190604_F01	190604_F01_P02_T08	1		0	1.2	1.2	10	rest	MLR			0.25	0
190604_F01	190604_F01_P02_T08	1		0	1.2	1.2	10	stim	MLR			0	0	0	0	0			62	10.5317	222	494	201	0.333333
190604_F01	190604_F01_P02_T08	1		0	1.2	1.2	10	rest	MLR			0.2	0
190604_F01	190604_F01_P02_T08	1		0	1.2	1.2	10	stim	MLR			0	0	0	0	0			63	10.5317	222	494	201	0.333333
190604_F01	190604_F01_P02_T10	1		0	0.6	0.6	10	rest	MLR			0	0
190604_F01	190604_F01_P02_T10	1		0	0.6	0.6	10	stim	MLR			0	0	0	0	0			64	10.5317	222	494	201	0.333333
190604_F01	190604_F01_P02_T10	1		0	0.6	0.6	10	rest	MLR	0.856	F	0	0
190604_F01	190604_F01_P02_T10	1	1	57.2	0.6	0.6	10	stim	MLR	0.856	F	0	57.2	1	0	1	0	1	65	10.5317	222	494	201	0.333333
190604_F01	190604_F01_P02_T10	1		0	0.6	0.6	10	rest	MLR			0	0
190604_F01	190604_F01_P02_T10	1		0	0.6	0.6	10	stim	MLR			0	0	0	0	0			66	10.5317	222	494	201	0.333333
190604_F01	190604_F01_P02_T10	1		0	0.6	0.6	10	rest	MLR	0.16	F	0	0
190604_F01	190604_F01_P02_T10	1	1	92	0.6	0.6	10	stim	MLR	0.16	F	0	92	1	0	1	0	1	67	10.5317	222	494	201	0.333333
190717_F01	190717_F01_MLR_3Hz	2		0	1	1	5	rest	MLR	0.183	S	0	34.06
190717_F01	190717_F01_MLR_3Hz	2	-1	15.67	1	1	5	stim	MLR	0.183	S	0	15.67	1	1	0	1	0	68	2.81374	221	502	203	-0.5
190717_F01	190717_F01_MLR_3Hz	2		0	1	1	5	rest	MLR			0	0
190717_F01	190717_F01_MLR_3Hz	2		0	1	1	5	stim	MLR			0	0	0	0	0			69	2.81374	221	502	203	-0.5
190717_F01	190717_F01_MLR_3Hz	2		0	1	1	5	rest	MLR			0	0
190717_F01	190717_F01_MLR_3Hz	2		0	1	1	5	stim	MLR			0	0	0	0	0			70	2.81374	221	502	203	-0.5
190717_F01	190717_F01_MLR_3Hz	2		0	1	1	5	rest	MLR			0	0
190717_F01	190717_F01_MLR_3Hz	2		0	1	1	5	stim	MLR			0	0	0	0	0			71	2.81374	221	502	203	-0.5
190717_F01	190717_F01_MLR_8Hz	2		0	1	1	8	rest	MLR	0.7	S	0	12.6
190717_F01	190717_F01_MLR_8Hz	2	-0.5	43.67	1	1	8	stim	MLR	0.7	S	0	43.67	4	3	1	0.75	0.25	72	2.81374	221	502	203	-0.5
190717_F01	190717_F01_MLR_8Hz	2		0	1	1	8	rest	MLR	0.36	S	0	0
190717_F01	190717_F01_MLR_8Hz	2	0	39	1	1	8	stim	MLR	0.36	S	0	39	6	3	3	0.5	0.5	73	2.81374	221	502	203	-0.5
190717_F01	190717_F01_MLR_8Hz	2		0	1	1	8	rest	MLR	0.403	F	0	0
190717_F01	190717_F01_MLR_8Hz	2	0	57	1	1	8	stim	MLR	0.403	F	0	57	4	2	2	0.5	0.5	74	2.81374	221	502	203	-0.5
190717_F01	190717_F01_MLR_8Hz	2		0	1	1	8	rest	MLR			0	0.83
190717_F01	190717_F01_MLR_8Hz	2		0	1	1	8	stim	MLR			0	0	0	0	0			75	2.81374	221	502	203	-0.5
190717_F01	190717_F01_MLR_T2	2		0	1.2	1.2	16	rest	MLR	0.367	S	0.27	11.53
190717_F01	190717_F01_MLR_T2	2	-1	75.67	1.2	1.2	16	stim	MLR	0.367	S	0	75.67	2	2	0	1	0	76	2.81374	221	502	203	-0.5
190717_F01	190717_F01_MLR_T2	2		0	1.2	1.2	20	rest	MLR	0.037	S	0	0
190717_F01	190717_F01_MLR_T2	2	0	52.83	1.2	1.2	20	stim	MLR	0.037	S	0	52.83	2	1	1	0.5	0.5	77	2.81374	221	502	203	-0.5
190717_F01	190717_F01_MLR_T2	2		0	1.2	1.2	23	rest	MLR	0.02	S	0	0
190717_F01	190717_F01_MLR_T2	2	-1	64.33	1.2	1.2	23	stim	MLR	0.02	S	0	64.33	2	2	0	1	0	78	2.81374	221	502	203	-0.5
190717_F01	190717_F01_MLR_T2	2		0	1.2	1.2	25	rest	MLR	0.04	F	0	0
190717_F01	190717_F01_MLR_T2	2	1	13.83	1.2	1.2	25	stim	MLR	0.04	F	0	13.83	1	0	1	0	1	79	2.81374	221	502	203	-0.5
190717_F01	190717_F01_P2_T1	3		0	1.2	1.2	4	rest	not_MLR	0.237	S	0	12.36
190717_F01	190717_F01_P2_T1	3	0	65.5	1.2	1.2	4	stim	not_MLR	0.237	S	0	65.5	4	2	2	0.5	0.5	80	24.5387	243	500	190	-0.294118
190717_F01	190717_F01_P2_T1	3		0	1.2	1.2	7	rest	not_MLR	1.427	F	0	0
190717_F01	190717_F01_P2_T1	3	1	19.83	1.2	1.2	7	stim	not_MLR	1.427	F	0	19.83	1	0	1	0	1	81	24.5387	243	500	190	-0.294118
190717_F01	190717_F01_P2_T1	3		0	1.2	1.2	10	rest	not_MLR			0	0
190717_F01	190717_F01_P2_T1	3		0	1.2	1.2	10	stim	not_MLR			0	0	0	0	0			82	24.5387	243	500	190	-0.294118
190717_F01	190717_F01_P2_T1	3		0	1.2	1.2	13	rest	not_MLR	0.223	S	0	0
190717_F01	190717_F01_P2_T1	3	-0.6	64.67	1.2	1.2	13	stim	not_MLR	0.223	S	0	64.67	5	4	1	0.8	0.2	83	24.5387	243	500	190	-0.294118
190717_F01	190717_F01_P2_T2	3		0	1.2	1.2	16	rest	not_MLR	0.357	F	0	9.43
190717_F01	190717_F01_P2_T2	3	0	74.83	1.2	1.2	16	stim	not_MLR	0.357	F	0	74.83	2	1	1	0.5	0.5	84	24.5387	243	500	190	-0.294118
190717_F01	190717_F01_P2_T2	3		0	1.2	1.2	20	rest	not_MLR	0.407	S	0	0
190717_F01	190717_F01_P2_T2	3	-1	65.5	1.2	1.2	20	stim	not_MLR	0.407	S	0	65.5	2	2	0	1	0	85	24.5387	243	500	190	-0.294118
190717_F01	190717_F01_P2_T2	3		0	1.2	1.2	23	rest	not_MLR	0.217	S	0	0
190717_F01	190717_F01_P2_T2	3	-0.333333	61.83	1.2	1.2	23	stim	not_MLR	0.217	S	0	61.83	3	2	1	0.666667	0.333333	86	24.5387	243	500	190	-0.294118
190717_F01	190717_F01_P2_T2	3		0	1.2	1.2	25	rest	not_MLR			0	2.5
190717_F01	190717_F01_P2_T2	3		0	1.2	1.2	25	stim	not_MLR			0	0	0	0	0			87	24.5387	243	500	190	-0.294118
190723_F01	190723_F01_MLR_5Hz	4		0	1	1	5	rest	MLR	0.13	F	0.27	0
190723_F01	190723_F01_MLR_5Hz	4	1	82	1	1	5	stim	MLR	0.13	F	0	82	2	0	2	0	1	88	7.83936	227	498	203	0.5
190723_F01	190723_F01_MLR_5Hz	4		0	1	1	5	rest	MLR	1.813	F	8.43	0
190723_F01	190723_F01_MLR_5Hz	4	1	9.33	1	1	5	stim	MLR	1.813	F	0	9.33	1	0	1	0	1	89	7.83936	227	498	203	0.5
190723_F01	190723_F01_MLR_6Hz	4		0	1	1	6	rest	MLR	0.953	S	0	0.07
190723_F01	190723_F01_MLR_6Hz	4	0	31.67	1	1	6	stim	MLR	0.953	S	0	31.67	2	1	1	0.5	0.5	90	7.83936	227	498	203	0.5
190723_F01	190723_F01_MLR_6Hz	4		0	1	1	6	rest	MLR	0.917	F	0.95	2.95
190723_F01	190723_F01_MLR_6Hz	4	0.333333	42.79	1	1	6	stim	MLR	0.917	F	0	42.79	3	1	2	0.333333	0.666667	91	7.83936	227	498	203	0.5
190723_F01	190723_F01_MLR_7Hz	4		0	1	1	7	rest	MLR			0.53	0
190723_F01	190723_F01_MLR_7Hz	4		0	1	1	7	stim	MLR			0	0	0	0	0			92	7.83936	227	498	203	0.5
190723_F01	190723_F01_MLR_7Hz	4		0	1	1	7	rest	MLR			0.15	0
190723_F01	190723_F01_MLR_7Hz	4		0	1	1	7	stim	MLR			0	0	0	0	0			93	7.83936	227	498	203	0.5
190723_F01	190723_F01_MLR_10Hz_1amp	4		0	1	1	10	rest	MLR	0.233	F	0	0
190723_F01	190723_F01_MLR_10Hz_1amp	4	1	88.33	1	1	10	stim	MLR	0.233	F	0	88.33	1	0	1	0	1	94	7.83936	227	498	203	0.5
190723_F01	190723_F01_MLR_10Hz_1amp	4		0	1	1	10	rest	MLR	0.2	F	0	5.33
190723_F01	190723_F01_MLR_10Hz_1amp	4	1	68.67	1	1	10	stim	MLR	0.2	F	0	68.67	2	0	2	0	1	95	7.83936	227	498	203	0.5
190723_F01	190723_F01_MLR_10Hz_4sec	4		0	1	1	10	rest	MLR	0.137	F	1.2	0
190723_F01	190723_F01_MLR_10Hz_4sec	4	1	94.5	1	1	10	stim	MLR	0.137	F	0	94.5	1	0	1	0	1	96	7.83936	227	498	203	0.5
190723_F01	190723_F01_MLR_10Hz_4sec	4		0	1	1	10	rest	MLR	0.13	F	0.33	0
190723_F01	190723_F01_MLR_10Hz_4sec	4	1	96.36	1	1	10	stim	MLR	0.13	F	0	96.36	1	0	1	0	1	97	7.83936	227	498	203	0.5
190723_F01	190723_F01_MLR_10Hz_15amp	4		0	1.5	1.5	10	rest	MLR			0	0.27
190723_F01	190723_F01_MLR_10Hz_15amp	4		0	1.5	1.5	10	stim	MLR			0	0	0	0	0			98	7.83936	227	498	203	0.5
190723_F01	190723_F01_MLR_10Hz_15amp	4		0	1.5	1.5	10	rest	MLR	0.08	S	0	0
190723_F01	190723_F01_MLR_10Hz_15amp	4	0	95.83	1.5	1.5	10	stim	MLR	0.08	S	0	95.83	2	1	1	0.5	0.5	99	7.83936	227	498	203	0.5
190723_F01	190723_F01_MLR_12Hz	4		0	1	1	12	rest	MLR			0	0.6
190723_F01	190723_F01_MLR_12Hz	4		0	1	1	12	stim	MLR			0	0	0	0	0			100	7.83936	227	498	203	0.5
190723_F01	190723_F01_MLR_12Hz	4		0	1	1	12	rest	MLR			0	0.33
190723_F01	190723_F01_MLR_12Hz	4		0	1	1	12	stim	MLR			0	0	0	0	0			101	7.83936	227	498	203	0.5
190723_F01	190723_F01_MLR_16Hz	4		0	1	1	16	rest	MLR			0	0.6
190723_F01	190723_F01_MLR_16Hz	4		0	1	1	16	stim	MLR			0	0	0	0	0			102	7.83936	227	498	203	0.5
190723_F01	190723_F01_MLR_16Hz	4		0	1	1	16	rest	MLR			0	0.26
190723_F01	190723_F01_MLR_16Hz	4		0	1	1	16	stim	MLR			0	0	0	0	0			103	7.83936	227	498	203	0.5
190723_F01	190723_F01_MLR_20Hz	4		0	1	1	20	rest	MLR			0	0.4
190723_F01	190723_F01_MLR_20Hz	4		0	1	1	20	stim	MLR			0	0	0	0	0			104	7.83936	227	498	203	0.5
190723_F01	190723_F01_MLR_20Hz	4		0	1	1	20	rest	MLR	1.34	S	0	0.18
190723_F01	190723_F01_MLR_20Hz	4	-1	33	1	1	20	stim	MLR	1.34	S	0	33	1	1	0	1	0	105	7.83936	227	498	203	0.5
190814_F01	190814_F01_LTD_10_1_02	7		0	1.3	1.3	10	rest	not_MLR			0	0
190814_F01	190814_F01_LTD_10_1_02	7		0	1.3	1.3	10	stim	not_MLR			0	0	0	0	0			106	16.7652	220	496	217	0.333333
190814_F01	190814_F01_LTD_10_1_02	7		0	1.3	1.3	10	rest	not_MLR	0.213	F	0	0
190814_F01	190814_F01_LTD_10_1_02	7	1	65.83	1.3	1.3	10	stim	not_MLR	0.213	F	0	65.83	1	0	1	0	1	107	16.7652	220	496	217	0.333333
190814_F01	190814_F01_LTD_10_13_02	7		0	1	1	10	rest	not_MLR	0.26	S	0	0
190814_F01	190814_F01_LTD_10_13_02	7	-1	87	1	1	10	stim	not_MLR	0.26	S	0	87	1	1	0	1	0	108	16.7652	220	496	217	0.333333
190814_F01	190814_F01_LTD_10_13_02	7		0	1	1	10	rest	not_MLR			0	0
190814_F01	190814_F01_LTD_10_13_02	7		0	1	1	10	stim	not_MLR			0	0	0	0	0			109	16.7652	220	496	217	0.333333
190814_F01	190814_F01_LTD_10_15_02	7		0	1.5	1.5	10	rest	not_MLR			0.13	33.18
190814_F01	190814_F01_LTD_10_15_02	7		0	1.5	1.5	10	stim	not_MLR			0	0	0	0	0			110	16.7652	220	496	217	0.333333
190814_F01	190814_F01_LTD_10_15_02	7		0	1.5	1.5	10	rest	not_MLR	0.037	F	0	3.46
190814_F01	190814_F01_LTD_10_15_02	7	1	90.17	1.5	1.5	10	stim	not_MLR	0.037	F	0	90.17	1	0	1	0	1	111	16.7652	220	496	217	0.333333
210225_F01	210225_F01_16	8		0	0.4	0.4	25	rest	not_MLR	0.877	F	0	14.85
210225_F01	210225_F01_16	8	0.875	21.55	0.4	0.4	25	stim	not_MLR	0.877	F	0	21.55	16	1	15	0.0625	0.9375	112
210304_F01	0	9		0	0.5	0.5	10	rest	MLR	0.79	F	0.21	2.88
210304_F01	0	9	0.692308	34.85	0.5	0.5	10	stim	MLR	0.79	F	0	34.85	13	2	11	0.153846	0.846154	113
210304_F01	1	9		0	1	1	10	rest	MLR	0.023	F	0	0
210304_F01	1	9	0.870968	34.41	1	1	10	stim	MLR	0.023	F	0	34.41	31	2	29	0.0645161	0.935484	114
210304_F01	2	9		0	1	1	15	rest	MLR	0.043	F	0	1.23
210304_F01	2	9	0.894737	37.5	1	1	15	stim	MLR	0.043	F	0	37.5	19	1	18	0.0526316	0.947368	115
210304_F01	4	9		0	1	1	17	rest	MLR	0.293	F	0	0
210304_F01	4	9	1	25.31	1	1	17	stim	MLR	0.293	F	0	25.31	3	0	3	0	1	116
210304_F02	0	10		0	1.8	1.8	10	rest	MLR	0.447	S	0	0
210304_F02	0	10	0.0769231	10.3	1.8	1.8	10	stim	MLR	0.447	S	0	10.3	13	6	7	0.461538	0.538462	117
210304_F02	1	10		0	1.6	1.6	20	rest	MLR	0.13	S	0.51	0.61
210304_F02	1	10	0.724138	35.78	1.6	1.6	20	stim	MLR	0.13	S	0	35.78	29	4	25	0.137931	0.862069	118
210304_F02	2	10		0	1.5	1.5	20	rest	MLR	0.83	F	5.07	0.24
210304_F02	2	10	0.73913	26.89	1.5	1.5	20	stim	MLR	0.83	F	0	26.89	23	3	20	0.130435	0.869565	119
210304_F02	3	10		0	1.4	1.4	20	rest	MLR	0.737	F	0	1.59
210304_F02	3	10	0.384615	15.84	1.4	1.4	20	stim	MLR	0.737	F	0	15.84	13	4	9	0.307692	0.692308	120
210304_F02	4	10		0	1.6	1.6	20	rest	MLR	0.347	F	0.09	0.72
210304_F02	4	10	0.4	15.96	1.6	1.6	20	stim	MLR	0.347	F	0	15.96	20	6	14	0.3	0.7	121
210304_F02	5	10		0	1.5	1.5	20	rest	MLR	0.023	S	0	0.86
210304_F02	5	10	0.285714	12.07	1.5	1.5	20	stim	MLR	0.023	S	0	12.07	14	5	9	0.357143	0.642857	122
210304_F02	6	10		0	1.4	1.4	20	rest	MLR	0.17	S	0	0.63
210304_F02	6	10	0.230769	8.65	1.4	1.4	20	stim	MLR	0.17	S	0	8.65	13	5	8	0.384615	0.615385	123
210304_F02	7	10		0	1.3	1.3	20	rest	MLR	0.193	S	0	0
210304_F02	7	10	0.0769231	37.7	1.3	1.3	20	stim	MLR	0.193	S	0	37.7	13	6	7	0.461538	0.538462	124
210304_F02	8	10		0	1.2	1.2	20	rest	MLR	1.627	F	0	0
210304_F02	8	10	0.5	16.88	1.2	1.2	20	stim	MLR	1.627	F	0	16.88	8	2	6	0.25	0.75	125
210304_F02	9	10		0	1.1	1.1	20	rest	MLR	5.303	S	0	0.84
210304_F02	9	10	0	3.17	1.1	1.1	20	stim	MLR	5.303	S	0	3.17	6	3	3	0.5	0.5	126
210304_F02	10	10		0	1	1	20	rest	MLR	3.52	F	0	1.67
210304_F02	10	10	0.8	9.15	1	1	20	stim	MLR	3.52	F	0	9.15	10	1	9	0.1	0.9	127
210304_F02	11	10		0	0.9	0.9	20	rest	MLR	27.07	F	0	1.49
210304_F02	11	10	0	5.39	0.9	0.9	20	stim	MLR	27.07	F	0	5.39	6	3	3	0.5	0.5	128
210304_F02	13	10		0	0.7	0.7	20	rest	MLR	33.44	F	0.49	0
210304_F02	13	10	1	0.94	0.7	0.7	20	stim	MLR	33.44	F	0	0.94	1	0	1	0	1	129
210304_F02	14	10		0	0.6	0.6	20	rest	MLR			0	0
210304_F02	14	10		0	0.6	0.6	20	stim	MLR			0	0	0	0	0			130
210304_F02	15	10		0	1.6	1.6	20	rest	MLR	0.883	S	0	0
210304_F02	15	10	0.166667	29.43	1.6	1.6	20	stim	MLR	0.883	S	0	29.43	12	5	7	0.416667	0.583333	131
210304_F02	16	10		0	1.6	1.6	20	rest	MLR	0.13	S	0	0
210304_F02	16	10	0.555556	21.25	1.6	1.6	20	stim	MLR	0.13	S	0	21.25	9	2	7	0.222222	0.777778	132
210304_F02	17	10		0	2	2	20	rest	MLR	0.92	F	0.01	0
210304_F02	17	10	0.209302	24.96	2	2	20	stim	MLR	0.92	F	0	24.96	43	17	26	0.395349	0.604651	133
190926_F01	190926_F01_P1_10_05_02	11		0	0.5	0.5	10	rest	MLR	0.703	F	0	31.25
190926_F01	190926_F01_P1_10_05_02	11	1	29.5	0.5	0.5	10	stim	MLR	0.703	F	0	29.5	1	0	1	0	1	134	10.0687	220	495	200	1
190926_F01	190926_F01_P1_10_05_02	11		0	0.5	0.5	10	rest	MLR	0.627	F	0	16.99
190926_F01	190926_F01_P1_10_05_02	11	1	56	0.5	0.5	10	stim	MLR	0.627	F	0	56	1	0	1	0	1	135	10.0687	220	495	200	1
190926_F01	190926_F01_P1_10_07_02	11		0	0.7	0.7	10	rest	MLR	0.523	F	0	11.53
190926_F01	190926_F01_P1_10_07_02	11	1	67.67	0.7	0.7	10	stim	MLR	0.523	F	0	67.67	1	0	1	0	1	136	10.0687	220	495	200	1
190926_F01	190926_F01_P1_10_07_02	11		0	0.7	0.7	10	rest	MLR	0.537	F	0	23.01
190926_F01	190926_F01_P1_10_07_02	11	1	54.17	0.7	0.7	10	stim	MLR	0.537	F	0	54.17	1	0	1	0	1	137	10.0687	220	495	200	1
210121_F05	210121_F05_01_70um_BH	12		0	0.1	0.1	10	rest	MLR	3.313	F	0	0
210121_F05	210121_F05_01_70um_BH	12	0	56.65	0.1	0.1	10	stim	MLR	3.313	F	0	56.65	23	8	15	0.347826	0.652174	138
210121_F05	210121_F05_02_90um_BH	12		0	0.1	0.1	10	rest	MLR	0.737	F	0	0
210121_F05	210121_F05_02_90um_BH	12	1	40.43	0.1	0.1	10	stim	MLR	0.737	F	0	40.43	14	5	9	0.357143	0.642857	139
210121_F05	210121_F05_03_120um_BH	12		0	0.1	0.1	10	rest	MLR	0.483	F	0	0
210121_F05	210121_F05_03_120um_BH	12	0.2	58.78	0.1	0.1	10	stim	MLR	0.483	F	0	58.78	20	10	10	0.5	0.5	140
210121_F04	70um_bh	13		0	0.1	0.1	10	rest	MLR	0.107	F	0.7	0
210121_F04	70um_bh	13	-0.333333	23.6	0.1	0.1	10	stim	MLR	0.107	F	0	23.6	10	8	2	0.8	0.2	141
210121_F04	90um_bh	13		0	0.1	0.1	10	rest	MLR	0.323	F	0	0
210121_F04	90um_bh	13	1	35.82	0.1	0.1	10	stim	MLR	0.323	F	0	35.82	6	2	4	0.333333	0.666667	142
210121_F04	100um_bh	13		0	0.1	0.1	10	rest	MLR	7.517	F	0	0
210121_F04	100um_bh	13	1	19.33	0.1	0.1	10	stim	MLR	7.517	F	0	19.33	4	2	2	0.5	0.5	143
210203_F01	210103_F01_70um_00	14		0	0.1	0.1	10	rest	MLR	0.083	F	0	6.13
210203_F01	210103_F01_70um_00	14	1	27.23	0.1	0.1	10	stim	MLR	0.083	F	0	27.23	12	8	4	0.666667	0.333333	144	8.96971	227	497	205	0
210203_F01	210103_F01_90um_01	15		0	0.1	0.1	10	rest	not_MLR	0.037	F	0	9.22
210203_F01	210103_F01_90um_01	15	0	14.75	0.1	0.1	10	stim	not_MLR	0.037	F	0	14.75	7	5	2	0.714286	0.285714	145	20.4468	205	494	205	-0.444444
210203_F01	210103_F01_90um_02	15		0	0.1	0.1	10	rest	not_MLR	0.09	F	0	6.59
210203_F01	210103_F01_90um_02	15	-0.142857	10.19	0.1	0.1	10	stim	not_MLR	0.09	F	0	10.19	11	6	5	0.545455	0.454545	146	20.4468	205	494	205	-0.444444
210203_F01	210203_F01_90um_03	15		0	0.1	0.1	10	rest	not_MLR	0.387	S	0	7.96
210203_F01	210203_F01_90um_03	15	-1	16.09	0.1	0.1	10	stim	not_MLR	0.387	S	0	16.09	15	15	0	1	0	147	20.4468	205	494	205	-0.444444
210203_F01	210203_F01_90um_06	14		0	0.1	0.1	10	rest	MLR	0.52	F	0	0
210203_F01	210203_F01_90um_06	14	0	26.89	0.1	0.1	10	stim	MLR	0.52	F	0	26.89	10	8	2	0.8	0.2	148	8.96971	227	497	205	0
210203_F01	210203_F01_110um_04	14		0	0.1	0.1	10	rest	MLR	0.38	F	0	0
210203_F01	210203_F01_110um_04	14	-0.6	15.84	0.1	0.1	10	stim	MLR	0.38	F	0	15.84	13	11	2	0.846154	0.153846	149	8.96971	227	497	205	0
210203_F01	210203_F01_150um_05	14		0	0.1	0.1	10	rest	MLR	4.097	F	0	4.33
210203_F01	210203_F01_150um_05	14	1	24.8	0.1	0.1	10	stim	MLR	4.097	F	0	24.8	7	5	2	0.714286	0.285714	150	8.96971	227	497	205	0
210203_F03	210203_F03_70um_00	16		0	0.1	0.1	10	rest	MLR	0.157	F	1.17	46.29
210203_F03	210203_F03_70um_00	16	1	37.18	0.1	0.1	10	stim	MLR	0.157	F	0	37.18	16	4	12	0.25	0.75	151	8.10946	220	510	208	0.314286
210203_F03	210203_F03_90um_01	16		0	0.1	0.1	10	rest	MLR	0.247	S	2	44.82
210203_F03	210203_F03_90um_01	16	0.846154	38.22	0.1	0.1	10	stim	MLR	0.247	S	0	38.22	37	17	20	0.459459	0.540541	152	8.10946	220	510	208	0.314286
210203_F03	210203_F03_70um_04	16		0	0.1	0.1	10	rest	MLR	0.28	F	0	0
210203_F03	210203_F03_70um_04	16	0.5	44.06	0.1	0.1	10	stim	MLR	0.28	F	0	44.06	10	5	5	0.5	0.5	153	8.10946	220	510	208	0.314286
210203_F03	210203_F03_110um_02	16		0	0.1	0.1	10	rest	MLR	0.607	S	0.03	57.01
210203_F03	210203_F03_110um_02	16	-1	17.46	0.1	0.1	10	stim	MLR	0.607	S	0	17.46	15	11	4	0.733333	0.266667	154	8.10946	220	510	208	0.314286
210203_F03	210203_F03_110um_03	16		0	0.1	0.1	10	rest	MLR	4.513	S	0	0
210203_F03	210203_F03_110um_03	16	-1	14.42	0.1	0.1	10	stim	MLR	4.513	S	0	14.42	9	6	3	0.666667	0.333333	155	8.10946	220	510	208	0.314286
210204_F01	70um_00	17		0	0.1	0.1	10	rest	MLR	0.01	S	0	0
210204_F01	70um_00	17	0.272727	55.62	0.1	0.1	10	stim	MLR	0.01	S	0	55.62	21	8	13	0.380952	0.619048	156	9.11011	216	508	208	0.363636
210204_F01	90um_01	17		0	0.1	0.1	10	rest	MLR	0.01	F	10.69	8.62
210204_F01	90um_01	17	1	54.15	0.1	0.1	10	stim	MLR	0.01	F	0	54.15	10	5	5	0.5	0.5	157	9.11011	216	508	208	0.363636
210204_F01	90um_02	17		0	0.1	0.1	10	rest	MLR	0.08	F	0	0
210204_F01	90um_02	17	1	72.82	0.1	0.1	10	stim	MLR	0.08	F	0	72.82	7	2	5	0.285714	0.714286	158	9.11011	216	508	208	0.363636
210204_F01	120um_03	17		0	0.1	0.1	10	rest	MLR	0.083	S	0	0
210204_F01	120um_03	17	0.5	80	0.1	0.1	10	stim	MLR	0.083	S	0	80	9	3	6	0.333333	0.666667	159	9.11011	216	508	208	0.363636
210204_F01	160um_04	17		0	0.1	0.1	10	rest	MLR	0.09	S	0	0
210204_F01	160um_04	17	0	75.32	0.1	0.1	10	stim	MLR	0.09	S	0	75.32	10	6	4	0.6	0.4	160	9.11011	216	508	208	0.363636

## Sheet: Fig3cdfgh
duration	n_oscillations	abs_max_bend_amp	median_bend_amp	manual_cat	median_iTBF	Cat	fishlabel	trial	electrode_pos	electrode_placement	stim_duration	stim_intensity	stim_num	stim_freq	bout_condition	start_time
0.636	3	71.2553	65.4368	S	3.333	S	190604_F01	190604_F01_P01_T01	not_MLR	0	2	0.9	0	7	during_stim	10.256
0.292	9	54.5586	9.89314	F	15.6865	S	190604_F01	190604_F01_P01_T01	not_MLR	0	2	0.9	0	7	during_stim	10.892
1.004	21	66.7792	19.7206	S	17.262	S	190604_F01	190604_F01_P01_T01	not_MLR	0	2	0.9	0	7	during_stim	11.188
1.604	26	66.3442	13.0685	S	13.5235	S	190604_F01	190604_F01_P01_T01	not_MLR	0	2	0.9	1	7	during_stim	20.296
1.264	12	65.756	19.3594	S	3.378	S	190604_F01	190604_F01_P01_T01	not_MLR	0	2	0.9			during_rest	29.996
0.244	8	48.5516	17.0831	F	15.625	S	190604_F01	190604_F01_P01_T01	not_MLR	0	2	0.9	2	7	during_stim	31.264
0.516	9	65.2236	9.53258	S	14.9125	S	190604_F01	190604_F01_P01_T01	not_MLR	0	2	0.9	2	7	during_stim	31.508
1.78	31	73.07	20.4271	S	13.889	S	190604_F01	190604_F01_P01_T01	not_MLR	0	2	0.9	3	7	during_stim	40.292
1.28	35	69.6062	17.043	S	13.889	S	190604_F01	190604_F01_P01_T02	not_MLR	0	2	0.9	0	10	during_stim	10.092
0.7	15	75.4703	35.5267	S	14.706	S	190604_F01	190604_F01_P01_T02	not_MLR	0	2	0.9	1	10	during_stim	20.196
0.092	1	64.6482	64.6482	S		S	190604_F01	190604_F01_P01_T02	not_MLR	0	2	0.9	1	10	during_stim	21.712
0.532	20	49.9422	22.4485	F	19.231	S	190604_F01	190604_F01_P01_T02	not_MLR	0	2	0.9	1	10	during_stim	21.876
0.948	19	64.0847	32.4002	S	11.364	S	190604_F01	190604_F01_P01_T02	not_MLR	0	2	0.9	2	10	during_stim	30.2
1.14	31	74.2322	26.089	S	15.625	S	190604_F01	190604_F01_P01_T02	not_MLR	0	2	0.9	3	10	during_stim	40.212
0.516	15	6.6425	4.06901	F	15.625	F	190604_F01	190604_F01_P01_T03	not_MLR	0	2	0.9			during_rest	3.512
0.556	17	6.87519	5.5928	F	16.667	F	190604_F01	190604_F01_P01_T03	not_MLR	0	2	0.9			during_rest	7.04
0.372	12	8.0566	5.80166	F	17.857	F	190604_F01	190604_F01_P01_T03	not_MLR	0	2	0.9	0	2.5	during_stim	10.42
0.524	16	8.42919	5.27201	F	16.667	F	190604_F01	190604_F01_P01_T03	not_MLR	0	2	0.9			during_rest	13.576
0.612	17	7.87747	5.38471	F	16.667	F	190604_F01	190604_F01_P01_T03	not_MLR	0	2	0.9			during_rest	17.032
0.724	24	8.88381	6.22248	F	16.667	F	190604_F01	190604_F01_P01_T03	not_MLR	0	2	0.9	1	2.5	during_stim	20.148
0.504	14	9.70689	6.65947	F	16.667	F	190604_F01	190604_F01_P01_T03	not_MLR	0	2	0.9	1	2.5	during_stim	21.5
0.548	18	7.69626	4.69324	F	16.667	F	190604_F01	190604_F01_P01_T03	not_MLR	0	2	0.9	2	2.5	during_stim	30.736
0.632	18	9.25455	6.3026	F	16.146	F	190604_F01	190604_F01_P01_T03	not_MLR	0	2	0.9			during_rest	32.112
0.244	7	2.62348	1.32945	F	15.625	F	190604_F01	190604_F01_P01_T03	not_MLR	0	2	0.9	3	2.5	during_stim	40.168
0.284	7	63.9135	8.6866	S	16.667	S	190604_F01	190604_F01_P01_T03	not_MLR	0	2	0.9	3	2.5	during_stim	40.412
0.276	8	75.2886	17.2552	S	17.857	S	190604_F01	190604_F01_P01_T03	not_MLR	0	2	0.9	3	2.5	during_stim	40.8
0.08	1	64.0581	64.0581	S		S	190604_F01	190604_F01_P01_T03	not_MLR	0	2	0.9	3	2.5	during_stim	41.2
0.328	12	31.0937	10.2491	F	19.231	S	190604_F01	190604_F01_P01_T03	not_MLR	0	2	0.9	3	2.5	during_stim	41.284
0.068	3	64.1871	20.931	S	16.667	S	190604_F01	190604_F01_P01_T03	not_MLR	0	2	0.9	3	2.5	during_stim	41.616
0.208	7	27.2563	12.5023	F	17.857	S	190604_F01	190604_F01_P01_T03	not_MLR	0	2	0.9	3	2.5	during_stim	41.692
0.528	16	7.46137	4.7853	F	16.667	F	190604_F01	190604_F01_P01_T04	not_MLR	0	2	1			during_rest	9.396
0.052	1	68.9254	68.9254	S		S	190604_F01	190604_F01_P01_T04	not_MLR	0	2	1			during_rest	9.996
0.328	11	32.8924	13.0491	F	19.231	S	190604_F01	190604_F01_P01_T04	not_MLR	0	2	1	0	2.5	during_stim	10.052
0.124	2	58.6158	34.7227	S	15.625	S	190604_F01	190604_F01_P01_T04	not_MLR	0	2	1	0	2.5	during_stim	10.392
0.12	2	47.232	30.0275	S	9.61538	S	190604_F01	190604_F01_P01_T04	not_MLR	0	2	1	0	2.5	during_stim	10.784
0.292	11	45.9561	19.3636	F	19.231	S	190604_F01	190604_F01_P01_T04	not_MLR	0	2	1	0	2.5	during_stim	10.904
0.196	7	58.0981	13.9369	S	17.857	S	190604_F01	190604_F01_P01_T04	not_MLR	0	2	1	0	2.5	during_stim	11.2
0.12	2	10.2143	9.43791	S	13.8889	F	190604_F01	190604_F01_P01_T04	not_MLR	0	2	1	0	2.5	during_stim	11.592
0.488	16	48.3215	19.8	F	19.231	S	190604_F01	190604_F01_P01_T04	not_MLR	0	2	1			during_rest	12.564
0.06	1	56.196	56.196	S		S	190604_F01	190604_F01_P01_T04	not_MLR	0	2	1	1	2.5	during_stim	20.404
0.34	13	33.2787	17.4973	F	19.231	S	190604_F01	190604_F01_P01_T04	not_MLR	0	2	1	1	2.5	during_stim	20.468
0.048	1	48.0597	48.0597	S		S	190604_F01	190604_F01_P01_T04	not_MLR	0	2	1	1	2.5	during_stim	20.812
0.212	8	20.2235	12.8433	F	19.231	F	190604_F01	190604_F01_P01_T04	not_MLR	0	2	1	1	2.5	during_stim	20.864
0.06	1	64.6618	64.6618	S		S	190604_F01	190604_F01_P01_T04	not_MLR	0	2	1	1	2.5	during_stim	21.196
0.26	10	23.779	15.2049	F	19.231	F	190604_F01	190604_F01_P01_T04	not_MLR	0	2	1	1	2.5	during_stim	21.256
0.06	1	61.2595	61.2595	S		S	190604_F01	190604_F01_P01_T04	not_MLR	0	2	1	1	2.5	during_stim	21.596
0.28	11	30.0962	19.2383	F	20.833	S	190604_F01	190604_F01_P01_T04	not_MLR	0	2	1	1	2.5	during_stim	21.656
0.104	1	64.2864	64.2864	S		S	190604_F01	190604_F01_P01_T04	not_MLR	0	2	1	2	2.5	during_stim	30.404
0.18	6	31.8972	8.92449	F	18.544	S	190604_F01	190604_F01_P01_T04	not_MLR	0	2	1	2	2.5	during_stim	30.508
0.056	1	55.2998	55.2998	S		S	190604_F01	190604_F01_P01_T04	not_MLR	0	2	1	2	2.5	during_stim	30.796
0.268	10	22.4078	10.8942	F	19.231	F	190604_F01	190604_F01_P01_T04	not_MLR	0	2	1	2	2.5	during_stim	30.852
0.064	1	58.7101	58.7101	S		S	190604_F01	190604_F01_P01_T04	not_MLR	0	2	1	2	2.5	during_stim	31.2
0.26	10	26.0617	12.731	F	20.032	S	190604_F01	190604_F01_P01_T04	not_MLR	0	2	1	2	2.5	during_stim	31.268
0.04	2	43.4231	23.2285	S	31.25	S	190604_F01	190604_F01_P01_T04	not_MLR	0	2	1	2	2.5	during_stim	31.604
1.232	52	54.0544	21.5383	F	19.231	S	190604_F01	190604_F01_P01_T04	not_MLR	0	2	1	2	2.5	during_stim	31.648
0.352	11	171.657	65.4038	S	19.231	S	190604_F01	190604_F01_P01_T04	not_MLR	0	2	1			during_rest	32.88
0.064	1	55.1065	55.1065	S		S	190604_F01	190604_F01_P01_T05	not_MLR	0	2	1	1	3.5	during_stim	20.892
0.236	8	11.162	4.51736	F	17.857	F	190604_F01	190604_F01_P01_T05	not_MLR	0	2	1	1	3.5	during_stim	20.956
0.044	2	57.1324	29.5781	S	25	S	190604_F01	190604_F01_P01_T05	not_MLR	0	2	1	1	3.5	during_stim	21.196
0.264	9	17.3119	14.9543	F	18.544	F	190604_F01	190604_F01_P01_T05	not_MLR	0	2	1	1	3.5	during_stim	21.244
0.336	3	137.823	65.5392	S	3.425	S	190604_F01	190604_F01_P01_T05	not_MLR	0	2	1	1	3.5	during_stim	21.512
0.416	16	21.5412	17.0338	F	19.231	F	190604_F01	190604_F01_P01_T05	not_MLR	0	2	1	1	3.5	during_stim	21.856
0.072	1	51.9866	51.9866	S		S	190604_F01	190604_F01_P01_T05	not_MLR	0	2	1	2	3.5	during_stim	30.284
0.216	7	9.39835	4.22146	F	16.667	F	190604_F01	190604_F01_P01_T05	not_MLR	0	2	1	2	3.5	during_stim	30.356
0.06	2	55.0337	28.7695	S	17.8571	S	190604_F01	190604_F01_P01_T05	not_MLR	0	2	1	2	3.5	during_stim	30.6
0.244	9	15.102	11.0215	F	17.857	F	190604_F01	190604_F01_P01_T05	not_MLR	0	2	1	2	3.5	during_stim	30.664
0.064	2	65.9473	38.9422	S	17.8571	S	190604_F01	190604_F01_P01_T05	not_MLR	0	2	1	2	3.5	during_stim	30.912
0.232	8	22.8112	11.7981	F	19.231	F	190604_F01	190604_F01_P01_T05	not_MLR	0	2	1	2	3.5	during_stim	30.984
0.184	2	48.7213	32.7847	S	17.8571	S	190604_F01	190604_F01_P01_T05	not_MLR	0	2	1	2	3.5	during_stim	31.22
0.06	1	49.1719	49.1719	S		S	190604_F01	190604_F01_P01_T05	not_MLR	0	2	1	2	3.5	during_stim	31.496
0.26	10	24.8035	18.83	F	20.833	F	190604_F01	190604_F01_P01_T05	not_MLR	0	2	1	2	3.5	during_stim	31.556
0.032	2	54.9103	38.216	S	25	S	190604_F01	190604_F01_P01_T05	not_MLR	0	2	1	2	3.5	during_stim	31.816
0.188	7	26.4685	11.8434	F	19.231	S	190604_F01	190604_F01_P01_T05	not_MLR	0	2	1	2	3.5	during_stim	31.852
0.672	24	32.8549	20.4321	F	19.231	S	190604_F01	190604_F01_P01_T05	not_MLR	0	2	1			during_rest	33.032
1.784	71	56.5416	25.1053	F	20.833	S	190604_F01	190604_F01_P01_T05	not_MLR	0	2	1			during_rest	34.16
0.564	18	9.0896	6.05963	F	17.857	F	190604_F01	190604_F01_P01_T06	not_MLR	0	2	1	0	5	during_stim	11.572
0.088	1	69.7546	69.7546	S		S	190604_F01	190604_F01_P01_T06	not_MLR	0	2	1	1	5	during_stim	21.592
0.272	9	36.4748	9.12787	F	17.857	S	190604_F01	190604_F01_P01_T06	not_MLR	0	2	1	1	5	during_stim	21.692
1.812	47	69.6589	13.0981	S	17.857	S	190604_F01	190604_F01_P01_T06	not_MLR	0	2	1	2	5	during_stim	30.196
0.536	14	65.1957	13.019	S	17.857	S	190604_F01	190604_F01_P01_T06	not_MLR	0	2	1			during_rest	40.004
1.084	17	64.8112	14.6825	S	13.603	S	190604_F01	190604_F01_P01_T06	not_MLR	0	2	1	3	5	during_stim	41.004
1.544	35	64.513	20.4447	S	16.667	S	190604_F01	190604_F01_P01_T07	not_MLR	0	2	1	0	10	during_stim	10.176
0.644	13	65.8871	7.52622	S	11.9825	S	190604_F01	190604_F01_P01_T07	not_MLR	0	2	1			during_rest	19.98
0.324	6	52.0582	24.7205	S	15.5075	S	190604_F01	190604_F01_P01_T07	not_MLR	0	2	1	1	10	during_stim	20.828
0.416	8	66.8873	6.16725	S	12.5	S	190604_F01	190604_F01_P01_T07	not_MLR	0	2	1			during_rest	29.992
0.396	6	50.5449	26.2023	S	13.603	S	190604_F01	190604_F01_P01_T07	not_MLR	0	2	1	2	10	during_stim	30.648
0.352	6	62.6212	15.9112	S	14.3915	S	190604_F01	190604_F01_P01_T07	not_MLR	0	2	1			during_rest	39.996
0.576	10	59.8886	28.1572	S	18.544	S	190604_F01	190604_F01_P01_T07	not_MLR	0	2	1	3	10	during_stim	41.416
0.26	8	2.47817	1.94465	F	15.625	F	190604_F01	190604_F01_P01_T08	not_MLR	0	2	1			during_rest	5.912
1.276	31	59.7454	27.1632	S	13.158	S	190604_F01	190604_F01_P01_T08	not_MLR	0	2	1			during_rest	9.976
0.488	9	64.5223	42.3259	S	16.9685	S	190604_F01	190604_F01_P01_T08	not_MLR	0	2	1	0	20	during_stim	11.408
0.304	3	58.0079	54.4628	S	8.333	S	190604_F01	190604_F01_P01_T08	not_MLR	0	2	1			during_rest	20
1.576	39	74.7097	26.358	S	11.905	S	190604_F01	190604_F01_P01_T08	not_MLR	0	2	1	1	20	during_stim	20.412
0.508	6	58.4588	13.0156	S	16.6665	S	190604_F01	190604_F01_P01_T08	not_MLR	0	2	1			during_rest	29.98
1.404	34	160.278	33.3507	S	12.261	S	190604_F01	190604_F01_P01_T08	not_MLR	0	2	1	2	20	during_stim	30.588
0.428	4	58.7864	34.3166	S	5	S	190604_F01	190604_F01_P01_T08	not_MLR	0	2	1			during_rest	39.984
0.596	8	57.163	45.4916	S	11.364	S	190604_F01	190604_F01_P01_T08	not_MLR	0	2	1	3	20	during_stim	40.552
0.144	2	5.18905	4.12857	F	13.8889	F	190604_F01	190604_F01_P01_T08	not_MLR	0	2	1	3	20	during_stim	41.316
1.392	28	59.307	8.92324	S	15.625	S	190604_F01	190604_F01_P02_T01	MLR	1	2	0.9	0	5	during_stim	10.584
0.46	7	58.282	13.2894	S	8.065	S	190604_F01	190604_F01_P02_T01	MLR	1	2	0.9			during_rest	20
0.532	13	61.4864	10.5679	S	14.706	S	190604_F01	190604_F01_P02_T02	MLR	1	2	1			during_rest	9.98
0.348	10	26.3061	8.86012	F	15.625	S	190604_F01	190604_F01_P02_T02	MLR	1	2	1	0	5	during_stim	10.512
0.172	4	59.6749	8.36888	S	11.364	S	190604_F01	190604_F01_P02_T02	MLR	1	2	1	1	5	during_stim	20.4
0.808	24	60.2817	7.24757	S	14.706	S	190604_F01	190604_F01_P02_T02	MLR	1	2	1	1	5	during_stim	21
0.276	9	36.6533	13.1295	F	17.262	S	190604_F01	190604_F01_P02_T02	MLR	1	2	1	1	5	during_stim	21.808
0.324	10	60.9128	13.4884	F	15.1655	S	190604_F01	190604_F01_P02_T02	MLR	1	2	1			during_rest	22.728
0.28	10	59.6373	10.0864	S	17.262	S	190604_F01	190604_F01_P02_T02	MLR	1	2	1			during_rest	29.996
0.484	16	29.9364	11.7209	S	16.667	S	190604_F01	190604_F01_P02_T02	MLR	1	2	1	2	5	during_stim	30.388
0.868	26	60.5386	13.5317	S	16.667	S	190604_F01	190604_F01_P02_T02	MLR	1	2	1	3	5	during_stim	41.208
1.052	13	60.3454	8.99316	S	5.155	S	190604_F01	190604_F01_P02_T03	MLR	1	2	1.1			during_rest	9.984
0.116	3	56.9239	1.25981	S	12.5	S	190604_F01	190604_F01_P02_T03	MLR	1	2	1.1			during_rest	19.996
0.092	2	21.6985	13.6093	S	13.8889	F	190604_F01	190604_F01_P02_T03	MLR	1	2	1.1	1	5	during_stim	20.212
0.08	2	13.9644	9.2716	S	17.8571	F	190604_F01	190604_F01_P02_T03	MLR	1	2	1.1	1	5	during_stim	20.4
0.272	3	56.5447	13.1326	S	4.808	S	190604_F01	190604_F01_P02_T03	MLR	1	2	1.1			during_rest	29.996
0.264	3	55.9727	23.5241	S	4.808	S	190604_F01	190604_F01_P02_T03	MLR	1	2	1.1			during_rest	40.008
0.276	6	23.5094	5.06754	S	15.4165	F	190604_F01	190604_F01_P02_T03	MLR	1	2	1.1	3	5	during_stim	40.388
0.08	1	60.0219	60.0219	S		S	190604_F01	190604_F01_P02_T04	MLR	1	2	0.9			during_rest	9.988
1.404	49	15.0389	9.85618	F	17.857	F	190604_F01	190604_F01_P02_T04	MLR	1	2	0.9	0	5	during_stim	10.072
0.36	12	58.7641	19.2185	S	19.231	S	190604_F01	190604_F01_P02_T04	MLR	1	2	0.9	1	5	during_stim	20.108
1.512	50	22.1033	11.1729	F	16.667	F	190604_F01	190604_F01_P02_T04	MLR	1	2	0.9	1	5	during_stim	20.472
1.98	66	13.2101	10.7341	F	17.857	F	190604_F01	190604_F01_P02_T04	MLR	1	2	0.9	2	5	during_stim	30.224
1.384	48	13.157	10.7696	F	17.857	F	190604_F01	190604_F01_P02_T04	MLR	1	2	0.9	3	5	during_stim	40.232
0.096	3	57.8747	19.1285	S	20.833	S	190604_F01	190604_F01_P02_T04	MLR	1	2	0.9	3	5	during_stim	41.62
0.464	17	28.1008	14.5341	F	17.857	S	190604_F01	190604_F01_P02_T04	MLR	1	2	0.9	3	5	during_stim	41.716
0.748	24	61.0287	12.3696	S	19.231	S	190604_F01	190604_F01_P02_T05	MLR	1	4	0.9	0	10	during_stim	10.176
2.784	89	19.2714	13.3731	F	15.625	F	190604_F01	190604_F01_P02_T05	MLR	1	4	0.9	0	10	during_stim	10.924
0.26	7	59.5763	20.8068	S	19.231	S	190604_F01	190604_F01_P02_T05	MLR	1	4	0.9			during_rest	20
3.012	96	21.2811	12.9688	F	16.667	F	190604_F01	190604_F01_P02_T05	MLR	1	4	0.9	1	10	during_stim	20.264
0.092	3	58.2454	15.9213	S	20.833	S	190604_F01	190604_F01_P02_T05	MLR	1	4	0.9			during_rest	30.004
1.816	59	20.9133	12.8601	F	16.667	F	190604_F01	190604_F01_P02_T05	MLR	1	4	0.9	2	10	during_stim	30.116
0.052	2	58.0371	36.756	S	20.8333	S	190604_F01	190604_F01_P02_T05	MLR	1	4	0.9			during_rest	40.012
1.288	43	17.1283	12.7793	F	16.667	F	190604_F01	190604_F01_P02_T05	MLR	1	4	0.9	3	10	during_stim	40.064
0.28	7	60.0133	12.5538	S	17.857	S	190604_F01	190604_F01_P02_T06	MLR	1	2	1			during_rest	9.992
0.82	29	13.9622	10.7007	F	17.857	F	190604_F01	190604_F01_P02_T06	MLR	1	2	1	0	10	during_stim	10.28
0.448	14	10.1672	6.21474	F	16.667	F	190604_F01	190604_F01_P02_T06	MLR	1	2	1	1	10	during_stim	20.44
0.44	17	61.8964	14.4678	S	19.231	S	190604_F01	190604_F01_P02_T06	MLR	1	2	1	1	10	during_stim	20.888
0.736	24	41.5397	10.2062	F	15.625	S	190604_F01	190604_F01_P02_T06	MLR	1	2	1	1	10	during_stim	21.328
0.096	4	60.527	15.284	S	22.727	S	190604_F01	190604_F01_P02_T06	MLR	1	2	1			during_rest	30.012
1.492	50	16.0213	10.4322	F	17.262	F	190604_F01	190604_F01_P02_T06	MLR	1	2	1	2	10	during_stim	30.12
0.06	2	61.3375	35.6975	S	20.8333	S	190604_F01	190604_F01_P02_T06	MLR	1	2	1			during_rest	40.016
0.316	10	21.9664	7.43262	F	16.741	F	190604_F01	190604_F01_P02_T06	MLR	1	2	1	3	10	during_stim	40.088
3.092	106	12.7428	10.7048	F	17.857	F	190604_F01	190604_F01_P02_T06	MLR	1	2	1			during_rest	56.896
0.216	4	60.5528	19.0281	S	7.353	S	190604_F01	190604_F01_P02_T07	MLR	1	2	1.1			during_rest	9.976
1.96	69	15.1583	10.7187	F	17.857	F	190604_F01	190604_F01_P02_T07	MLR	1	2	1.1	0	10	during_stim	10.2
0.14	4	63.106	21.569	S	22.727	S	190604_F01	190604_F01_P02_T07	MLR	1	2	1.1			during_rest	19.988
1.3	45	15.6397	9.78004	F	17.857	F	190604_F01	190604_F01_P02_T07	MLR	1	2	1.1	1	10	during_stim	20.132
0.14	4	61.6619	18.8546	S	19.231	S	190604_F01	190604_F01_P02_T07	MLR	1	2	1.1			during_rest	29.988
0.968	32	15.9501	8.81824	F	16.667	F	190604_F01	190604_F01_P02_T07	MLR	1	2	1.1	2	10	during_stim	30.14
0.136	5	60.9413	13.2327	S	20.8335	S	190604_F01	190604_F01_P02_T07	MLR	1	2	1.1			during_rest	40.004
0.676	22	13.8308	7.18426	F	16.667	F	190604_F01	190604_F01_P02_T07	MLR	1	2	1.1	3	10	during_stim	40.14
2.296	78	12.3383	9.42064	F	17.857	F	190604_F01	190604_F01_P02_T07	MLR	1	2	1.1			during_rest	57.688
0.116	2	59.5388	39.7535	S	6.57895	S	190604_F01	190604_F01_P02_T08	MLR	1	2	1.2			during_rest	9.992
0.884	30	13.3132	6.9033	F	17.857	F	190604_F01	190604_F01_P02_T08	MLR	1	2	1.2	0	10	during_stim	10.112
0.148	2	58.0701	41.0875	S	6.94444	S	190604_F01	190604_F01_P02_T08	MLR	1	2	1.2			during_rest	19.984
0.468	16	14.7827	3.46212	F	17.857	F	190604_F01	190604_F01_P02_T08	MLR	1	2	1.2	1	10	during_stim	20.132
0.256	4	58.9624	9.72146	S	8.621	S	190604_F01	190604_F01_P02_T08	MLR	1	2	1.2			during_rest	29.996
0.268	4	58.3984	15.1592	S	9.615	S	190604_F01	190604_F01_P02_T08	MLR	1	2	1.2			during_rest	40.004
3.664	126	11.2977	8.73013	F	17.857	F	190604_F01	190604_F01_P02_T08	MLR	1	2	1.2			during_rest	56.312
11.508	371	13.7284	7.60089	F	16.667	F	190604_F01	190604_F01_P02_T10	MLR	1	2	0.6	1	10	during_stim	20.868
2.116	79	29.184	9.21466	F	19.231	S	190604_F01	190604_F01_P02_T10	MLR	1	2	0.6	3	10	during_stim	40.18
0.56	11	1.16153	0.635371	F	21.429	F	190717_F01	190717_F01_MLR_3Hz	MLR	2	2	1			during_rest	0.032
0.683	26	5.73474	2.8505	F	23.077	F	190717_F01	190717_F01_MLR_3Hz	MLR	2	2	1			during_rest	0.992
0.957	26	3.88701	2.07521	F	24.0385	F	190717_F01	190717_F01_MLR_3Hz	MLR	2	2	1			during_rest	4.788
0.537	16	4.83361	2.52514	F	23.077	F	190717_F01	190717_F01_MLR_3Hz	MLR	2	2	1			during_rest	6.304
0.67	23	4.37232	2.52868	F	23.077	F	190717_F01	190717_F01_MLR_3Hz	MLR	2	2	1			during_rest	10.508
0.313	3	45.2996	10.8883	S	18.75	S	190717_F01	190717_F01_MLR_3Hz	MLR	2	2	1	0	5	during_stim	12.224
0.59	26	5.8563	3.59582	F	23.077	F	190717_F01	190717_F01_MLR_8Hz	MLR	2	2	1			during_rest	0
0.297	9	1.90517	1.36264	F	21.429	F	190717_F01	190717_F01_MLR_8Hz	MLR	2	2	1			during_rest	1.268
0.373	2	0.881537	0.829027	F	3.57143	F	190717_F01	190717_F01_MLR_8Hz	MLR	2	2	1			during_rest	1.94
0.097	3	46.423	2.72827	S	18.75	S	190717_F01	190717_F01_MLR_8Hz	MLR	2	2	1	0	8	during_stim	12.844
0.21	10	24.6149	14.1074	F	24.0385	F	190717_F01	190717_F01_MLR_8Hz	MLR	2	2	1	0	8	during_stim	12.964
0.307	8	159.164	7.61977	S	18.75	S	190717_F01	190717_F01_MLR_8Hz	MLR	2	2	1	0	8	during_stim	13.496
0.287	5	166.157	9.59275	S	15.789	S	190717_F01	190717_F01_MLR_8Hz	MLR	2	2	1	0	8	during_stim	14.092
0.057	1	44.1377	44.1377	S		S	190717_F01	190717_F01_MLR_8Hz	MLR	2	2	1	1	8	during_stim	26.84
0.193	4	11.6951	7.95199	F	25	F	190717_F01	190717_F01_MLR_8Hz	MLR	2	2	1	1	8	during_stim	26.908
0.097	3	37.8791	13.2626	S	23.077	S	190717_F01	190717_F01_MLR_8Hz	MLR	2	2	1	1	8	during_stim	27.416
0.197	7	11.2824	3.66764	F	25	F	190717_F01	190717_F01_MLR_8Hz	MLR	2	2	1	1	8	during_stim	27.532
0.083	3	54.8066	39.36	S	33.333	S	190717_F01	190717_F01_MLR_8Hz	MLR	2	2	1	1	8	during_stim	28.024
0.153	5	20.1339	10.2649	F	27.273	F	190717_F01	190717_F01_MLR_8Hz	MLR	2	2	1	1	8	during_stim	28.128
0.423	9	2.81221	1.51233	F	23.2145	F	190717_F01	190717_F01_MLR_8Hz	MLR	2	2	1	2	8	during_stim	41.288
0.077	3	41.7269	13.7509	S	37.5	S	190717_F01	190717_F01_MLR_8Hz	MLR	2	2	1	2	8	during_stim	41.98
0.197	5	8.49647	4.29483	F	24.0385	F	190717_F01	190717_F01_MLR_8Hz	MLR	2	2	1	2	8	during_stim	42.076
0.443	5	43.2898	10.4461	S	22.253	S	190717_F01	190717_F01_MLR_8Hz	MLR	2	2	1	2	8	during_stim	42.592
1.033	23	4.33428	2.86204	F	23.077	F	190717_F01	190717_F01_MLR_8Hz	MLR	2	2	1			during_rest	55.104
1.153	49	6.54058	4.34666	F	27.273	F	190717_F01	190717_F01_MLR_T2	MLR	2	2	1.2			during_rest	6.1
0.307	7	47.1641	32.0426	S	20	S	190717_F01	190717_F01_MLR_T2	MLR	2	2	1.2			during_rest	11.972
0.383	4	45.0325	23.6522	S	25	S	190717_F01	190717_F01_MLR_T2	MLR	2	2	1.2	0	16	during_stim	12.444
1.187	13	71.6832	44.3851	S	16.27	S	190717_F01	190717_F01_MLR_T2	MLR	2	2	1.2	0	16	during_stim	13.048
0.66	5	47.3686	23.5412	S	14.412	S	190717_F01	190717_F01_MLR_T2	MLR	2	2	1.2	1	20	during_stim	26.452
0.397	11	3.95843	2.6561	F	21.429	F	190717_F01	190717_F01_MLR_T2	MLR	2	2	1.2	1	20	during_stim	27.536
0.957	11	47.1273	19.3389	S	5.455	S	190717_F01	190717_F01_MLR_T2	MLR	2	2	1.2	2	23	during_stim	40.828
0.33	8	39.3919	14.1938	S	18.75	S	190717_F01	190717_F01_MLR_T2	MLR	2	2	1.2	2	23	during_stim	42.788
0.277	10	2.47756	1.39303	F	24.0385	F	190717_F01	190717_F01_MLR_T2	MLR	2	2	1.2	3	25	during_stim	55.252
1.237	57	9.65223	7.45457	F	27.273	F	190717_F01	190717_F01_P2_T1	not_MLR	3	2	1.2			during_rest	1.616
0.317	2	53.3124	51.5798	S	25	S	190717_F01	190717_F01_P2_T1	not_MLR	3	2	1.2	0	4	during_stim	12.288
0.44	8	173.799	47.4599	S	16.667	S	190717_F01	190717_F01_P2_T1	not_MLR	3	2	1.2	0	4	during_stim	12.864
0.297	14	52.0109	7.85177	F	27.273	S	190717_F01	190717_F01_P2_T1	not_MLR	3	2	1.2	0	4	during_stim	13.5
0.257	10	28.7261	9.46883	F	25	S	190717_F01	190717_F01_P2_T1	not_MLR	3	2	1.2	0	4	during_stim	14.088
0.397	20	43.1711	8.22142	F	27.273	S	190717_F01	190717_F01_P2_T1	not_MLR	3	2	1.2	1	7	during_stim	28.12
0.063	2	46.5083	31.6713	S	18.75	S	190717_F01	190717_F01_P2_T1	not_MLR	3	2	1.2	3	13	during_stim	55.472
0.467	26	22.5295	10.096	F	27.273	F	190717_F01	190717_F01_P2_T1	not_MLR	3	2	1.2	3	13	during_stim	55.552
0.307	4	54.257	19.3118	S	25	S	190717_F01	190717_F01_P2_T1	not_MLR	3	2	1.2	3	13	during_stim	56.12
0.267	5	45.7962	9.11473	S	21.875	S	190717_F01	190717_F01_P2_T1	not_MLR	3	2	1.2	3	13	during_stim	56.768
0.19	7	45.7493	14.796	S	25	S	190717_F01	190717_F01_P2_T1	not_MLR	3	2	1.2	3	13	during_stim	57.316
0.457	22	9.36993	6.28498	F	28.6365	F	190717_F01	190717_F01_P2_T2	not_MLR	3	2	1.2			during_rest	5.656
0.487	20	9.2293	6.50696	F	30	F	190717_F01	190717_F01_P2_T2	not_MLR	3	2	1.2			during_rest	8.58
0.197	8	45.0259	10.7833	F	25	S	190717_F01	190717_F01_P2_T2	not_MLR	3	2	1.2	0	16	during_stim	12.432
1.3	13	74.2161	31.4016	S	11.1585	S	190717_F01	190717_F01_P2_T2	not_MLR	3	2	1.2	0	16	during_stim	12.672
0.65	9	60.312	10.5557	S	14.1665	S	190717_F01	190717_F01_P2_T2	not_MLR	3	2	1.2	1	20	during_stim	26.896
0.833	22	57.5667	17.0466	S	18.3335	S	190717_F01	190717_F01_P2_T2	not_MLR	3	2	1.2	1	20	during_stim	28.016
0.96	15	46.5506	22.0004	S	7.692	S	190717_F01	190717_F01_P2_T2	not_MLR	3	2	1.2	2	23	during_stim	41.064
0.2	9	22.2816	10.0088	F	28.6365	F	190717_F01	190717_F01_P2_T2	not_MLR	3	2	1.2	2	23	during_stim	42.228
0.123	3	45.9895	45.8965	S	15	S	190717_F01	190717_F01_P2_T2	not_MLR	3	2	1.2	2	23	during_stim	43.112
0.25	14	22.1662	8.86431	F	30	F	190717_F01	190717_F01_P2_T2	not_MLR	3	2	1.2			during_rest	43.264
0.14	4	29.2104	22.2089	S	37.5	S	190723_F01	190723_F01_MLR_5Hz	MLR	4	2	1			during_rest	5.988
0.65	13	27.5924	13.8868	F	19.375	S	190723_F01	190723_F01_MLR_5Hz	MLR	4	2	1	0	5	during_stim	6.16
1.573	50	23.4897	11.662	F	18.75	F	190723_F01	190723_F01_MLR_5Hz	MLR	4	2	1	0	5	during_stim	7.216
1.063	26	67.6506	20.5655	S	17.157	S	190723_F01	190723_F01_MLR_5Hz	MLR	4	2	1			during_rest	12.716
1.66	15	29.2132	8.89145	S	13.043	S	190723_F01	190723_F01_MLR_5Hz	MLR	4	2	1			during_rest	23.972
1.007	29	18.1528	9.9449	F	15.789	F	190723_F01	190723_F01_MLR_5Hz	MLR	4	2	1	1	5	during_stim	26.188
0.76	29	29.1661	14.5003	F	20	S	190723_F01	190723_F01_MLR_6Hz	MLR	4	2	1			during_rest	6
0.083	2	45.5541	26.6563	S	30	S	190723_F01	190723_F01_MLR_6Hz	MLR	4	2	1	0	6	during_stim	7.148
0.55	22	25.0842	12.2715	F	24.0385	S	190723_F01	190723_F01_MLR_6Hz	MLR	4	2	1	0	6	during_stim	7.252
0.123	4	59.6422	48.4866	S	27.273	S	190723_F01	190723_F01_MLR_6Hz	MLR	4	2	1			during_rest	8.656
0.373	17	24.9574	13.8456	F	26.5385	F	190723_F01	190723_F01_MLR_6Hz	MLR	4	2	1			during_rest	8.808
0.603	17	27.9581	12.1178	F	21.429	S	190723_F01	190723_F01_MLR_6Hz	MLR	4	2	1			during_rest	24
0.26	10	43.0876	12.4996	F	25.7145	S	190723_F01	190723_F01_MLR_6Hz	MLR	4	2	1	1	6	during_stim	25.112
0.333	13	177.868	31.5797	S	21.875	S	190723_F01	190723_F01_MLR_6Hz	MLR	4	2	1	1	6	during_stim	25.428
0.257	9	17.5462	10.4751	F	18.75	F	190723_F01	190723_F01_MLR_6Hz	MLR	4	2	1	1	6	during_stim	25.832
0.85	10	29.9759	9.10964	S	7.723	S	190723_F01	190723_F01_MLR_7Hz	MLR	4	2	1			during_rest	5.972
0.983	13	28.2388	8.68651	S	12.7715	S	190723_F01	190723_F01_MLR_7Hz	MLR	4	2	1			during_rest	23.988
1.83	68	18.6231	11.9024	F	20	F	190723_F01	190723_F01_MLR_10Hz_1amp	MLR	4	2	1	0	10	during_stim	6.284
0.693	20	55.7693	12.6023	F	21.429	S	190723_F01	190723_F01_MLR_10Hz_1amp	MLR	4	2	1			during_rest	23.06
0.803	24	36.8411	12.3532	F	21.429	S	190723_F01	190723_F01_MLR_10Hz_1amp	MLR	4	2	1	1	10	during_stim	24.252
0.863	34	29.055	12.2576	F	20.7145	S	190723_F01	190723_F01_MLR_10Hz_1amp	MLR	4	2	1	1	10	during_stim	25.728
0.193	5	29.4825	22.1993	S	22.46	S	190723_F01	190723_F01_MLR_10Hz_4sec	MLR	4	4	1			during_rest	5.932
3.783	131	21.3304	11.004	F	18.75	F	190723_F01	190723_F01_MLR_10Hz_4sec	MLR	4	4	1	0	10	during_stim	6.168
0.163	5	26.6386	25.5928	S	25.49	S	190723_F01	190723_F01_MLR_10Hz_4sec	MLR	4	4	1			during_rest	23.968
3.703	125	24.7837	12.7827	F	18.1985	F	190723_F01	190723_F01_MLR_10Hz_4sec	MLR	4	4	1	1	10	during_stim	24.168
0.673	24	25.0777	9.06414	F	20	S	190723_F01	190723_F01_MLR_10Hz_15amp	MLR	4	2	1.5			during_rest	5.988
0.307	11	36.798	14.4463	S	21.429	S	190723_F01	190723_F01_MLR_10Hz_15amp	MLR	4	2	1.5	1	10	during_stim	24.108
1.81	73	19.2134	12.376	F	21.429	F	190723_F01	190723_F01_MLR_10Hz_15amp	MLR	4	2	1.5	1	10	during_stim	24.48
2.287	86	29.9684	11.8378	F	20	S	190723_F01	190723_F01_MLR_12Hz	MLR	4	2	1			during_rest	5.968
2.337	88	28.0682	12.205	F	20	S	190723_F01	190723_F01_MLR_12Hz	MLR	4	2	1			during_rest	23.96
0.263	8	34.1232	16.7638	S	14.286	S	190723_F01	190723_F01_MLR_12Hz	MLR	4	2	1			during_rest	33.908
0.42	14	28.9063	14.0433	F	20	S	190723_F01	190723_F01_MLR_12Hz	MLR	4	2	1			during_rest	34.224
2.28	84	30.1482	13.2461	F	18.75	S	190723_F01	190723_F01_MLR_16Hz	MLR	4	2	1			during_rest	5.968
2.467	85	27.7026	14.6693	F	20	S	190723_F01	190723_F01_MLR_16Hz	MLR	4	2	1			during_rest	23.972
2.427	85	29.722	10.0718	F	20	S	190723_F01	190723_F01_MLR_20Hz	MLR	4	2	1			during_rest	5.98
1.35	55	29.551	15.494	F	20	S	190723_F01	190723_F01_MLR_20Hz	MLR	4	2	1			during_rest	23.984
1.04	47	40.1834	12.2257	S	25	S	190723_F01	190723_F01_MLR_20Hz	MLR	4	2	1	1	20	during_stim	25.62
1.317	33	3.76473	1.66392	F	17.647	F	190814_F01	190814_F01_LTD_10_1_02	not_MLR	7	2	1.3	1	10	during_stim	24.268
2.283	52	69.3164	17.399	S	17.647	S	190814_F01	190814_F01_LTD_10_13_02	not_MLR	7	2	1	0	10	during_stim	6.316
0.593	11	4.24242	1.90236	F	15.789	F	190814_F01	190814_F01_LTD_10_15_02	not_MLR	7	2	1.5			during_rest	0.872
0.29	7	4.17894	2.3141	F	17.647	F	190814_F01	190814_F01_LTD_10_15_02	not_MLR	7	2	1.5			during_rest	2.188
0.287	8	5.18967	1.37336	F	16.667	F	190814_F01	190814_F01_LTD_10_15_02	not_MLR	7	2	1.5			during_rest	3.344
0.253	7	4.70079	1.74222	F	18.75	F	190814_F01	190814_F01_LTD_10_15_02	not_MLR	7	2	1.5			during_rest	4.588
0.237	7	4.2231	1.79139	F	18.75	F	190814_F01	190814_F01_LTD_10_15_02	not_MLR	7	2	1.5			during_rest	5.512
1.133	12	121.725	46.4774	S	5.455	S	190814_F01	190814_F01_LTD_10_15_02	not_MLR	7	2	1.5			during_rest	5.996
0.237	3	1.19302	0.72111	F	18.75	F	190814_F01	190814_F01_LTD_10_15_02	not_MLR	7	2	1.5			during_rest	21.844
0.213	2	1.08128	0.6847	F	12.5	F	190814_F01	190814_F01_LTD_10_15_02	not_MLR	7	2	1.5			during_rest	23.16
1.803	49	5.04295	2.03274	F	16.667	F	190814_F01	190814_F01_LTD_10_15_02	not_MLR	7	2	1.5	1	10	during_stim	24.056
0.523	3	1.43369	0.142083	F	4.839	F	190814_F01	190814_F01_LTD_10_15_02	not_MLR	7	2	1.5			during_rest	33.752
0.473	7	1.95534	0.65425	F	16.667	F	190814_F01	190814_F01_LTD_10_15_02	not_MLR	7	2	1.5			during_rest	35.412
0.92	34	6.86882	4.43397	F	21.429	F	210225_F01	210225_F01_16	not_MLR	8	40	0.4		25	during_rest	7.568
0.66	23	7.13112	4.74247	F	23.077	F	210225_F01	210225_F01_16	not_MLR	8	40	0.4		25	during_rest	11.332
0.48	17	8.93454	6.68247	F	24.0385	F	210225_F01	210225_F01_16	not_MLR	8	40	0.4	0	25	during_stim	13.064
0.547	20	10.7282	6.83871	F	25	F	210225_F01	210225_F01_16	not_MLR	8	40	0.4	0	25	during_stim	15.336
0.467	16	7.08851	4.89854	F	25	F	210225_F01	210225_F01_16	not_MLR	8	40	0.4	0	25	during_stim	17.796
0.417	13	8.68155	6.3325	F	25	F	210225_F01	210225_F01_16	not_MLR	8	40	0.4	0	25	during_stim	19.564
0.473	17	9.02994	4.7067	F	24.0385	F	210225_F01	210225_F01_16	not_MLR	8	40	0.4	0	25	during_stim	21.272
0.617	21	8.7784	4.51316	F	24.0385	F	210225_F01	210225_F01_16	not_MLR	8	40	0.4	0	25	during_stim	24.296
0.313	11	6.91664	4.78667	F	25	F	210225_F01	210225_F01_16	not_MLR	8	40	0.4	0	25	during_stim	27.24
0.803	25	7.07366	4.55189	F	23.077	F	210225_F01	210225_F01_16	not_MLR	8	40	0.4	0	25	during_stim	28.748
0.35	9	7.18514	4.79034	F	25	F	210225_F01	210225_F01_16	not_MLR	8	40	0.4	0	25	during_stim	32.12
0.623	14	83.3065	36.9856	S	17.157	S	210225_F01	210225_F01_16	not_MLR	8	40	0.4	0	25	during_stim	34.084
0.54	18	4.69455	2.64497	F	20.7145	F	210225_F01	210225_F01_16	not_MLR	8	40	0.4	0	25	during_stim	44.96
0.663	21	4.9764	2.64608	F	20	F	210225_F01	210225_F01_16	not_MLR	8	40	0.4	0	25	during_stim	47.584
0.707	25	6.9267	4.59854	F	23.077	F	210225_F01	210225_F01_16	not_MLR	8	40	0.4	0	25	during_stim	50.58
0.62	20	8.62565	4.60107	F	23.077	F	210225_F01	210225_F01_16	not_MLR	8	40	0.4	0	25	during_stim	53.396
0.36	9	8.97795	4.77198	F	22.253	F	210225_F01	210225_F01_16	not_MLR	8	40	0.4	0	25	during_stim	54.296
0.64	19	6.54734	4.63992	F	23.077	F	210225_F01	210225_F01_16	not_MLR	8	40	0.4	0	25	during_stim	58.08
0.397	12	62.5605	10.1583	F	23.077	S	210225_F01	210225_F01_16	not_MLR	8	40	0.4		25	during_rest	60.224
0.53	20	53.1349	12.2558	F	25	S	210225_F01	210225_F01_16	not_MLR	8	40	0.4		25	during_rest	63.644
0.467	17	51.978	12.6806	F	24.0385	S	210225_F01	210225_F01_16	not_MLR	8	40	0.4		25	during_rest	65.392
0.163	4	5.27153	3.79614	F	21.429	F	210304_F01	0	MLR	9	40	0.5		10	during_rest	3.02
0.103	2	46.9322	36.1179	S	10	S	210304_F01	0	MLR	9	40	0.5		10	during_rest	56.344
0.337	13	22.2178	12.8326	F	21.429	F	210304_F01	0	MLR	9	40	0.5		10	during_rest	56.472
0.35	12	16.4944	14.0569	F	21.429	F	210304_F01	0	MLR	9	40	0.5		10	during_rest	57.62
0.27	9	14.1419	11.4091	F	21.429	F	210304_F01	0	MLR	9	40	0.5		10	during_rest	58.44
0.277	10	13.9911	11.229	F	20.7145	F	210304_F01	0	MLR	9	40	0.5		10	during_rest	58.916
0.323	10	16.6945	13.5701	F	20	F	210304_F01	0	MLR	9	40	0.5		10	during_rest	59.96
0.387	11	18.5021	14.0369	F	20	F	210304_F01	0	MLR	9	40	0.5	0	10	during_stim	60.96
0.363	12	16.6293	12.6776	F	20	F	210304_F01	0	MLR	9	40	0.5	0	10	during_stim	61.932
0.197	5	43.4761	14.2674	S	16.875	S	210304_F01	0	MLR	9	40	0.5	0	10	during_stim	63.388
0.2	8	21.2659	15.8254	F	17.647	F	210304_F01	0	MLR	9	40	0.5	0	10	during_stim	63.636
0.1	3	39.8101	9.14568	S	10.714	S	210304_F01	0	MLR	9	40	0.5	0	10	during_stim	63.892
0.42	11	25.2497	13.9247	F	18.75	S	210304_F01	0	MLR	9	40	0.5	0	10	during_stim	64.02
0.82	27	40.987	12.7478	F	17.647	S	210304_F01	0	MLR	9	40	0.5	0	10	during_stim	65.996
0.31	9	16.5621	11.6757	F	20	F	210304_F01	0	MLR	9	40	0.5	0	10	during_stim	67.808
0.353	9	14.0673	8.79035	F	20	F	210304_F01	0	MLR	9	40	0.5	0	10	during_stim	69.06
0.307	9	15.0731	10.7891	F	20	F	210304_F01	0	MLR	9	40	0.5	0	10	during_stim	70.604
0.403	7	13.8477	8.63663	F	21.429	F	210304_F01	0	MLR	9	40	0.5	0	10	during_stim	72.052
0.28	10	16.5025	9.64603	F	18.8235	F	210304_F01	0	MLR	9	40	0.5	0	10	during_stim	73.444
0.43	11	39.2045	12.7254	F	16.667	S	210304_F01	0	MLR	9	40	0.5	0	10	during_stim	75.232
0.743	23	21.2411	13.8874	F	20	F	210304_F01	1	MLR	9	40	1	0	10	during_stim	60.04
0.47	12	13.6073	9.76935	F	18.75	F	210304_F01	1	MLR	9	40	1	0	10	during_stim	61.048
0.983	30	18.8854	13.5046	F	17.647	F	210304_F01	1	MLR	9	40	1	0	10	during_stim	61.712
0.61	17	17.7964	13.2995	F	17.647	F	210304_F01	1	MLR	9	40	1	0	10	during_stim	62.944
0.23	7	21.2903	13.5621	F	17.647	F	210304_F01	1	MLR	9	40	1	0	10	during_stim	63.772
0.46	12	34.4314	20.0272	S	13.043	S	210304_F01	1	MLR	9	40	1	0	10	during_stim	64.068
0.437	13	17.8223	14.6966	F	16.228	F	210304_F01	1	MLR	9	40	1	0	10	during_stim	64.632
0.763	17	35.505	14.0068	F	16.667	S	210304_F01	1	MLR	9	40	1	0	10	during_stim	65.612
0.587	16	23.8683	13.0901	F	17.647	F	210304_F01	1	MLR	9	40	1	0	10	during_stim	66.876
0.447	10	19.5717	9.28606	F	17.157	F	210304_F01	1	MLR	9	40	1	0	10	during_stim	67.812
0.553	13	15.9794	10.9292	F	18.1985	F	210304_F01	1	MLR	9	40	1	0	10	during_stim	68.484
0.57	13	15.9501	11.0393	F	17.157	F	210304_F01	1	MLR	9	40	1	0	10	during_stim	69.508
0.573	13	14.0367	9.1044	F	17.157	F	210304_F01	1	MLR	9	40	1	0	10	during_stim	70.32
0.363	9	15.5245	8.93296	F	17.7085	F	210304_F01	1	MLR	9	40	1	0	10	during_stim	71.436
0.35	7	15.9502	6.78656	F	16.667	F	210304_F01	1	MLR	9	40	1	0	10	during_stim	72.236
0.457	12	13.4148	6.94609	F	17.647	F	210304_F01	1	MLR	9	40	1	0	10	during_stim	73.46
0.423	8	9.05653	5.85455	F	18.75	F	210304_F01	1	MLR	9	40	1	0	10	during_stim	74.72
0.427	8	8.96586	5.86764	F	18.75	F	210304_F01	1	MLR	9	40	1	0	10	during_stim	76.08
0.38	6	6.78203	5.38809	F	19.538	F	210304_F01	1	MLR	9	40	1	0	10	during_stim	77.172
0.457	5	6.85603	4.33323	F	18.75	F	210304_F01	1	MLR	9	40	1	0	10	during_stim	78.128
0.323	6	6.50456	4.85588	F	17.5	F	210304_F01	1	MLR	9	40	1	0	10	during_stim	79.852
0.537	6	8.54459	3.42349	F	17.2695	F	210304_F01	1	MLR	9	40	1	0	10	during_stim	82.516
0.373	6	6.38023	3.6127	F	18.75	F	210304_F01	1	MLR	9	40	1	0	10	during_stim	86.376
0.317	6	9.09171	2.64702	F	18.1985	F	210304_F01	1	MLR	9	40	1	0	10	during_stim	89.292
0.11	1	38.8513	38.8513	S		S	210304_F01	1	MLR	9	40	1	0	10	during_stim	90.52
0.233	8	23.2385	10.9732	F	17.647	F	210304_F01	1	MLR	9	40	1	0	10	during_stim	90.66
0.343	6	6.85846	2.49707	F	18.75	F	210304_F01	1	MLR	9	40	1	0	10	during_stim	92.98
0.123	1	6.06276	6.28845	F		F	210304_F01	1	MLR	9	40	1	0	10	during_stim	98.456
0.293	6	5.0057	2.77652	F	18.1985	F	210304_F01	1	MLR	9	40	1	0	10	during_stim	99.884
0.317	6	6.33287	3.54324	F	17.7085	F	210304_F01	1	MLR	9	40	1	0	10	during_stim	105.26
0.283	8	4.7523	2.69804	F	16.667	F	210304_F01	1	MLR	9	40	1	0	10	during_stim	106.872
0.617	18	23.109	10.2035	F	17.647	F	210304_F01	2	MLR	9	40	1		15	during_rest	43.472
0.8	26	15.5926	5.96533	F	18.75	F	210304_F01	2	MLR	9	40	1	0	15	during_stim	60.064
0.103	2	40.5476	20.4014	S	12.5	S	210304_F01	2	MLR	9	40	1	0	15	during_stim	61.028
1.617	56	32.8999	14.0432	F	17.647	S	210304_F01	2	MLR	9	40	1	0	15	during_stim	61.164
0.703	19	25.4163	13.5312	F	16.667	S	210304_F01	2	MLR	9	40	1	0	15	during_stim	63.312
0.913	25	27.1716	13.4726	F	15.789	S	210304_F01	2	MLR	9	40	1	0	15	during_stim	64.188
0.727	15	18.4905	8.74614	F	17.647	F	210304_F01	2	MLR	9	40	1	0	15	during_stim	65.908
0.47	11	16.3299	10.4496	F	16.667	F	210304_F01	2	MLR	9	40	1	0	15	during_stim	66.868
0.687	18	18.4787	12.3046	F	16.667	F	210304_F01	2	MLR	9	40	1	0	15	during_stim	67.956
0.47	9	13.2182	8.92145	F	18.1985	F	210304_F01	2	MLR	9	40	1	0	15	during_stim	69.34
0.41	10	15.6399	4.98492	F	18.75	F	210304_F01	2	MLR	9	40	1	0	15	during_stim	71.244
0.54	14	17.3669	12.9333	F	16.718	F	210304_F01	2	MLR	9	40	1	0	15	during_stim	72.02
0.32	9	10.9768	4.83589	F	18.1985	F	210304_F01	2	MLR	9	40	1	0	15	during_stim	74.464
0.397	9	7.81071	6.37616	F	17.2695	F	210304_F01	2	MLR	9	40	1	0	15	during_stim	76.536
0.393	8	7.50831	4.44018	F	17.647	F	210304_F01	2	MLR	9	40	1	0	15	during_stim	78.036
0.48	10	7.15048	3.12209	F	18.1985	F	210304_F01	2	MLR	9	40	1	0	15	during_stim	79.908
0.727	18	6.64282	2.49784	F	17.157	F	210304_F01	2	MLR	9	40	1	0	15	during_stim	82.256
0.427	9	5.30528	3.37156	F	17.157	F	210304_F01	2	MLR	9	40	1	0	15	during_stim	85.18
0.457	12	5.12835	2.45346	F	17.647	F	210304_F01	2	MLR	9	40	1	0	15	during_stim	87.172
0.417	15	25.3327	9.27922	F	18.75	S	210304_F01	2	MLR	9	40	1	0	15	during_stim	94.896
0.977	29	7.15681	4.87246	F	17.647	F	210304_F01	4	MLR	9	40	1	0	17	during_stim	60.364
1.69	47	9.25248	6.1337	F	17.647	F	210304_F01	4	MLR	9	40	1	0	17	during_stim	65.824
1.153	39	7.3336	5.19294	F	17.647	F	210304_F01	4	MLR	9	40	1	0	17	during_stim	76.736
0.403	5	51.1258	20.6047	S	15.6415	S	210304_F02	0	MLR	10	40	1.8	0	10	during_stim	60.548
0.117	5	7.49564	7.17012	F	27.5	F	210304_F02	0	MLR	10	40	1.8	0	10	during_stim	61.056
0.23	3	53.4685	9.40645	S	5.769	S	210304_F02	0	MLR	10	40	1.8	0	10	during_stim	61.196
0.313	10	9.93472	5.1285	F	24.0385	F	210304_F02	0	MLR	10	40	1.8	0	10	during_stim	61.476
0.463	11	51.0552	7.05364	S	21.429	S	210304_F02	0	MLR	10	40	1.8	0	10	during_stim	62.56
0.24	4	12.1832	6.09332	S	25	F	210304_F02	0	MLR	10	40	1.8	0	10	during_stim	63.896
0.273	3	50.6163	4.79202	S	12.5	S	210304_F02	0	MLR	10	40	1.8	0	10	during_stim	64.828
0.453	15	9.99742	4.66715	F	21.429	F	210304_F02	0	MLR	10	40	1.8	0	10	during_stim	67.296
0.45	14	6.58576	3.99106	F	23.077	F	210304_F02	0	MLR	10	40	1.8	0	10	during_stim	73.568
0.197	3	51.5637	19.5009	S	15.789	S	210304_F02	0	MLR	10	40	1.8	0	10	during_stim	77.32
0.197	6	21.4723	6.3279	F	24.0385	F	210304_F02	0	MLR	10	40	1.8	0	10	during_stim	77.572
0.303	10	7.78545	6.34968	F	24.0385	F	210304_F02	0	MLR	10	40	1.8	0	10	during_stim	81.468
0.39	16	6.70379	4.46835	F	23.077	F	210304_F02	0	MLR	10	40	1.8	0	10	during_stim	106.488
0.257	7	49.6907	15.9988	S	16.667	S	210304_F02	1	MLR	10	40	1.6		20	during_rest	23.724
0.307	14	19.6707	13.5224	F	23.077	F	210304_F02	1	MLR	10	40	1.6		20	during_rest	24.032
0.27	1	60.9852	60.9852	S		S	210304_F02	1	MLR	10	40	1.6	0	20	during_stim	60.168
0.253	7	11.8792	2.66468	F	23.077	F	210304_F02	1	MLR	10	40	1.6	0	20	during_stim	60.504
0.317	9	7.09791	4.78066	F	22.253	F	210304_F02	1	MLR	10	40	1.6	0	20	during_stim	61.368
0.617	21	7.08748	4.80763	F	20.7145	F	210304_F02	1	MLR	10	40	1.6	0	20	during_stim	62.228
0.47	4	50.0191	7.2629	S	13.043	S	210304_F02	1	MLR	10	40	1.6	0	20	during_stim	63.812
1.7	9	69.1637	57.3823	S	3.409	S	210304_F02	1	MLR	10	40	1.6	0	20	during_stim	64.584
0.493	11	9.80404	6.93121	F	21.429	F	210304_F02	1	MLR	10	40	1.6	0	20	during_stim	69.62
0.307	9	8.138	5.60201	F	23.077	F	210304_F02	1	MLR	10	40	1.6	0	20	during_stim	71.244
0.443	11	9.27024	5.02724	F	23.077	F	210304_F02	1	MLR	10	40	1.6	0	20	during_stim	73.3
0.343	3	57.5461	11.593	S	4	S	210304_F02	1	MLR	10	40	1.6	0	20	during_stim	75.032
0.45	9	7.24237	4.02858	F	20.9135	F	210304_F02	1	MLR	10	40	1.6	0	20	during_stim	75.696
0.513	10	6.84461	4.90596	F	23.077	F	210304_F02	1	MLR	10	40	1.6	0	20	during_stim	77.712
0.243	8	9.46418	5.76294	F	25	F	210304_F02	1	MLR	10	40	1.6	0	20	during_stim	79.768
0.583	11	6.75477	4.83519	F	21.429	F	210304_F02	1	MLR	10	40	1.6	0	20	during_stim	81.288
0.283	11	6.73888	4.86959	F	23.077	F	210304_F02	1	MLR	10	40	1.6	0	20	during_stim	83.724
0.417	8	8.05384	5.30276	F	25	F	210304_F02	1	MLR	10	40	1.6	0	20	during_stim	84.948
0.457	8	7.0375	4.80506	F	23.077	F	210304_F02	1	MLR	10	40	1.6	0	20	during_stim	86.168
0.527	9	8.21015	4.91448	F	25	F	210304_F02	1	MLR	10	40	1.6	0	20	during_stim	87.816
0.58	10	6.43192	4.79641	F	23.077	F	210304_F02	1	MLR	10	40	1.6	0	20	during_stim	89.348
0.597	9	7.01885	5.02628	F	24.0385	F	210304_F02	1	MLR	10	40	1.6	0	20	during_stim	91.292
0.61	8	6.44846	4.45379	F	23.077	F	210304_F02	1	MLR	10	40	1.6	0	20	during_stim	92.824
0.383	9	6.6994	4.85287	F	22.253	F	210304_F02	1	MLR	10	40	1.6	0	20	during_stim	93.952
0.467	10	4.92107	3.35085	F	25	F	210304_F02	1	MLR	10	40	1.6	0	20	during_stim	96.168
0.433	8	5.132	4.85767	F	21.429	F	210304_F02	1	MLR	10	40	1.6	0	20	during_stim	97.816
0.693	8	6.81453	4.923	F	23.077	F	210304_F02	1	MLR	10	40	1.6	0	20	during_stim	99.112
0.36	10	5.15058	4.88985	F	24.0385	F	210304_F02	1	MLR	10	40	1.6	0	20	during_stim	100.888
0.58	9	6.49598	4.6463	F	22.253	F	210304_F02	1	MLR	10	40	1.6	0	20	during_stim	103.732
0.423	11	5.1321	3.99943	F	23.077	F	210304_F02	1	MLR	10	40	1.6	0	20	during_stim	105.036
0.73	5	5.03022	3.02486	F	22.253	F	210304_F02	1	MLR	10	40	1.6	0	20	during_stim	107.412
0.43	13	43.6257	11.1395	F	22.253	S	210304_F02	1	MLR	10	40	1.6		20	during_rest	131.788
0.653	13	56.8111	6.67661	S	12.7715	S	210304_F02	2	MLR	10	40	1.5		20	during_rest	18.732
0.157	3	64.6444	22.6877	S	16.667	S	210304_F02	2	MLR	10	40	1.5		20	during_rest	20.308
0.12	6	17.9387	13.0146	F	23.077	F	210304_F02	2	MLR	10	40	1.5		20	during_rest	20.508
1.727	10	57.39	4.89289	S	3.0355	S	210304_F02	2	MLR	10	40	1.5		20	during_rest	20.656
0.77	23	8.39406	4.62128	F	23.077	F	210304_F02	2	MLR	10	40	1.5	0	20	during_stim	61.008
2.89	23	68.667	8.96611	S	6.25	S	210304_F02	2	MLR	10	40	1.5	0	20	during_stim	62.128
0.137	2	10.2095	8.59813	F	25	F	210304_F02	2	MLR	10	40	1.5	0	20	during_stim	66.868
0.18	4	44.6758	13.3745	S	14.286	S	210304_F02	2	MLR	10	40	1.5	0	20	during_stim	67.08
0.417	7	39.6857	7.35075	S	21.429	S	210304_F02	2	MLR	10	40	1.5	0	20	during_stim	68.28
0.277	6	10.1507	6.32344	F	22.5	F	210304_F02	2	MLR	10	40	1.5	0	20	during_stim	69.368
0.427	11	10.3568	7.16361	F	25	F	210304_F02	2	MLR	10	40	1.5	0	20	during_stim	71.768
0.3	9	7.8169	5.19758	F	24.0385	F	210304_F02	2	MLR	10	40	1.5	0	20	during_stim	73.744
0.36	10	9.70901	3.98026	F	21.429	F	210304_F02	2	MLR	10	40	1.5	0	20	during_stim	75.096
0.273	10	10.3432	7.43477	F	25	F	210304_F02	2	MLR	10	40	1.5	0	20	during_stim	77.656
0.31	10	8.50432	4.00049	F	23.077	F	210304_F02	2	MLR	10	40	1.5	0	20	during_stim	80.108
0.24	9	9.18546	5.04618	F	24.0385	F	210304_F02	2	MLR	10	40	1.5	0	20	during_stim	81.664
0.297	9	5.59204	4.02587	F	22.253	F	210304_F02	2	MLR	10	40	1.5	0	20	during_stim	83.06
0.333	8	5.40756	4.4793	F	25	F	210304_F02	2	MLR	10	40	1.5	0	20	during_stim	86.432
0.29	9	5.04335	4.74802	F	24.0385	F	210304_F02	2	MLR	10	40	1.5	0	20	during_stim	87.868
0.537	11	7.14797	4.72619	F	21.429	F	210304_F02	2	MLR	10	40	1.5	0	20	during_stim	89.808
0.483	11	5.00617	3.16503	F	21.429	F	210304_F02	2	MLR	10	40	1.5	0	20	during_stim	91.924
0.45	10	4.80592	3.28128	F	21.3235	F	210304_F02	2	MLR	10	40	1.5	0	20	during_stim	97.428
0.24	7	5.22553	3.77993	F	23.077	F	210304_F02	2	MLR	10	40	1.5	0	20	during_stim	98.456
0.26	8	5.03338	4.77865	F	25	F	210304_F02	2	MLR	10	40	1.5	0	20	during_stim	99.796
0.293	9	6.07394	4.96912	F	24.0385	F	210304_F02	2	MLR	10	40	1.5	0	20	during_stim	101.496
0.23	8	5.53945	4.89221	F	25	F	210304_F02	2	MLR	10	40	1.5	0	20	during_stim	103.176
0.463	13	5.02844	4.11159	F	22.253	F	210304_F02	2	MLR	10	40	1.5	0	20	during_stim	106.112
0.477	14	8.64471	4.64128	F	25	F	210304_F02	3	MLR	10	40	1.4		20	during_rest	13.052
0.32	13	6.87912	5.06515	F	25	F	210304_F02	3	MLR	10	40	1.4		20	during_rest	15.076
1.287	36	10.5744	4.51051	F	23.077	F	210304_F02	3	MLR	10	40	1.4	0	20	during_stim	60.896
0.16	5	6.76533	2.95849	F	21.3235	F	210304_F02	3	MLR	10	40	1.4	0	20	during_stim	62.48
0.373	5	57.2122	9.41218	S	11.8295	S	210304_F02	3	MLR	10	40	1.4	0	20	during_stim	62.676
0.267	8	52.9425	9.13694	S	18.75	S	210304_F02	3	MLR	10	40	1.4	0	20	during_stim	63.144
0.763	3	57.2115	53.7342	S	3.75	S	210304_F02	3	MLR	10	40	1.4	0	20	during_stim	64.144
0.32	9	26.1349	12.0964	F	21.429	S	210304_F02	3	MLR	10	40	1.4	0	20	during_stim	67.844
0.257	5	33.536	15.0046	S	20.3945	S	210304_F02	3	MLR	10	40	1.4	0	20	during_stim	70.12
0.397	13	15.4573	12.4517	F	23.077	F	210304_F02	3	MLR	10	40	1.4	0	20	during_stim	70.428
0.793	15	9.11668	4.42189	F	25	F	210304_F02	3	MLR	10	40	1.4	0	20	during_stim	98.94
0.567	9	4.91769	4.77694	F	23.2145	F	210304_F02	3	MLR	10	40	1.4	0	20	during_stim	100.564
0.317	13	7.77632	2.99974	F	23.077	F	210304_F02	3	MLR	10	40	1.4	0	20	during_stim	102.052
0.347	11	7.70374	5.34103	F	25	F	210304_F02	3	MLR	10	40	1.4	0	20	during_stim	104.012
0.247	9	7.00203	5.0466	F	24.0385	F	210304_F02	3	MLR	10	40	1.4	0	20	during_stim	105.876
0.36	13	7.63343	4.72858	F	25	F	210304_F02	4	MLR	10	40	1.6		20	during_rest	41.02
0.387	3	59.7974	54.3936	S	6.977	S	210304_F02	4	MLR	10	40	1.6		20	during_rest	59.96
0.217	8	15.142	4.16699	F	21.429	F	210304_F02	4	MLR	10	40	1.6	0	20	during_stim	60.428
0.16	4	10.7507	5.11227	F	25	F	210304_F02	4	MLR	10	40	1.6	0	20	during_stim	61.04
0.937	11	62.4284	10.1157	S	5.556	S	210304_F02	4	MLR	10	40	1.6	0	20	during_stim	61.328
0.33	7	56.6994	10.3577	S	18.75	S	210304_F02	4	MLR	10	40	1.6	0	20	during_stim	62.792
0.25	7	22.5611	9.22585	S	23.077	F	210304_F02	4	MLR	10	40	1.6	0	20	during_stim	63.684
0.543	6	54.2193	14.9059	S	23.2145	S	210304_F02	4	MLR	10	40	1.6	0	20	during_stim	64.86
0.187	5	8.92964	4.84218	F	20.9135	F	210304_F02	4	MLR	10	40	1.6	0	20	during_stim	65.516
0.26	5	36.008	7.3234	S	14.1665	S	210304_F02	4	MLR	10	40	1.6	0	20	during_stim	66.944
0.25	8	11.8512	6.90642	F	25	F	210304_F02	4	MLR	10	40	1.6	0	20	during_stim	67.5
0.427	15	11.0471	6.27709	F	23.077	F	210304_F02	4	MLR	10	40	1.6	0	20	during_stim	70.12
0.12	2	54.6043	32.7397	S	7.14286	S	210304_F02	4	MLR	10	40	1.6	0	20	during_stim	76.98
0.177	7	17.6755	7.48469	F	25	F	210304_F02	4	MLR	10	40	1.6	0	20	during_stim	77.128
0.26	9	8.88411	5.3188	F	22.253	F	210304_F02	4	MLR	10	40	1.6	0	20	during_stim	78.432
0.297	10	9.99147	5.15324	F	25.175	F	210304_F02	4	MLR	10	40	1.6	0	20	during_stim	79.844
0.313	10	6.98199	4.63895	F	23.077	F	210304_F02	4	MLR	10	40	1.6	0	20	during_stim	86.396
0.41	16	6.50918	4.67462	F	23.077	F	210304_F02	4	MLR	10	40	1.6	0	20	during_stim	92.104
0.413	14	7.12754	4.29452	F	23.2145	F	210304_F02	4	MLR	10	40	1.6	0	20	during_stim	94.392
0.297	11	6.1002	4.43796	F	25	F	210304_F02	4	MLR	10	40	1.6	0	20	during_stim	103.052
0.257	9	5.383	3.72645	F	22.253	F	210304_F02	4	MLR	10	40	1.6	0	20	during_stim	106.796
0.277	11	6.3409	4.32582	F	25	F	210304_F02	4	MLR	10	40	1.6	0	20	during_stim	107.644
0.43	15	6.36192	4.96143	F	25	F	210304_F02	5	MLR	10	40	1.5		20	during_rest	42.9
0.317	3	62.621	11.3007	S	16.667	S	210304_F02	5	MLR	10	40	1.5	0	20	during_stim	60.04
0.36	14	6.29273	3.47625	F	21.429	F	210304_F02	5	MLR	10	40	1.5	0	20	during_stim	60.424
0.3	10	10.522	5.87324	F	23.077	F	210304_F02	5	MLR	10	40	1.5	0	20	during_stim	61.22
0.873	10	59.5805	7.67256	S	23.077	S	210304_F02	5	MLR	10	40	1.5	0	20	during_stim	61.932
0.24	5	52.8094	23.6926	S	15.4765	S	210304_F02	5	MLR	10	40	1.5	0	20	during_stim	64.436
0.193	7	16.3016	8.51151	F	23.077	F	210304_F02	5	MLR	10	40	1.5	0	20	during_stim	64.728
0.24	4	57.4968	15.8455	S	21.429	S	210304_F02	5	MLR	10	40	1.5	0	20	during_stim	65.928
0.253	9	11.8062	10.1777	F	25	F	210304_F02	5	MLR	10	40	1.5	0	20	during_stim	66.564
0.347	12	10.6204	6.47742	F	25	F	210304_F02	5	MLR	10	40	1.5	0	20	during_stim	71.5
0.253	9	13.0823	7.10055	F	24.0385	F	210304_F02	5	MLR	10	40	1.5	0	20	during_stim	72.752
0.343	11	7.99244	3.86634	F	23.077	F	210304_F02	5	MLR	10	40	1.5	0	20	during_stim	94.952
0.427	14	6.00482	5.25054	F	23.077	F	210304_F02	5	MLR	10	40	1.5	0	20	during_stim	100.56
0.293	8	63.2954	8.85887	S	16.667	S	210304_F02	5	MLR	10	40	1.5	0	20	during_stim	104.84
0.22	8	8.36077	5.96867	F	23.077	F	210304_F02	5	MLR	10	40	1.5	0	20	during_stim	106.068
0.313	11	7.64704	3.89199	F	25	F	210304_F02	6	MLR	10	40	1.4		20	during_rest	33.888
0.16	2	52.6855	30.3693	S	7.5	S	210304_F02	6	MLR	10	40	1.4	0	20	during_stim	60.216
0.527	20	17.3631	3.75178	F	21.429	F	210304_F02	6	MLR	10	40	1.4	0	20	during_stim	60.412
0.663	5	56.0961	10.8308	S	5.575	S	210304_F02	6	MLR	10	40	1.4	0	20	during_stim	61.528
0.18	8	19.8574	9.34079	F	23.077	F	210304_F02	6	MLR	10	40	1.4	0	20	during_stim	62.328
0.087	2	64.0854	32.375	S	12.5	S	210304_F02	6	MLR	10	40	1.4	0	20	during_stim	62.548
0.097	4	21.1591	12.5116	F	21.429	F	210304_F02	6	MLR	10	40	1.4	0	20	during_stim	62.656
0.06	2	49.8648	29.252	S	15	S	210304_F02	6	MLR	10	40	1.4	0	20	during_stim	62.776
0.15	7	19.9741	9.02189	F	25	F	210304_F02	6	MLR	10	40	1.4	0	20	during_stim	62.86
0.403	14	51.7173	14.3743	F	21.429	S	210304_F02	6	MLR	10	40	1.4	0	20	during_stim	63.732
0.32	9	45.5928	19.3486	S	19.375	S	210304_F02	6	MLR	10	40	1.4	0	20	during_stim	64.98
0.203	8	13.6234	9.01669	F	25	F	210304_F02	6	MLR	10	40	1.4	0	20	during_stim	65.376
0.31	10	10.1694	5.7307	F	25	F	210304_F02	6	MLR	10	40	1.4	0	20	during_stim	69.868
0.303	11	6.08767	5.44586	F	25	F	210304_F02	6	MLR	10	40	1.4	0	20	during_stim	107.652
0.173	3	66.1267	58.6456	S	9.677	S	210304_F02	7	MLR	10	40	1.3	0	20	during_stim	60.244
0.303	14	15.6979	8.41514	F	25	F	210304_F02	7	MLR	10	40	1.3	0	20	during_stim	60.456
0.123	5	19.9895	12.3447	F	24.0385	F	210304_F02	7	MLR	10	40	1.3	0	20	during_stim	61.148
0.127	2	51.3996	28.11	S	9.375	S	210304_F02	7	MLR	10	40	1.3	0	20	during_stim	61.3
0.123	5	7.41328	5.31222	F	21.875	F	210304_F02	7	MLR	10	40	1.3	0	20	during_stim	61.456
0.163	5	54.5609	26.8634	S	19.872	S	210304_F02	7	MLR	10	40	1.3	0	20	during_stim	62.064
0.253	11	22.2403	13.4683	F	21.429	F	210304_F02	7	MLR	10	40	1.3	0	20	during_stim	62.264
0.237	8	54.4905	22.4358	S	20	S	210304_F02	7	MLR	10	40	1.3	0	20	during_stim	63.376
0.26	11	18.2998	14.0167	F	23.077	F	210304_F02	7	MLR	10	40	1.3	0	20	during_stim	63.664
0.063	1	47.8157	47.8157	S		S	210304_F02	7	MLR	10	40	1.3	0	20	during_stim	65.332
0.233	10	32.9187	19.1727	F	21.5385	S	210304_F02	7	MLR	10	40	1.3	0	20	during_stim	65.412
0.163	5	39.5067	34.1827	S	24.375	S	210304_F02	7	MLR	10	40	1.3	0	20	during_stim	65.696
0.25	9	14.3752	6.72799	F	23.077	F	210304_F02	7	MLR	10	40	1.3	0	20	during_stim	67.584
0.313	12	11.4845	5.74516	F	25	F	210304_F02	8	MLR	10	40	1.2	0	20	during_stim	61.964
0.327	13	11.7997	9.05247	F	25	F	210304_F02	8	MLR	10	40	1.2	0	20	during_stim	63.956
0.22	7	11.8468	11.2892	F	25	F	210304_F02	8	MLR	10	40	1.2	0	20	during_stim	64.992
0.573	18	57.0705	15.8849	S	17.7085	S	210304_F02	8	MLR	10	40	1.2	0	20	during_stim	65.256
0.383	14	55.4209	24.2504	S	20.7145	S	210304_F02	8	MLR	10	40	1.2	0	20	during_stim	67.056
0.177	7	19.9545	13.1376	F	21.429	F	210304_F02	8	MLR	10	40	1.2	0	20	during_stim	67.52
0.337	13	10.7725	4.45645	F	25	F	210304_F02	8	MLR	10	40	1.2	0	20	during_stim	76.376
0.27	10	7.73266	3.64338	F	25.175	F	210304_F02	8	MLR	10	40	1.2	0	20	during_stim	78.172
0.42	15	7.94795	5.13674	F	25	F	210304_F02	9	MLR	10	40	1.1		20	during_rest	45.292
0.257	7	53.6009	10.4992	S	18.75	S	210304_F02	9	MLR	10	40	1.1	0	20	during_stim	66.376
0.247	9	18.2514	11.4336	F	24.0385	F	210304_F02	9	MLR	10	40	1.1	0	20	during_stim	66.688
0.13	2	54.3101	32.3127	S	11.5385	S	210304_F02	9	MLR	10	40	1.1	0	20	during_stim	68.148
0.263	12	52.0613	18.0641	F	21.429	S	210304_F02	9	MLR	10	40	1.1	0	20	during_stim	68.308
0.127	4	38.1599	24.4387	S	14.286	S	210304_F02	9	MLR	10	40	1.1	0	20	during_stim	68.628
0.243	11	29.7086	13.7659	F	25	S	210304_F02	9	MLR	10	40	1.1	0	20	during_stim	68.784
0.217	4	67.1369	41.3393	S	18.75	S	210304_F02	9	MLR	10	40	1.1		20	during_rest	115.852
0.507	22	9.0375	4.96122	F	25	F	210304_F02	10	MLR	10	40	1		20	during_rest	32.524
0.327	13	10.1285	9.02377	F	26.1365	F	210304_F02	10	MLR	10	40	1		20	during_rest	34.7
0.44	17	31.4931	13.3009	F	24.0385	S	210304_F02	10	MLR	10	40	1	0	20	during_stim	64.236
0.087	1	49.6455	49.6455	S		S	210304_F02	10	MLR	10	40	1	0	20	during_stim	65.7
0.277	13	21.0116	11.1299	F	24.0385	F	210304_F02	10	MLR	10	40	1	0	20	during_stim	65.808
0.407	16	42.4778	12.2982	F	25	S	210304_F02	10	MLR	10	40	1	0	20	during_stim	67.828
0.373	14	17.7909	10.861	F	24.0385	F	210304_F02	10	MLR	10	40	1	0	20	during_stim	72.368
0.363	13	16.1477	10.3693	F	24.0385	F	210304_F02	10	MLR	10	40	1	0	20	during_stim	94.256
0.313	13	13.6865	6.92517	F	25	F	210304_F02	10	MLR	10	40	1	0	20	during_stim	96.888
0.45	16	52.5162	11.2611	F	23.077	S	210304_F02	10	MLR	10	40	1	0	20	during_stim	101.664
0.5	14	14.1895	9.71237	F	25	F	210304_F02	10	MLR	10	40	1	0	20	during_stim	104.32
0.45	14	16.25	10.7083	F	24.0385	F	210304_F02	10	MLR	10	40	1	0	20	during_stim	107.188
0.307	11	9.38901	7.08152	F	25	F	210304_F02	10	MLR	10	40	1		20	during_rest	111.64
0.36	11	9.62132	6.5045	F	27.273	F	210304_F02	10	MLR	10	40	1		20	during_rest	115.956
0.353	12	13.9886	7.96699	F	23.077	F	210304_F02	10	MLR	10	40	1		20	during_rest	118.572
0.323	11	12.1363	9.06424	F	27.273	F	210304_F02	10	MLR	10	40	1		20	during_rest	122.928
0.35	13	11.6647	6.97146	F	26.1365	F	210304_F02	10	MLR	10	40	1		20	during_rest	130.692
0.323	12	8.70331	6.37406	F	27.273	F	210304_F02	10	MLR	10	40	1		20	during_rest	135.664
0.32	11	7.03319	4.91244	F	25	F	210304_F02	10	MLR	10	40	1		20	during_rest	144.82
0.293	12	7.98223	6.38172	F	23.077	F	210304_F02	10	MLR	10	40	1		20	during_rest	148.204
0.377	14	13.3405	9.04533	F	25	F	210304_F02	11	MLR	10	40	0.9		20	during_rest	27.192
0.37	14	22.875	6.5442	F	25	F	210304_F02	11	MLR	10	40	0.9		20	during_rest	54.764
0.34	13	11.8705	6.60259	F	26.1365	F	210304_F02	11	MLR	10	40	0.9	0	20	during_stim	92.496
0.177	5	31.9742	15.8871	S	18.3565	S	210304_F02	11	MLR	10	40	0.9	0	20	during_stim	96.144
0.213	11	17.4116	14.5473	F	25	F	210304_F02	11	MLR	10	40	0.9	0	20	during_stim	96.376
0.107	2	42.5376	41.8782	S	13.6364	S	210304_F02	11	MLR	10	40	0.9	0	20	during_stim	96.632
0.3	12	46.2958	16.5431	F	23.077	S	210304_F02	11	MLR	10	40	0.9	0	20	during_stim	96.78
0.567	15	59.7284	13.7613	S	18.75	S	210304_F02	11	MLR	10	40	0.9	0	20	during_stim	97.14
0.247	5	51.3442	6.13703	S	21.97	S	210304_F02	13	MLR	10	40	0.7		20	during_rest	10.208
0.377	13	7.25542	5.03554	F	25	F	210304_F02	13	MLR	10	40	0.7	0	20	during_stim	100.14
0.187	1	34.8704	34.8704	S		S	210304_F02	13	MLR	10	40	0.7		20	during_rest	123.636
0.197	9	9.70783	4.52915	F	25	F	210304_F02	13	MLR	10	40	0.7		20	during_rest	123.86
0.277	12	12.9872	7.64864	F	27.273	F	210304_F02	14	MLR	10	40	0.6		20	during_rest	132.348
0.107	2	52.9112	43.6762	S	11.5385	S	210304_F02	15	MLR	10	40	1.6	0	20	during_stim	61.072
0.267	13	22.732	12.9412	F	23.077	F	210304_F02	15	MLR	10	40	1.6	0	20	during_stim	61.204
0.12	3	54.2983	21.1937	S	12.5	S	210304_F02	15	MLR	10	40	1.6	0	20	during_stim	61.536
0.133	5	7.76442	6.21018	F	23.2145	F	210304_F02	15	MLR	10	40	1.6	0	20	during_stim	61.68
0.28	9	50.7136	20.9567	S	20.362	S	210304_F02	15	MLR	10	40	1.6	0	20	during_stim	62.348
0.363	17	36.1944	14.0522	F	23.077	S	210304_F02	15	MLR	10	40	1.6	0	20	during_stim	62.688
0.36	13	42.63	24.1673	S	19.538	S	210304_F02	15	MLR	10	40	1.6	0	20	during_stim	63.652
0.163	7	18.9621	12.179	F	21.429	F	210304_F02	15	MLR	10	40	1.6	0	20	during_stim	64.088
0.41	18	40.822	12.7337	F	21.429	S	210304_F02	15	MLR	10	40	1.6	0	20	during_stim	65.856
0.34	14	19.3947	13.9234	F	24.0385	F	210304_F02	15	MLR	10	40	1.6	0	20	during_stim	68.516
0.263	6	15.6863	12.7354	S	24.351	F	210304_F02	15	MLR	10	40	1.6	0	20	during_stim	71.588
0.18	7	5.45206	4.86254	F	23.077	F	210304_F02	15	MLR	10	40	1.6	0	20	during_stim	71.968
0.22	4	63.9615	32.0595	S	10.714	S	210304_F02	16	MLR	10	40	1.6	0	20	during_stim	60.168
0.497	23	14.7692	5.22141	F	23.077	F	210304_F02	16	MLR	10	40	1.6	0	20	during_stim	60.432
0.213	8	6.79482	5.42208	F	25	F	210304_F02	16	MLR	10	40	1.6	0	20	during_stim	61.548
0.403	16	11.714	7.00462	F	23.077	F	210304_F02	16	MLR	10	40	1.6	0	20	during_stim	62.348
0.46	17	17.1638	10.0858	F	23.077	F	210304_F02	16	MLR	10	40	1.6	0	20	during_stim	64.12
0.587	23	48.866	10.3634	F	21.429	S	210304_F02	16	MLR	10	40	1.6	0	20	during_stim	67.78
0.167	1	49.5734	49.5734	S		S	210304_F02	16	MLR	10	40	1.6	0	20	during_stim	72.664
0.34	12	32.8787	12.23	F	25	S	210304_F02	16	MLR	10	40	1.6	0	20	during_stim	72.884
0.4	15	27.5486	8.47149	F	20	S	210304_F02	16	MLR	10	40	1.6	0	20	during_stim	78.096
0.92	22	63.2564	21.7394	S	15.3945	S	210304_F02	17	MLR	10	40	2		20	during_rest	60.008
0.163	7	17.2164	4.47483	F	21.429	F	210304_F02	17	MLR	10	40	2	0	20	during_stim	61.116
0.313	4	57.8757	36.2267	S	9.375	S	210304_F02	17	MLR	10	40	2	0	20	during_stim	61.524
0.247	6	55.8565	16.2973	S	14.5475	S	210304_F02	17	MLR	10	40	2	0	20	during_stim	62.108
0.34	11	53.3456	8.81541	S	20	S	210304_F02	17	MLR	10	40	2	0	20	during_stim	62.404
0.097	2	57.5605	42.6963	S	12.5	S	210304_F02	17	MLR	10	40	2	0	20	during_stim	63.348
0.28	13	31.6871	11.7936	F	22.5	S	210304_F02	17	MLR	10	40	2	0	20	during_stim	63.468
0.25	10	13.9787	6.52579	F	23.2145	F	210304_F02	17	MLR	10	40	2	0	20	during_stim	64.98
0.11	4	51.6876	9.20483	S	37.5	S	210304_F02	17	MLR	10	40	2	0	20	during_stim	65.28
0.363	16	14.3735	7.6909	F	25	F	210304_F02	17	MLR	10	40	2	0	20	during_stim	66.036
0.14	4	60.1837	25.3359	S	25	S	210304_F02	17	MLR	10	40	2	0	20	during_stim	66.792
0.137	2	58.7463	40.7892	S	8.82353	S	210304_F02	17	MLR	10	40	2	0	20	during_stim	68.308
0.23	10	15.3691	6.91853	F	22.253	F	210304_F02	17	MLR	10	40	2	0	20	during_stim	68.472
0.097	5	11.5304	6.02491	F	25	F	210304_F02	17	MLR	10	40	2	0	20	during_stim	68.832
0.047	3	42.5116	18.2079	S	25	S	210304_F02	17	MLR	10	40	2	0	20	during_stim	68.952
0.277	13	14.2775	9.78147	F	23.077	F	210304_F02	17	MLR	10	40	2	0	20	during_stim	69.012
0.313	14	14.2416	10.4598	F	23.077	F	210304_F02	17	MLR	10	40	2	0	20	during_stim	69.384
0.153	2	13.3539	11.4195	S	18.75	F	210304_F02	17	MLR	10	40	2	0	20	during_stim	70.948
0.3	13	9.95686	6.65231	F	22.253	F	210304_F02	17	MLR	10	40	2	0	20	during_stim	71.136
0.117	3	32.2647	17.2089	S	23.077	S	210304_F02	17	MLR	10	40	2	0	20	during_stim	73.504
0.34	15	13.7925	7.03445	F	21.429	F	210304_F02	17	MLR	10	40	2	0	20	during_stim	73.648
0.07	1	55.1692	55.1692	S		S	210304_F02	17	MLR	10	40	2	0	20	during_stim	76.528
0.583	22	24.0911	4.63422	F	20	F	210304_F02	17	MLR	10	40	2	0	20	during_stim	76.616
0.2	4	16.3906	9.21572	F	25	F	210304_F02	17	MLR	10	40	2	0	20	during_stim	79.036
0.1	2	25.695	25.4767	S	18.75	S	210304_F02	17	MLR	10	40	2	0	20	during_stim	82.144
0.187	7	6.74184	3.73875	F	25	F	210304_F02	17	MLR	10	40	2	0	20	during_stim	82.268
0.193	4	57.0641	11.7691	S	23.077	S	210304_F02	17	MLR	10	40	2	0	20	during_stim	82.656
0.347	13	12.1101	8.43877	F	25	F	210304_F02	17	MLR	10	40	2	0	20	during_stim	84.28
0.367	12	7.25868	5.08071	F	21.429	F	210304_F02	17	MLR	10	40	2	0	20	during_stim	86.232
0.323	7	56.1386	3.57473	S	21.429	S	210304_F02	17	MLR	10	40	2	0	20	during_stim	86.864
0.187	4	7.23813	4.98373	F	21.429	F	210304_F02	17	MLR	10	40	2	0	20	during_stim	88.368
0.157	5	20.5357	6.76893	F	20.362	F	210304_F02	17	MLR	10	40	2	0	20	during_stim	89.34
0.217	5	7.27465	4.85835	F	22.253	F	210304_F02	17	MLR	10	40	2	0	20	during_stim	91.172
0.163	3	4.38005	2.97653	F	21.429	F	210304_F02	17	MLR	10	40	2	0	20	during_stim	92.6
0.083	2	56.1134	33.4054	S	11.5385	S	210304_F02	17	MLR	10	40	2	0	20	during_stim	92.996
0.103	4	18.2148	7.16839	F	17.647	F	210304_F02	17	MLR	10	40	2	0	20	during_stim	93.1
0.403	12	6.53547	2.88288	F	21.429	F	210304_F02	17	MLR	10	40	2	0	20	during_stim	94.46
0.347	10	6.8318	3.35478	F	21.429	F	210304_F02	17	MLR	10	40	2	0	20	during_stim	95.932
0.173	4	59.9924	12.604	S	23.077	S	210304_F02	17	MLR	10	40	2	0	20	during_stim	97.912
0.397	17	14.5737	9.57139	F	24.0385	F	210304_F02	17	MLR	10	40	2	0	20	during_stim	98.912
0.2	4	2.27273	1.4163	F	17.647	F	210304_F02	17	MLR	10	40	2	0	20	during_stim	102.892
0.417	17	16.5826	6.42565	F	23.077	F	210304_F02	17	MLR	10	40	2	0	20	during_stim	103.492
0.207	4	25.2187	8.66737	S	27.273	S	210304_F02	17	MLR	10	40	2	0	20	during_stim	106.552
0.207	7	7.07599	2.91337	F	20	F	210304_F02	17	MLR	10	40	2	0	20	during_stim	107.576
0.45	12	6.28368	4.68745	F	20	F	190926_F01	190926_F01_P1_10_05_02	MLR	11	2	0.5			during_rest	1.24
0.353	10	6.59733	5.12734	F	20.7145	F	190926_F01	190926_F01_P1_10_05_02	MLR	11	2	0.5			during_rest	3.652
0.94	20	8.00208	5.8272	F	20	F	190926_F01	190926_F01_P1_10_05_02	MLR	11	2	0.5			during_rest	5.092
0.59	2	0.987171	0.599868	F	2.63158	F	190926_F01	190926_F01_P1_10_05_02	MLR	11	2	0.5	0	10	during_stim	6.848
0.49	14	6.93589	4.18273	F	20	F	190926_F01	190926_F01_P1_10_05_02	MLR	11	2	0.5			during_rest	13.208
0.36	12	6.93518	4.9231	F	21.429	F	190926_F01	190926_F01_P1_10_05_02	MLR	11	2	0.5			during_rest	15.476
0.403	12	7.59508	4.96379	F	20	F	190926_F01	190926_F01_P1_10_05_02	MLR	11	2	0.5			during_rest	18.264
0.443	14	7.17487	5.75134	F	20.7145	F	190926_F01	190926_F01_P1_10_05_02	MLR	11	2	0.5			during_rest	20.648
0.513	14	7.32518	5.66483	F	20	F	190926_F01	190926_F01_P1_10_05_02	MLR	11	2	0.5			during_rest	22.856
1.12	39	8.87257	5.97359	F	20	F	190926_F01	190926_F01_P1_10_05_02	MLR	11	2	0.5	1	10	during_stim	24.764
0.397	13	6.4508	5.61184	F	20.0895	F	190926_F01	190926_F01_P1_10_05_02	MLR	11	2	0.5			during_rest	30.996
0.483	13	7.33967	6.066	F	20.7145	F	190926_F01	190926_F01_P1_10_05_02	MLR	11	2	0.5			during_rest	33.524
0.19	6	8.20532	5.48841	F	20.7145	F	190926_F01	190926_F01_P1_10_05_02	MLR	11	2	0.5			during_rest	35.76
0.577	8	2.30577	0.949819	F	17.647	F	190926_F01	190926_F01_P1_10_07_02	MLR	11	2	0.7			during_rest	4.816
1.353	48	10.4567	6.64291	F	20	F	190926_F01	190926_F01_P1_10_07_02	MLR	11	2	0.7	0	10	during_stim	6.632
0.433	11	7.49485	5.48755	F	20	F	190926_F01	190926_F01_P1_10_07_02	MLR	11	2	0.7			during_rest	12.116
0.413	13	7.24083	6.26055	F	20	F	190926_F01	190926_F01_P1_10_07_02	MLR	11	2	0.7			during_rest	13.996
0.39	12	7.58518	6.86082	F	21.429	F	190926_F01	190926_F01_P1_10_07_02	MLR	11	2	0.7			during_rest	15.736
0.393	14	7.95474	6.58121	F	20.7145	F	190926_F01	190926_F01_P1_10_07_02	MLR	11	2	0.7			during_rest	17.468
0.363	12	8.10586	6.30691	F	21.429	F	190926_F01	190926_F01_P1_10_07_02	MLR	11	2	0.7			during_rest	19.088
0.383	12	8.53583	6.56676	F	21.429	F	190926_F01	190926_F01_P1_10_07_02	MLR	11	2	0.7			during_rest	20.784
0.36	12	8.31806	5.73402	F	21.429	F	190926_F01	190926_F01_P1_10_07_02	MLR	11	2	0.7			during_rest	22.172
0.467	17	8.42745	6.46944	F	20	F	190926_F01	190926_F01_P1_10_07_02	MLR	11	2	0.7			during_rest	23.704
1.083	37	11.6455	7.83353	F	19.375	F	190926_F01	190926_F01_P1_10_07_02	MLR	11	2	0.7	1	10	during_stim	24.656
0.483	13	7.53673	5.45902	F	20	F	190926_F01	190926_F01_P1_10_07_02	MLR	11	2	0.7			during_rest	30.596
0.46	13	8.42095	7.46845	F	20.7145	F	190926_F01	190926_F01_P1_10_07_02	MLR	11	2	0.7			during_rest	32.552
0.423	14	8.85016	6.49085	F	21.429	F	190926_F01	190926_F01_P1_10_07_02	MLR	11	2	0.7			during_rest	34.108
0.34	12	8.50131	6.41564	F	21.429	F	190926_F01	190926_F01_P1_10_07_02	MLR	11	2	0.7			during_rest	35.544
0.823	33	6.28326	3.44182	F	25	F	210121_F05	210121_F05_01_70um_BH	MLR	12	40	0.1	0	10	during_stim	15.988
0.16	3	38.0396	30.5082	S	16.667	S	210121_F05	210121_F05_01_70um_BH	MLR	12	40	0.1	0	10	during_stim	17.804
0.313	7	14.986	6.59539	S	14.286	F	210121_F05	210121_F05_01_70um_BH	MLR	12	40	0.1	0	10	during_stim	19.976
3.24	144	19.8695	10.0266	F	25	F	210121_F05	210121_F05_01_70um_BH	MLR	12	40	0.1	0	10	during_stim	20.36
0.293	9	18.4196	10.5541	F	24.0385	F	210121_F05	210121_F05_01_70um_BH	MLR	12	40	0.1	0	10	during_stim	25.164
0.513	13	73.5736	58.7835	S	12.175	S	210121_F05	210121_F05_01_70um_BH	MLR	12	40	0.1	0	10	during_stim	26.832
0.64	32	23.4708	14.0997	F	25	F	210121_F05	210121_F05_01_70um_BH	MLR	12	40	0.1	0	10	during_stim	27.452
0.097	4	18.5198	12.9785	S	16.667	F	210121_F05	210121_F05_01_70um_BH	MLR	12	40	0.1	0	10	during_stim	28.22
2.99	142	17.7397	11.8513	F	23.077	F	210121_F05	210121_F05_01_70um_BH	MLR	12	40	0.1	0	10	during_stim	28.34
0.13	6	37.4526	11.3123	S	20.362	S	210121_F05	210121_F05_01_70um_BH	MLR	12	40	0.1	0	10	during_stim	31.936
0.99	40	14.4731	6.75854	F	21.429	F	210121_F05	210121_F05_01_70um_BH	MLR	12	40	0.1	0	10	during_stim	32.096
0.693	22	29.8451	9.98943	F	23.077	S	210121_F05	210121_F05_01_70um_BH	MLR	12	40	0.1	0	10	during_stim	34.788
0.153	4	30.7039	20.79	S	23.077	S	210121_F05	210121_F05_01_70um_BH	MLR	12	40	0.1	0	10	during_stim	35.796
1.35	63	17.373	9.44512	F	23.077	F	210121_F05	210121_F05_01_70um_BH	MLR	12	40	0.1	0	10	during_stim	35.98
0.387	16	21.3437	6.97851	F	21.429	F	210121_F05	210121_F05_01_70um_BH	MLR	12	40	0.1	0	10	during_stim	37.604
2.593	113	28.6673	7.7138	F	23.077	S	210121_F05	210121_F05_01_70um_BH	MLR	12	40	0.1	0	10	during_stim	40.188
0.837	36	14.5004	7.92694	F	23.077	F	210121_F05	210121_F05_01_70um_BH	MLR	12	40	0.1	0	10	during_stim	44.032
0.103	5	22.8511	16.4694	S	24.0385	F	210121_F05	210121_F05_01_70um_BH	MLR	12	40	0.1	0	10	during_stim	45.04
0.967	38	12.6877	5.36506	F	22.253	F	210121_F05	210121_F05_01_70um_BH	MLR	12	40	0.1	0	10	during_stim	45.168
1.843	76	20.1094	7.06019	F	23.077	F	210121_F05	210121_F05_01_70um_BH	MLR	12	40	0.1	0	10	during_stim	46.696
1.23	50	12.5067	6.86676	F	23.077	F	210121_F05	210121_F05_01_70um_BH	MLR	12	40	0.1	0	10	during_stim	53
0.29	10	17.4316	9.05006	F	21.429	F	210121_F05	210121_F05_01_70um_BH	MLR	12	40	0.1	0	10	during_stim	55.156
0.383	4	56.7886	18.8312	S	5.263	S	210121_F05	210121_F05_01_70um_BH	MLR	12	40	0.1	0	10	during_stim	56.02
6.447	326	12.6782	7.82497	F	25	F	210121_F05	210121_F05_02_90um_BH	MLR	12	40	0.1	0	10	during_stim	12.896
2.453	123	9.69981	7.60898	F	25	F	210121_F05	210121_F05_02_90um_BH	MLR	12	40	0.1	0	10	during_stim	26.772
0.85	41	9.203	6.67574	F	27.273	F	210121_F05	210121_F05_02_90um_BH	MLR	12	40	0.1	0	10	during_stim	35.136
0.563	10	56.5036	45.5439	S	11.8055	S	210121_F05	210121_F05_02_90um_BH	MLR	12	40	0.1	0	10	during_stim	37.1
0.42	5	74.0305	55.7061	S	5.606	S	210121_F05	210121_F05_02_90um_BH	MLR	12	40	0.1	0	10	during_stim	37.916
0.553	9	68.8296	47.2239	S	15.375	S	210121_F05	210121_F05_02_90um_BH	MLR	12	40	0.1	0	10	during_stim	39.632
0.89	43	20.6708	11.4265	F	25	F	210121_F05	210121_F05_02_90um_BH	MLR	12	40	0.1	0	10	during_stim	40.308
0.57	6	8.85893	3.05307	F	5.6715	F	210121_F05	210121_F05_02_90um_BH	MLR	12	40	0.1	0	10	during_stim	41.624
0.923	43	26.5791	10.6624	F	25	S	210121_F05	210121_F05_02_90um_BH	MLR	12	40	0.1	0	10	during_stim	43.74
0.17	7	12.7152	6.6388	F	27.273	F	210121_F05	210121_F05_02_90um_BH	MLR	12	40	0.1	0	10	during_stim	53.332
0.427	17	59.1507	12.773	S	20.0895	S	210121_F05	210121_F05_02_90um_BH	MLR	12	40	0.1	0	10	during_stim	53.54
1.007	53	13.1161	8.32344	F	27.273	F	210121_F05	210121_F05_02_90um_BH	MLR	12	40	0.1	0	10	during_stim	57.72
0.257	9	52.099	18.1912	S	19.375	S	210121_F05	210121_F05_02_90um_BH	MLR	12	40	0.1	0	10	during_stim	58.928
4.207	196	17.6242	7.76426	F	23.077	F	210121_F05	210121_F05_02_90um_BH	MLR	12	40	0.1	0	10	during_stim	59.24
0.56	25	11.5671	6.72073	F	27.273	F	210121_F05	210121_F05_03_120um_BH	MLR	12	40	0.1	0	10	during_stim	12.592
0.06	2	40.7312	20.4637	S	21.4286	S	210121_F05	210121_F05_03_120um_BH	MLR	12	40	0.1	0	10	during_stim	13.288
1.07	60	21.5527	9.49215	F	27.273	F	210121_F05	210121_F05_03_120um_BH	MLR	12	40	0.1	0	10	during_stim	13.364
0.057	3	39.2041	2.40915	S	18.75	S	210121_F05	210121_F05_03_120um_BH	MLR	12	40	0.1	0	10	during_stim	14.652
5.773	271	12.2182	7.34691	F	23.077	F	210121_F05	210121_F05_03_120um_BH	MLR	12	40	0.1	0	10	during_stim	14.724
1.33	23	76.9101	30.519	S	15	S	210121_F05	210121_F05_03_120um_BH	MLR	12	40	0.1	0	10	during_stim	27.652
0.76	16	68.8979	31.006	S	15	S	210121_F05	210121_F05_03_120um_BH	MLR	12	40	0.1	0	10	during_stim	32.408
1.153	27	72.0376	27.5019	S	20	S	210121_F05	210121_F05_03_120um_BH	MLR	12	40	0.1	0	10	during_stim	34.2
3.117	137	40.4511	14.1899	F	24.0385	S	210121_F05	210121_F05_03_120um_BH	MLR	12	40	0.1	0	10	during_stim	35.588
0.467	10	22.8673	8.22315	S	14.0625	F	210121_F05	210121_F05_03_120um_BH	MLR	12	40	0.1	0	10	during_stim	39.332
0.403	11	30.5139	8.59293	S	20	S	210121_F05	210121_F05_03_120um_BH	MLR	12	40	0.1	0	10	during_stim	40.456
0.373	17	18.001	9.70206	F	23.077	F	210121_F05	210121_F05_03_120um_BH	MLR	12	40	0.1	0	10	during_stim	40.948
0.143	2	10.8467	7.82515	S	21.4286	F	210121_F05	210121_F05_03_120um_BH	MLR	12	40	0.1	0	10	during_stim	41.4
0.513	19	47.6017	10.511	F	21.429	S	210121_F05	210121_F05_03_120um_BH	MLR	12	40	0.1	0	10	during_stim	42.272
0.237	2	21.9674	14.1353	S	21.4286	F	210121_F05	210121_F05_03_120um_BH	MLR	12	40	0.1	0	10	during_stim	42.904
0.213	5	18.6637	8.96031	F	20.9135	F	210121_F05	210121_F05_03_120um_BH	MLR	12	40	0.1	0	10	during_stim	45.028
0.157	6	26.9581	13.3631	F	21.429	S	210121_F05	210121_F05_03_120um_BH	MLR	12	40	0.1	0	10	during_stim	46.56
0.103	3	40.1842	40.0999	S	13.043	S	210121_F05	210121_F05_03_120um_BH	MLR	12	40	0.1	0	10	during_stim	46.752
0.217	7	20.7976	14.155	F	21.429	F	210121_F05	210121_F05_03_120um_BH	MLR	12	40	0.1	0	10	during_stim	46.88
1.23	54	36.827	9.64692	F	23.077	S	210121_F05	210121_F05_03_120um_BH	MLR	12	40	0.1	0	10	during_stim	47.152
0.173	3	48.7806	20.1434	S	12.5	S	210121_F04	70um_bh	MLR	13	40	0.1		10	during_rest	11.928
4.083	228	26.9493	10.2032	F	27.273	S	210121_F04	70um_bh	MLR	13	40	0.1	0	10	during_stim	12.14
0.21	2	48.4493	32.5347	S	16.6667	S	210121_F04	70um_bh	MLR	13	40	0.1	0	10	during_stim	20.844
0.12	3	45.6391	14.2297	S	23.077	S	210121_F04	70um_bh	MLR	13	40	0.1	0	10	during_stim	22.372
0.097	2	45.6377	29.1371	S	21.4286	S	210121_F04	70um_bh	MLR	13	40	0.1	0	10	during_stim	22.936
0.987	55	43.9641	10.3756	F	30	S	210121_F04	70um_bh	MLR	13	40	0.1	0	10	during_stim	23.26
0.173	3	45.6851	11.4587	S	15.789	S	210121_F04	70um_bh	MLR	13	40	0.1	0	10	during_stim	24.444
0.66	10	69.6391	44.9959	S	13.068	S	210121_F04	70um_bh	MLR	13	40	0.1	0	10	during_stim	38.52
0.433	4	58.9424	28.1766	S	3.371	S	210121_F04	70um_bh	MLR	13	40	0.1	0	10	during_stim	41.52
0.173	2	51.7643	26.3811	S	8.33333	S	210121_F04	70um_bh	MLR	13	40	0.1	0	10	during_stim	42.5
0.833	7	51.9745	5.25323	S	5	S	210121_F04	70um_bh	MLR	13	40	0.1	0	10	during_stim	43.156
7.867	434	12.7937	7.82946	F	27.273	F	210121_F04	90um_bh	MLR	13	40	0.1	0	10	during_stim	12.4
1.94	102	14.0033	8.88313	F	27.273	F	210121_F04	90um_bh	MLR	13	40	0.1	0	10	during_stim	32.048
2.413	126	15.291	6.9842	F	27.273	F	210121_F04	90um_bh	MLR	13	40	0.1	0	10	during_stim	38.764
1.133	19	72.1967	59.0269	S	11.538	S	210121_F04	90um_bh	MLR	13	40	0.1	0	10	during_stim	43.928
0.873	12	61.2445	8.28438	S	7.895	S	210121_F04	90um_bh	MLR	13	40	0.1	0	10	during_stim	46.22
0.1	2	2.41981	1.88764	F	30	F	210121_F04	90um_bh	MLR	13	40	0.1	0	10	during_stim	49.5
5.777	281	17.4453	8.08447	F	25	F	210121_F04	90um_bh	MLR	13	40	0.1		10	during_rest	60.244
2.413	144	16.0222	10.8746	F	30	F	210121_F04	100um_bh	MLR	13	40	0.1	0	10	during_stim	21.032
4.533	249	16.0967	8.55537	F	30	F	210121_F04	100um_bh	MLR	13	40	0.1	0	10	during_stim	26.408
0.517	7	71.0137	69.3209	S	10	S	210121_F04	100um_bh	MLR	13	40	0.1	0	10	during_stim	46.604
0.247	2	53.6072	27.9816	S	2.88462	S	210121_F04	100um_bh	MLR	13	40	0.1	0	10	during_stim	57.04
0.613	24	3.43249	1.46391	F	23.077	F	210203_F01	210103_F01_70um_00	MLR	14	40	0.1		10	during_rest	1.352
5.77	262	11.1761	7.69094	F	25	F	210203_F01	210103_F01_70um_00	MLR	14	40	0.1	0	10	during_stim	12.112
2.147	99	9.63668	6.33219	F	25	F	210203_F01	210103_F01_70um_00	MLR	14	40	0.1	0	10	during_stim	21.24
0.207	6	3.17165	2.49594	F	21.5385	F	210203_F01	210103_F01_70um_00	MLR	14	40	0.1	0	10	during_stim	25.34
0.103	3	1.59628	0.982633	F	21.429	F	210203_F01	210103_F01_70um_00	MLR	14	40	0.1	0	10	during_stim	27.78
0.48	8	55.3825	50.4912	S	13.636	S	210203_F01	210103_F01_70um_00	MLR	14	40	0.1	0	10	during_stim	30.144
0.123	2	29.8721	24.1051	S	18.75	S	210203_F01	210103_F01_70um_00	MLR	14	40	0.1	0	10	during_stim	35.612
1.213	26	53.2884	24.6186	S	15.345	S	210203_F01	210103_F01_70um_00	MLR	14	40	0.1	0	10	during_stim	39.816
0.293	5	53.3613	44.6062	S	9.2855	S	210203_F01	210103_F01_70um_00	MLR	14	40	0.1	0	10	during_stim	41.372
0.12	3	29.7626	12.4313	S	15.789	S	210203_F01	210103_F01_70um_00	MLR	14	40	0.1	0	10	during_stim	43.992
0.173	2	41.9786	37.2603	S	21.4286	S	210203_F01	210103_F01_70um_00	MLR	14	40	0.1	0	10	during_stim	48.54
0.083	2	27.0424	20.1129	S	16.6667	S	210203_F01	210103_F01_70um_00	MLR	14	40	0.1	0	10	during_stim	52.516
0.12	4	27.7128	11.5113	S	21.429	S	210203_F01	210103_F01_70um_00	MLR	14	40	0.1	0	10	during_stim	53.256
0.517	14	1.96821	0.992286	F	21.5385	F	210203_F01	210103_F01_90um_01	not_MLR	15	40	0.1		10	during_rest	7.368
0.407	13	2.08569	0.989073	F	21.5385	F	210203_F01	210103_F01_90um_01	not_MLR	15	40	0.1		10	during_rest	10.168
0.537	8	2.47462	0.863787	F	18.75	F	210203_F01	210103_F01_90um_01	not_MLR	15	40	0.1	0	10	during_stim	12.056
0.513	15	5.52191	1.32789	F	18.75	F	210203_F01	210103_F01_90um_01	not_MLR	15	40	0.1	0	10	during_stim	12.964
0.333	5	52.4814	38.4456	S	10.243	S	210203_F01	210103_F01_90um_01	not_MLR	15	40	0.1	0	10	during_stim	17.508
0.383	7	52.4323	30.6881	S	13.636	S	210203_F01	210103_F01_90um_01	not_MLR	15	40	0.1	0	10	during_stim	18.34
0.393	8	51.8825	9.11193	S	9.375	S	210203_F01	210103_F01_90um_01	not_MLR	15	40	0.1	0	10	during_stim	26.876
0.883	15	52.6937	40.0421	S	8.333	S	210203_F01	210103_F01_90um_01	not_MLR	15	40	0.1	0	10	during_stim	27.512
0.927	21	52.7844	34.2606	S	13.393	S	210203_F01	210103_F01_90um_01	not_MLR	15	40	0.1	0	10	during_stim	43.192
0.66	27	5.41348	1.55108	F	23.077	F	210203_F01	210103_F01_90um_02	not_MLR	15	40	0.1		10	during_rest	10.08
0.413	16	5.35067	1.78162	F	23.077	F	210203_F01	210103_F01_90um_02	not_MLR	15	40	0.1	0	10	during_stim	12.12
0.37	5	21.0874	0.853736	F	11.1395	F	210203_F01	210103_F01_90um_02	not_MLR	15	40	0.1	0	10	during_stim	13.12
0.203	3	21.8715	11.3287	F	23.077	F	210203_F01	210103_F01_90um_02	not_MLR	15	40	0.1	0	10	during_stim	14.492
0.247	4	52.8994	23.6432	S	6.25	S	210203_F01	210103_F01_90um_02	not_MLR	15	40	0.1	0	10	during_stim	14.74
0.257	3	50.5784	48.4882	S	7.143	S	210203_F01	210103_F01_90um_02	not_MLR	15	40	0.1	0	10	during_stim	15.352
0.56	9	53.0224	11.1252	S	9.7385	S	210203_F01	210103_F01_90um_02	not_MLR	15	40	0.1	0	10	during_stim	16.096
0.297	5	53.775	42.6979	S	10.5355	S	210203_F01	210103_F01_90um_02	not_MLR	15	40	0.1	0	10	during_stim	16.976
0.34	9	53.9858	17.1103	S	25.49	S	210203_F01	210103_F01_90um_02	not_MLR	15	40	0.1	0	10	during_stim	33.408
0.407	9	52.9325	9.85439	S	14.318	S	210203_F01	210103_F01_90um_02	not_MLR	15	40	0.1	0	10	during_stim	33.928
0.187	6	3.48367	2.65813	F	24.351	F	210203_F01	210103_F01_90um_02	not_MLR	15	40	0.1	0	10	during_stim	52.008
0.167	5	1.79501	1.26244	F	15.144	F	210203_F01	210103_F01_90um_02	not_MLR	15	40	0.1	0	10	during_stim	52.4
0.797	40	10.1997	5.66358	F	27.273	F	210203_F01	210203_F01_90um_03	not_MLR	15	40	0.1		10	during_rest	5.864
0.137	3	35.1574	27.7076	S	30	S	210203_F01	210203_F01_90um_03	not_MLR	15	40	0.1	0	10	during_stim	12.476
0.107	3	37.1453	34.8175	S	25	S	210203_F01	210203_F01_90um_03	not_MLR	15	40	0.1	0	10	during_stim	12.968
0.19	3	48.8643	40.1379	S	12	S	210203_F01	210203_F01_90um_03	not_MLR	15	40	0.1	0	10	during_stim	14.336
0.567	7	53.3428	44.1971	S	6.122	S	210203_F01	210203_F01_90um_03	not_MLR	15	40	0.1	0	10	during_stim	14.908
0.227	5	52.883	45.2012	S	15.7145	S	210203_F01	210203_F01_90um_03	not_MLR	15	40	0.1	0	10	during_stim	23.52
0.263	5	55.1262	52.9826	S	12.818	S	210203_F01	210203_F01_90um_03	not_MLR	15	40	0.1	0	10	during_stim	23.908
0.37	5	52.6093	44.6971	S	7.619	S	210203_F01	210203_F01_90um_03	not_MLR	15	40	0.1	0	10	during_stim	24.34
0.117	2	39.1022	22.5464	S	12.5	S	210203_F01	210203_F01_90um_03	not_MLR	15	40	0.1	0	10	during_stim	25.572
0.78	13	53.2057	32.4735	S	8.3915	S	210203_F01	210203_F01_90um_03	not_MLR	15	40	0.1	0	10	during_stim	39.368
0.407	9	50.7146	16.8825	S	16	S	210203_F01	210203_F01_90um_03	not_MLR	15	40	0.1	0	10	during_stim	40.428
0.247	5	52.7865	30.8104	S	13.109	S	210203_F01	210203_F01_90um_03	not_MLR	15	40	0.1	0	10	during_stim	41.084
0.29	5	52.0773	11.7847	S	15.1725	S	210203_F01	210203_F01_90um_03	not_MLR	15	40	0.1	0	10	during_stim	42.392
0.657	11	54.3922	21.8579	S	8.824	S	210203_F01	210203_F01_90um_03	not_MLR	15	40	0.1	0	10	during_stim	44.524
0.1	2	26.384	22.3065	S	21.4286	S	210203_F01	210203_F01_90um_03	not_MLR	15	40	0.1	0	10	during_stim	48.552
0.573	11	53.8155	35.422	S	10.714	S	210203_F01	210203_F01_90um_03	not_MLR	15	40	0.1	0	10	during_stim	48.812
5.037	242	38.98	11.1852	F	25	S	210203_F01	210203_F01_90um_06	MLR	14	40	0.1	0	10	during_stim	12.636
0.703	9	53.6426	9.85826	S	6.039	S	210203_F01	210203_F01_90um_06	MLR	14	40	0.1	0	10	during_stim	18.68
0.6	10	56.8479	38.2502	S	11.25	S	210203_F01	210203_F01_90um_06	MLR	14	40	0.1	0	10	during_stim	35.008
0.497	6	53.1546	33.1486	S	12.436	S	210203_F01	210203_F01_90um_06	MLR	14	40	0.1	0	10	during_stim	35.86
0.21	2	43.6646	37.5016	S	25	S	210203_F01	210203_F01_90um_06	MLR	14	40	0.1	0	10	during_stim	40.104
1.323	60	36.828	10.7877	F	23.077	S	210203_F01	210203_F01_90um_06	MLR	14	40	0.1	0	10	during_stim	40.616
0.61	13	55.773	39.4899	S	13.6645	S	210203_F01	210203_F01_90um_06	MLR	14	40	0.1	0	10	during_stim	42.396
0.257	2	26.2637	23.0036	S	21.4286	S	210203_F01	210203_F01_90um_06	MLR	14	40	0.1	0	10	during_stim	48.256
0.33	3	37.9783	28.6126	S	21.429	S	210203_F01	210203_F01_90um_06	MLR	14	40	0.1	0	10	during_stim	55.256
0.747	13	58.2321	54.3223	S	11.111	S	210203_F01	210203_F01_90um_06	MLR	14	40	0.1	0	10	during_stim	57.148
2.103	100	12.8375	8.65224	F	27.273	F	210203_F01	210203_F01_110um_04	MLR	14	40	0.1	0	10	during_stim	12.468
0.587	5	54.7197	36.0519	S	7.3465	S	210203_F01	210203_F01_110um_04	MLR	14	40	0.1	0	10	during_stim	21.812
0.243	3	52.7506	40.2749	S	16.667	S	210203_F01	210203_F01_110um_04	MLR	14	40	0.1	0	10	during_stim	22.684
0.263	5	55.9884	45.124	S	12.18	S	210203_F01	210203_F01_110um_04	MLR	14	40	0.1	0	10	during_stim	23.236
0.16	2	38.0224	26.7764	S	16.6667	S	210203_F01	210203_F01_110um_04	MLR	14	40	0.1	0	10	during_stim	23.872
0.32	12	33.8853	7.98861	F	23.077	S	210203_F01	210203_F01_110um_04	MLR	14	40	0.1	0	10	during_stim	34.62
0.337	4	54.0574	37.0192	S	5.66	S	210203_F01	210203_F01_110um_04	MLR	14	40	0.1	0	10	during_stim	46.196
0.29	5	54.709	43.1051	S	12.0455	S	210203_F01	210203_F01_110um_04	MLR	14	40	0.1	0	10	during_stim	46.748
0.163	2	35.5673	24.7319	S	16.6667	S	210203_F01	210203_F01_110um_04	MLR	14	40	0.1	0	10	during_stim	47.328
0.167	2	37.3582	24.7127	S	13.6364	S	210203_F01	210203_F01_110um_04	MLR	14	40	0.1	0	10	during_stim	49.572
0.347	5	53.1014	38.2318	S	8.4375	S	210203_F01	210203_F01_110um_04	MLR	14	40	0.1	0	10	during_stim	50.892
0.897	13	55.98	44.4284	S	8.5785	S	210203_F01	210203_F01_110um_04	MLR	14	40	0.1	0	10	during_stim	51.416
0.157	3	53.9135	44.5638	S	17.647	S	210203_F01	210203_F01_110um_04	MLR	14	40	0.1	0	10	during_stim	57.544
0.433	8	2.1198	1.26716	F	20	F	210203_F01	210203_F01_150um_05	MLR	14	40	0.1		10	during_rest	0.364
4.093	175	32.1562	10.479	F	23.077	S	210203_F01	210203_F01_150um_05	MLR	14	40	0.1	0	10	during_stim	16.928
0.203	2	57.1088	46.7828	S	12.5	S	210203_F01	210203_F01_150um_05	MLR	14	40	0.1	0	10	during_stim	28.86
0.473	9	54.7061	39.5487	S	11.9815	S	210203_F01	210203_F01_150um_05	MLR	14	40	0.1	0	10	during_stim	29.288
3.913	171	16.9204	10.8864	F	23.077	F	210203_F01	210203_F01_150um_05	MLR	14	40	0.1	0	10	during_stim	46.232
0.39	7	53.3737	35.1163	S	12	S	210203_F01	210203_F01_150um_05	MLR	14	40	0.1	0	10	during_stim	51.824
0.21	5	38.5482	33.6379	S	16.3235	S	210203_F01	210203_F01_150um_05	MLR	14	40	0.1	0	10	during_stim	57.084
0.143	2	36.286	33.5276	S	21.4286	S	210203_F01	210203_F01_150um_05	MLR	14	40	0.1	0	10	during_stim	57.456
0.523	20	28.9347	13.6436	F	21.429	S	210203_F03	210203_F03_70um_00	MLR	16	40	0.1		10	during_rest	0.004
0.443	15	29.5713	15.8806	F	23.077	S	210203_F03	210203_F03_70um_00	MLR	16	40	0.1		10	during_rest	1.612
0.447	17	15.6598	8.4856	F	24.0385	F	210203_F03	210203_F03_70um_00	MLR	16	40	0.1		10	during_rest	4.148
0.39	16	17.4351	9.03611	F	25	F	210203_F03	210203_F03_70um_00	MLR	16	40	0.1		10	during_rest	5.492
0.453	18	16.5566	8.12637	F	25	F	210203_F03	210203_F03_70um_00	MLR	16	40	0.1		10	during_rest	6.908
2.083	92	17.4697	8.25119	F	23.077	F	210203_F03	210203_F03_70um_00	MLR	16	40	0.1		10	during_rest	8.228
0.117	3	46.5346	22.131	S	23.077	S	210203_F03	210203_F03_70um_00	MLR	16	40	0.1		10	during_rest	11.48
0.293	12	42.1824	10.1653	F	21.429	S	210203_F03	210203_F03_70um_00	MLR	16	40	0.1		10	during_rest	11.636
2.54	115	38.413	10.7543	F	23.077	S	210203_F03	210203_F03_70um_00	MLR	16	40	0.1	0	10	during_stim	12.2
1.013	39	18.5498	7.64115	F	21.429	F	210203_F03	210203_F03_70um_00	MLR	16	40	0.1	0	10	during_stim	15.392
1.643	68	17.7094	7.62862	F	21.429	F	210203_F03	210203_F03_70um_00	MLR	16	40	0.1	0	10	during_stim	16.708
0.717	28	20.1249	8.04091	F	21.429	F	210203_F03	210203_F03_70um_00	MLR	16	40	0.1	0	10	during_stim	18.76
0.853	31	38.1836	6.97705	F	21.429	S	210203_F03	210203_F03_70um_00	MLR	16	40	0.1	0	10	during_stim	19.924
1.027	39	15.9036	6.80222	F	21.429	F	210203_F03	210203_F03_70um_00	MLR	16	40	0.1	0	10	during_stim	20.98
0.767	30	42.9024	7.31131	F	21.429	S	210203_F03	210203_F03_70um_00	MLR	16	40	0.1	0	10	during_stim	22.68
2.393	96	46.7361	7.24736	F	21.429	S	210203_F03	210203_F03_70um_00	MLR	16	40	0.1	0	10	during_stim	24.14
0.34	13	23.4595	9.14808	F	23.077	F	210203_F03	210203_F03_70um_00	MLR	16	40	0.1	0	10	during_stim	29.036
0.347	14	12.1722	6.06498	F	24.0385	F	210203_F03	210203_F03_70um_00	MLR	16	40	0.1	0	10	during_stim	31.144
1.233	52	18.0024	9.05411	F	23.077	F	210203_F03	210203_F03_70um_00	MLR	16	40	0.1	0	10	during_stim	32.304
0.337	9	45.8415	26.3614	S	16.3235	S	210203_F03	210203_F03_70um_00	MLR	16	40	0.1	0	10	during_stim	33.808
0.787	17	62.4465	17.6162	S	13.636	S	210203_F03	210203_F03_70um_00	MLR	16	40	0.1	0	10	during_stim	39.012
0.187	4	48.9591	23.2374	S	13.043	S	210203_F03	210203_F03_70um_00	MLR	16	40	0.1	0	10	during_stim	57.08
0.643	21	50.1175	14.3509	S	19.375	S	210203_F03	210203_F03_70um_00	MLR	16	40	0.1	0	10	during_stim	59.18
0.263	9	46.8495	6.76275	F	21.5385	S	210203_F03	210203_F03_70um_00	MLR	16	40	0.1	0	10	during_stim	59.956
0.227	8	7.46888	3.75458	F	23.077	F	210203_F03	210203_F03_90um_01	MLR	16	40	0.1		10	during_rest	0.004
0.573	21	23.3335	6.38806	F	21.429	F	210203_F03	210203_F03_90um_01	MLR	16	40	0.1		10	during_rest	0.564
0.437	10	23.8162	7.02127	F	23.077	F	210203_F03	210203_F03_90um_01	MLR	16	40	0.1		10	during_rest	1.668
0.603	19	31.1494	8.7024	F	21.429	S	210203_F03	210203_F03_90um_01	MLR	16	40	0.1		10	during_rest	2.416
0.363	10	24.6475	7.06884	F	23.077	F	210203_F03	210203_F03_90um_01	MLR	16	40	0.1		10	during_rest	3.572
0.423	10	25.7153	7.01605	F	20.0895	S	210203_F03	210203_F03_90um_01	MLR	16	40	0.1		10	during_rest	4.724
0.487	14	25.486	7.40351	F	20.7145	S	210203_F03	210203_F03_90um_01	MLR	16	40	0.1		10	during_rest	5.58
0.463	17	31.2772	7.18249	F	22.253	S	210203_F03	210203_F03_90um_01	MLR	16	40	0.1		10	during_rest	6.576
0.313	10	27.5152	8.25631	F	23.077	S	210203_F03	210203_F03_90um_01	MLR	16	40	0.1		10	during_rest	9.16
0.36	12	6.94217	2.73737	F	23.077	F	210203_F03	210203_F03_90um_01	MLR	16	40	0.1		10	during_rest	10.5
0.2	4	28.1802	19.6236	S	18.75	S	210203_F03	210203_F03_90um_01	MLR	16	40	0.1		10	during_rest	11.484
0.38	16	27.5262	8.53998	F	21.429	S	210203_F03	210203_F03_90um_01	MLR	16	40	0.1		10	during_rest	11.728
0.123	1	22.8901	22.8901	S		F	210203_F03	210203_F03_90um_01	MLR	16	40	0.1	0	10	during_stim	12.308
0.367	15	15.2077	6.07088	F	25	F	210203_F03	210203_F03_90um_01	MLR	16	40	0.1	0	10	during_stim	12.464
1.977	82	28.2553	9.96557	F	21.429	S	210203_F03	210203_F03_90um_01	MLR	16	40	0.1	0	10	during_stim	13
0.693	29	12.1796	8.00206	F	23.077	F	210203_F03	210203_F03_90um_01	MLR	16	40	0.1	0	10	during_stim	15.516
0.253	9	16.0588	5.42253	F	22.253	F	210203_F03	210203_F03_90um_01	MLR	16	40	0.1	0	10	during_stim	16.42
0.243	8	13.6212	5.96633	F	21.429	F	210203_F03	210203_F03_90um_01	MLR	16	40	0.1	0	10	during_stim	16.992
0.28	7	5.90445	2.71264	F	21.429	F	210203_F03	210203_F03_90um_01	MLR	16	40	0.1	0	10	during_stim	18.092
0.263	9	7.15479	4.65924	F	23.2145	F	210203_F03	210203_F03_90um_01	MLR	16	40	0.1	0	10	during_stim	18.836
0.703	27	10.8966	5.84027	F	25	F	210203_F03	210203_F03_90um_01	MLR	16	40	0.1	0	10	during_stim	19.432
0.247	9	7.24078	4.6474	F	21.5385	F	210203_F03	210203_F03_90um_01	MLR	16	40	0.1	0	10	during_stim	20.36
0.293	12	9.26469	5.21363	F	23.077	F	210203_F03	210203_F03_90um_01	MLR	16	40	0.1	0	10	during_stim	20.776
0.213	8	6.3411	4.20437	F	25	F	210203_F03	210203_F03_90um_01	MLR	16	40	0.1	0	10	during_stim	21.596
0.26	10	2.54423	1.92449	F	24.0385	F	210203_F03	210203_F03_90um_01	MLR	16	40	0.1	0	10	during_stim	24.048
0.157	3	2.66662	1.49544	S	21.429	F	210203_F03	210203_F03_90um_01	MLR	16	40	0.1	0	10	during_stim	30.288
0.25	9	3.40989	2.60811	F	23.077	F	210203_F03	210203_F03_90um_01	MLR	16	40	0.1	0	10	during_stim	33.392
0.46	13	5.43696	2.5241	S	21.429	F	210203_F03	210203_F03_90um_01	MLR	16	40	0.1	0	10	during_stim	33.756
0.093	3	4.5093	4.16804	F	20	F	210203_F03	210203_F03_90um_01	MLR	16	40	0.1	0	10	during_stim	34.864
0.213	6	3.50736	1.984	F	22.253	F	210203_F03	210203_F03_90um_01	MLR	16	40	0.1	0	10	during_stim	35.508
0.127	2	41.2226	26.5957	S	18.75	S	210203_F03	210203_F03_90um_01	MLR	16	40	0.1	0	10	during_stim	35.852
0.13	3	36.6105	6.3488	S	20	S	210203_F03	210203_F03_90um_01	MLR	16	40	0.1	0	10	during_stim	36.1
0.15	2	38.1971	32.1018	S	30	S	210203_F03	210203_F03_90um_01	MLR	16	40	0.1	0	10	during_stim	36.396
0.12	4	14.5248	10.9902	S	21.429	F	210203_F03	210203_F03_90um_01	MLR	16	40	0.1	0	10	during_stim	36.884
0.657	10	40.621	14.5395	S	18.609	S	210203_F03	210203_F03_90um_01	MLR	16	40	0.1	0	10	during_stim	41.024
0.23	2	32.9648	25.5329	S	18.75	S	210203_F03	210203_F03_90um_01	MLR	16	40	0.1	0	10	during_stim	42.356
0.457	12	40.8705	16.4894	S	17.647	S	210203_F03	210203_F03_90um_01	MLR	16	40	0.1	0	10	during_stim	42.776
0.437	15	39.1879	14.3275	S	21.429	S	210203_F03	210203_F03_90um_01	MLR	16	40	0.1	0	10	during_stim	43.768
0.547	17	35.5779	14.8472	S	20.7145	S	210203_F03	210203_F03_90um_01	MLR	16	40	0.1	0	10	during_stim	44.576
2.207	93	39.5094	11.4711	F	23.077	S	210203_F03	210203_F03_90um_01	MLR	16	40	0.1	0	10	during_stim	45.508
0.56	11	54.6842	17.5663	S	20	S	210203_F03	210203_F03_90um_01	MLR	16	40	0.1	0	10	during_stim	48.248
0.373	4	60.1047	28.756	S	13.043	S	210203_F03	210203_F03_90um_01	MLR	16	40	0.1	0	10	during_stim	49.048
0.953	16	59.2014	19.1745	S	9.375	S	210203_F03	210203_F03_90um_01	MLR	16	40	0.1	0	10	during_stim	49.576
0.32	4	28.9453	12.6431	S	17.647	S	210203_F03	210203_F03_90um_01	MLR	16	40	0.1	0	10	during_stim	57.228
0.103	3	29.932	8.58429	S	21.429	S	210203_F03	210203_F03_90um_01	MLR	16	40	0.1	0	10	during_stim	58.16
0.353	15	12.2985	3.04231	F	23.077	F	210203_F03	210203_F03_90um_01	MLR	16	40	0.1	0	10	during_stim	58.288
0.19	6	16.967	6.86068	F	21.5385	F	210203_F03	210203_F03_90um_01	MLR	16	40	0.1	0	10	during_stim	59.108
0.047	1	35.906	35.906	F		S	210203_F03	210203_F03_90um_01	MLR	16	40	0.1	0	10	during_stim	59.536
0.237	8	19.1519	6.62186	F	23.077	F	210203_F03	210203_F03_90um_01	MLR	16	40	0.1	0	10	during_stim	59.616
2.61	111	10.3899	8.10461	F	23.077	F	210203_F03	210203_F03_70um_04	MLR	16	40	0.1	0	10	during_stim	12.348
0.043	0	9.96297		S		F	210203_F03	210203_F03_70um_04	MLR	16	40	0.1	0	10	during_stim	17.236
1.84	76	9.05138	5.7435	F	21.429	F	210203_F03	210203_F03_70um_04	MLR	16	40	0.1	0	10	during_stim	17.3
4.187	175	7.96411	4.40081	F	21.429	F	210203_F03	210203_F03_70um_04	MLR	16	40	0.1	0	10	during_stim	20.912
1.443	55	7.42221	3.23148	F	20	F	210203_F03	210203_F03_70um_04	MLR	16	40	0.1	0	10	during_stim	26.5
0.247	6	20.0376	7.33309	S	13.961	F	210203_F03	210203_F03_70um_04	MLR	16	40	0.1	0	10	during_stim	28.292
0.483	13	24.5033	8.59895	S	18.3335	F	210203_F03	210203_F03_70um_04	MLR	16	40	0.1	0	10	during_stim	29.756
0.78	23	20.7855	10.9441	S	15.789	F	210203_F03	210203_F03_70um_04	MLR	16	40	0.1	0	10	during_stim	31.14
0.173	2	1.32918	0.707483	S	5.17241	F	210203_F03	210203_F03_70um_04	MLR	16	40	0.1	0	10	during_stim	36.668
0.26	5	1.28603	0.574294	F	16.25	F	210203_F03	210203_F03_70um_04	MLR	16	40	0.1	0	10	during_stim	44.568
0.52	19	9.41659	7.09917	F	21.429	F	210203_F03	210203_F03_110um_02	MLR	16	40	0.1		10	during_rest	0.004
2.127	86	24.446	11.4437	F	21.429	F	210203_F03	210203_F03_110um_02	MLR	16	40	0.1		10	during_rest	1.552
0.803	30	15.0734	7.2005	F	21.429	F	210203_F03	210203_F03_110um_02	MLR	16	40	0.1		10	during_rest	5.184
0.75	29	13.4773	6.67144	F	20	F	210203_F03	210203_F03_110um_02	MLR	16	40	0.1		10	during_rest	6.7
0.7	27	14.429	7.28767	F	21.429	F	210203_F03	210203_F03_110um_02	MLR	16	40	0.1		10	during_rest	8.312
0.54	19	15.1646	8.45473	F	23.077	F	210203_F03	210203_F03_110um_02	MLR	16	40	0.1		10	during_rest	9.62
0.267	10	13.0326	6.24927	F	23.077	F	210203_F03	210203_F03_110um_02	MLR	16	40	0.1		10	during_rest	10.856
0.437	10	36.2151	15.2235	S	13.45	S	210203_F03	210203_F03_110um_02	MLR	16	40	0.1		10	during_rest	12.008
0.233	2	41.1707	23.8718	S	13.6364	S	210203_F03	210203_F03_110um_02	MLR	16	40	0.1	0	10	during_stim	12.74
0.187	2	33.3933	18.0367	S	11.5385	S	210203_F03	210203_F03_110um_02	MLR	16	40	0.1	0	10	during_stim	13.352
0.153	3	38.0314	32.4869	S	25	S	210203_F03	210203_F03_110um_02	MLR	16	40	0.1	0	10	during_stim	15.556
0.093	2	36.4331	22.7422	S	30	S	210203_F03	210203_F03_110um_02	MLR	16	40	0.1	0	10	during_stim	17.768
0.097	2	35.9965	30.8502	S	25	S	210203_F03	210203_F03_110um_02	MLR	16	40	0.1	0	10	during_stim	18.896
0.627	16	54.4135	14.0986	S	14.286	S	210203_F03	210203_F03_110um_02	MLR	16	40	0.1	0	10	during_stim	20.096
0.257	4	56.5299	28.7923	S	20	S	210203_F03	210203_F03_110um_02	MLR	16	40	0.1	0	10	during_stim	20.856
0.49	12	55.497	22.6644	S	14.286	S	210203_F03	210203_F03_110um_02	MLR	16	40	0.1	0	10	during_stim	21.228
0.79	17	59.2954	20.2776	S	14.643	S	210203_F03	210203_F03_110um_02	MLR	16	40	0.1	0	10	during_stim	21.912
0.173	3	2.51538	2.31743	F	21.429	F	210203_F03	210203_F03_110um_02	MLR	16	40	0.1	0	10	during_stim	36.292
0.87	38	28.1773	5.67169	F	24.0385	S	210203_F03	210203_F03_110um_02	MLR	16	40	0.1	0	10	during_stim	37.116
0.35	11	42.3284	18.3618	S	18.75	S	210203_F03	210203_F03_110um_02	MLR	16	40	0.1	0	10	during_stim	38.164
0.333	14	39.3399	7.99819	F	20.7145	S	210203_F03	210203_F03_110um_02	MLR	16	40	0.1	0	10	during_stim	38.6
0.147	5	45.1971	6.52966	S	14.0215	S	210203_F03	210203_F03_110um_02	MLR	16	40	0.1	0	10	during_stim	39.04
2.183	89	26.2347	7.81627	F	21.429	S	210203_F03	210203_F03_110um_02	MLR	16	40	0.1	0	10	during_stim	39.22
0.167	3	39.5171	37.4485	S	20	S	210203_F03	210203_F03_110um_03	MLR	16	40	0.1	0	10	during_stim	17.428
0.103	3	36.9041	35.9262	S	21.429	S	210203_F03	210203_F03_110um_03	MLR	16	40	0.1	0	10	during_stim	25.332
1.727	75	18.5367	11.3051	F	21.429	F	210203_F03	210203_F03_110um_03	MLR	16	40	0.1	0	10	during_stim	25.468
0.123	5	28.9621	16.2345	S	23.4845	S	210203_F03	210203_F03_110um_03	MLR	16	40	0.1	0	10	during_stim	27.552
1.227	44	17.0513	9.50229	F	20	F	210203_F03	210203_F03_110um_03	MLR	16	40	0.1	0	10	during_stim	27.708
0.15	3	6.1081	4.99193	S	21.429	F	210203_F03	210203_F03_110um_03	MLR	16	40	0.1	0	10	during_stim	41.564
1.287	45	14.9744	7.17055	F	23.077	F	210203_F03	210203_F03_110um_03	MLR	16	40	0.1	0	10	during_stim	53.628
0.653	12	7.58647	3.23722	S	15	F	210203_F03	210203_F03_110um_03	MLR	16	40	0.1	0	10	during_stim	58.452
0.337	7	52.9954	21.2118	S	13.043	S	210203_F03	210203_F03_110um_03	MLR	16	40	0.1	0	10	during_stim	59.616
0.53	16	62.1123	42.3723	S	14.286	S	210204_F01	70um_00	MLR	17	40	0.1	0	10	during_stim	12.024
0.433	18	26.813	11.5648	F	23.077	S	210204_F01	70um_00	MLR	17	40	0.1	0	10	during_stim	12.696
1.09	23	56.8304	8.13234	S	15	S	210204_F01	70um_00	MLR	17	40	0.1	0	10	during_stim	13.264
0.2	8	48.7647	30.1825	S	23.077	S	210204_F01	70um_00	MLR	17	40	0.1	0	10	during_stim	15.164
1.71	79	52.8752	13.6275	F	23.077	S	210204_F01	70um_00	MLR	17	40	0.1	0	10	during_stim	15.428
0.11	5	47.0213	18.638	S	22.5	S	210204_F01	70um_00	MLR	17	40	0.1	0	10	during_stim	17.484
1.16	47	34.36	11.9278	F	21.429	S	210204_F01	70um_00	MLR	17	40	0.1	0	10	during_stim	17.628
0.91	34	25.6852	11.4767	F	23.077	S	210204_F01	70um_00	MLR	17	40	0.1	0	10	during_stim	19.784
0.96	37	18.0174	9.65952	F	23.077	F	210204_F01	70um_00	MLR	17	40	0.1	0	10	during_stim	21.236
0.377	14	15.1742	9.31375	F	23.077	F	210204_F01	70um_00	MLR	17	40	0.1	0	10	during_stim	22.792
0.85	33	13.1468	10.0238	F	25	F	210204_F01	70um_00	MLR	17	40	0.1	0	10	during_stim	23.748
0.72	36	14.3722	8.51244	F	25	F	210204_F01	70um_00	MLR	17	40	0.1	0	10	during_stim	25.024
0.123	5	33.1973	8.30145	S	21.5385	S	210204_F01	70um_00	MLR	17	40	0.1	0	10	during_stim	25.888
0.83	33	17.1378	9.43724	F	23.077	F	210204_F01	70um_00	MLR	17	40	0.1	0	10	during_stim	26.036
0.417	19	14.7999	9.20225	F	25	F	210204_F01	70um_00	MLR	17	40	0.1	0	10	during_stim	35.1
0.17	2	40.6942	24.4875	S	13.6364	S	210204_F01	70um_00	MLR	17	40	0.1	0	10	during_stim	35.624
1.267	49	44.6942	10.0346	F	21.429	S	210204_F01	70um_00	MLR	17	40	0.1	0	10	during_stim	44.14
0.677	21	50.2423	12.0774	S	20.7145	S	210204_F01	70um_00	MLR	17	40	0.1	0	10	during_stim	46.26
0.233	7	55.5325	16.6846	S	20	S	210204_F01	70um_00	MLR	17	40	0.1	0	10	during_stim	47.764
0.503	22	49.326	11.1371	F	21.429	S	210204_F01	70um_00	MLR	17	40	0.1	0	10	during_stim	48.056
11.11	439	49.918	9.97232	F	20	S	210204_F01	70um_00	MLR	17	40	0.1	0	10	during_stim	49.236
0.26	4	47.3413	30.4193	S	17.647	S	210204_F01	90um_01	MLR	17	40	0.1		10	during_rest	3.568
0.68	33	18.5543	10.505	F	23.077	F	210204_F01	90um_01	MLR	17	40	0.1		10	during_rest	3.896
0.27	3	38.3857	17.3509	S	17.647	S	210204_F01	90um_01	MLR	17	40	0.1		10	during_rest	4.716
0.413	3	37.9579	9.59092	S	15	S	210204_F01	90um_01	MLR	17	40	0.1		10	during_rest	5.132
0.127	2	5.70128	3.84488	S	7.5	F	210204_F01	90um_01	MLR	17	40	0.1		10	during_rest	10
0.183	7	6.37968	3.63116	F	20	F	210204_F01	90um_01	MLR	17	40	0.1		10	during_rest	10.16
4.533	210	39.4429	12.2605	F	25	S	210204_F01	90um_01	MLR	17	40	0.1	0	10	during_stim	12.024
0.317	10	19.3252	7.80178	F	24.0385	F	210204_F01	90um_01	MLR	17	40	0.1	0	10	during_stim	19.248
0.253	2	27.151	15.148	S	21.4286	S	210204_F01	90um_01	MLR	17	40	0.1	0	10	during_stim	27.324
0.7	25	26.3589	6.59913	F	21.429	S	210204_F01	90um_01	MLR	17	40	0.1	0	10	during_stim	33.576
1.69	64	55.1678	15.856	S	23.077	S	210204_F01	90um_01	MLR	17	40	0.1	0	10	during_stim	35.86
4.42	180	53.2042	12.1667	F	21.429	S	210204_F01	90um_01	MLR	17	40	0.1	0	10	during_stim	37.892
5.76	230	38.3677	9.60975	F	20	S	210204_F01	90um_01	MLR	17	40	0.1	0	10	during_stim	43.716
1.383	16	47.16	10.8816	S	9.375	S	210204_F01	90um_01	MLR	17	40	0.1	0	10	during_stim	50.644
1.203	46	50.6361	17.3137	S	23.077	S	210204_F01	90um_01	MLR	17	40	0.1	0	10	during_stim	54.9
0.957	12	46.1691	17.4398	S	7.143	S	210204_F01	90um_01	MLR	17	40	0.1	0	10	during_stim	56.36
9.627	428	16.2738	11.2636	F	23.077	F	210204_F01	90um_02	MLR	17	40	0.1	0	10	during_stim	12.108
7.283	294	13.19	8.74333	F	21.429	F	210204_F01	90um_02	MLR	17	40	0.1	0	10	during_stim	28.008
8.5	331	15.8582	8.32318	F	20	F	210204_F01	90um_02	MLR	17	40	0.1	0	10	during_stim	40.152
0.553	8	49.32	10.739	S	6.25	S	210204_F01	90um_02	MLR	17	40	0.1	0	10	during_stim	51.404
2.157	85	15.3769	11.6493	F	21.429	F	210204_F01	90um_02	MLR	17	40	0.1	0	10	during_stim	52.072
0.293	8	41.5311	6.59825	S	20	S	210204_F01	90um_02	MLR	17	40	0.1	0	10	during_stim	58.796
6.707	268	13.7075	7.56822	F	20	F	210204_F01	90um_02	MLR	17	40	0.1	0	10	during_stim	59.152
1.197	55	37.7456	11.9631	S	27.273	S	210204_F01	120um_03	MLR	17	40	0.1	0	10	during_stim	12.112
0.75	38	26.1545	12.6139	F	27.273	S	210204_F01	120um_03	MLR	17	40	0.1	0	10	during_stim	13.588
0.407	15	8.37833	5.31216	F	23.077	F	210204_F01	120um_03	MLR	17	40	0.1	0	10	during_stim	23.312
11.78	543	43.915	10.424	F	23.077	S	210204_F01	120um_03	MLR	17	40	0.1	0	10	during_stim	24.124
12.11	490	14.4657	7.56298	F	21.429	F	210204_F01	120um_03	MLR	17	40	0.1	0	10	during_stim	38.308
0.1	4	41.7455	10.4034	S	27.273	S	210204_F01	120um_03	MLR	17	40	0.1	0	10	during_stim	52.908
4.35	168	30.1145	6.6541	F	20	S	210204_F01	120um_03	MLR	17	40	0.1	0	10	during_stim	53.14
0.26	9	32.2034	7.44814	S	19.375	S	210204_F01	120um_03	MLR	17	40	0.1	0	10	during_stim	58.428
6.887	246	9.5548	4.88488	F	17.647	F	210204_F01	120um_03	MLR	17	40	0.1	0	10	during_stim	58.756
0.23	2	39.2527	30.5791	S	18.75	S	210204_F01	160um_04	MLR	17	40	0.1	0	10	during_stim	12.12
0.48	23	12.7909	6.08032	F	23.077	F	210204_F01	160um_04	MLR	17	40	0.1	0	10	during_stim	12.404
0.453	7	57.839	4.24446	S	5.263	S	210204_F01	160um_04	MLR	17	40	0.1	0	10	during_stim	12.988
14.777	627	15.5009	8.58939	F	21.429	F	210204_F01	160um_04	MLR	17	40	0.1	0	10	during_stim	13.532
0.657	18	41.3399	18.8739	S	15.4765	S	210204_F01	160um_04	MLR	17	40	0.1	0	10	during_stim	31.264
0.477	7	33.1655	25.0427	S	8.108	S	210204_F01	160um_04	MLR	17	40	0.1	0	10	during_stim	32.184
0.6	24	41.5273	9.8295	S	23.077	S	210204_F01	160um_04	MLR	17	40	0.1	0	10	during_stim	37.076
4.087	160	17.0231	7.7979	F	20	F	210204_F01	160um_04	MLR	17	40	0.1	0	10	during_stim	37.8
6.127	258	13.4668	8.74502	F	21.429	F	210204_F01	160um_04	MLR	17	40	0.1	0	10	during_stim	45.804
0.54	14	62.9637	6.04677	S	15.375	S	210204_F01	160um_04	MLR	17	40	0.1	0	10	during_stim	56.652
