# Supplementary material for: The mesencephalic locomotor region recruits V2a reticulospinal neurons to drive forward locomotion in larval zebrafish
Source: Nat Neurosci. 2023 Sep 4;26(10):1775–90. doi: 10.1038/s41593-023-01418-0 (PMC10545542; doi:10.1038/s41593-023-01418-0)
Supplement: Supplementary file 7 — Data frame for panels f and g. [file 41593_2023_1418_MOESM7_ESM.xlsx]

## Sheet: Fig4c
ROI	Stim_int	Stim_int.rel	Nuclei	x.center	y.center	Fish	Date	IpsiContra	AUC	resp.area	Max.Amp
22	0.5	25	ARRN	139	323	2	191216	Right	0.0774635	-0.00576598	4.73099
22	1	50	ARRN	139	323	2	191216	Right	32.1497	613.214	68.53
22	1.5	75	ARRN	139	323	2	191216	Right	47.9603	922.068	97.8071
22	2	100	ARRN	139	323	2	191216	Right	49.9736	954.94	100
23	0.5	25	MRRN	318	205	2	191216	Left	-0.916589	-19.0523	2.94238
23	1	50	MRRN	318	205	2	191216	Left	25.1659	489.281	57.8122
23	1.5	75	MRRN	318	205	2	191216	Left	49.0505	960.093	100
23	2	100	MRRN	318	205	2	191216	Left	42.1526	821.977	92.2279
26	0.5	25	ARRN	361	349	2	191216	Left	0.445971	28.0352	30.7559
26	1	50	ARRN	361	349	2	191216	Left	2.65492	171.543	30.3105
26	1.5	75	ARRN	361	349	2	191216	Left	9.32522	599.096	80.6535
26	2	100	ARRN	361	349	2	191216	Left	12.277	789.772	100
29	0.5	25	MRRN	230	167	2	191216	Right	-2.21171	-71.4516	12.1122
29	1	50	MRRN	230	167	2	191216	Right	10.5738	311.64	53.0507
29	1.5	75	MRRN	230	167	2	191216	Right	24.3312	722.959	94.8663
29	2	100	MRRN	230	167	2	191216	Right	26.1922	778.726	100
35	0.5	25	ARRN	166	291	2	191216	Right	-0.890665	-38.6838	5.88613
35	1	50	ARRN	166	291	2	191216	Right	13.8941	567.825	71.4745
35	1.5	75	ARRN	166	291	2	191216	Right	19.695	811.253	93.5305
35	2	100	ARRN	166	291	2	191216	Right	23.0922	950.099	100
38	0.5	25	ARRN	124.5	341	2	191216	Right	0.344282	8.62939	8.99169
38	1	50	ARRN	124.5	341	2	191216	Right	8.92782	316.648	43.2497
38	1.5	75	ARRN	124.5	341	2	191216	Right	16.3972	582.661	77.3049
38	2	100	ARRN	124.5	341	2	191216	Right	23.5247	840.297	100
39	0.5	25	MRRN	286	206	2	191216	Left	-0.676607	-61.621	10.5294
39	1	50	MRRN	286	206	2	191216	Left	2.1731	179.797	38.6195
39	1.5	75	MRRN	286	206	2	191216	Left	7.2685	621.505	83.1836
39	2	100	MRRN	286	206	2	191216	Left	8.26349	698.196	100
43	0.5	25	MRRN	230	116	2	191216	Right	-1.05411	-96.4604	40.419
43	1	50	MRRN	230	116	2	191216	Right	2.99818	235.685	49.5656
43	1.5	75	MRRN	230	116	2	191216	Right	5.30215	419.728	67.0778
43	2	100	MRRN	230	116	2	191216	Right	7.16185	565.415	100
44	0.5	25	MRRN	294	118	2	191216	Left	-1.50741	-66.696	34.9662
44	1	50	MRRN	294	118	2	191216	Left	5.45609	207.52	60.0597
44	1.5	75	MRRN	294	118	2	191216	Left	14.3245	559.176	100
44	2	100	MRRN	294	118	2	191216	Left	13.0773	508.798	86.8213
47	0.5	25	ARRN	149	335	2	191216	Right	-1.34913	-48.6019	3.39083
47	1	50	ARRN	149	335	2	191216	Right	10.9959	378.298	49.5017
47	1.5	75	ARRN	149	335	2	191216	Right	21.8009	754.887	86.2118
47	2	100	ARRN	149	335	2	191216	Right	25.8433	891.051	100
52	0.5	25	MRRN	214	68	2	191216	Right	-1.12386	-61.8768	10.4821
52	1	50	MRRN	214	68	2	191216	Right	6.33862	323.642	51.0389
52	1.5	75	MRRN	214	68	2	191216	Right	11.5715	596.641	87.1317
52	2	100	MRRN	214	68	2	191216	Right	12.9069	662.54	100
55	0.5	25	ARRN	201	253	2	191216	Right	-0.603263	-24.8841	2.93118
55	1	50	ARRN	201	253	2	191216	Right	8.35858	350.723	53.7348
55	1.5	75	ARRN	201	253	2	191216	Right	16.0615	677.883	81.1039
55	2	100	ARRN	201	253	2	191216	Right	18.8571	797.11	100
59	0.5	25	ARRN	340	278	2	191216	Left	-1.17301	-57.1089	5.54832
59	1	50	ARRN	340	278	2	191216	Left	10.8167	474.367	74.9378
59	1.5	75	ARRN	340	278	2	191216	Left	17.1099	753.655	100
59	2	100	ARRN	340	278	2	191216	Left	16.2578	716.932	92.106
62	0.5	25	MRRN	297	164	2	191216	Left	-0.464139	-18.1151	14.013
62	1	50	MRRN	297	164	2	191216	Left	11.695	302.262	52.3978
62	1.5	75	MRRN	297	164	2	191216	Left	27.3758	716.301	91.7824
62	2	100	MRRN	297	164	2	191216	Left	31.6191	828.517	100
69	0.5	25	ARRN	126	325	2	191216	Right	-1.11481	-45.8699	9.20085
69	1	50	ARRN	126	325	2	191216	Right	7.87121	287.976	45.2842
69	1.5	75	ARRN	126	325	2	191216	Right	16.625	604.477	80.69
69	2	100	ARRN	126	325	2	191216	Right	21.6738	780.655	100
72	0.5	25	MRRN	206	210	2	191216	Right	-0.626728	-34.5819	3.91535
72	1	50	MRRN	206	210	2	191216	Right	2.38462	127.154	23.4382
72	1.5	75	MRRN	206	210	2	191216	Right	6.79226	368.008	47.2168
72	2	100	MRRN	206	210	2	191216	Right	14.453	777.352	100
96	0.5	25	ARRN	165	321	2	191216	Right	-0.60804	-35.5341	14.7801
96	1	50	ARRN	165	321	2	191216	Right	11.2524	643.27	93.5599
96	1.5	75	ARRN	165	321	2	191216	Right	12.122	695.669	86.8838
96	2	100	ARRN	165	321	2	191216	Right	13.912	801.66	100
97	0.5	25	ARRN	325	247	2	191216	Left	-1.33656	-63.2805	3.4671
97	1	50	ARRN	325	247	2	191216	Left	7.69207	337.724	45.1985
97	1.5	75	ARRN	325	247	2	191216	Left	12.2007	533.214	73.3504
97	2	100	ARRN	325	247	2	191216	Left	19.7338	868.407	100
108	0.5	25	ARRN	367	315	2	191216	Left	0.394182	15.9533	21.2209
108	1	50	ARRN	367	315	2	191216	Left	10.1711	585.967	90.0295
108	1.5	75	ARRN	367	315	2	191216	Left	10.1838	584.911	75.1724
108	2	100	ARRN	367	315	2	191216	Left	15.4545	895.045	100
2	0.5	16.6667	MRRN	206	91	F2-00	200625	Right	1	10.8102	6.11218
2	0.75	25	MRRN	206	91	F2-00	200625	Right	21.0538	264.794	48.0629
2	1	33.3333	MRRN	206	91	F2-00	200625	Right	43.9041	551.639	97.0956
2	1.5	50	MRRN	206	91	F2-00	200625	Right	46.183	580.328	100
2	2	66.6667	MRRN	206	91	F2-00	200625	Right	42.3133	528.64	90.7311
2	2.5	83.3333	MRRN	206	91	F2-00	200625	Right	32.5791	407.92	66.2676
2	3	100	MRRN	206	91	F2-00	200625	Right	33.1323	416.59	63.7566
5	0.5	16.6667	MRRN	307	187	F2-00	200625	Left	-0.529157	-8.80769	5.64856
5	0.75	25	MRRN	307	187	F2-00	200625	Left	6.89633	102.863	33.4003
5	1	33.3333	MRRN	307	187	F2-00	200625	Left	18.8914	283.371	63.9272
5	1.5	50	MRRN	307	187	F2-00	200625	Left	33.0324	496.029	92.7813
5	2	66.6667	MRRN	307	187	F2-00	200625	Left	37.5672	566.088	100
5	2.5	83.3333	MRRN	307	187	F2-00	200625	Left	34.5686	517.211	89.0066
5	3	100	MRRN	307	187	F2-00	200625	Left	38.3169	576.688	93.856
12	0.5	16.6667	ARRN	212	260	F2-00	200625	Right	1.18485	27.4446	12.3459
12	0.75	25	ARRN	212	260	F2-00	200625	Right	0.91763	21.204	20.1058
12	1	33.3333	ARRN	212	260	F2-00	200625	Right	4.26509	109.95	29.4914
12	1.5	50	ARRN	212	260	F2-00	200625	Right	10.6415	265.758	68.3676
12	2	66.6667	ARRN	212	260	F2-00	200625	Right	13.7863	344.072	92.3208
12	2.5	83.3333	ARRN	212	260	F2-00	200625	Right	13.3587	335.334	92.7033
12	3	100	ARRN	212	260	F2-00	200625	Right	17.4449	443.957	100
22	0.5	16.6667	ARRN	173	287	F2-00	200625	Right	1.36886	37.8905	27.8807
22	0.75	25	ARRN	173	287	F2-00	200625	Right	-0.157747	-11.7335	32.7559
22	1	33.3333	ARRN	173	287	F2-00	200625	Right	8.59479	285.467	95.3205
22	1.5	50	ARRN	173	287	F2-00	200625	Right	5.1786	169.769	91.5554
22	2	66.6667	ARRN	173	287	F2-00	200625	Right	12.2649	407.636	100
22	2.5	83.3333	ARRN	173	287	F2-00	200625	Right	0.238748	2.9659	26.6118
22	3	100	ARRN	173	287	F2-00	200625	Right	-0.0118343	-1.04931	21.1129
31	0.5	16.6667	MRRN	286	147	F2-00	200625	Left	1.98522	90.6099	24.1243
31	0.75	25	MRRN	286	147	F2-00	200625	Left	2.41336	111.493	38.8634
31	1	33.3333	MRRN	286	147	F2-00	200625	Left	3.3748	166.139	67.9742
31	1.5	50	MRRN	286	147	F2-00	200625	Left	8.89416	412.22	99.6022
31	2	66.6667	MRRN	286	147	F2-00	200625	Left	7.49202	345.512	99.9839
31	2.5	83.3333	MRRN	286	147	F2-00	200625	Left	6.56565	300.168	100
31	3	100	MRRN	286	147	F2-00	200625	Left	4.8975	229.129	85.4051
46	0.5	16.6667	ARRN	202	227	F2-00	200625	Right	0.461957	15.4761	28.8334
46	0.75	25	ARRN	202	227	F2-00	200625	Right	-0.844775	-41.0507	17.4481
46	1	33.3333	ARRN	202	227	F2-00	200625	Right	0.466342	32.0251	39.6473
46	1.5	50	ARRN	202	227	F2-00	200625	Right	3.90135	202.772	71.5368
46	2	66.6667	ARRN	202	227	F2-00	200625	Right	7.2564	392.661	100
46	2.5	83.3333	ARRN	202	227	F2-00	200625	Right	4.51145	235.847	89.2727
46	3	100	ARRN	202	227	F2-00	200625	Right	3.27511	175.088	60.5827
50	0.5	16.6667	MRRN	220	194	F2-00	200625	Right	-0.489522	-43.4281	38.7616
50	0.75	25	MRRN	220	194	F2-00	200625	Right	-0.268063	-24.9169	36.6069
50	1	33.3333	MRRN	220	194	F2-00	200625	Right	1.74776	78.4527	60.4593
50	1.5	50	MRRN	220	194	F2-00	200625	Right	2.70536	127.957	58.436
50	2	66.6667	MRRN	220	194	F2-00	200625	Right	6.79512	313.203	100
50	2.5	83.3333	MRRN	220	194	F2-00	200625	Right	1.23255	52.0918	65.4504
50	3	100	MRRN	220	194	F2-00	200625	Right	5.39153	246.083	90.7267
67	0.5	16.6667	ARRN	320	227	F2-00	200625	Left	0.753177	42.1846	37.0313
67	0.75	25	ARRN	320	227	F2-00	200625	Left	1.00068	71.1836	29.6598
67	1	33.3333	ARRN	320	227	F2-00	200625	Left	0.0672516	2.82043	26.9832
67	1.5	50	ARRN	320	227	F2-00	200625	Left	3.4357	220.209	73.0938
67	2	66.6667	ARRN	320	227	F2-00	200625	Left	2.72002	177.309	86.7295
67	2.5	83.3333	ARRN	320	227	F2-00	200625	Left	3.95381	254.755	92.4215
67	3	100	ARRN	320	227	F2-00	200625	Left	5.20739	340.695	100
211	0.5	16.6667	MRRN	290	155	F2-00	200625	Left	-2.3397	-78.4076	33.3542
211	0.75	25	MRRN	290	155	F2-00	200625	Left	2.27267	73.6863	40.1649
211	1	33.3333	MRRN	290	155	F2-00	200625	Left	5.19076	176.732	82.512
211	1.5	50	MRRN	290	155	F2-00	200625	Left	4.80559	160.562	100
211	2	66.6667	MRRN	290	155	F2-00	200625	Left	5.64337	189.503	73.6183
211	2.5	83.3333	MRRN	290	155	F2-00	200625	Left	-2.56971	-82.1161	62.3953
211	3	100	MRRN	290	155	F2-00	200625	Left	4.35655	145.762	71.7925
213	0.5	16.6667	ARRN	344	266	F2-00	200625	Left	1.70968	134.49	58.3693
213	0.75	25	ARRN	344	266	F2-00	200625	Left	-0.0862023	-11.8931	41.7789
213	1	33.3333	ARRN	344	266	F2-00	200625	Left	1.81678	157.015	86.4112
213	1.5	50	ARRN	344	266	F2-00	200625	Left	2.43248	203.356	79.6546
213	2	66.6667	ARRN	344	266	F2-00	200625	Left	3.54651	289.964	92.1272
213	2.5	83.3333	ARRN	344	266	F2-00	200625	Left	2.42803	188.318	100
213	3	100	ARRN	344	266	F2-00	200625	Left	1.74696	145.224	62.239
648	0.5	16.6667	MRRN	233	160	F2-00	200625	Right	-0.384615	-26.4979	45.4251
648	0.75	25	MRRN	233	160	F2-00	200625	Right	0.452611	23.2559	55.039
648	1	33.3333	MRRN	233	160	F2-00	200625	Right	2.48534	135.46	78.6344
648	1.5	50	MRRN	233	160	F2-00	200625	Right	4.79506	270.763	100
648	2	66.6667	MRRN	233	160	F2-00	200625	Right	5.45636	303.191	80.1922
648	2.5	83.3333	MRRN	233	160	F2-00	200625	Right	0.543951	23.9833	82.3388
648	3	100	MRRN	233	160	F2-00	200625	Right	1.64686	89.1903	53.3234
6	0.5	16.6667	MRRN	302.5	147	1	200625	Left	1.71636	42.164	21.4478
6	0.75	25	MRRN	302.5	147	1	200625	Left	8.39883	196.61	64.8737
6	1	33.3333	MRRN	302.5	147	1	200625	Left	10.8656	249.028	100
6	1.5	50	MRRN	302.5	147	1	200625	Left	14.1913	326.733	98.2908
6	2	66.6667	MRRN	302.5	147	1	200625	Left	14.9699	345.45	97.4513
6	2.5	83.3333	MRRN	302.5	147	1	200625	Left	8.50494	193.817	80.5996
6	3	100	MRRN	302.5	147	1	200625	Left	11.9422	271.801	78.5774
7	0.5	16.6667	ARRN	223	234	1	200625	Right	0.130626	4.18598	9.29141
7	0.75	25	ARRN	223	234	1	200625	Right	0.0820078	4.34331	8.2802
7	1	33.3333	ARRN	223	234	1	200625	Right	19.9704	439.36	91.7569
7	1.5	50	ARRN	223	234	1	200625	Right	23.4746	514.524	100
7	2	66.6667	ARRN	223	234	1	200625	Right	18.8452	414.383	91.3106
7	2.5	83.3333	ARRN	223	234	1	200625	Right	12.0906	265.992	62.9685
7	3	100	ARRN	223	234	1	200625	Right	6.64978	144.371	41.9131
9	0.5	16.6667	ARRN	197	228	1	200625	Right	1.31838	40.7931	12.9768
9	0.75	25	ARRN	197	228	1	200625	Right	0.0327904	4.01934	15.5131
9	1	33.3333	ARRN	197	228	1	200625	Right	2.42915	71.0183	23.8248
9	1.5	50	ARRN	197	228	1	200625	Right	11.9049	337.634	100
9	2	66.6667	ARRN	197	228	1	200625	Right	11.4356	330.244	94.5011
9	2.5	83.3333	ARRN	197	228	1	200625	Right	11.8254	339.047	97.9086
9	3	100	ARRN	197	228	1	200625	Right	11.117	317.627	82.0876
12	0.5	16.6667	MRRN	300	192	1	200625	Left	0.185702	3.84818	20.5236
12	0.75	25	MRRN	300	192	1	200625	Left	1.60348	57.6468	22.7272
12	1	33.3333	MRRN	300	192	1	200625	Left	5.10362	162.816	55.7097
12	1.5	50	MRRN	300	192	1	200625	Left	6.78455	223.535	64.4834
12	2	66.6667	MRRN	300	192	1	200625	Left	11.7122	390.507	100
12	2.5	83.3333	MRRN	300	192	1	200625	Left	10.1405	331.334	80.1805
12	3	100	MRRN	300	192	1	200625	Left	9.49793	316.967	84.7436
26	0.5	16.6667	MRRN	217	100	1	200625	Right	-0.533213	-29.3784	29.7041
26	0.75	25	MRRN	217	100	1	200625	Right	0.761856	43.4398	27.9676
26	1	33.3333	MRRN	217	100	1	200625	Right	3.26973	185.113	100
26	1.5	50	MRRN	217	100	1	200625	Right	3.89523	229.681	96.3659
26	2	66.6667	MRRN	217	100	1	200625	Right	3.06081	177.574	91.2915
26	2.5	83.3333	MRRN	217	100	1	200625	Right	2.17426	132.245	80.7379
26	3	100	MRRN	217	100	1	200625	Right	5.59779	313.417	91.5803
34	0.5	16.6667	MRRN	227	208	1	200625	Right	1.32767	59.8778	23.908
34	0.75	25	MRRN	227	208	1	200625	Right	-0.38786	-13.3608	17.4912
34	1	33.3333	MRRN	227	208	1	200625	Right	9.30929	390.312	100
34	1.5	50	MRRN	227	208	1	200625	Right	4.64906	196.574	73.9135
34	2	66.6667	MRRN	227	208	1	200625	Right	4.4894	189.799	62.5413
34	2.5	83.3333	MRRN	227	208	1	200625	Right	1.29456	58.3938	43.0082
34	3	100	MRRN	227	208	1	200625	Right	0.415725	9.02891	38.0504
43	0.5	16.6667	ARRN	318	228	1	200625	Left	2.35888	118.116	31.2983
43	0.75	25	ARRN	318	228	1	200625	Left	-0.109961	-4.08769	29.6751
43	1	33.3333	ARRN	318	228	1	200625	Left	-0.256768	-14.0882	29.8917
43	1.5	50	ARRN	318	228	1	200625	Left	0.62855	33.3489	49.5521
43	2	66.6667	ARRN	318	228	1	200625	Left	2.15432	111.557	58.0718
43	2.5	83.3333	ARRN	318	228	1	200625	Left	2.6527	127.989	50.4105
43	3	100	ARRN	318	228	1	200625	Left	8.02139	393.521	100
7	0.5	16.6667	MRRN	314	205	3	200625	Left	1.24499	14.8465	5.8657
7	0.75	25	MRRN	314	205	3	200625	Left	-1.11263	-13.327	4.93459
7	1	33.3333	MRRN	314	205	3	200625	Left	22.9283	275.145	62.9521
7	1.5	50	MRRN	314	205	3	200625	Left	47.336	563.079	100
7	2	66.6667	MRRN	314	205	3	200625	Left	35.341	418.362	74.8266
7	2.5	83.3333	MRRN	314	205	3	200625	Left	36.7779	437.031	75.262
7	3	100	MRRN	314	205	3	200625	Left	36.1275	427.96	76.1039
9	0.5	16.6667	MRRN	207	205	3	200625	Right	0.0598117	0.574307	6.63325
9	0.75	25	MRRN	207	205	3	200625	Right	0.00983895	-0.927601	6.92842
9	1	33.3333	MRRN	207	205	3	200625	Right	41.1711	504.381	97.011
9	1.5	50	MRRN	207	205	3	200625	Right	42.3044	516.924	100
9	2	66.6667	MRRN	207	205	3	200625	Right	32.0946	393.206	73.283
9	2.5	83.3333	MRRN	207	205	3	200625	Right	31.8774	389.995	77.8268
9	3	100	MRRN	207	205	3	200625	Right	31.5272	385.487	67.7041
17	0.5	16.6667	MRRN	309	115	3	200625	Left	1.49353	41.2409	15.8898
17	0.75	25	MRRN	309	115	3	200625	Left	2.75395	76.9597	18.4904
17	1	33.3333	MRRN	309	115	3	200625	Left	8.13883	224.912	63.9335
17	1.5	50	MRRN	309	115	3	200625	Left	14.3853	392.594	100
17	2	66.6667	MRRN	309	115	3	200625	Left	13.9739	376.563	91.9918
17	2.5	83.3333	MRRN	309	115	3	200625	Left	15.5509	424.723	97.6938
17	3	100	MRRN	309	115	3	200625	Left	15.0148	409.815	99.1531
25	0.5	16.6667	ARRN	338	282	3	200625	Left	-1.04387	-73.7698	31.1353
25	0.75	25	ARRN	338	282	3	200625	Left	0.227788	21.0469	28.8593
25	1	33.3333	ARRN	338	282	3	200625	Left	2.52644	156.588	100
25	1.5	50	ARRN	338	282	3	200625	Left	2.81117	167.741	95.3536
25	2	66.6667	ARRN	338	282	3	200625	Left	2.87038	156.428	72.621
25	2.5	83.3333	ARRN	338	282	3	200625	Left	1.06887	65.0685	75.774
25	3	100	ARRN	338	282	3	200625	Left	6.811	408.805	90.3868
27	0.5	16.6667	MRRN	226	164	3	200625	Right	-0.711527	-17.0262	11.801
27	0.75	25	MRRN	226	164	3	200625	Right	0.841308	22.1498	21.3335
27	1	33.3333	MRRN	226	164	3	200625	Right	5.88824	144.373	62.2061
27	1.5	50	MRRN	226	164	3	200625	Right	12.9198	310.797	77.8404
27	2	66.6667	MRRN	226	164	3	200625	Right	15.7428	377.463	100
27	2.5	83.3333	MRRN	226	164	3	200625	Right	12.5141	301.187	74.7749
27	3	100	MRRN	226	164	3	200625	Right	16.3412	392.446	89.4768
30	0.5	16.6667	MRRN	292	175	3	200625	Left	1.11667	30.8068	17.7054
30	0.75	25	MRRN	292	175	3	200625	Left	0.534168	18.4786	22.1938
30	1	33.3333	MRRN	292	175	3	200625	Left	1.80425	49.5854	37.1307
30	1.5	50	MRRN	292	175	3	200625	Left	5.36909	147.347	67.3725
30	2	66.6667	MRRN	292	175	3	200625	Left	11.3315	323.502	100
30	2.5	83.3333	MRRN	292	175	3	200625	Left	4.42677	128.396	66.2675
30	3	100	MRRN	292	175	3	200625	Left	10.82	307.381	76.1114
33	0.5	16.6667	MRRN	189	201.5	3	200625	Right	3.33703	73.1787	17.0552
33	0.75	25	MRRN	189	201.5	3	200625	Right	-0.548521	-12.6062	11.8272
33	1	33.3333	MRRN	189	201.5	3	200625	Right	19.5857	419.531	96.5458
33	1.5	50	MRRN	189	201.5	3	200625	Right	16.9132	362.298	97.4729
33	2	66.6667	MRRN	189	201.5	3	200625	Right	16.3765	353.268	100
33	2.5	83.3333	MRRN	189	201.5	3	200625	Right	14.4465	307.94	92.2325
33	3	100	MRRN	189	201.5	3	200625	Right	15.8157	335.867	93.359
42	0.5	16.6667	MRRN	221.5	123	3	200625	Right	0.532117	23.0527	36.0611
42	0.75	25	MRRN	221.5	123	3	200625	Right	0.337688	22.8334	28.3774
42	1	33.3333	MRRN	221.5	123	3	200625	Right	4.66771	263.64	77.9003
42	1.5	50	MRRN	221.5	123	3	200625	Right	9.00244	493.083	90.0502
42	2	66.6667	MRRN	221.5	123	3	200625	Right	5.73654	308.248	100
42	2.5	83.3333	MRRN	221.5	123	3	200625	Right	4.61842	252.894	78.1181
42	3	100	MRRN	221.5	123	3	200625	Right	7.14526	384.561	88.669
46	0.5	16.6667	ARRN	322	242	3	200625	Left	0.290344	19.5409	22.3348
46	0.75	25	ARRN	322	242	3	200625	Left	-0.441621	-20.3819	26.9524
46	1	33.3333	ARRN	322	242	3	200625	Left	2.28392	151.399	69.7088
46	1.5	50	ARRN	322	242	3	200625	Left	4.60893	304.411	95.5766
46	2	66.6667	ARRN	322	242	3	200625	Left	4.34643	284.978	99.912
46	2.5	83.3333	ARRN	322	242	3	200625	Left	3.80175	262.91	100
46	3	100	ARRN	322	242	3	200625	Left	3.46582	224.121	91.3213
52	0.5	16.6667	MRRN	234	176.5	3	200625	Right	1.44364	39.1696	15.0856
52	0.75	25	MRRN	234	176.5	3	200625	Right	1.33939	37.3541	16.8864
52	1	33.3333	MRRN	234	176.5	3	200625	Right	7.44201	202.74	61.5097
52	1.5	50	MRRN	234	176.5	3	200625	Right	10.2408	276.512	93.4642
52	2	66.6667	MRRN	234	176.5	3	200625	Right	12.1323	332.142	100
52	2.5	83.3333	MRRN	234	176.5	3	200625	Right	13.0012	355.636	93.304
52	3	100	MRRN	234	176.5	3	200625	Right	10.504	287.03	75.4959
60	0.5	16.6667	MRRN	279	180	3	200625	Left	-1.66723	-92.8291	26.961
60	0.75	25	MRRN	279	180	3	200625	Left	-0.160756	-5.84823	19.9036
60	1	33.3333	MRRN	279	180	3	200625	Left	3.43549	183.336	62.3695
60	1.5	50	MRRN	279	180	3	200625	Left	5.63115	283.924	96.8428
60	2	66.6667	MRRN	279	180	3	200625	Left	8.52807	426.459	100
60	2.5	83.3333	MRRN	279	180	3	200625	Left	6.60806	340.41	90.255
60	3	100	MRRN	279	180	3	200625	Left	6.3591	324.976	85.1661
67	0.5	16.6667	ARRN	188	244	3	200625	Right	-0.164589	-11.8533	26.5126
67	0.75	25	ARRN	188	244	3	200625	Right	-0.687266	-28.636	25.1554
67	1	33.3333	ARRN	188	244	3	200625	Right	2.81328	137.486	62.0668
67	1.5	50	ARRN	188	244	3	200625	Right	2.35979	115.596	84.3657
67	2	66.6667	ARRN	188	244	3	200625	Right	6.38843	304.686	100
67	2.5	83.3333	ARRN	188	244	3	200625	Right	2.91128	141.51	59.5126
67	3	100	ARRN	188	244	3	200625	Right	1.33961	54.5215	60.5794
364	0.5	16.6667	MRRN	289	164	3	200625	Left	1.27383	111.329	31.1345
364	0.75	25	MRRN	289	164	3	200625	Left	0.991803	81.0751	36.2177
364	1	33.3333	MRRN	289	164	3	200625	Left	2.32766	173.991	39.9793
364	1.5	50	MRRN	289	164	3	200625	Left	1.6371	119.143	86.5729
364	2	66.6667	MRRN	289	164	3	200625	Left	1.94502	150.316	100
364	2.5	83.3333	MRRN	289	164	3	200625	Left	1.1942	97.2339	82.8698
364	3	100	MRRN	289	164	3	200625	Left	2.66639	211.278	78.0914
530	0.5	16.6667	MRRN	301	204	3	200625	Left	-1.77932	-68.416	15.3505
530	0.75	25	MRRN	301	204	3	200625	Left	0.698256	28.9287	20.2789
530	1	33.3333	MRRN	301	204	3	200625	Left	7.9364	292.593	84.59
530	1.5	50	MRRN	301	204	3	200625	Left	8.86737	332.266	100
530	2	66.6667	MRRN	301	204	3	200625	Left	4.47815	170.1	90.0841
530	2.5	83.3333	MRRN	301	204	3	200625	Left	6.00835	223.672	79.1958
530	3	100	MRRN	301	204	3	200625	Left	4.42597	156.362	81.5224
11	0.5	16.6667	ARRN	207	245	2	200625	Right	-0.494128	-9.77719	10.0025
11	0.75	25	ARRN	207	245	2	200625	Right	20.7755	440.821	100
11	1	33.3333	ARRN	207	245	2	200625	Right	20.528	436.298	90.3527
11	1.5	50	ARRN	207	245	2	200625	Right	17.0126	362.559	85.6546
11	2	66.6667	ARRN	207	245	2	200625	Right	16.3567	348.746	72.4663
11	2.5	83.3333	ARRN	207	245	2	200625	Right	12.4884	262.257	68.05
11	3	100	ARRN	207	245	2	200625	Right	8.25164	173.324	42.4867
23	0.5	16.6667	MRRN	293	208	2	200625	Left	1.54808	41.4653	26.392
23	0.75	25	MRRN	293	208	2	200625	Left	1.91626	51.168	19.8795
23	1	33.3333	MRRN	293	208	2	200625	Left	9.88324	271.252	75.5051
23	1.5	50	MRRN	293	208	2	200625	Left	15.5063	429.298	100
23	2	66.6667	MRRN	293	208	2	200625	Left	9.784	267.697	88.0051
23	2.5	83.3333	MRRN	293	208	2	200625	Left	7.87099	218.29	76.217
23	3	100	MRRN	293	208	2	200625	Left	6.8225	187.739	56.8364
24	0.5	16.6667	MRRN	205	167	2	200625	Right	0.28189	5.2258	10.8142
24	0.75	25	MRRN	205	167	2	200625	Right	10.2308	211.746	86.8162
24	1	33.3333	MRRN	205	167	2	200625	Right	12.2107	257.26	92.5805
24	1.5	50	MRRN	205	167	2	200625	Right	13.6464	284.509	88.8772
24	2	66.6667	MRRN	205	167	2	200625	Right	13.2328	278.485	92.6181
24	2.5	83.3333	MRRN	205	167	2	200625	Right	14.3706	300.064	100
24	3	100	MRRN	205	167	2	200625	Right	16.4852	345.063	93.6962
26	0.5	16.6667	MRRN	204	206	2	200625	Right	-1.84257	-49.3508	11.5887
26	0.75	25	MRRN	204	206	2	200625	Right	2.23511	66.0174	28.0986
26	1	33.3333	MRRN	204	206	2	200625	Right	12.3568	363.533	92.5044
26	1.5	50	MRRN	204	206	2	200625	Right	13.1443	384.766	100
26	2	66.6667	MRRN	204	206	2	200625	Right	11.7173	342.695	79.606
26	2.5	83.3333	MRRN	204	206	2	200625	Right	9.46221	278.816	79.8249
26	3	100	MRRN	204	206	2	200625	Right	8.05378	234.021	66.5352
28	0.5	16.6667	ARRN	290	245	2	200625	Left	0.658235	19.078	16.7388
28	0.75	25	ARRN	290	245	2	200625	Left	3.27004	111.411	34.1755
28	1	33.3333	ARRN	290	245	2	200625	Left	11.2598	387.329	100
28	1.5	50	ARRN	290	245	2	200625	Left	8.92068	307.218	80.7575
28	2	66.6667	ARRN	290	245	2	200625	Left	9.7286	333.229	68.5899
28	2.5	83.3333	ARRN	290	245	2	200625	Left	6.16308	211.964	62.0569
28	3	100	ARRN	290	245	2	200625	Left	7.70507	268.015	65.5029
35	0.5	16.6667	MRRN	227	196	2	200625	Right	-1.3593	-45.3849	14.3172
35	0.75	25	MRRN	227	196	2	200625	Right	11.0212	391.241	100
35	1	33.3333	MRRN	227	196	2	200625	Right	3.299	120.993	76.1448
35	1.5	50	MRRN	227	196	2	200625	Right	5.0405	182.051	63.6578
35	2	66.6667	MRRN	227	196	2	200625	Right	6.36602	222.399	64.2885
35	2.5	83.3333	MRRN	227	196	2	200625	Right	2.87567	106.157	58.5043
35	3	100	MRRN	227	196	2	200625	Right	3.11117	110.511	39.7033
36	0.5	16.6667	ARRN	178	243	2	200625	Right	1.25236	55.4405	24.681
36	0.75	25	ARRN	178	243	2	200625	Right	2.19121	99.245	49.896
36	1	33.3333	ARRN	178	243	2	200625	Right	4.09977	192.414	83.7893
36	1.5	50	ARRN	178	243	2	200625	Right	7.95155	376.018	100
36	2	66.6667	ARRN	178	243	2	200625	Right	7.13195	333.548	86.9991
36	2.5	83.3333	ARRN	178	243	2	200625	Right	5.48718	248.279	97.2505
36	3	100	ARRN	178	243	2	200625	Right	5.28802	245.272	69.4816
41	0.5	16.6667	ARRN	319	238	2	200625	Left	0.174169	7.96032	15.1684
41	0.75	25	ARRN	319	238	2	200625	Left	-0.0725304	-6.55279	19.0618
41	1	33.3333	ARRN	319	238	2	200625	Left	1.08903	37.5389	47.065
41	1.5	50	ARRN	319	238	2	200625	Left	4.13962	150.096	59.8597
41	2	66.6667	ARRN	319	238	2	200625	Left	7.96985	278.482	82.8157
41	2.5	83.3333	ARRN	319	238	2	200625	Left	7.04757	244.821	85.3903
41	3	100	ARRN	319	238	2	200625	Left	8.29381	289.669	100
42	0.5	16.6667	ARRN	214	221	2	200625	Right	0.0333477	10.7544	24.2554
42	0.75	25	ARRN	214	221	2	200625	Right	9.57619	339.923	100
42	1	33.3333	ARRN	214	221	2	200625	Right	5.13033	185.282	66.9595
42	1.5	50	ARRN	214	221	2	200625	Right	6.99121	252.513	78.1009
42	2	66.6667	ARRN	214	221	2	200625	Right	4.86191	177.934	74.8949
42	2.5	83.3333	ARRN	214	221	2	200625	Right	3.81406	137.505	63.5972
42	3	100	ARRN	214	221	2	200625	Right	3.35484	116.675	61.1567
63	0.5	16.6667	ARRN	180	281	2	200625	Right	0.487884	44.6288	50.5355
63	0.75	25	ARRN	180	281	2	200625	Right	1.78138	177.285	95.5473
63	1	33.3333	ARRN	180	281	2	200625	Right	2.9037	285.027	100
63	1.5	50	ARRN	180	281	2	200625	Right	1.89455	198.609	79.4713
63	2	66.6667	ARRN	180	281	2	200625	Right	1.29262	115.168	96.6683
63	2.5	83.3333	ARRN	180	281	2	200625	Right	2.16396	210.777	97.7705
63	3	100	ARRN	180	281	2	200625	Right	0.0271488	2.63534	82.6015
192	0.5	16.6667	MRRN	267	185	2	200625	Left	-1.71005	-115.778	33.1554
192	0.75	25	MRRN	267	185	2	200625	Left	0.0848605	1.777	34.545
192	1	33.3333	MRRN	267	185	2	200625	Left	3.30999	219.939	98.6221
192	1.5	50	MRRN	267	185	2	200625	Left	3.34746	236.174	100
192	2	66.6667	MRRN	267	185	2	200625	Left	1.04827	62.734	75.7977
192	2.5	83.3333	MRRN	267	185	2	200625	Left	1.28332	94.8627	92.6016
192	3	100	MRRN	267	185	2	200625	Left	4.16213	284.585	71.6902
225	0.5	16.6667	MRRN	185	208	2	200625	Right	-1.81182	-105.594	36.9548
225	0.75	25	MRRN	185	208	2	200625	Right	1.3728	82.5786	38.5786
225	1	33.3333	MRRN	185	208	2	200625	Right	7.12881	399.58	88.4398
225	1.5	50	MRRN	185	208	2	200625	Right	4.17441	235.035	95.6476
225	2	66.6667	MRRN	185	208	2	200625	Right	5.29304	295.215	100
225	2.5	83.3333	MRRN	185	208	2	200625	Right	1.4826	83.8327	76.1787
225	3	100	MRRN	185	208	2	200625	Right	0.825276	44.4064	68.7646
1176	0.5	16.6667	MRRN	275	163	2	200625	Left	1.46409	99.4299	55.5414
1176	0.75	25	MRRN	275	163	2	200625	Left	-1.1231	-81.5842	38.4611
1176	1	33.3333	MRRN	275	163	2	200625	Left	2.58366	191.774	79.4365
1176	1.5	50	MRRN	275	163	2	200625	Left	-0.127894	-9.20869	63.1307
1176	2	66.6667	MRRN	275	163	2	200625	Left	1.65229	126.523	74.8611
1176	2.5	83.3333	MRRN	275	163	2	200625	Left	3.52254	249.941	100
1176	3	100	MRRN	275	163	2	200625	Left	3.55021	262.222	99.8061

## Sheet: Figure4_f-g
ROI	Stim_int	Nuclei	x.center	y.center	Fish	Date	AUC	Max.Amp	regions
0	1	nMLF	160	458	2	191216	-1.982	1.75838	nMLF
0	1.5	nMLF	160	458	2	191216	-1.42652	1.57058	nMLF
0	2	nMLF	160	458	2	191216	-1.90761	1.99428	nMLF
10	1	nMLF	312	458	2	191216	1.66489	4.35728	nMLF
10	1.5	nMLF	312	458	2	191216	1.28627	3.9532	nMLF
10	2	nMLF	312	458	2	191216	2.13528	5.39708	nMLF
14	1	nMLF	169	443	2	191216	-3.37632	1.04745	nMLF
14	1.5	nMLF	169	443	2	191216	-1.14658	2.91086	nMLF
14	2	nMLF	169	443	2	191216	-1.87752	2.28671	nMLF
18	1.5	ARRN	304	316	2	191216	13.2669	19.2351	PP
18	2	ARRN	304	316	2	191216	2.43925	9.17709	PP
23	1	MRRN	318	205	2	191216	25.1659	33.9687	RP
26	1	ARRN	361	349	2	191216	2.65492	5.40697	PP
26	1.5	ARRN	361	349	2	191216	9.32522	14.3874	PP
26	2	ARRN	361	349	2	191216	12.277	17.8386	PP
29	1	MRRN	230	167	2	191216	10.5738	20.3628	RP
29	1.5	MRRN	230	167	2	191216	24.3312	36.4131	RP
29	2	MRRN	230	167	2	191216	26.1922	38.3836	RP
31	1	nMLF	287	474	2	191216	-0.269076	1.58124	nMLF
31	1.5	nMLF	287	474	2	191216	0.589366	2.87889	nMLF
31	2	nMLF	287	474	2	191216	1.2627	4.60151	nMLF
33	1	ARRN	318	293	2	191216	0.727981	3.58309	P
33	1.5	ARRN	318	293	2	191216	4.00862	7.08281	P
33	2	ARRN	318	293	2	191216	4.57302	8.56495	P
35	1	ARRN	166	291	2	191216	13.8941	19.9528	P
35	1.5	ARRN	166	291	2	191216	19.695	26.1099	P
35	2	ARRN	166	291	2	191216	23.0922	27.9159	P
38	1	ARRN	124.5	341	2	191216	8.92782	13.8661	PP
38	1.5	ARRN	124.5	341	2	191216	16.3972	24.7844	PP
38	2	ARRN	124.5	341	2	191216	23.5247	32.0606	PP
39	1	MRRN	286	206	2	191216	2.1731	5.18072	RP
39	1.5	MRRN	286	206	2	191216	7.2685	11.1589	RP
39	2	MRRN	286	206	2	191216	8.26349	13.4148	RP
43	1	MRRN	230	116	2	191216	2.99818	7.1208	Med
43	1.5	MRRN	230	116	2	191216	5.30215	9.63668	Med
43	2	MRRN	230	116	2	191216	7.16185	14.3664	Med
44	1	MRRN	294	118	2	191216	5.45609	17.4784	Med
44	1.5	MRRN	294	118	2	191216	14.3245	29.1018	Med
44	2	MRRN	294	118	2	191216	13.0773	25.2665	Med
47	1	ARRN	149	335	2	191216	10.9959	16.4561	PP
47	1.5	ARRN	149	335	2	191216	21.8009	28.6598	PP
47	2	ARRN	149	335	2	191216	25.8433	33.2435	PP
52	1	MRRN	214	68	2	191216	6.33862	11.3101	Med
52	1.5	MRRN	214	68	2	191216	11.5715	19.3082	Med
52	2	MRRN	214	68	2	191216	12.9069	22.1598	Med
55	1	ARRN	201	253	2	191216	8.35858	14.5683	P
55	1.5	ARRN	201	253	2	191216	16.0615	21.9885	P
55	2	ARRN	201	253	2	191216	18.8571	27.1116	P
59	1	ARRN	340	278	2	191216	10.8167	19.3494	P
59	1.5	ARRN	340	278	2	191216	17.1099	25.8206	P
59	2	ARRN	340	278	2	191216	16.2578	23.7824	P
62	1	MRRN	297	164	2	191216	11.695	22.9295	RP
64	1	nMLF	160	420.5	2	191216	-0.128108	3.97658	nMLF
64	1.5	nMLF	160	420.5	2	191216	1.06599	5.14485	nMLF
64	2	nMLF	160	420.5	2	191216	2.00371	8.09311	nMLF
69	1	ARRN	126	325	2	191216	7.87121	14.2178	PP
69	1.5	ARRN	126	325	2	191216	16.625	25.3341	PP
69	2	ARRN	126	325	2	191216	21.6738	31.3968	PP
72	1	MRRN	206	210	2	191216	2.38462	4.94822	P
72	1.5	MRRN	206	210	2	191216	6.79226	9.9683	P
72	2	MRRN	206	210	2	191216	14.453	21.1118	P
91	1	ARRN	157	318	2	191216	6.14978	12.6576	PP
91	1.5	ARRN	157	318	2	191216	11.6435	17.7306	PP
91	2	ARRN	157	318	2	191216	12.2878	18.3315	PP
96	1	ARRN	165	321	2	191216	11.2524	18.6314	PP
96	1.5	ARRN	165	321	2	191216	12.122	17.3019	PP
96	2	ARRN	165	321	2	191216	13.912	19.9138	PP
97	1	ARRN	325	247	2	191216	7.69207	11.7618	P
97	1.5	ARRN	325	247	2	191216	12.2007	19.0877	P
97	2	ARRN	325	247	2	191216	19.7338	26.0226	P
108	1	ARRN	367	315	2	191216	10.1711	17.8831	PP
108	1.5	ARRN	367	315	2	191216	10.1838	14.932	PP
108	2	ARRN	367	315	2	191216	15.4545	19.8637	PP
125	1	nMLF	188	481	2	191216	0.779274	3.10467	nMLF
125	1.5	nMLF	188	481	2	191216	-0.00589439	2.75753	nMLF
125	2	nMLF	188	481	2	191216	0.380911	4.17667	nMLF
1	1	nMLF	338	460	2	191217	0.695824	1.34019	nMLF
1	1	nMLF	338	460	2	191217	-0.146584	0.418811	nMLF
1	1	nMLF	338	460	2	191217	-0.506761	0.311116	nMLF
1	1	nMLF	338	460	2	191217	-0.447529	0.287184	nMLF
1	1.5	nMLF	338	460	2	191217	-0.428963	0.529358	nMLF
1	1.5	nMLF	338	460	2	191217	-0.829936	0.432005	nMLF
1	1.5	nMLF	338	460	2	191217	-1.34834	0.285975	nMLF
1	1.5	nMLF	338	460	2	191217	33.6812	22.1296	nMLF
1	2	nMLF	338	460	2	191217	-0.271271	0.703969	nMLF
1	2	nMLF	338	460	2	191217	0.567423	3.72618	nMLF
1	2	nMLF	338	460	2	191217	8.81539	8.25343	nMLF
1	2	nMLF	338	460	2	191217	-0.31982	0.619007	nMLF
2	1	MRRN	280	144	2	191217	14.1319	12.4791	Med
2	1	MRRN	280	144	2	191217	3.20012	8.8281	Med
2	1	MRRN	280	144	2	191217	8.54074	14.8172	Med
2	1	MRRN	280	144	2	191217	6.10366	12.1106	Med
2	1.5	MRRN	280	144	2	191217	10.9127	17.1816	Med
2	1.5	MRRN	280	144	2	191217	12.3561	20.1345	Med
2	1.5	MRRN	280	144	2	191217	11.6264	17.0334	Med
2	1.5	MRRN	280	144	2	191217	33.1308	29.0161	Med
2	2	MRRN	280	144	2	191217	13.8025	19.1889	Med
2	2	MRRN	280	144	2	191217	28.0088	37.5634	Med
2	2	MRRN	280	144	2	191217	27.3811	22.1963	Med
2	2	MRRN	280	144	2	191217	8.96964	13.6071	Med
4	1	MRRN	288	98	2	191217	5.86277	7.11367	Med
4	1	MRRN	288	98	2	191217	-0.620043	0.75703	Med
4	1	MRRN	288	98	2	191217	-0.0516703	1.03341	Med
4	1	MRRN	288	98	2	191217	0.344268	1.03341	Med
4	1.5	MRRN	288	98	2	191217	1.34599	2.8932	Med
4	1.5	MRRN	288	98	2	191217	0.883439	3.00036	Med
4	1.5	MRRN	288	98	2	191217	0.473866	2.44077	Med
4	1.5	MRRN	288	98	2	191217	11.4424	11.4895	Med
4	2	MRRN	288	98	2	191217	1.01552	3.17612	Med
4	2	MRRN	288	98	2	191217	5.44239	13.397	Med
4	2	MRRN	288	98	2	191217	11.8513	8.93134	Med
4	2	MRRN	288	98	2	191217	0.775522	2.53134	Med
5	1	MRRN	233	149	2	191217	8.35107	7.78379	Med
5	1	MRRN	233	149	2	191217	4.07742	9.8888	Med
5	1	MRRN	233	149	2	191217	6.78599	13.2426	Med
5	1	MRRN	233	149	2	191217	7.01374	14.194	Med
5	1.5	MRRN	233	149	2	191217	13.2457	21.7923	Med
5	1.5	MRRN	233	149	2	191217	10.7953	20.2018	Med
5	1.5	MRRN	233	149	2	191217	10.4926	18.3739	Med
5	1.5	MRRN	233	149	2	191217	22.6855	25.0326	Med
5	2	MRRN	233	149	2	191217	13.2972	20.6705	Med
5	2	MRRN	233	149	2	191217	23.5845	28.607	Med
5	2	MRRN	233	149	2	191217	22.8417	20.9311	Med
5	2	MRRN	233	149	2	191217	8.64783	14.2265	Med
8	1	nMLF	158	428	2	191217	5.23838	5.26565	nMLF
8	1	nMLF	158	428	2	191217	-0.056333	0.699715	nMLF
8	1	nMLF	158	428	2	191217	-1.06321	0.308349	nMLF
8	1	nMLF	158	428	2	191217	-0.74241	0.320209	nMLF
8	1.5	nMLF	158	428	2	191217	-0.74916	0.446074	nMLF
8	1.5	nMLF	158	428	2	191217	-1.78918	0.189429	nMLF
8	1.5	nMLF	158	428	2	191217	-1.86557	0.20165	nMLF
8	1.5	nMLF	158	428	2	191217	2.80904	2.29148	nMLF
8	2	nMLF	158	428	2	191217	-2.17974	0.113684	nMLF
8	2	nMLF	158	428	2	191217	7.47442	4.72088	nMLF
8	2	nMLF	158	428	2	191217	0.584575	1.14282	nMLF
10	1	MRRN	315	188	2	191217	-0.0766473	0.543949	RP
10	1	MRRN	315	188	2	191217	-0.394363	0.358512	RP
10	1	MRRN	315	188	2	191217	4.65447	6.3914	RP
10	1	MRRN	315	188	2	191217	3.33663	5.43949	RP
10	1.5	MRRN	315	188	2	191217	0.564546	1.7531	RP
10	1.5	MRRN	315	188	2	191217	2.07	3.86171	RP
10	1.5	MRRN	315	188	2	191217	4.5464	6.6446	RP
10	1.5	MRRN	315	188	2	191217	7.42062	9.35393	RP
10	2	MRRN	315	188	2	191217	3.77559	5.23743	RP
10	2	MRRN	315	188	2	191217	7.01888	8.98979	RP
10	2	MRRN	315	188	2	191217	10	12.1677	RP
10	2	MRRN	315	188	2	191217	5.45193	7.90197	RP
11	1	ARRN	203	232	2	191217	-0.147951	0.316136	P
11	1	ARRN	203	232	2	191217	0.291477	1.13809	P
11	1	ARRN	203	232	2	191217	1.12734	2.3394	P
11	1	ARRN	203	232	2	191217	2.54299	4.33738	P
11	1.5	ARRN	203	232	2	191217	0.549854	1.44432	P
11	1.5	ARRN	203	232	2	191217	1.3854	2.77461	P
11	1.5	ARRN	203	232	2	191217	2.5643	4.71304	P
11	1.5	ARRN	203	232	2	191217	4.00798	5.97998	P
11	2	ARRN	203	232	2	191217	4.29617	6.40767	P
11	2	ARRN	203	232	2	191217	6.48966	8.31231	P
11	2	ARRN	203	232	2	191217	6.32442	8.53935	P
11	2	ARRN	203	232	2	191217	6.10368	8.53935	P
12	1	nMLF	190	459	2	191217	-0.260504	0.736341	nMLF
12	1	nMLF	190	459	2	191217	0.147268	0.959099	nMLF
12	1	nMLF	190	459	2	191217	0.779036	1.59025	nMLF
12	1	nMLF	190	459	2	191217	1.2227	2.53078	nMLF
12	1.5	nMLF	190	459	2	191217	0.470603	1.31141	nMLF
12	1.5	nMLF	190	459	2	191217	0.380875	1.6126	nMLF
12	1.5	nMLF	190	459	2	191217	-0.143691	1.09807	nMLF
12	1.5	nMLF	190	459	2	191217	7.00132	7.34768	nMLF
12	2	nMLF	190	459	2	191217	-0.0831458	0.675169	nMLF
12	2	nMLF	190	459	2	191217	0.518255	1.13778	nMLF
12	2	nMLF	190	459	2	191217	1.27907	2.27557	nMLF
12	2	nMLF	190	459	2	191217	0.672668	1.55039	nMLF
13	1	ARRN	178	307	2	191217	-0.961505	1.96261	P
13	1	ARRN	178	307	2	191217	0.660998	3.36032	P
13	1	ARRN	178	307	2	191217	-1.85196	2.12568	P
13	1	ARRN	178	307	2	191217	1.71743	3.66315	P
13	1.5	ARRN	178	307	2	191217	0.174731	1.83284	P
13	1.5	ARRN	178	307	2	191217	-1.76381	0.745357	P
13	1.5	ARRN	178	307	2	191217	-1.09726	1.1608	P
13	1.5	ARRN	178	307	2	191217	-0.9989	1.63734	P
13	2	ARRN	178	307	2	191217	-0.456892	1.16475	P
13	2	ARRN	178	307	2	191217	0.73487	2.29347	P
13	2	ARRN	178	307	2	191217	-1.85459	0.82853	P
13	2	ARRN	178	307	2	191217	3.36996	4.34678	P
18	1	nMLF	300	450.5	2	191217	0.872137	1.31043	nMLF
18	1	nMLF	300	450.5	2	191217	-0.557888	0.216285	nMLF
18	1	nMLF	300	450.5	2	191217	0.111959	1.09415	nMLF
18	1	nMLF	300	450.5	2	191217	-0.129771	0.6743	nMLF
18	1.5	nMLF	300	450.5	2	191217	0.123762	0.913938	nMLF
18	1.5	nMLF	300	450.5	2	191217	-0.160574	0.723534	nMLF
18	1.5	nMLF	300	450.5	2	191217	0.100279	0.698147	nMLF
18	1.5	nMLF	300	450.5	2	191217	2.72975	2.80528	nMLF
18	2	nMLF	300	450.5	2	191217	-0.411559	0.412829	nMLF
18	2	nMLF	300	450.5	2	191217	0.540489	2.43252	nMLF
18	2	nMLF	300	450.5	2	191217	2.92601	2.72467	nMLF
18	2	nMLF	300	450.5	2	191217	-0.0381073	0.7812	nMLF
19	1	MRRN	208	97	2	191217	1.85921	2.91298	Med
19	1	MRRN	208	97	2	191217	1.19756	4.68069	Med
19	1	MRRN	208	97	2	191217	1.59716	4.86742	Med
19	1	MRRN	208	97	2	191217	2.72003	6.70982	Med
19	1.5	MRRN	208	97	2	191217	5.6188	10.3795	Med
19	1.5	MRRN	208	97	2	191217	3.53237	8.30853	Med
19	1.5	MRRN	208	97	2	191217	3.65699	8.69296	Med
19	1.5	MRRN	208	97	2	191217	9.4308	12.2396	Med
19	2	MRRN	208	97	2	191217	4.02993	9.10446	Med
19	2	MRRN	208	97	2	191217	6.10483	8.73183	Med
19	2	MRRN	208	97	2	191217	8.63682	8.94299	Med
19	2	MRRN	208	97	2	191217	2.1488	4.91864	Med
20	1	ARRN	312	277	2	191217	3.61599	3.35901	P
20	1	ARRN	312	277	2	191217	-1.14535	0.0126279	P
20	1	ARRN	312	277	2	191217	-0.428716	0.441975	P
20	1	ARRN	312	277	2	191217	-0.556257	0.189418	P
20	1.5	ARRN	312	277	2	191217	-0.415352	1.28772	P
20	1.5	ARRN	312	277	2	191217	0.248075	1.24984	P
20	1.5	ARRN	312	277	2	191217	-0.193789	0.744855	P
20	1.5	ARRN	312	277	2	191217	2.57669	2.36081	P
20	2	ARRN	312	277	2	191217	-1.24359	0.40015	P
20	2	ARRN	312	277	2	191217	2.1233	2.676	P
20	2	ARRN	312	277	2	191217	4.84182	4.20158	P
20	2	ARRN	312	277	2	191217	1.00163	1.73815	P
22	1	ARRN	338	272	2	191217	0.592007	0.958665	P
22	1	ARRN	338	272	2	191217	0.0529133	0.759462	P
22	1	ARRN	338	272	2	191217	1.25062	2.16633	P
22	1	ARRN	338	272	2	191217	1.28673	2.31574	P
22	1.5	ARRN	338	272	2	191217	1.32426	2.34648	P
22	1.5	ARRN	338	272	2	191217	1.92711	2.88318	P
22	1.5	ARRN	338	272	2	191217	2.15177	3.54468	P
22	1.5	ARRN	338	272	2	191217	3.27259	4.59311	P
22	2	ARRN	338	272	2	191217	1.92898	3.42737	P
22	2	ARRN	338	272	2	191217	3.84806	4.3801	P
22	2	ARRN	338	272	2	191217	4.48342	5.61742	P
22	2	ARRN	338	272	2	191217	3.76516	4.76367	P
23	1	nMLF	174	444	2	191217	-0.249718	0.602334	nMLF
23	1	nMLF	174	444	2	191217	0.00815661	1.30506	nMLF
23	1	nMLF	174	444	2	191217	-0.362655	0.91605	nMLF
23	1	nMLF	174	444	2	191217	0.0219601	1.11683	nMLF
23	1.5	nMLF	174	444	2	191217	0.260152	1.38325	nMLF
23	1.5	nMLF	174	444	2	191217	0.0977157	0.774112	nMLF
23	1.5	nMLF	174	444	2	191217	0.253173	0.989848	nMLF
23	1.5	nMLF	174	444	2	191217	1.08185	2.27157	nMLF
23	2	nMLF	174	444	2	191217	0.0227574	0.499399	nMLF
23	2	nMLF	174	444	2	191217	0.331879	0.87869	nMLF
23	2	nMLF	174	444	2	191217	0.18206	0.853404	nMLF
23	2	nMLF	174	444	2	191217	0.404577	1.3212	nMLF
25	1	nMLF	358	432.5	2	191217	-1.03188	0.518072	nMLF
25	1	nMLF	358	432.5	2	191217	-2.00951	0.176754	nMLF
25	1	nMLF	358	432.5	2	191217	0.0420552	1.54202	nMLF
25	1	nMLF	358	432.5	2	191217	3.84958	3.90687	nMLF
25	1.5	nMLF	358	432.5	2	191217	0.249042	1.14943	nMLF
25	1.5	nMLF	358	432.5	2	191217	-0.164998	0.877518	nMLF
25	1.5	nMLF	358	432.5	2	191217	1.46706	1.56965	nMLF
25	1.5	nMLF	358	432.5	2	191217	-0.406007	0.531455	nMLF
25	2	nMLF	358	432.5	2	191217	0.471259	1.2379	nMLF
25	2	nMLF	358	432.5	2	191217	2.70315	2.40226	nMLF
25	2	nMLF	358	432.5	2	191217	-1.25077	0.527025	nMLF
25	2	nMLF	358	432.5	2	191217	0.0606692	1.45851	nMLF
27	1	ARRN	349	309	2	191217	-1.11227	0.906974	P
27	1	ARRN	349	309	2	191217	-0.149528	1.51979	P
27	1	ARRN	349	309	2	191217	-0.883687	0.661846	P
27	1	ARRN	349	309	2	191217	0.976223	3.23569	P
27	1.5	ARRN	349	309	2	191217	-0.374611	0.833852	P
27	1.5	ARRN	349	309	2	191217	0.449907	1.30678	P
27	1.5	ARRN	349	309	2	191217	0.688239	0.995644	P
27	1.5	ARRN	349	309	2	191217	0.317984	1.34412	P
27	2	ARRN	349	309	2	191217	3.01986	2.79032	P
27	2	ARRN	349	309	2	191217	1.50096	2.40673	P
27	2	ARRN	349	309	2	191217	-0.191796	1.91177	P
27	2	ARRN	349	309	2	191217	6.98509	5.35173	P
30	1	ARRN	370	213	2	191217	0.583188	1.5419	P
30	1	ARRN	370	213	2	191217	-0.825665	0.584432	P
30	1	ARRN	370	213	2	191217	-0.304651	0.8953	P
30	1	ARRN	370	213	2	191217	0.95996	3.27033	P
30	1.5	ARRN	370	213	2	191217	0.117485	0.96238	P
30	1.5	ARRN	370	213	2	191217	0.11811	1.36233	P
30	1.5	ARRN	370	213	2	191217	0.198725	1.26234	P
30	1.5	ARRN	370	213	2	191217	3.48331	4.32446	P
30	2	ARRN	370	213	2	191217	-0.0953984	0.947749	P
30	2	ARRN	370	213	2	191217	0.855468	2.63125	P
30	2	ARRN	370	213	2	191217	2.46415	3.95311	P
30	2	ARRN	370	213	2	191217	1.02008	3.09265	P
31	1	nMLF	307	406	2	191217	2.51568	2.17685	nMLF
31	1	nMLF	307	406	2	191217	-0.0694871	1.18067	nMLF
31	1	nMLF	307	406	2	191217	1.37068	3.06235	nMLF
31	1	nMLF	307	406	2	191217	1.07367	2.50892	nMLF
31	1.5	nMLF	307	406	2	191217	-0.577018	0.925697	nMLF
31	1.5	nMLF	307	406	2	191217	-0.433843	1.16021	nMLF
31	1.5	nMLF	307	406	2	191217	0.153049	1.66626	nMLF
31	1.5	nMLF	307	406	2	191217	6.65823	5.78869	nMLF
31	2	nMLF	307	406	2	191217	0.306537	1.44035	nMLF
31	2	nMLF	307	406	2	191217	0.592761	2.53601	nMLF
31	2	nMLF	307	406	2	191217	2.51877	3.06537	nMLF
31	2	nMLF	307	406	2	191217	0.207436	2.15438	nMLF
33	1	ARRN	128	303	2	191217	-0.450335	0.386001	P
33	1	ARRN	128	303	2	191217	0.0952136	0.926402	P
33	1	ARRN	128	303	2	191217	0.349974	1.09367	P
33	1	ARRN	128	303	2	191217	1.06987	1.83994	P
33	1.5	ARRN	128	303	2	191217	-0.084174	1.20157	P
33	1.5	ARRN	128	303	2	191217	0.633554	2.25535	P
33	1.5	ARRN	128	303	2	191217	2.38836	4.55568	P
33	1.5	ARRN	128	303	2	191217	4.19135	4.8641	P
33	2	ARRN	128	303	2	191217	3.81719	5.99102	P
33	2	ARRN	128	303	2	191217	6.01924	7.24824	P
33	2	ARRN	128	303	2	191217	3.81078	5.70879	P
33	2	ARRN	128	303	2	191217	2.31366	3.60487	P
35	1	nMLF	332	443	2	191217	-0.570073	0.461879	nMLF
35	1	nMLF	332	443	2	191217	-0.149953	0.588421	nMLF
35	1	nMLF	332	443	2	191217	-0.17273	0.423916	nMLF
35	1	nMLF	332	443	2	191217	-0.252452	0.411262	nMLF
35	1.5	nMLF	332	443	2	191217	-0.0764275	0.770591	nMLF
35	1.5	nMLF	332	443	2	191217	-0.320869	0.656897	nMLF
35	1.5	nMLF	332	443	2	191217	-0.285498	0.454775	nMLF
35	1.5	nMLF	332	443	2	191217	3.84032	3.0192	nMLF
35	2	nMLF	332	443	2	191217	-0.544523	0.442702	nMLF
35	2	nMLF	332	443	2	191217	0.134708	1.32811	nMLF
35	2	nMLF	332	443	2	191217	0.921452	1.32811	nMLF
35	2	nMLF	332	443	2	191217	0.173286	1.02454	nMLF
36	1	nMLF	207.5	431	2	191217	-0.372509	0.850362	nMLF
36	1	nMLF	207.5	431	2	191217	-0.266531	0.659982	nMLF
36	1	nMLF	207.5	431	2	191217	7.2579	6.90443	nMLF
36	1	nMLF	207.5	431	2	191217	-0.833862	0.58383	nMLF
36	1.5	nMLF	207.5	431	2	191217	0.313856	1.31411	nMLF
36	1.5	nMLF	207.5	431	2	191217	-0.093136	1.12274	nMLF
36	1.5	nMLF	207.5	431	2	191217	-0.127584	0.944118	nMLF
36	1.5	nMLF	207.5	431	2	191217	0.845879	1.69686	nMLF
36	2	nMLF	207.5	431	2	191217	-0.371759	0.826131	nMLF
36	2	nMLF	207.5	431	2	191217	0.180478	1.33452	nMLF
36	2	nMLF	207.5	431	2	191217	0.299314	1.62684	nMLF
36	2	nMLF	207.5	431	2	191217	0.318378	1.25826	nMLF
37	1	MRRN	241	137	2	191217	1.98519	2.32418	Med
37	1	MRRN	241	137	2	191217	1.29937	3.43208	Med
37	1	MRRN	241	137	2	191217	1.82924	4.32322	Med
37	1	MRRN	241	137	2	191217	2.57647	6.18979	Med
37	1.5	MRRN	241	137	2	191217	7.04941	13.4332	Med
37	1.5	MRRN	241	137	2	191217	4.02815	8.89104	Med
37	1.5	MRRN	241	137	2	191217	3.71285	7.12733	Med
37	1.5	MRRN	241	137	2	191217	6.65499	8.92728	Med
37	2	MRRN	241	137	2	191217	3.9746	7.48682	Med
37	2	MRRN	241	137	2	191217	6.69442	9.88261	Med
37	2	MRRN	241	137	2	191217	8.80271	7.53474	Med
37	2	MRRN	241	137	2	191217	1.90345	3.88117	Med
40	1	ARRN	166	366	2	191217	-0.451128	0.276332	PP
40	1	ARRN	166	366	2	191217	-0.33931	0.481974	PP
40	1	ARRN	166	366	2	191217	0.370799	1.15031	PP
40	1	ARRN	166	366	2	191217	0.242272	0.867553	PP
40	1.5	ARRN	166	366	2	191217	1.18282	1.46815	PP
40	1.5	ARRN	166	366	2	191217	0.190859	0.983021	PP
40	1.5	ARRN	166	366	2	191217	0.931316	2.23414	PP
40	1.5	ARRN	166	366	2	191217	-0.213839	1.25112	PP
40	2	ARRN	166	366	2	191217	0.780069	2.02382	PP
40	2	ARRN	166	366	2	191217	4.04253	6.75035	PP
40	2	ARRN	166	366	2	191217	0.228001	1.60113	PP
40	2	ARRN	166	366	2	191217	0.465608	1.2809	PP
42	1	MRRN	258	180	2	191217	1.24672	1.35051	RP
42	1	MRRN	258	180	2	191217	-0.545204	0.58772	RP
42	1	MRRN	258	180	2	191217	-0.36076	0.562711	RP
42	1	MRRN	258	180	2	191217	-0.236339	0.537702	RP
42	1.5	MRRN	258	180	2	191217	-0.485195	0.622045	RP
42	1.5	MRRN	258	180	2	191217	-0.242598	0.883304	RP
42	1.5	MRRN	258	180	2	191217	0.121921	0.622045	RP
42	1.5	MRRN	258	180	2	191217	3.01816	3.40881	RP
42	2	MRRN	258	180	2	191217	-0.801574	1.80723	RP
42	2	MRRN	258	180	2	191217	5.26924	3.89722	RP
42	2	MRRN	258	180	2	191217	-0.942955	0.66388	RP
43	1	ARRN	155	221	2	191217	0.288161	1.46268	P
43	1	ARRN	155	221	2	191217	-0.586948	0.775097	P
43	1	ARRN	155	221	2	191217	1.24953	2.68784	P
43	1	ARRN	155	221	2	191217	1.55082	4.28804	P
43	1.5	ARRN	155	221	2	191217	-0.622236	0.720152	P
43	1.5	ARRN	155	221	2	191217	-0.397347	0.846494	P
43	1.5	ARRN	155	221	2	191217	-1.08212	0.0884397	P
43	1.5	ARRN	155	221	2	191217	1.50663	1.8446	P
43	2	ARRN	155	221	2	191217	-1.15189	0.256812	P
43	2	ARRN	155	221	2	191217	-1.21704	0.544942	P
43	2	ARRN	155	221	2	191217	0.766051	1.32164	P
43	2	ARRN	155	221	2	191217	-0.0488569	0.908237	P
44	1	MRRN	327	65	2	191217	0.0437445	0.837395	Med
44	1	MRRN	327	65	2	191217	-0.36183	0.624922	Med
44	1	MRRN	327	65	2	191217	3.86827	3.29959	Med
44	1	MRRN	327	65	2	191217	-0.35933	0.312461	Med
44	1.5	MRRN	327	65	2	191217	-0.0713749	0.901578	Med
44	1.5	MRRN	327	65	2	191217	-0.277986	0.363135	Med
44	1.5	MRRN	327	65	2	191217	-0.229777	0.601052	Med
44	1.5	MRRN	327	65	2	191217	1.33484	2.5169	Med
44	2	MRRN	327	65	2	191217	-0.15982	0.849045	Med
44	2	MRRN	327	65	2	191217	0.458859	1.27357	Med
44	2	MRRN	327	65	2	191217	1.33662	2.12261	Med
44	2	MRRN	327	65	2	191217	0.194157	1.2486	Med
47	1	ARRN	168	290	2	191217	-0.759798	0.467762	P
47	1	ARRN	168	290	2	191217	0.417193	1.9469	P
47	1	ARRN	168	290	2	191217	0.0151707	1.45386	P
47	1	ARRN	168	290	2	191217	0.97598	2.23767	P
47	1.5	ARRN	168	290	2	191217	-0.644656	0.739256	P
47	1.5	ARRN	168	290	2	191217	0.639018	1.66646	P
47	1.5	ARRN	168	290	2	191217	1.04498	1.91705	P
47	1.5	ARRN	168	290	2	191217	1.73036	3.22015	P
47	2	ARRN	168	290	2	191217	1.29481	2.59464	P
47	2	ARRN	168	290	2	191217	2.23678	3.98596	P
47	2	ARRN	168	290	2	191217	2.20669	3.17122	P
47	2	ARRN	168	290	2	191217	2.34457	3.93582	P
52	1	nMLF	204	448	2	191217	0.117814	1.07328	nMLF
52	1	nMLF	204	448	2	191217	0.545275	1.4187	nMLF
52	1	nMLF	204	448	2	191217	3.10449	6.48902	nMLF
52	1	nMLF	204	448	2	191217	3.06316	5.84752	nMLF
52	1.5	nMLF	204	448	2	191217	0.0720551	0.75188	nMLF
52	1.5	nMLF	204	448	2	191217	0.498747	2.16792	nMLF
52	1.5	nMLF	204	448	2	191217	0.885965	2.69424	nMLF
52	1.5	nMLF	204	448	2	191217	2.68233	5.18797	nMLF
52	2	nMLF	204	448	2	191217	0.276914	0.995644	nMLF
52	2	nMLF	204	448	2	191217	0.559428	1.65526	nMLF
52	2	nMLF	204	448	2	191217	1.36092	2.46422	nMLF
52	2	nMLF	204	448	2	191217	1.97822	3.84568	nMLF
59	1	ARRN	151	313	2	191217	-0.132871	0.519931	PP
59	1	ARRN	151	313	2	191217	-0.0250337	0.917902	PP
59	1	ARRN	151	313	2	191217	0.866551	1.61114	PP
59	1	ARRN	151	313	2	191217	0.788882	2.2402	PP
59	1.5	ARRN	151	313	2	191217	-0.0603493	0.706215	PP
59	1.5	ARRN	151	313	2	191217	0.922573	1.70776	PP
59	1.5	ARRN	151	313	2	191217	0.947612	1.86184	PP
59	1.5	ARRN	151	313	2	191217	2.21816	2.94042	PP
59	2	ARRN	151	313	2	191217	3.01345	4.29212	PP
59	2	ARRN	151	313	2	191217	3.50032	4.59962	PP
59	2	ARRN	151	313	2	191217	4.04612	5.16336	PP
59	2	ARRN	151	313	2	191217	3.14029	4.49712	PP
63	1	ARRN	176	272	2	191217	-0.320213	0.202506	P
63	1	ARRN	176	272	2	191217	0.187318	0.873307	P
63	1	ARRN	176	272	2	191217	0.368941	1.29098	P
63	1	ARRN	176	272	2	191217	0.975826	1.70864	P
63	1.5	ARRN	176	272	2	191217	0.39873	1.00317	P
63	1.5	ARRN	176	272	2	191217	0.497143	1.51111	P
63	1.5	ARRN	176	272	2	191217	0.68381	1.90476	P
63	1.5	ARRN	176	272	2	191217	1.24381	2.34921	P
63	2	ARRN	176	272	2	191217	1.27008	2.20114	P
63	2	ARRN	176	272	2	191217	3.48577	4.95889	P
63	2	ARRN	176	272	2	191217	2.11828	3.03605	P
63	2	ARRN	176	272	2	191217	1.65781	2.70715	P
64	1	ARRN	179	238	2	191217	0.513824	0.997349	P
64	1	ARRN	179	238	2	191217	0.086479	0.858477	P
64	1	ARRN	179	238	2	191217	0.733493	1.55283	P
64	1	ARRN	179	238	2	191217	1.16526	2.56281	P
64	1.5	ARRN	179	238	2	191217	-1.47893	0.363773	P
64	1.5	ARRN	179	238	2	191217	0.38008	1.30457	P
64	1.5	ARRN	179	238	2	191217	-0.337431	1.53036	P
64	1.5	ARRN	179	238	2	191217	2.88949	3.04817	P
64	2	ARRN	179	238	2	191217	0.598963	3.61626	P
64	2	ARRN	179	238	2	191217	1.02492	3.02917	P
64	2	ARRN	179	238	2	191217	2.84617	3.94104	P
64	2	ARRN	179	238	2	191217	1.6014	3.47886	P
1	0.5	ARRN	177	268	F2-00	200625	-1.4178	2.69371	P
1	1	ARRN	177	268	F2-00	200625	4.62627	8.04712	P
1	1.5	ARRN	177	268	F2-00	200625	0.455615	4.42488	P
1	2	ARRN	177	268	F2-00	200625	1.29835	5.9648	P
2	0.5	MRRN	206	91	F2-00	200625	0.386851	3.23964	Med
5	0.5	MRRN	307	187	F2-00	200625	0.284358	2.00586	RP
5	1	MRRN	307	187	F2-00	200625	22.4386	28.2844	RP
8	1	MRRN	262	178	F2-00	200625	0.517395	11.1414	RP
8	1.5	MRRN	262	178	F2-00	200625	5.58725	13.164	RP
8	2	MRRN	262	178	F2-00	200625	5.66155	9.39227	RP
10	0.5	ARRN	305	292	F2-00	200625	0.706512	6.78842	P
10	1	ARRN	305	292	F2-00	200625	5.03716	5.84196	P
10	1.5	ARRN	305	292	F2-00	200625	-0.700226	7.48352	P
10	2	ARRN	305	292	F2-00	200625	-3.31931	6.41638	P
12	0.5	ARRN	212	260	F2-00	200625	1.21867	3.24906	P
12	1	ARRN	212	260	F2-00	200625	4.56768	7.76124	P
12	1.5	ARRN	212	260	F2-00	200625	12.9884	17.9923	P
12	2	ARRN	212	260	F2-00	200625	17.8393	24.296	P
13	0.5	MRRN	264	119	F2-00	200625	-2.59503	4.35372	Med
13	1	MRRN	264	119	F2-00	200625	28.5347	21.0185	Med
13	1.5	MRRN	264	119	F2-00	200625	-0.421419	3.7751	Med
13	2	MRRN	264	119	F2-00	200625	1.41391	6.78356	Med
22	0.5	ARRN	173	287	F2-00	200625	1.24694	3.36492	P
22	1	ARRN	173	287	F2-00	200625	10.7488	18.8946	P
22	1.5	ARRN	173	287	F2-00	200625	9.97063	18.1483	P
22	2	ARRN	173	287	F2-00	200625	13.2245	19.8222	P
26	0.5	nMLF	311	474	F2-00	200625	2.66238	6.3248	nMLF
26	1	nMLF	311	474	F2-00	200625	4.3596	7.41241	nMLF
26	1.5	nMLF	311	474	F2-00	200625	9.00284	13.7051	nMLF
26	2	nMLF	311	474	F2-00	200625	9.70377	10.4977	nMLF
31	0.5	MRRN	286	147	F2-00	200625	1.84789	2.81803	Med
31	1	MRRN	286	147	F2-00	200625	3.6249	9.7626	Med
31	1.5	MRRN	286	147	F2-00	200625	10.5252	14.3051	Med
31	2	MRRN	286	147	F2-00	200625	10.4117	14.3599	Med
35	0.5	ARRN	171	317	F2-00	200625	0.62712	4.36688	PP
35	1	ARRN	171	317	F2-00	200625	8.98029	13.9306	PP
35	1.5	ARRN	171	317	F2-00	200625	1.49041	6.81392	PP
35	2	ARRN	171	317	F2-00	200625	6.82769	8.11206	PP
46	0.5	ARRN	202	227	F2-00	200625	0.934669	3.54393	P
46	1	ARRN	202	227	F2-00	200625	1.01541	4.87307	P
46	1.5	ARRN	202	227	F2-00	200625	6.76619	8.79264	P
46	2	ARRN	202	227	F2-00	200625	8.92837	12.2911	P
50	0.5	MRRN	220	194	F2-00	200625	-0.197724	3.75169	RP
50	1	MRRN	220	194	F2-00	200625	4.76123	8.41743	RP
50	1.5	MRRN	220	194	F2-00	200625	5.29498	8.13575	RP
50	2	MRRN	220	194	F2-00	200625	9.92033	13.9225	RP
66	0.5	ARRN	370	288	F2-00	200625	1.63762	3.97116	P
66	1	ARRN	370	288	F2-00	200625	-1.03656	1.88013	P
66	1.5	ARRN	370	288	F2-00	200625	1.01461	3.15964	P
66	2	ARRN	370	288	F2-00	200625	1.85466	5.70069	P
67	0.5	ARRN	320	227	F2-00	200625	1.12506	2.31707	P
67	1	ARRN	320	227	F2-00	200625	0.18862	2.05433	P
67	1.5	ARRN	320	227	F2-00	200625	5.24934	7.44357	P
67	2	ARRN	320	227	F2-00	200625	4.63663	8.83218	P
116	0.5	nMLF	292	445	F2-00	200625	2.01832	3.96354	nMLF
116	1	nMLF	292	445	F2-00	200625	2.18457	4.22468	nMLF
116	1.5	nMLF	292	445	F2-00	200625	2.02806	5.50297	nMLF
116	2	nMLF	292	445	F2-00	200625	1.2467	5.91957	nMLF
120	0.5	MRRN	246	151	F2-00	200625	0.395232	3.43841	RP
120	1	MRRN	246	151	F2-00	200625	0.651654	3.59552	RP
120	1.5	MRRN	246	151	F2-00	200625	1.59744	5.37247	RP
120	2	MRRN	246	151	F2-00	200625	1.67171	4.0891	RP
149	0.5	nMLF	268	441	F2-00	200625	2.65537	5.07053	nMLF
149	1	nMLF	268	441	F2-00	200625	-0.467279	7.84504	nMLF
149	1.5	nMLF	268	441	F2-00	200625	0.334823	5.60489	nMLF
149	2	nMLF	268	441	F2-00	200625	-1.02138	6.3786	nMLF
209	0.5	ARRN	196	275	F2-00	200625	-0.112468	3.45924	P
209	1	ARRN	196	275	F2-00	200625	6.53553	10.5443	P
209	1.5	ARRN	196	275	F2-00	200625	6.4984	12.3633	P
209	2	ARRN	196	275	F2-00	200625	2.86286	5.64678	P
211	0.5	MRRN	290	155	F2-00	200625	1.98457	6.47534	RP
211	1	MRRN	290	155	F2-00	200625	6.97258	16.0188	RP
211	1.5	MRRN	290	155	F2-00	200625	9.28754	19.4139	RP
211	2	MRRN	290	155	F2-00	200625	8.60054	14.2922	RP
212	0.5	MRRN	273	163	F2-00	200625	0.0109125	4.53128	RP
212	1	MRRN	273	163	F2-00	200625	0.398725	5.31982	RP
212	1.5	MRRN	273	163	F2-00	200625	4.5824	8.16443	RP
212	2	MRRN	273	163	F2-00	200625	2.6209	9.35327	RP
213	0.5	ARRN	344	266	F2-00	200625	1.64992	2.34796	P
213	1	ARRN	344	266	F2-00	200625	2.76208	6.9676	P
213	1.5	ARRN	344	266	F2-00	200625	4.75436	6.4228	P
213	2	ARRN	344	266	F2-00	200625	5.07588	7.42851	P
296	0.5	MRRN	233	93	F2-00	200625	2.00194	6.00525	Med
296	1	MRRN	233	93	F2-00	200625	5.81779	11.4382	Med
296	1.5	MRRN	233	93	F2-00	200625	6.42368	13.067	Med
296	2	MRRN	233	93	F2-00	200625	6.23516	8.71302	Med
320	0.5	nMLF	248	447	F2-00	200625	-1.50281	2.98185	nMLF
320	1	nMLF	248	447	F2-00	200625	1.86015	5.17768	nMLF
320	1.5	nMLF	248	447	F2-00	200625	2.13959	5.40894	nMLF
320	2	nMLF	248	447	F2-00	200625	1.46496	4.56274	nMLF
382	0.5	nMLF	298	452	F2-00	200625	2.40258	3.67183	nMLF
382	1	nMLF	298	452	F2-00	200625	-1.15641	3.88578	nMLF
382	1.5	nMLF	298	452	F2-00	200625	1.43109	5.03505	nMLF
382	2	nMLF	298	452	F2-00	200625	0.434397	6.34358	nMLF
384	0.5	nMLF	295	462	F2-00	200625	0.13417	4.51457	nMLF
384	1	nMLF	295	462	F2-00	200625	1.26296	6.44158	nMLF
384	1.5	nMLF	295	462	F2-00	200625	0.284297	2.72764	nMLF
384	2	nMLF	295	462	F2-00	200625	-1.659	3.02473	nMLF
503	0.5	MRRN	239	63	F2-00	200625	-3.43935	3.7488	Med
503	1	MRRN	239	63	F2-00	200625	-0.648518	7.33656	Med
503	1.5	MRRN	239	63	F2-00	200625	1.34631	6.61223	Med
503	2	MRRN	239	63	F2-00	200625	2.40671	5.66441	Med
648	0.5	MRRN	233	160	F2-00	200625	0.858479	5.60986	RP
648	1	MRRN	233	160	F2-00	200625	3.58597	9.71112	RP
648	1.5	MRRN	233	160	F2-00	200625	4.89232	12.3497	RP
648	2	MRRN	233	160	F2-00	200625	7.44622	9.9035	RP
751	0.5	nMLF	201	436	F2-00	200625	1.41475	6.32469	nMLF
751	1	nMLF	201	436	F2-00	200625	0.47655	4.35288	nMLF
751	1.5	nMLF	201	436	F2-00	200625	-0.874514	3.42024	nMLF
751	2	nMLF	201	436	F2-00	200625	1.39715	9.25213	nMLF
885	0.5	MRRN	240	153	F2-00	200625	0.760179	3.69676	RP
885	1	MRRN	240	153	F2-00	200625	1.41167	8.00314	RP
885	1.5	MRRN	240	153	F2-00	200625	5.80435	9.15204	RP
885	2	MRRN	240	153	F2-00	200625	6.19181	10.2924	RP
956	0.5	MRRN	295	111	F2-00	200625	-1.55344	2.98886	Med
956	1	MRRN	295	111	F2-00	200625	-0.39636	3.95802	Med
956	1.5	MRRN	295	111	F2-00	200625	1.25688	3.63161	Med
956	2	MRRN	295	111	F2-00	200625	0.156946	5.17587	Med
0	0.5	nMLF	329	459	3	200625	1.90397	2.30511	nMLF
0	1	nMLF	329	459	3	200625	2.0373	3.18797	nMLF
0	1.5	nMLF	329	459	3	200625	1.57915	2.88216	nMLF
0	2	nMLF	329	459	3	200625	2.56071	2.84649	nMLF
0	3	nMLF	329	459	3	200625	6.42451	4.92235	nMLF
1	0.5	nMLF	190	458	3	200625	-1.29296	1.85023	nMLF
1	1	nMLF	190	458	3	200625	0.237829	3.74308	nMLF
1	1.5	nMLF	190	458	3	200625	2.25852	4.34225	nMLF
1	2	nMLF	190	458	3	200625	5.92227	5.32225	nMLF
1	3	nMLF	190	458	3	200625	1.05892	3.68641	nMLF
2	0.5	nMLF	306	439	3	200625	0.497145	2.37535	nMLF
2	1	nMLF	306	439	3	200625	2.7588	8.57572	nMLF
2	1.5	nMLF	306	439	3	200625	8.91869	19.5525	nMLF
2	2	nMLF	306	439	3	200625	9.14813	17.4237	nMLF
2	3	nMLF	306	439	3	200625	8.29963	17.9374	nMLF
3	0.5	nMLF	182.5	428	3	200625	-1.03261	2.17391	nMLF
3	1	nMLF	182.5	428	3	200625	0.200818	3.52466	nMLF
3	1.5	nMLF	182.5	428	3	200625	1.8549	4.17897	nMLF
3	2	nMLF	182.5	428	3	200625	4.12985	6.38451	nMLF
3	3	nMLF	182.5	428	3	200625	0.908853	4.04981	nMLF
5	0.5	nMLF	326	436	3	200625	1.88574	4.47052	nMLF
5	1	nMLF	326	436	3	200625	-0.134878	3.25913	nMLF
5	1.5	nMLF	326	436	3	200625	1.61696	5.37645	nMLF
5	2	nMLF	326	436	3	200625	3.03231	6.31078	nMLF
5	3	nMLF	326	436	3	200625	2.15457	5.96556	nMLF
7	0.5	MRRN	314	205	3	200625	0.672175	3.00603	RP
7	1	MRRN	314	205	3	200625	26.5885	35.3081	RP
9	0.5	MRRN	207	205	3	200625	0.25537	3.15702	RP
9	2	MRRN	207	205	3	200625	36.5229	39.8198	RP
9	3	MRRN	207	205	3	200625	34.1929	36.7884	RP
12	0.5	ARRN	175	286	3	200625	0.558061	2.90713	P
12	1	ARRN	175	286	3	200625	-1.59282	2.95569	P
12	1.5	ARRN	175	286	3	200625	0.562385	3.76361	P
12	2	ARRN	175	286	3	200625	2.58467	8.80311	P
12	3	ARRN	175	286	3	200625	2.37558	7.54227	P
15	0.5	nMLF	158	433	3	200625	-1.17286	4.35088	nMLF
15	1	nMLF	158	433	3	200625	0.687083	5.84002	nMLF
15	1.5	nMLF	158	433	3	200625	-0.725682	4.8091	nMLF
15	2	nMLF	158	433	3	200625	-3.74267	4.74625	nMLF
15	3	nMLF	158	433	3	200625	-0.271832	6.60315	nMLF
17	0.5	MRRN	309	115	3	200625	1.06477	3.54039	Med
17	1	MRRN	309	115	3	200625	9.92799	15.5671	Med
17	1.5	MRRN	309	115	3	200625	16.321	24.3489	Med
17	2	MRRN	309	115	3	200625	16.5187	22.399	Med
17	3	MRRN	309	115	3	200625	19.1474	24.1427	Med
25	0.5	ARRN	338	282	3	200625	-0.810971	3.34335	P
25	1	ARRN	338	282	3	200625	5.78763	11.2758	P
25	1.5	ARRN	338	282	3	200625	6.4193	10.7519	P
25	2	ARRN	338	282	3	200625	6.77452	8.18861	P
25	3	ARRN	338	282	3	200625	10.0237	10.1919	P
27	0.5	MRRN	226	164	3	200625	0.351103	2.91624	RP
27	1	MRRN	226	164	3	200625	7.57627	17.1037	RP
27	1.5	MRRN	226	164	3	200625	14.3749	21.4023	RP
27	2	MRRN	226	164	3	200625	18.8455	27.4952	RP
27	3	MRRN	226	164	3	200625	17.7589	24.6018	RP
30	0.5	MRRN	292	175	3	200625	-0.0754443	2.64055	RP
30	1	MRRN	292	175	3	200625	4.40868	8.62568	RP
30	1.5	MRRN	292	175	3	200625	7.73184	15.651	RP
30	2	MRRN	292	175	3	200625	14.5291	23.2306	RP
30	3	MRRN	292	175	3	200625	12.9583	17.6811	RP
33	0.5	MRRN	189	201.5	3	200625	1.69955	3.75707	RP
33	1	MRRN	189	201.5	3	200625	21.726	29.9257	RP
33	1.5	MRRN	189	201.5	3	200625	19.6994	30.2131	RP
33	2	MRRN	189	201.5	3	200625	20.0453	30.9964	RP
33	3	MRRN	189	201.5	3	200625	18.7382	28.9379	RP
42	0.5	MRRN	221.5	123	3	200625	0.687408	2.88321	Med
42	1	MRRN	221.5	123	3	200625	6.25088	9.41884	Med
42	1.5	MRRN	221.5	123	3	200625	10.8292	10.8879	Med
42	2	MRRN	221.5	123	3	200625	9.89072	12.0909	Med
42	3	MRRN	221.5	123	3	200625	9.21355	10.7209	Med
46	0.5	ARRN	322	242	3	200625	0.671263	1.98762	P
46	1	ARRN	322	242	3	200625	3.92529	6.98878	P
46	1.5	ARRN	322	242	3	200625	6.04855	9.58221	P
46	2	ARRN	322	242	3	200625	6.87593	10.0169	P
46	3	ARRN	322	242	3	200625	6.4187	9.15558	P
52	0.5	MRRN	234	176.5	3	200625	0.61137	3.66916	RP
52	1	MRRN	234	176.5	3	200625	7.67254	14.9606	RP
52	1.5	MRRN	234	176.5	3	200625	12.9385	22.7326	RP
52	2	MRRN	234	176.5	3	200625	14.6293	24.3223	RP
52	3	MRRN	234	176.5	3	200625	12.916	18.3623	RP
60	0.5	MRRN	279	180	3	200625	-0.456198	3.56329	RP
60	1	MRRN	279	180	3	200625	4.4937	8.24302	RP
60	1.5	MRRN	279	180	3	200625	7.96437	12.7992	RP
60	2	MRRN	279	180	3	200625	8.81489	13.2164	RP
60	3	MRRN	279	180	3	200625	8.8981	11.2559	RP
67	0.5	ARRN	188	244	3	200625	0.485017	3.68548	P
67	1	ARRN	188	244	3	200625	4.58239	8.62782	P
67	1.5	ARRN	188	244	3	200625	4.96567	11.7275	P
67	2	ARRN	188	244	3	200625	9.8537	13.9009	P
67	3	ARRN	188	244	3	200625	5.71634	8.42105	P
190	0.5	nMLF	202	453.5	3	200625	-0.199356	5.06569	nMLF
190	1	nMLF	202	453.5	3	200625	-0.0194126	5.65455	nMLF
190	1.5	nMLF	202	453.5	3	200625	1.43926	5.75999	nMLF
190	2	nMLF	202	453.5	3	200625	1.02778	4.04055	nMLF
190	3	nMLF	202	453.5	3	200625	5.11263	6.85619	nMLF
364	0.5	MRRN	289	164	3	200625	1.09532	2.57674	RP
364	1	MRRN	289	164	3	200625	1.19782	3.30875	RP
364	1.5	MRRN	289	164	3	200625	1.91407	7.1649	RP
364	2	MRRN	289	164	3	200625	3.7284	8.27615	RP
364	3	MRRN	289	164	3	200625	3.64755	6.46296	RP
530	0.5	MRRN	301	204	3	200625	-2.35098	2.11256	RP
530	1	MRRN	301	204	3	200625	9.69596	15.2469	RP
530	1.5	MRRN	301	204	3	200625	10.6326	18.0244	RP
530	2	MRRN	301	204	3	200625	9.13554	16.2371	RP
530	3	MRRN	301	204	3	200625	8.62734	14.6939	RP
855	0.5	MRRN	240.5	167	3	200625	2.00882	5.55122	RP
855	1	MRRN	240.5	167	3	200625	4.32375	10.9132	RP
855	1.5	MRRN	240.5	167	3	200625	0.435961	13.3315	RP
855	2	MRRN	240.5	167	3	200625	8.37116	10.3279	RP
855	3	MRRN	240.5	167	3	200625	7.16061	11.4632	RP
9	0.5	nMLF	174	426	2	200625	-0.496556	2.05511	nMLF
9	1	nMLF	174	426	2	200625	-0.285796	3.13692	nMLF
9	1.5	nMLF	174	426	2	200625	0.418327	2.84576	nMLF
9	2	nMLF	174	426	2	200625	1.00701	3.24272	nMLF
9	3	nMLF	174	426	2	200625	0.897066	4.38076	nMLF
11	0.5	ARRN	207	245	2	200625	1.21394	2.58159	P
11	1	ARRN	207	245	2	200625	22.5871	28.2082	P
11	1.5	ARRN	207	245	2	200625	21.1818	26.7414	P
11	2	ARRN	207	245	2	200625	19.4058	22.624	P
11	3	ARRN	207	245	2	200625	10.2779	13.2644	P
23	0.5	MRRN	293	208	2	200625	1.82618	4.40146	RP
23	1	MRRN	293	208	2	200625	11.1883	18.0782	RP
23	1.5	MRRN	293	208	2	200625	15.7409	23.943	RP
23	2	MRRN	293	208	2	200625	14.2087	21.0711	RP
23	3	MRRN	293	208	2	200625	9.27378	13.6084	RP
24	0.5	MRRN	205	167	2	200625	0.503955	3.4273	RP
24	1	MRRN	205	167	2	200625	14.098	29.3411	RP
24	1.5	MRRN	205	167	2	200625	15.0644	28.1674	RP
24	2	MRRN	205	167	2	200625	16.5211	29.353	RP
24	3	MRRN	205	167	2	200625	18.6202	29.6947	RP
26	0.5	MRRN	204	206	2	200625	-0.338081	2.62571	RP
26	1	MRRN	204	206	2	200625	14.7034	20.9592	RP
26	1.5	MRRN	204	206	2	200625	15.3792	22.6575	RP
26	2	MRRN	204	206	2	200625	15.49	18.0367	RP
26	3	MRRN	204	206	2	200625	10.4962	15.0752	RP
28	0.5	ARRN	290	245	2	200625	0.0274045	2.58762	P
28	1	ARRN	290	245	2	200625	13.904	19.2999	P
28	1.5	ARRN	290	245	2	200625	11.7954	15.5861	P
28	2	ARRN	290	245	2	200625	11.1409	13.2378	P
28	3	ARRN	290	245	2	200625	10.3277	12.642	P
31	0.5	nMLF	316	454	2	200625	-0.321999	2.25004	nMLF
31	1	nMLF	316	454	2	200625	1.03063	3.11939	nMLF
31	1.5	nMLF	316	454	2	200625	-0.463506	2.58558	nMLF
31	2	nMLF	316	454	2	200625	2.62168	4.29783	nMLF
31	3	nMLF	316	454	2	200625	2.46755	3.72712	nMLF
35	0.5	MRRN	227	196	2	200625	-0.188195	2.65255	RP
35	1	MRRN	227	196	2	200625	7.94424	14.1074	RP
35	1.5	MRRN	227	196	2	200625	7.88525	11.7939	RP
35	2	MRRN	227	196	2	200625	8.78955	11.9107	RP
35	3	MRRN	227	196	2	200625	5.53714	7.35584	RP
36	0.5	ARRN	178	243	2	200625	0.622568	3.49083	P
36	1	ARRN	178	243	2	200625	7.70452	11.851	P
36	1.5	ARRN	178	243	2	200625	10.2042	14.1438	P
36	2	ARRN	178	243	2	200625	10.2126	12.305	P
36	3	ARRN	178	243	2	200625	6.93231	9.82735	P
41	0.5	ARRN	319	238	2	200625	0.818048	2.89011	P
41	1	ARRN	319	238	2	200625	4.30226	8.96752	P
41	1.5	ARRN	319	238	2	200625	6.37063	11.4054	P
41	2	ARRN	319	238	2	200625	11.2904	15.7793	P
41	3	ARRN	319	238	2	200625	11.1446	19.0535	P
42	0.5	ARRN	214	221	2	200625	0.94503	4.49656	P
42	1	ARRN	214	221	2	200625	9.03429	12.4132	P
42	1.5	ARRN	214	221	2	200625	10.6591	14.4786	P
42	2	ARRN	214	221	2	200625	8.42673	13.8843	P
42	3	ARRN	214	221	2	200625	6.19187	11.3375	P
63	0.5	ARRN	180	281	2	200625	0.227174	1.95803	P
63	1	ARRN	180	281	2	200625	3.01719	6.59317	P
63	1.5	ARRN	180	281	2	200625	3.38158	5.23968	P
63	2	ARRN	180	281	2	200625	3.32682	6.37351	P
63	3	ARRN	180	281	2	200625	1.46712	5.44606	P
74	0.5	nMLF	275	458	2	200625	0.602805	3.07267	nMLF
74	1	nMLF	275	458	2	200625	0.550691	3.21037	nMLF
74	1.5	nMLF	275	458	2	200625	1.81166	4.74449	nMLF
74	2	nMLF	275	458	2	200625	0.388528	2.75167	nMLF
74	3	nMLF	275	458	2	200625	-0.262964	3.17624	nMLF
89	0.5	MRRN	235	163	2	200625	4.6864	6.48558	RP
89	1	MRRN	235	163	2	200625	-0.786284	3.7774	RP
89	1.5	MRRN	235	163	2	200625	1.07629	5.2424	RP
89	2	MRRN	235	163	2	200625	3.55814	6.13438	RP
89	3	MRRN	235	163	2	200625	3.25263	5.71557	RP
92	0.5	ARRN	333	275	2	200625	1.44519	3.02759	P
92	1	ARRN	333	275	2	200625	2.05171	4.88409	P
92	1.5	ARRN	333	275	2	200625	1.85749	6.25466	P
92	2	ARRN	333	275	2	200625	3.93669	6.42512	P
92	3	ARRN	333	275	2	200625	2.89497	6.69444	P
192	0.5	MRRN	267	185	2	200625	-1.52993	2.20718	RP
192	1	MRRN	267	185	2	200625	4.68492	9.63124	RP
192	1.5	MRRN	267	185	2	200625	5.61805	9.76581	RP
192	2	MRRN	267	185	2	200625	4.33266	7.40226	RP
192	3	MRRN	267	185	2	200625	5.15986	7.00113	RP
225	0.5	MRRN	185	208	2	200625	-0.482501	3.54561	RP
225	1	MRRN	185	208	2	200625	8.25819	10.2703	RP
225	1.5	MRRN	185	208	2	200625	6.59094	11.1073	RP
225	2	MRRN	185	208	2	200625	9.23346	11.6127	RP
225	3	MRRN	185	208	2	200625	3.7254	7.98544	RP
504	0.5	ARRN	338	283	2	200625	2.6459	6.2489	P
504	1	ARRN	338	283	2	200625	1.84748	5.13237	P
504	1.5	ARRN	338	283	2	200625	1.57608	6.41847	P
504	2	ARRN	338	283	2	200625	5.50895	9.17423	P
504	3	ARRN	338	283	2	200625	5.5329	7.27344	P
567	0.5	MRRN	270	173	2	200625	1.63073	5.79779	RP
567	1	MRRN	270	173	2	200625	-0.584771	4.52911	RP
567	1.5	MRRN	270	173	2	200625	0.281442	5.23048	RP
567	2	MRRN	270	173	2	200625	0.8329	4.00083	RP
567	3	MRRN	270	173	2	200625	1.69428	4.58791	RP
630	0.5	nMLF	285	461	2	200625	2.67598	3.95321	nMLF
630	1	nMLF	285	461	2	200625	0.525813	4.05555	nMLF
630	1.5	nMLF	285	461	2	200625	0.703528	8.0562	nMLF
630	2	nMLF	285	461	2	200625	0.499698	3.39171	nMLF
630	3	nMLF	285	461	2	200625	-0.380635	3.14504	nMLF
1070	0.5	MRRN	222	156	2	200625	-0.668762	5.53864	RP
1070	1	MRRN	222	156	2	200625	0.150853	5.27247	RP
1070	1.5	MRRN	222	156	2	200625	0.597879	4.21166	RP
1070	2	MRRN	222	156	2	200625	2.90001	6.96871	RP
1070	3	MRRN	222	156	2	200625	0.763344	4.95487	RP
1176	0.5	MRRN	275	163	2	200625	2.23978	5.06747	RP
1176	1	MRRN	275	163	2	200625	2.92019	7.2476	RP
1176	1.5	MRRN	275	163	2	200625	1.7121	5.39582	RP
1176	2	MRRN	275	163	2	200625	4.20952	6.83016	RP
1176	3	MRRN	275	163	2	200625	4.59799	9.10608	RP
5	0.5	MRRN	305	201	4	200625	0.780142	3.03328	RP
5	1	MRRN	305	201	4	200625	15.63	23.7811	RP
9	0.5	ARRN	322	235	4	200625	2.23627	3.60703	P
9	1	ARRN	322	235	4	200625	2.5175	6.49022	P
9	1.5	ARRN	322	235	4	200625	15.1778	20.0786	P
9	2	ARRN	322	235	4	200625	18.7208	23.4821	P
9	3	ARRN	322	235	4	200625	34.9544	36.0334	P
10	0.5	ARRN	201	275	4	200625	1.07047	3.19483	P
10	1	ARRN	201	275	4	200625	2.15894	3.84813	P
10	1.5	ARRN	201	275	4	200625	0.948988	5.62154	P
10	2	ARRN	201	275	4	200625	-2.01034	3.69246	P
10	3	ARRN	201	275	4	200625	-5.60933	2.52868	P
12	0.5	MRRN	309	156	4	200625	0.950046	2.92084	RP
12	1	MRRN	309	156	4	200625	4.74422	14.3578	RP
12	1.5	MRRN	309	156	4	200625	14.1901	23.1669	RP
12	2	MRRN	309	156	4	200625	22.8665	27.3994	RP
12	3	MRRN	309	156	4	200625	40.1518	39.5986	RP
15	0.5	ARRN	143	298	4	200625	-1.91658	3.4002	P
15	1	ARRN	143	298	4	200625	-0.109296	4.21814	P
15	1.5	ARRN	143	298	4	200625	-6.33679	2.57893	P
15	2	ARRN	143	298	4	200625	-7.58634	3.20581	P
15	3	ARRN	143	298	4	200625	-8.97612	5.91452	P
16	0.5	ARRN	211	242	4	200625	-0.172657	2.20617	P
16	1	ARRN	211	242	4	200625	26.5632	30.5287	P
16	1.5	ARRN	211	242	4	200625	16.6576	20.6813	P
16	2	ARRN	211	242	4	200625	17.6876	21.8032	P
16	3	ARRN	211	242	4	200625	7.13604	10.6615	P
21	0.5	ARRN	336	276	4	200625	1.72166	3.88918	P
21	1	ARRN	336	276	4	200625	1.70713	3.76018	P
21	1.5	ARRN	336	276	4	200625	4.73759	7.9296	P
21	2	ARRN	336	276	4	200625	9.53697	13.3068	P
21	3	ARRN	336	276	4	200625	15.8196	15.5364	P
22	0.5	MRRN	294	150	4	200625	2.64818	6.30975	RP
22	1	MRRN	294	150	4	200625	12.277	27.7575	RP
22	2	MRRN	294	150	4	200625	23.7456	37.782	RP
22	3	MRRN	294	150	4	200625	25.359	36.4371	RP
24	0.5	MRRN	235	199	4	200625	0.339374	2.68068	RP
24	1	MRRN	235	199	4	200625	4.28364	6.63367	RP
24	1.5	MRRN	235	199	4	200625	6.0516	10.1416	RP
24	2	MRRN	235	199	4	200625	5.51234	8.42275	RP
24	3	MRRN	235	199	4	200625	4.16312	7.09476	RP
28	0.5	ARRN	185	232	4	200625	0.840562	3.0589	P
28	1	ARRN	185	232	4	200625	3.15353	7.25154	P
28	1.5	ARRN	185	232	4	200625	11.0641	19.0172	P
28	2	ARRN	185	232	4	200625	15.7856	22.178	P
28	3	ARRN	185	232	4	200625	12.2085	22.3778	P
33	0.5	MRRN	236	156	4	200625	0.683724	3.01574	RP
33	1	MRRN	236	156	4	200625	6.84659	11.6761	RP
33	1.5	MRRN	236	156	4	200625	8.823	13.595	RP
33	2	MRRN	236	156	4	200625	9.78822	12.2032	RP
33	3	MRRN	236	156	4	200625	7.85008	12.6559	RP
46	0.5	nMLF	279	464	4	200625	1.89683	4.20481	nMLF
46	1	nMLF	279	464	4	200625	3.65915	7.92333	nMLF
46	1.5	nMLF	279	464	4	200625	0.402224	3.88727	nMLF
46	2	nMLF	279	464	4	200625	-2.22354	2.54534	nMLF
46	3	nMLF	279	464	4	200625	-1.5696	2.72	nMLF
47	0.5	ARRN	309	277	4	200625	0.687168	2.34299	P
47	1	ARRN	309	277	4	200625	1.4457	3.23981	P
47	1.5	ARRN	309	277	4	200625	3.8766	5.38073	P
47	2	ARRN	309	277	4	200625	5.15225	9.24225	P
47	3	ARRN	309	277	4	200625	5.33565	9.12487	P
50	0.5	ARRN	173	262	4	200625	0.43758	5.82661	P
50	1	ARRN	173	262	4	200625	7.84144	13.9149	P
50	1.5	ARRN	173	262	4	200625	8.55462	12.4005	P
50	2	ARRN	173	262	4	200625	11.1254	21.7541	P
50	3	ARRN	173	262	4	200625	13.0507	23.8319	P
52	0.5	ARRN	161	275	4	200625	0.871789	3.39977	P
52	1	ARRN	161	275	4	200625	3.96395	4.48962	P
52	1.5	ARRN	161	275	4	200625	6.10913	6.93411	P
52	2	ARRN	161	275	4	200625	4.90496	9.2456	P
52	3	ARRN	161	275	4	200625	4.23142	7.58508	P
55	0.5	MRRN	276	199	4	200625	0.715672	2.98547	RP
55	1	MRRN	276	199	4	200625	0.517866	2.50275	RP
55	1.5	MRRN	276	199	4	200625	1.91403	4.51836	RP
55	2	MRRN	276	199	4	200625	1.52279	4.1938	RP
55	3	MRRN	276	199	4	200625	2.12841	6.27476	RP
80	0.5	MRRN	283	162	4	200625	1.45588	3.37581	RP
80	1	MRRN	283	162	4	200625	1.58271	2.71755	RP
80	1.5	MRRN	283	162	4	200625	7.56238	10.5159	RP
80	2	MRRN	283	162	4	200625	10.5811	13.3028	RP
80	3	MRRN	283	162	4	200625	9.42327	12.8948	RP
94	0.5	ARRN	331	285	4	200625	0.938272	4.14266	P
94	1	ARRN	331	285	4	200625	0.338742	2.48593	P
94	1.5	ARRN	331	285	4	200625	2.26828	6.5635	P
94	2	ARRN	331	285	4	200625	4.4499	10.6459	P
94	3	ARRN	331	285	4	200625	4.8174	15.9114	P
204	0.5	MRRN	203	200	4	200625	0.815443	3.70912	RP
204	1	MRRN	203	200	4	200625	6.52281	11.6186	RP
204	1.5	MRRN	203	200	4	200625	34.7173	35.244	RP
204	2	MRRN	203	200	4	200625	32.5255	30.2489	RP
204	3	MRRN	203	200	4	200625	31.869	33.4512	RP
210	0.5	MRRN	292	159	4	200625	3.29285	9.28777	RP
210	1	MRRN	292	159	4	200625	8.89206	16.9257	RP
337	0.5	ARRN	213	253	4	200625	-0.0491122	4.9382	P
337	1	ARRN	213	253	4	200625	10.6852	12.7866	P
337	1.5	ARRN	213	253	4	200625	4.90462	6.36588	P
337	2	ARRN	213	253	4	200625	7.57929	11.6183	P
337	3	ARRN	213	253	4	200625	4.413	7.646	P
907	0.5	ARRN	300	241	4	200625	-0.0260254	1.81137	P
907	1	ARRN	300	241	4	200625	1.76675	2.85981	P
907	1.5	ARRN	300	241	4	200625	6.57847	9.21142	P
907	2	ARRN	300	241	4	200625	7.38208	9.20867	P
907	3	ARRN	300	241	4	200625	12.0426	15.0024	P
0	0.5	ARRN	190	249	6	200625	-1.67026	7.75862	P
0	1	ARRN	190	249	6	200625	30.8313	28.511	P
2	0.5	MRRN	315	175.5	6	200625	0.449246	2.43876	RP
2	1	MRRN	315	175.5	6	200625	5.17917	8.00343	RP
4	0.5	MRRN	286	141	6	200625	-0.375715	3.09465	Med
4	1	MRRN	286	141	6	200625	4.2357	10.0593	Med
4	1.5	MRRN	286	141	6	200625	2.11468	7.6661	Med
4	2	MRRN	286	141	6	200625	5.33715	10.1055	Med
4	3	MRRN	286	141	6	200625	3.20547	6.6343	Med
5	0.5	MRRN	228	123	6	200625	-0.348893	2.3633	Med
5	1	MRRN	228	123	6	200625	13.8101	32.0094	Med
5	2	MRRN	228	123	6	200625	24.7989	39.8763	Med
5	3	MRRN	228	123	6	200625	19.7963	35.3404	Med
6	0.5	ARRN	380	278	6	200625	2.03399	7.107	P
6	1	ARRN	380	278	6	200625	5.30908	9.83059	P
6	1.5	ARRN	380	278	6	200625	15.4103	19.2445	P
6	2	ARRN	380	278	6	200625	35.6746	27.4502	P
6	3	ARRN	380	278	6	200625	28.3311	26.5021	P
9	0.5	ARRN	349	252	6	200625	0.456659	3.02846	P
9	1	ARRN	349	252	6	200625	16.1327	23.2271	P
9	1.5	ARRN	349	252	6	200625	15.9825	20.0243	P
9	2	ARRN	349	252	6	200625	24.6337	27.696	P
9	3	ARRN	349	252	6	200625	9.89232	13.5481	P
21	0.5	MRRN	285	125	6	200625	1.17408	4.37483	Med
21	1	MRRN	285	125	6	200625	4.96786	13.3725	Med
21	1.5	MRRN	285	125	6	200625	3.94402	11.2674	Med
21	2	MRRN	285	125	6	200625	5.37824	11.5869	Med
21	3	MRRN	285	125	6	200625	2.93462	10.7133	Med
24	0.5	ARRN	328	213	6	200625	-0.10562	3.18558	P
24	1	ARRN	328	213	6	200625	4.22697	10.2086	P
24	1.5	ARRN	328	213	6	200625	8.30046	16.3154	P
24	2	ARRN	328	213	6	200625	12.9366	16.4969	P
24	3	ARRN	328	213	6	200625	14.2832	18.297	P
25	0.5	MRRN	272	133	6	200625	0.345767	3.62531	Med
25	1	MRRN	272	133	6	200625	1.51003	3.18902	Med
25	1.5	MRRN	272	133	6	200625	1.73478	4.73646	Med
25	2	MRRN	272	133	6	200625	1.31187	5.44086	Med
25	3	MRRN	272	133	6	200625	2.49197	6.47997	Med
26	0.5	nMLF	239	443	6	200625	0.951328	3.03577	nMLF
26	1	nMLF	239	443	6	200625	-0.809582	1.97668	nMLF
26	1.5	nMLF	239	443	6	200625	0.199589	3.61672	nMLF
26	2	nMLF	239	443	6	200625	-0.840336	2.41705	nMLF
26	3	nMLF	239	443	6	200625	-2.14194	3.05814	nMLF
27	0.5	nMLF	286	444	6	200625	0.897475	3.76705	nMLF
27	1	nMLF	286	444	6	200625	-0.522225	2.71781	nMLF
27	1.5	nMLF	286	444	6	200625	-0.199123	2.45501	nMLF
27	2	nMLF	286	444	6	200625	8.62461e-15	2.23803	nMLF
27	3	nMLF	286	444	6	200625	-0.204951	2.99617	nMLF
34	0.5	nMLF	188	417	6	200625	0.85958	2.53382	nMLF
34	1	nMLF	188	417	6	200625	0.706106	3.33282	nMLF
34	1.5	nMLF	188	417	6	200625	-0.0490626	3.06254	nMLF
34	2	nMLF	188	417	6	200625	1.51304	3.53077	nMLF
34	3	nMLF	188	417	6	200625	1.51744	3.08087	nMLF
37	0.5	MRRN	307	131	6	200625	-0.51173	3.58661	Med
37	1	MRRN	307	131	6	200625	3.8773	11.3918	Med
37	1.5	MRRN	307	131	6	200625	5.04483	10.3108	Med
37	2	MRRN	307	131	6	200625	5.26847	15.1132	Med
37	3	MRRN	307	131	6	200625	5.21694	13.4531	Med
38	0.5	MRRN	261	141	6	200625	-0.500432	2.67025	Med
38	1	MRRN	261	141	6	200625	1.31494	4.46389	Med
38	1.5	MRRN	261	141	6	200625	2.17023	3.99089	Med
38	2	MRRN	261	141	6	200625	2.50124	4.14893	Med
38	3	MRRN	261	141	6	200625	1.6637	5.11375	Med
40	0.5	ARRN	347	265	6	200625	-0.771323	3.26969	P
40	1	ARRN	347	265	6	200625	-0.433725	3.41508	P
40	1.5	ARRN	347	265	6	200625	6.97929	15.8889	P
40	2	ARRN	347	265	6	200625	3.53749	13.3536	P
40	3	ARRN	347	265	6	200625	13.6234	34.8912	P
41	0.5	MRRN	286	176	6	200625	-0.988535	1.98546	RP
41	1	MRRN	286	176	6	200625	0.274476	3.01556	RP
41	1.5	MRRN	286	176	6	200625	-1.3437	3.73883	RP
41	2	MRRN	286	176	6	200625	2.13513	3.28135	RP
41	3	MRRN	286	176	6	200625	-0.128388	2.7015	RP
49	0.5	nMLF	176	423	6	200625	-0.164175	4.08602	nMLF
49	1	nMLF	176	423	6	200625	0.460396	3.10767	nMLF
49	1.5	nMLF	176	423	6	200625	-0.37978	3.28757	nMLF
49	2	nMLF	176	423	6	200625	0.668984	4.68816	nMLF
49	3	nMLF	176	423	6	200625	1.0917	3.13132	nMLF
63	0.5	nMLF	200	427	6	200625	1.02431	3.65581	nMLF
63	1	nMLF	200	427	6	200625	0.19305	3.9798	nMLF
63	1.5	nMLF	200	427	6	200625	-0.545064	3.25739	nMLF
63	2	nMLF	200	427	6	200625	1.0172	3.93508	nMLF
63	3	nMLF	200	427	6	200625	0.49867	3.92781	nMLF
188	0.5	ARRN	370	283	6	200625	0.585702	3.9621	P
188	1	ARRN	370	283	6	200625	7.44616	10.6591	P
188	3	ARRN	370	283	6	200625	21.9773	36.8643	P
195	0.5	MRRN	205	167	6	200625	-0.892209	2.69627	RP
195	1	MRRN	205	167	6	200625	1.35217	3.78824	RP
195	1.5	MRRN	205	167	6	200625	4.03908	7.86317	RP
195	2	MRRN	205	167	6	200625	6.38114	9.02931	RP
195	3	MRRN	205	167	6	200625	2.87498	9.68281	RP
203	0.5	ARRN	338	249	6	200625	0.443918	4.90411	P
203	1	ARRN	338	249	6	200625	9.46795	14.0868	P
203	1.5	ARRN	338	249	6	200625	7.94454	10.4789	P
203	2	ARRN	338	249	6	200625	7.47898	8.83345	P
203	3	ARRN	338	249	6	200625	2.5459	7.42441	P
208	0.5	MRRN	233	132	6	200625	0.783607	3.64907	Med
208	1	MRRN	233	132	6	200625	-0.586816	3.66339	Med
208	1.5	MRRN	233	132	6	200625	5.2984	12.2219	Med
208	2	MRRN	233	132	6	200625	5.57693	14.478	Med
208	3	MRRN	233	132	6	200625	7.82167	13.4086	Med
212	0.5	MRRN	302	145	6	200625	-0.218901	4.0547	Med
212	1	MRRN	302	145	6	200625	5.65766	12.2195	Med
212	1.5	MRRN	302	145	6	200625	1.93307	13.3386	Med
212	2	MRRN	302	145	6	200625	4.83404	12.3709	Med
212	3	MRRN	302	145	6	200625	1.72566	9.47512	Med
213	0.5	MRRN	282.5	135	6	200625	-1.20701	4.76749	Med
213	1	MRRN	282.5	135	6	200625	3.1312	6.76317	Med
213	1.5	MRRN	282.5	135	6	200625	1.97697	7.90594	Med
213	2	MRRN	282.5	135	6	200625	2.43183	6.35899	Med
213	3	MRRN	282.5	135	6	200625	2.51684	7.05215	Med
223	0.5	MRRN	252	121	6	200625	1.64578	3.74167	Med
223	1	MRRN	252	121	6	200625	0.580911	4.03969	Med
223	1.5	MRRN	252	121	6	200625	1.58407	5.1887	Med
223	2	MRRN	252	121	6	200625	2.6309	4.81036	Med
223	3	MRRN	252	121	6	200625	2.63567	5.42678	Med
386	0.5	MRRN	234	140	6	200625	0.92204	5.28433	Med
386	1	MRRN	234	140	6	200625	3.05866	10.09	Med
386	1.5	MRRN	234	140	6	200625	7.2269	14.2701	Med
386	2	MRRN	234	140	6	200625	7.96643	15.463	Med
386	3	MRRN	234	140	6	200625	6.55163	15.6774	Med
615	0.5	MRRN	299	135	6	200625	3.01743	6.54513	Med
615	1	MRRN	299	135	6	200625	0.61729	8.96262	Med
615	1.5	MRRN	299	135	6	200625	3.95301	9.61092	Med
615	2	MRRN	299	135	6	200625	4.22	12.4838	Med
615	3	MRRN	299	135	6	200625	3.21845	9.14094	Med
736	0.5	MRRN	252	135	6	200625	1.74246	4.42691	Med
736	1	MRRN	252	135	6	200625	-1.51135	4.12778	Med
736	1.5	MRRN	252	135	6	200625	0.403315	5.7919	Med
736	2	MRRN	252	135	6	200625	1.38133	4.99205	Med
736	3	MRRN	252	135	6	200625	1.99584	9.75996	Med
0	0.5	ARRN	381	289	5	200625	0.357657	2.62429	P
0	1	ARRN	381	289	5	200625	2.91302	5.45915	P
0	3	ARRN	381	289	5	200625	22.8797	39.2198	P
1	0.5	ARRN	196	256	5	200625	0.404513	2.08943	P
1	1	ARRN	196	256	5	200625	1.02095	3.52208	P
1	1.5	ARRN	196	256	5	200625	22.2897	26.4868	P
1	2	ARRN	196	256	5	200625	19.4864	23.3115	P
1	3	ARRN	196	256	5	200625	22.8689	27.3666	P
2	0.5	MRRN	315	179	5	200625	0.997579	3.6987	RP
2	1	MRRN	315	179	5	200625	1.62935	6.51402	RP
2	1.5	MRRN	315	179	5	200625	17.0669	27.49	RP
2	2	MRRN	315	179	5	200625	21.9323	31.9738	RP
2	3	MRRN	315	179	5	200625	18.0684	27.3983	RP
3	0.5	ARRN	334	256	5	200625	1.64332	2.82866	P
3	1	ARRN	334	256	5	200625	5.52911	13.6322	P
3	1.5	ARRN	334	256	5	200625	7.8466	15.405	P
3	2	ARRN	334	256	5	200625	14.1873	20.4355	P
3	3	ARRN	334	256	5	200625	17.013	22.389	P
4	0.5	MRRN	235	132	5	200625	0.88288	2.74203	Med
4	1	MRRN	235	132	5	200625	2.13152	7.91491	Med
4	1.5	MRRN	235	132	5	200625	7.36984	18.8253	Med
4	2	MRRN	235	132	5	200625	9.0825	22.4187	Med
4	3	MRRN	235	132	5	200625	12.9798	27.0021	Med
6	0.5	MRRN	296	172	5	200625	0.656667	2.47619	RP
6	1	MRRN	296	172	5	200625	0.561089	2.60439	RP
6	1.5	MRRN	296	172	5	200625	-0.800408	2.06123	RP
6	2	MRRN	296	172	5	200625	-0.289682	1.73809	RP
6	3	MRRN	296	172	5	200625	0.708765	3.89162	RP
7	0.5	ARRN	242	216	5	200625	0.324389	2.774	P
7	1	ARRN	242	216	5	200625	0.200271	1.95194	P
7	1.5	ARRN	242	216	5	200625	15.8771	24.195	P
7	2	ARRN	242	216	5	200625	17.89	25.4277	P
7	3	ARRN	242	216	5	200625	20.0987	28.1132	P
8	0.5	MRRN	303	132	5	200625	0.52328	1.84109	Med
8	1	MRRN	303	132	5	200625	1.59305	6.74896	Med
8	1.5	MRRN	303	132	5	200625	2.16009	6.09267	Med
8	2	MRRN	303	132	5	200625	2.34161	5.64311	Med
8	3	MRRN	303	132	5	200625	3.30685	8.25049	Med
12	0.5	ARRN	313	218	5	200625	2.18171	3.96562	P
12	1	ARRN	313	218	5	200625	4.62491	9.20126	P
12	1.5	ARRN	313	218	5	200625	2.36667	6.38126	P
12	2	ARRN	313	218	5	200625	9.37905	17.1721	P
12	3	ARRN	313	218	5	200625	10.0063	16.5728	P
18	0.5	ARRN	209	214	5	200625	-0.472173	1.3984	P
18	1	ARRN	209	214	5	200625	0.0732123	2.99659	P
18	1.5	ARRN	209	214	5	200625	1.85231	5.33506	P
18	2	ARRN	209	214	5	200625	4.60354	9.37801	P
18	3	ARRN	209	214	5	200625	6.58611	13.0845	P
19	0.5	MRRN	296	153	5	200625	-0.758913	1.76044	RP
19	1	MRRN	296	153	5	200625	8.50631	15.6485	RP
19	1.5	MRRN	296	153	5	200625	-0.230173	2.07106	RP
19	2	MRRN	296	153	5	200625	1.6249	6.19104	RP
19	3	MRRN	296	153	5	200625	1.69761	4.00274	RP
26	0.5	MRRN	300	211	5	200625	-0.432315	2.70326	P
26	1	MRRN	300	211	5	200625	0.296647	2.78622	P
26	1.5	MRRN	300	211	5	200625	-0.154544	3.59571	P
26	2	MRRN	300	211	5	200625	0.519013	3.73073	P
26	3	MRRN	300	211	5	200625	1.43274	3.79708	P
39	0.5	MRRN	252	131	5	200625	1.48634	2.62663	Med
39	1	MRRN	252	131	5	200625	0.285824	3.88108	Med
39	1.5	MRRN	252	131	5	200625	0.689754	7.42628	Med
39	2	MRRN	252	131	5	200625	1.84741	7.44938	Med
39	3	MRRN	252	131	5	200625	5.08241	11.1226	Med
61	0.5	MRRN	249	195	5	200625	0.548198	2.59127	RP
61	1	MRRN	249	195	5	200625	1.90259	2.58213	RP
61	1.5	MRRN	249	195	5	200625	4.94871	9.51808	RP
61	2	MRRN	249	195	5	200625	6.42981	12.8988	RP
61	3	MRRN	249	195	5	200625	8.99781	14.5836	RP
76	0.5	MRRN	247	149	5	200625	1.24558	3.85457	Med
76	1	MRRN	247	149	5	200625	0.00447227	2.97406	Med
76	1.5	MRRN	247	149	5	200625	0.413593	1.81087	Med
76	2	MRRN	247	149	5	200625	-0.488812	3.0188	Med
76	3	MRRN	247	149	5	200625	0.924836	4.39658	Med
105	0.5	nMLF	292	444	5	200625	0.344592	6.23003	nMLF
105	1	nMLF	292	444	5	200625	1.12924	5.73466	nMLF
105	1.5	nMLF	292	444	5	200625	-3.51496	4.3681	nMLF
105	2	nMLF	292	444	5	200625	-0.0901412	4.13289	nMLF
105	3	nMLF	292	444	5	200625	2.37151	7.69838	nMLF
198	0.5	ARRN	193	247	5	200625	-0.695871	3.97321	P
198	1	ARRN	193	247	5	200625	3.24752	9.0828	P
198	1.5	ARRN	193	247	5	200625	26.3067	29.1486	P
198	2	ARRN	193	247	5	200625	22.6223	24.1667	P
198	3	ARRN	193	247	5	200625	27.7066	24.476	P
206	0.5	MRRN	313	133	5	200625	0.282477	3.37332	Med
206	1	MRRN	313	133	5	200625	3.87605	15.1974	Med
206	1.5	MRRN	313	133	5	200625	9.05492	23.811	Med
206	2	MRRN	313	133	5	200625	11.3218	23.0824	Med
206	3	MRRN	313	133	5	200625	11.5107	27.1974	Med
207	0.5	MRRN	342	209	5	200625	0.454854	2.99842	RP
207	1	MRRN	342	209	5	200625	0.485734	4.01947	RP
207	1.5	MRRN	342	209	5	200625	4.49222	11.463	RP
207	2	MRRN	342	209	5	200625	7.22967	17.4589	RP
207	3	MRRN	342	209	5	200625	10.106	21.1424	RP
312	0.5	MRRN	251	122	5	200625	0.552499	3.66804	Med
312	1	MRRN	251	122	5	200625	-0.227158	3.99927	Med
312	1.5	MRRN	251	122	5	200625	-1.62104	3.99019	Med
312	2	MRRN	251	122	5	200625	1.54475	6.02453	Med
312	3	MRRN	251	122	5	200625	2.86934	6.66786	Med
392	0.5	ARRN	349	252	5	200625	1.80932	2.98125	P
392	1	ARRN	349	252	5	200625	4.39432	8.91267	P
392	1.5	ARRN	349	252	5	200625	3.33022	5.5798	P
392	2	ARRN	349	252	5	200625	5.37118	8.40942	P
392	3	ARRN	349	252	5	200625	3.55052	6.8917	P
643	0.5	MRRN	260	178	5	200625	0.011385	3.62612	RP
643	1	MRRN	260	178	5	200625	-0.176484	4.09715	RP
643	1.5	MRRN	260	178	5	200625	1.85312	5.25716	RP
643	2	MRRN	260	178	5	200625	0.0319234	4.45787	RP
643	3	MRRN	260	178	5	200625	2.75313	7.14528	RP
0	0.5	ARRN	149	314	2	200627	0.906438	2.11891	PP
0	1	ARRN	149	314	2	200627	2.56678	5.20736	PP
0	1.5	ARRN	149	314	2	200627	9.67091	19.3049	PP
0	2	ARRN	149	314	2	200627	15.1169	27.3292	PP
0	3	ARRN	149	314	2	200627	15.3456	31.8593	PP
1	0.5	MRRN	215	173	2	200627	0.123126	2.21403	RP
1	1	MRRN	215	173	2	200627	23.4626	39.8398	RP
3	0.5	MRRN	220	140	2	200627	-0.352501	2.74514	Med
3	1	MRRN	220	140	2	200627	10.7395	26.4242	Med
4	0.5	MRRN	301	172	2	200627	0.444233	1.98892	RP
4	1	MRRN	301	172	2	200627	9.88556	16.3645	RP
5	0.5	MRRN	236	134	2	200627	0.880944	1.9607	Med
5	1	MRRN	236	134	2	200627	3.18051	9.80762	Med
5	1.5	MRRN	236	134	2	200627	10.0181	17.2511	Med
5	2	MRRN	236	134	2	200627	11.1931	19.4106	Med
5	3	MRRN	236	134	2	200627	7.48523	18.8636	Med
7	0.5	ARRN	204	265	2	200627	-0.0444379	2.88994	P
7	1	ARRN	204	265	2	200627	1.73397	3.87592	P
7	1.5	ARRN	204	265	2	200627	0.691446	5.44472	P
7	2	ARRN	204	265	2	200627	3.41941	5.54823	P
7	3	ARRN	204	265	2	200627	2.6166	6.38431	P
10	0.5	MRRN	275	131	2	200627	-0.511082	1.48097	Med
10	1	MRRN	275	131	2	200627	4.3495	10.5327	Med
10	1.5	MRRN	275	131	2	200627	9.45304	17.9499	Med
10	2	MRRN	275	131	2	200627	12.9416	17.0977	Med
10	3	MRRN	275	131	2	200627	8.39827	18.3185	Med
12	0.5	ARRN	196	253	2	200627	1.50243	3.41181	P
12	1	ARRN	196	253	2	200627	3.75361	6.96192	P
12	1.5	ARRN	196	253	2	200627	11.1569	19.8379	P
12	2	ARRN	196	253	2	200627	13.2419	21.6349	P
12	3	ARRN	196	253	2	200627	13.0461	21.9344	P
13	0.5	MRRN	294	142.5	2	200627	0.642302	2.26787	Med
13	1	MRRN	294	142.5	2	200627	10.0924	26.8732	Med
13	1.5	MRRN	294	142.5	2	200627	16.1643	39.943	Med
13	2	MRRN	294	142.5	2	200627	15.7945	34.5185	Med
13	3	MRRN	294	142.5	2	200627	15.5453	38.2683	Med
33	0.5	ARRN	329	249	2	200627	-0.130338	1.79648	P
33	1	ARRN	329	249	2	200627	2.01653	7.22786	P
33	1.5	ARRN	329	249	2	200627	3.67661	9.87337	P
33	2	ARRN	329	249	2	200627	4.64755	7.61771	P
33	3	ARRN	329	249	2	200627	3.87445	9.00871	P
45	0.5	ARRN	342	314	2	200627	0.424065	3.30757	PP
45	1	ARRN	342	314	2	200627	1.03351	2.97326	PP
45	1.5	ARRN	342	314	2	200627	3.0237	4.44002	PP
45	2	ARRN	342	314	2	200627	0.230643	3.5475	PP
45	3	ARRN	342	314	2	200627	2.16474	4.82296	PP
46	0.5	ARRN	168	260	2	200627	0.94533	2.13928	P
46	1	ARRN	168	260	2	200627	10.7525	15.196	P
46	1.5	ARRN	168	260	2	200627	26.4005	25.2362	P
46	2	ARRN	168	260	2	200627	28.218	27.6362	P
46	3	ARRN	168	260	2	200627	20.7552	26.4916	P
70	0.5	nMLF	280	434	2	200627	0.424824	2.16874	nMLF
70	1	nMLF	280	434	2	200627	0.91377	2.89462	nMLF
70	1.5	nMLF	280	434	2	200627	1.43042	3.60274	nMLF
70	2	nMLF	280	434	2	200627	1.20526	3.75007	nMLF
70	3	nMLF	280	434	2	200627	1.03641	2.76415	nMLF
97	0.5	MRRN	269	192	2	200627	0.884951	3.44924	RP
97	1	MRRN	269	192	2	200627	0.668474	3.48074	RP
97	1.5	MRRN	269	192	2	200627	2.33129	6.12186	RP
97	2	MRRN	269	192	2	200627	3.881	4.95572	RP
97	3	MRRN	269	192	2	200627	2.18385	4.47654	RP
115	0.5	MRRN	274	173	2	200627	0.171296	2.43221	RP
115	1	MRRN	274	173	2	200627	1.71886	4.82641	RP
115	1.5	MRRN	274	173	2	200627	0.695236	4.4083	RP
115	2	MRRN	274	173	2	200627	2.67115	3.77751	RP
115	3	MRRN	274	173	2	200627	1.86268	4.09262	RP
191	0.5	ARRN	148	295	2	200627	2.03777	2.60046	P
191	1	ARRN	148	295	2	200627	6.00159	10.2671	P
198	0.5	MRRN	209	206	2	200627	1.02243	4.19238	RP
198	1	MRRN	209	206	2	200627	2.78784	7.32208	RP
198	1.5	MRRN	209	206	2	200627	8.44485	20.6908	RP
198	2	MRRN	209	206	2	200627	15.5509	27.3604	RP
198	3	MRRN	209	206	2	200627	14.6696	27.1211	RP
361	0.5	MRRN	316	162	2	200627	0.371401	1.93655	RP
361	1	MRRN	316	162	2	200627	4.32187	10.3956	RP
361	1.5	MRRN	316	162	2	200627	16.2225	25.2833	RP
361	2	MRRN	316	162	2	200627	17.9753	26.6624	RP
361	3	MRRN	316	162	2	200627	12.2398	22.3784	RP
389	0.5	ARRN	135	303	2	200627	-0.529936	1.55881	P
389	1	ARRN	135	303	2	200627	5.5289	9.51624	P
410	0.5	ARRN	307	261	2	200627	0.893264	2.44666	P
410	1	ARRN	307	261	2	200627	1.31226	3.25962	P
410	1.5	ARRN	307	261	2	200627	0.598541	2.50717	P
410	2	ARRN	307	261	2	200627	2.76495	3.67854	P
410	3	ARRN	307	261	2	200627	2.58607	4.2144	P
693	0.5	nMLF	284	449	2	200627	0.198558	2.63743	nMLF
693	1	nMLF	284	449	2	200627	1.33876	2.42827	nMLF
693	1.5	nMLF	284	449	2	200627	1.23089	4.89002	nMLF
693	2	nMLF	284	449	2	200627	-0.168656	3.02136	nMLF
693	3	nMLF	284	449	2	200627	0.566537	2.87573	nMLF
