# Supplementary material for: The mesencephalic locomotor region recruits V2a reticulospinal neurons to drive forward locomotion in larval zebrafish
Source: Nat Neurosci. 2023 Sep 4;26(10):1775–90. doi: 10.1038/s41593-023-01418-0 (PMC10545542; doi:10.1038/s41593-023-01418-0)
Supplement: Supplementary file 8 — Data frame for panels c–f. [file 41593_2023_1418_MOESM8_ESM.xlsx]

## Sheet: Fig5c
	reliably_recruited	recruited_not_selected	not_recruited
retropontine_ventral	50	23.8636	26.1364
retropontine_dorsal	22.7368	28.6316	48.6316
pontine_ventral	42.8571	19.0476	38.0952
medullar_lateral	41.6667	30.5556	27.7778
prepontine	29.1925	5.59006	65.2174
pontine_dorsal	31.25	26.0417	42.7083
spinal_cord	23.9437	19.7183	56.338
medulla	17.6852	22.963	59.3519

## Sheet: Fig5d
	stim	fish	group	prop_reliably_recruited_cells	prop_recruited_cells
201007_F02_chx10_retropontine_ventral	1	201007_F02_chx10	retropontine_ventral	31.5789	63.1579
201007_F02_chx10_retropontine_ventral	2	201007_F02_chx10	retropontine_ventral	57.8947	68.4211
201007_F02_chx10_retropontine_ventral	3	201007_F02_chx10	retropontine_ventral	60.5263	63.1579
201007_F02_chx10_retropontine_ventral	4	201007_F02_chx10	retropontine_ventral	60.5263	68.4211
201007_F02_chx10_retropontine_ventral	5	201007_F02_chx10	retropontine_ventral	60.5263	81.5789
201007_F02_chx10_retropontine_dorsal	1	201007_F02_chx10	retropontine_dorsal	14.6789	22.0183
201007_F02_chx10_retropontine_dorsal	2	201007_F02_chx10	retropontine_dorsal	22.9358	35.7798
201007_F02_chx10_retropontine_dorsal	3	201007_F02_chx10	retropontine_dorsal	23.8532	24.7706
201007_F02_chx10_retropontine_dorsal	4	201007_F02_chx10	retropontine_dorsal	25.6881	37.6147
201007_F02_chx10_retropontine_dorsal	5	201007_F02_chx10	retropontine_dorsal	26.6055	35.7798
201007_F02_chx10_pontine_ventral	1	201007_F02_chx10	pontine_ventral	0	57.1429
201007_F02_chx10_pontine_ventral	2	201007_F02_chx10	pontine_ventral	42.8571	57.1429
201007_F02_chx10_pontine_ventral	3	201007_F02_chx10	pontine_ventral	42.8571	85.7143
201007_F02_chx10_pontine_ventral	4	201007_F02_chx10	pontine_ventral	42.8571	85.7143
201007_F02_chx10_pontine_ventral	5	201007_F02_chx10	pontine_ventral	42.8571	100
201007_F02_chx10_medullar_lateral	1	201007_F02_chx10	medullar_lateral	54.1667	66.6667
201007_F02_chx10_medullar_lateral	2	201007_F02_chx10	medullar_lateral	62.5	75
201007_F02_chx10_medullar_lateral	3	201007_F02_chx10	medullar_lateral	62.5	70.8333
201007_F02_chx10_medullar_lateral	4	201007_F02_chx10	medullar_lateral	62.5	62.5
201007_F02_chx10_medullar_lateral	5	201007_F02_chx10	medullar_lateral	62.5	75
201007_F02_chx10_prepontine	1	201007_F02_chx10	prepontine
201007_F02_chx10_prepontine	2	201007_F02_chx10	prepontine
201007_F02_chx10_prepontine	3	201007_F02_chx10	prepontine
201007_F02_chx10_prepontine	4	201007_F02_chx10	prepontine
201007_F02_chx10_prepontine	5	201007_F02_chx10	prepontine
201007_F02_chx10_pontine_dorsal	1	201007_F02_chx10	pontine_dorsal	14.2857	28.5714
201007_F02_chx10_pontine_dorsal	2	201007_F02_chx10	pontine_dorsal	14.2857	28.5714
201007_F02_chx10_pontine_dorsal	3	201007_F02_chx10	pontine_dorsal	28.5714	28.5714
201007_F02_chx10_pontine_dorsal	4	201007_F02_chx10	pontine_dorsal	28.5714	42.8571
201007_F02_chx10_pontine_dorsal	5	201007_F02_chx10	pontine_dorsal	28.5714	28.5714
201007_F02_chx10_spinal_cord	1	201007_F02_chx10	spinal_cord	19.0476	19.0476
201007_F02_chx10_spinal_cord	2	201007_F02_chx10	spinal_cord	19.0476	42.8571
201007_F02_chx10_spinal_cord	3	201007_F02_chx10	spinal_cord	19.0476	19.0476
201007_F02_chx10_spinal_cord	4	201007_F02_chx10	spinal_cord	28.5714	28.5714
201007_F02_chx10_spinal_cord	5	201007_F02_chx10	spinal_cord	28.5714	52.381
201007_F02_chx10_medulla	1	201007_F02_chx10	medulla	7.04225	16.5493
201007_F02_chx10_medulla	2	201007_F02_chx10	medulla	13.0282	26.4085
201007_F02_chx10_medulla	3	201007_F02_chx10	medulla	16.1972	24.2958
201007_F02_chx10_medulla	4	201007_F02_chx10	medulla	21.831	34.507
201007_F02_chx10_medulla	5	201007_F02_chx10	medulla	21.831	36.6197
201118_F01_chx10_retropontine_ventral	1	201118_F01_chx10	retropontine_ventral
201118_F01_chx10_retropontine_ventral	2	201118_F01_chx10	retropontine_ventral
201118_F01_chx10_retropontine_ventral	3	201118_F01_chx10	retropontine_ventral
201118_F01_chx10_retropontine_ventral	4	201118_F01_chx10	retropontine_ventral
201118_F01_chx10_retropontine_ventral	5	201118_F01_chx10	retropontine_ventral
201118_F01_chx10_retropontine_dorsal	1	201118_F01_chx10	retropontine_dorsal	5.40541	29.7297
201118_F01_chx10_retropontine_dorsal	2	201118_F01_chx10	retropontine_dorsal	8.78378	35.1351
201118_F01_chx10_retropontine_dorsal	3	201118_F01_chx10	retropontine_dorsal	12.1622	35.1351
201118_F01_chx10_retropontine_dorsal	4	201118_F01_chx10	retropontine_dorsal	14.1892	22.2973
201118_F01_chx10_retropontine_dorsal	5	201118_F01_chx10	retropontine_dorsal	16.8919	32.4324
201118_F01_chx10_pontine_ventral	1	201118_F01_chx10	pontine_ventral
201118_F01_chx10_pontine_ventral	2	201118_F01_chx10	pontine_ventral
201118_F01_chx10_pontine_ventral	3	201118_F01_chx10	pontine_ventral
201118_F01_chx10_pontine_ventral	4	201118_F01_chx10	pontine_ventral
201118_F01_chx10_pontine_ventral	5	201118_F01_chx10	pontine_ventral
201118_F01_chx10_medullar_lateral	1	201118_F01_chx10	medullar_lateral	0	24.3243
201118_F01_chx10_medullar_lateral	2	201118_F01_chx10	medullar_lateral	24.3243	45.9459
201118_F01_chx10_medullar_lateral	3	201118_F01_chx10	medullar_lateral	32.4324	59.4595
201118_F01_chx10_medullar_lateral	4	201118_F01_chx10	medullar_lateral	35.1351	51.3514
201118_F01_chx10_medullar_lateral	5	201118_F01_chx10	medullar_lateral	37.8378	51.3514
201118_F01_chx10_prepontine	1	201118_F01_chx10	prepontine
201118_F01_chx10_prepontine	2	201118_F01_chx10	prepontine
201118_F01_chx10_prepontine	3	201118_F01_chx10	prepontine
201118_F01_chx10_prepontine	4	201118_F01_chx10	prepontine
201118_F01_chx10_prepontine	5	201118_F01_chx10	prepontine
201118_F01_chx10_pontine_dorsal	1	201118_F01_chx10	pontine_dorsal	4.16667	20.8333
201118_F01_chx10_pontine_dorsal	2	201118_F01_chx10	pontine_dorsal	4.16667	25
201118_F01_chx10_pontine_dorsal	3	201118_F01_chx10	pontine_dorsal	8.33333	29.1667
201118_F01_chx10_pontine_dorsal	4	201118_F01_chx10	pontine_dorsal	8.33333	16.6667
201118_F01_chx10_pontine_dorsal	5	201118_F01_chx10	pontine_dorsal	12.5	16.6667
201118_F01_chx10_spinal_cord	1	201118_F01_chx10	spinal_cord	10	26.6667
201118_F01_chx10_spinal_cord	2	201118_F01_chx10	spinal_cord	20	36.6667
201118_F01_chx10_spinal_cord	3	201118_F01_chx10	spinal_cord	30	50
201118_F01_chx10_spinal_cord	4	201118_F01_chx10	spinal_cord	36.6667	46.6667
201118_F01_chx10_spinal_cord	5	201118_F01_chx10	spinal_cord	36.6667	43.3333
201118_F01_chx10_medulla	1	201118_F01_chx10	medulla	2.5	21.0714
201118_F01_chx10_medulla	2	201118_F01_chx10	medulla	6.07143	27.5
201118_F01_chx10_medulla	3	201118_F01_chx10	medulla	7.85714	28.9286
201118_F01_chx10_medulla	4	201118_F01_chx10	medulla	8.57143	13.9286
201118_F01_chx10_medulla	5	201118_F01_chx10	medulla	11.0714	18.2143
201203_F01_retropontine_ventral	1	201203_F01	retropontine_ventral	0	9.09091
201203_F01_retropontine_ventral	2	201203_F01	retropontine_ventral	13.6364	18.1818
201203_F01_retropontine_ventral	3	201203_F01	retropontine_ventral	13.6364	22.7273
201203_F01_retropontine_ventral	4	201203_F01	retropontine_ventral	18.1818	27.2727
201203_F01_retropontine_ventral	5	201203_F01	retropontine_ventral	22.7273	22.7273
201203_F01_retropontine_dorsal	1	201203_F01	retropontine_dorsal	4	18.6667
201203_F01_retropontine_dorsal	2	201203_F01	retropontine_dorsal	9.33333	21.3333
201203_F01_retropontine_dorsal	3	201203_F01	retropontine_dorsal	16	24
201203_F01_retropontine_dorsal	4	201203_F01	retropontine_dorsal	20	32
201203_F01_retropontine_dorsal	5	201203_F01	retropontine_dorsal	22.6667	28
201203_F01_pontine_ventral	1	201203_F01	pontine_ventral	0	0
201203_F01_pontine_ventral	2	201203_F01	pontine_ventral	0	100
201203_F01_pontine_ventral	3	201203_F01	pontine_ventral	0	100
201203_F01_pontine_ventral	4	201203_F01	pontine_ventral	0	100
201203_F01_pontine_ventral	5	201203_F01	pontine_ventral	0	0
201203_F01_medullar_lateral	1	201203_F01	medullar_lateral	15.3846	26.9231
201203_F01_medullar_lateral	2	201203_F01	medullar_lateral	26.9231	38.4615
201203_F01_medullar_lateral	3	201203_F01	medullar_lateral	38.4615	53.8462
201203_F01_medullar_lateral	4	201203_F01	medullar_lateral	42.3077	46.1538
201203_F01_medullar_lateral	5	201203_F01	medullar_lateral	46.1538	57.6923
201203_F01_prepontine	1	201203_F01	prepontine
201203_F01_prepontine	2	201203_F01	prepontine
201203_F01_prepontine	3	201203_F01	prepontine
201203_F01_prepontine	4	201203_F01	prepontine
201203_F01_prepontine	5	201203_F01	prepontine
201203_F01_pontine_dorsal	1	201203_F01	pontine_dorsal	0	0
201203_F01_pontine_dorsal	2	201203_F01	pontine_dorsal	0	20
201203_F01_pontine_dorsal	3	201203_F01	pontine_dorsal	0	10
201203_F01_pontine_dorsal	4	201203_F01	pontine_dorsal	0	40
201203_F01_pontine_dorsal	5	201203_F01	pontine_dorsal	10	10
201203_F01_spinal_cord	1	201203_F01	spinal_cord	0	5
201203_F01_spinal_cord	2	201203_F01	spinal_cord	0	0
201203_F01_spinal_cord	3	201203_F01	spinal_cord	0	5
201203_F01_spinal_cord	4	201203_F01	spinal_cord	0	5
201203_F01_spinal_cord	5	201203_F01	spinal_cord	0	5
201203_F01_medulla	1	201203_F01	medulla	2.47934	13.6364
201203_F01_medulla	2	201203_F01	medulla	9.09091	19.4215
201203_F01_medulla	3	201203_F01	medulla	12.8099	20.2479
201203_F01_medulla	4	201203_F01	medulla	14.876	24.7934
201203_F01_medulla	5	201203_F01	medulla	16.5289	23.5537
201203_F03_retropontine_ventral	1	201203_F03	retropontine_ventral	15	20
201203_F03_retropontine_ventral	2	201203_F03	retropontine_ventral	20	20
201203_F03_retropontine_ventral	3	201203_F03	retropontine_ventral	45	50
201203_F03_retropontine_ventral	4	201203_F03	retropontine_ventral	50	55
201203_F03_retropontine_ventral	5	201203_F03	retropontine_ventral	55	65
201203_F03_retropontine_dorsal	1	201203_F03	retropontine_dorsal	0	17.0732
201203_F03_retropontine_dorsal	2	201203_F03	retropontine_dorsal	2.43902	14.6341
201203_F03_retropontine_dorsal	3	201203_F03	retropontine_dorsal	17.0732	24.3902
201203_F03_retropontine_dorsal	4	201203_F03	retropontine_dorsal	26.8293	26.8293
201203_F03_retropontine_dorsal	5	201203_F03	retropontine_dorsal	41.4634	63.4146
201203_F03_pontine_ventral	1	201203_F03	pontine_ventral	23.8095	23.8095
201203_F03_pontine_ventral	2	201203_F03	pontine_ventral	23.8095	38.0952
201203_F03_pontine_ventral	3	201203_F03	pontine_ventral	28.5714	28.5714
201203_F03_pontine_ventral	4	201203_F03	pontine_ventral	33.3333	38.0952
201203_F03_pontine_ventral	5	201203_F03	pontine_ventral	38.0952	52.381
201203_F03_medullar_lateral	1	201203_F03	medullar_lateral	0	0
201203_F03_medullar_lateral	2	201203_F03	medullar_lateral	0	60
201203_F03_medullar_lateral	3	201203_F03	medullar_lateral	20	40
201203_F03_medullar_lateral	4	201203_F03	medullar_lateral	20	40
201203_F03_medullar_lateral	5	201203_F03	medullar_lateral	20	60
201203_F03_prepontine	1	201203_F03	prepontine	12.3077	13.8462
201203_F03_prepontine	2	201203_F03	prepontine	18.4615	21.5385
201203_F03_prepontine	3	201203_F03	prepontine	20	23.0769
201203_F03_prepontine	4	201203_F03	prepontine	26.1538	26.1538
201203_F03_prepontine	5	201203_F03	prepontine	32.3077	35.3846
201203_F03_pontine_dorsal	1	201203_F03	pontine_dorsal	23.0769	30.7692
201203_F03_pontine_dorsal	2	201203_F03	pontine_dorsal	30.7692	38.4615
201203_F03_pontine_dorsal	3	201203_F03	pontine_dorsal	30.7692	30.7692
201203_F03_pontine_dorsal	4	201203_F03	pontine_dorsal	30.7692	46.1538
201203_F03_pontine_dorsal	5	201203_F03	pontine_dorsal	76.9231	92.3077
201203_F03_spinal_cord	1	201203_F03	spinal_cord
201203_F03_spinal_cord	2	201203_F03	spinal_cord
201203_F03_spinal_cord	3	201203_F03	spinal_cord
201203_F03_spinal_cord	4	201203_F03	spinal_cord
201203_F03_spinal_cord	5	201203_F03	spinal_cord
201203_F03_medulla	1	201203_F03	medulla	2.29008	9.16031
201203_F03_medulla	2	201203_F03	medulla	3.05344	8.39695
201203_F03_medulla	3	201203_F03	medulla	6.87023	10.687
201203_F03_medulla	4	201203_F03	medulla	18.3206	22.1374
201203_F03_medulla	5	201203_F03	medulla	22.1374	27.4809
201203_F02_retropontine_ventral	1	201203_F02	retropontine_ventral	25	25
201203_F02_retropontine_ventral	2	201203_F02	retropontine_ventral	62.5	75
201203_F02_retropontine_ventral	3	201203_F02	retropontine_ventral	62.5	75
201203_F02_retropontine_ventral	4	201203_F02	retropontine_ventral	62.5	75
201203_F02_retropontine_ventral	5	201203_F02	retropontine_ventral	62.5	62.5
201203_F02_retropontine_dorsal	1	201203_F02	retropontine_dorsal	5.88235	13.7255
201203_F02_retropontine_dorsal	2	201203_F02	retropontine_dorsal	9.80392	14.7059
201203_F02_retropontine_dorsal	3	201203_F02	retropontine_dorsal	13.7255	20.5882
201203_F02_retropontine_dorsal	4	201203_F02	retropontine_dorsal	16.6667	22.549
201203_F02_retropontine_dorsal	5	201203_F02	retropontine_dorsal	19.6078	25.4902
201203_F02_pontine_ventral	1	201203_F02	pontine_ventral	38.4615	38.4615
201203_F02_pontine_ventral	2	201203_F02	pontine_ventral	53.8462	53.8462
201203_F02_pontine_ventral	3	201203_F02	pontine_ventral	53.8462	53.8462
201203_F02_pontine_ventral	4	201203_F02	pontine_ventral	53.8462	53.8462
201203_F02_pontine_ventral	5	201203_F02	pontine_ventral	53.8462	53.8462
201203_F02_medullar_lateral	1	201203_F02	medullar_lateral	6.25	50
201203_F02_medullar_lateral	2	201203_F02	medullar_lateral	6.25	31.25
201203_F02_medullar_lateral	3	201203_F02	medullar_lateral	12.5	18.75
201203_F02_medullar_lateral	4	201203_F02	medullar_lateral	18.75	25
201203_F02_medullar_lateral	5	201203_F02	medullar_lateral	18.75	31.25
201203_F02_prepontine	1	201203_F02	prepontine	17.7083	22.9167
201203_F02_prepontine	2	201203_F02	prepontine	26.0417	28.125
201203_F02_prepontine	3	201203_F02	prepontine	27.0833	31.25
201203_F02_prepontine	4	201203_F02	prepontine	27.0833	31.25
201203_F02_prepontine	5	201203_F02	prepontine	27.0833	31.25
201203_F02_pontine_dorsal	1	201203_F02	pontine_dorsal	7.14286	26.1905
201203_F02_pontine_dorsal	2	201203_F02	pontine_dorsal	16.6667	19.0476
201203_F02_pontine_dorsal	3	201203_F02	pontine_dorsal	23.8095	30.9524
201203_F02_pontine_dorsal	4	201203_F02	pontine_dorsal	30.9524	40.4762
201203_F02_pontine_dorsal	5	201203_F02	pontine_dorsal	33.3333	52.381
201203_F02_spinal_cord	1	201203_F02	spinal_cord
201203_F02_spinal_cord	2	201203_F02	spinal_cord
201203_F02_spinal_cord	3	201203_F02	spinal_cord
201203_F02_spinal_cord	4	201203_F02	spinal_cord
201203_F02_spinal_cord	5	201203_F02	spinal_cord
201203_F02_medulla	1	201203_F02	medulla	0.699301	6.99301
201203_F02_medulla	2	201203_F02	medulla	9.09091	12.5874
201203_F02_medulla	3	201203_F02	medulla	16.7832	19.5804
201203_F02_medulla	4	201203_F02	medulla	18.1818	25.1748
201203_F02_medulla	5	201203_F02	medulla	20.2797	23.7762

## Sheet: Fig5ef
cell	stim	side	group	dv_group	fishlabel	plane	real_plane	cluster	picked	recruitment	recruitment_f	norm_x_pos	norm_y_pos	stim_intensity	slope_rise	cell_id	median_slope_rise	detected	recruitment_state	first_response	first_response_amp	response_num	RSN	final_cell_group	category	log_median_slope_rise
0	0	contra	bulbar_medial	dorsal	201007_F02_chx10	70um	279		0	0	0	415	299	1		0	77.0638	1	not_selected	not_selected			True	medulla	recruited_not_selected	1.88685
0	1	contra	bulbar_medial	dorsal	201007_F02_chx10	70um	279		0	1	1	415	299	2	86.9996	0	77.0638	1	not_selected	not_selected			True	medulla	recruited_not_selected	1.88685
0	2	contra	bulbar_medial	dorsal	201007_F02_chx10	70um	279		0	0	0	415	299	3		0	77.0638	1	not_selected	not_selected			True	medulla	recruited_not_selected	1.88685
0	3	contra	bulbar_medial	dorsal	201007_F02_chx10	70um	279		0	0	0	415	299	4		0	77.0638	1	not_selected	not_selected			True	medulla	recruited_not_selected	1.88685
0	4	contra	bulbar_medial	dorsal	201007_F02_chx10	70um	279		0	1	1	415	299	5	67.1279	0	77.0638	1	not_selected	not_selected			True	medulla	recruited_not_selected	1.88685
1	0	ipsi	spinal_cord	dorsal	201007_F02_chx10	70um	279		0	0	0	445	233	1		1	89.9218	1	not_selected	not_selected			True	spinal_cord	recruited_not_selected	1.95386
1	1	ipsi	spinal_cord	dorsal	201007_F02_chx10	70um	279		0	1	1	445	233	2	107.018	1	89.9218	1	not_selected	not_selected			True	spinal_cord	recruited_not_selected	1.95386
1	2	ipsi	spinal_cord	dorsal	201007_F02_chx10	70um	279		0	0	0	445	233	3		1	89.9218	1	not_selected	not_selected			True	spinal_cord	recruited_not_selected	1.95386
1	3	ipsi	spinal_cord	dorsal	201007_F02_chx10	70um	279		0	0	0	445	233	4		1	89.9218	1	not_selected	not_selected			True	spinal_cord	recruited_not_selected	1.95386
1	4	ipsi	spinal_cord	dorsal	201007_F02_chx10	70um	279		0	1	1	445	233	5	72.8257	1	89.9218	1	not_selected	not_selected			True	spinal_cord	recruited_not_selected	1.95386
2	0	ipsi	bulbar_medial	dorsal	201007_F02_chx10	70um	279		0	0	0	376	231	1		2	34.7062	1	not_selected	not_selected			True	medulla	recruited_not_selected	1.54041
2	1	ipsi	bulbar_medial	dorsal	201007_F02_chx10	70um	279		0	1	1	376	231	2	28.8082	2	34.7062	1	not_selected	not_selected			True	medulla	recruited_not_selected	1.54041
2	2	ipsi	bulbar_medial	dorsal	201007_F02_chx10	70um	279		0	0	0	376	231	3		2	34.7062	1	not_selected	not_selected			True	medulla	recruited_not_selected	1.54041
2	3	ipsi	bulbar_medial	dorsal	201007_F02_chx10	70um	279		0	0	0	376	231	4		2	34.7062	1	not_selected	not_selected			True	medulla	recruited_not_selected	1.54041
2	4	ipsi	bulbar_medial	dorsal	201007_F02_chx10	70um	279		0	1	1	376	231	5	40.6043	2	34.7062	1	not_selected	not_selected			True	medulla	recruited_not_selected	1.54041
3	0	contra	spinal_cord	dorsal	201007_F02_chx10	70um	279		0	0	0	437	297	1		3	62.5079	1	not_selected	not_selected			True	spinal_cord	recruited_not_selected	1.79593
3	1	contra	spinal_cord	dorsal	201007_F02_chx10	70um	279		0	1	1	437	297	2	60.7289	3	62.5079	1	not_selected	not_selected			True	spinal_cord	recruited_not_selected	1.79593
3	2	contra	spinal_cord	dorsal	201007_F02_chx10	70um	279		0	0	0	437	297	3		3	62.5079	1	not_selected	not_selected			True	spinal_cord	recruited_not_selected	1.79593
3	3	contra	spinal_cord	dorsal	201007_F02_chx10	70um	279		0	0	0	437	297	4		3	62.5079	1	not_selected	not_selected			True	spinal_cord	recruited_not_selected	1.79593
3	4	contra	spinal_cord	dorsal	201007_F02_chx10	70um	279		0	1	1	437	297	5	64.2869	3	62.5079	1	not_selected	not_selected			True	spinal_cord	recruited_not_selected	1.79593
4	0	ipsi	bulbar_medial	dorsal	201007_F02_chx10	70um	279		0	0	0	421	237	1		4	78.5599	1	not_selected	not_selected			True	medulla	recruited_not_selected	1.8952
4	1	ipsi	bulbar_medial	dorsal	201007_F02_chx10	70um	279		0	1	1	421	237	2		4	78.5599	1	not_selected	not_selected			True	medulla	recruited_not_selected	1.8952
4	2	ipsi	bulbar_medial	dorsal	201007_F02_chx10	70um	279		0	0	0	421	237	3		4	78.5599	1	not_selected	not_selected			True	medulla	recruited_not_selected	1.8952
4	3	ipsi	bulbar_medial	dorsal	201007_F02_chx10	70um	279		0	0	0	421	237	4		4	78.5599	1	not_selected	not_selected			True	medulla	recruited_not_selected	1.8952
4	4	ipsi	bulbar_medial	dorsal	201007_F02_chx10	70um	279		0	1	1	421	237	5	78.5599	4	78.5599	1	not_selected	not_selected			True	medulla	recruited_not_selected	1.8952
5	0	contra	spinal_cord	dorsal	201007_F02_chx10	70um	279		0	0	0	458	302	1		5	86.5919	1	not_selected	not_selected			True	spinal_cord	recruited_not_selected	1.93748
5	1	contra	spinal_cord	dorsal	201007_F02_chx10	70um	279		0	1	1	458	302	2	92.8492	5	86.5919	1	not_selected	not_selected			True	spinal_cord	recruited_not_selected	1.93748
5	2	contra	spinal_cord	dorsal	201007_F02_chx10	70um	279		0	1	0	458	302	3		5	86.5919	1	not_selected	not_selected			True	spinal_cord	recruited_not_selected	1.93748
5	3	contra	spinal_cord	dorsal	201007_F02_chx10	70um	279		0	0	0	458	302	4		5	86.5919	1	not_selected	not_selected			True	spinal_cord	recruited_not_selected	1.93748
5	4	contra	spinal_cord	dorsal	201007_F02_chx10	70um	279		0	1	1	458	302	5	80.3346	5	86.5919	1	not_selected	not_selected			True	spinal_cord	recruited_not_selected	1.93748
6	0	ipsi	bulbar_medial	dorsal	201007_F02_chx10	70um	279		0	0	0	396	238	1		6	55.2325	1	not_selected	not_selected			True	medulla	recruited_not_selected	1.7422
6	1	ipsi	bulbar_medial	dorsal	201007_F02_chx10	70um	279		0	1	1	396	238	2	61.139	6	55.2325	1	not_selected	not_selected			True	medulla	recruited_not_selected	1.7422
6	2	ipsi	bulbar_medial	dorsal	201007_F02_chx10	70um	279		0	0	0	396	238	3		6	55.2325	1	not_selected	not_selected			True	medulla	recruited_not_selected	1.7422
6	3	ipsi	bulbar_medial	dorsal	201007_F02_chx10	70um	279		0	0	0	396	238	4		6	55.2325	1	not_selected	not_selected			True	medulla	recruited_not_selected	1.7422
6	4	ipsi	bulbar_medial	dorsal	201007_F02_chx10	70um	279		0	1	1	396	238	5	49.326	6	55.2325	1	not_selected	not_selected			True	medulla	recruited_not_selected	1.7422
7	0	contra	bulbar_medial	dorsal	201007_F02_chx10	70um	279		1	0	0	329	283	1		7	28.1471	1	not active	2	7.40311		True	medulla	reliably_recruited	1.44943
7	1	contra	bulbar_medial	dorsal	201007_F02_chx10	70um	279		1	1	1	329	283	2	6.61551	7	28.1471	1	newly_active	2	7.40311	first_response	True	medulla	reliably_recruited	1.44943
7	2	contra	bulbar_medial	dorsal	201007_F02_chx10	70um	279		1	1	1	329	283	3	54.2667	7	28.1471	1	already_active	2	7.40311	second_response	True	medulla	reliably_recruited	1.44943
7	3	contra	bulbar_medial	dorsal	201007_F02_chx10	70um	279		1	1	1	329	283	4	44.0673	7	28.1471	1	already_active	2	7.40311		True	medulla	reliably_recruited	1.44943
7	4	contra	bulbar_medial	dorsal	201007_F02_chx10	70um	279		1	1	1	329	283	5	12.2269	7	28.1471	1	already_active	2	7.40311		True	medulla	reliably_recruited	1.44943
8	0	contra	spinal_cord	dorsal	201007_F02_chx10	70um	279		0	0	0	447	285	1		8	42.7439	1	not_selected	not_selected			True	spinal_cord	recruited_not_selected	1.63087
8	1	contra	spinal_cord	dorsal	201007_F02_chx10	70um	279		0	1	1	447	285	2	54.7657	8	42.7439	1	not_selected	not_selected			True	spinal_cord	recruited_not_selected	1.63087
8	2	contra	spinal_cord	dorsal	201007_F02_chx10	70um	279		0	0	0	447	285	3		8	42.7439	1	not_selected	not_selected			True	spinal_cord	recruited_not_selected	1.63087
8	3	contra	spinal_cord	dorsal	201007_F02_chx10	70um	279		0	0	0	447	285	4		8	42.7439	1	not_selected	not_selected			True	spinal_cord	recruited_not_selected	1.63087
8	4	contra	spinal_cord	dorsal	201007_F02_chx10	70um	279		0	1	1	447	285	5	30.7221	8	42.7439	1	not_selected	not_selected			True	spinal_cord	recruited_not_selected	1.63087
10	0	contra	bulbar_medial	dorsal	201007_F02_chx10	70um	279		1	0	0	368	285	1		9	9.88453	1	not active	2	2.17783		True	medulla	reliably_recruited	0.994956
10	1	contra	bulbar_medial	dorsal	201007_F02_chx10	70um	279		1	1	1	368	285	2	2.68388	9	9.88453	1	newly_active	2	2.17783	first_response	True	medulla	reliably_recruited	0.994956
10	2	contra	bulbar_medial	dorsal	201007_F02_chx10	70um	279		1	1	1	368	285	3	41.4518	9	9.88453	1	already_active	2	2.17783	second_response	True	medulla	reliably_recruited	0.994956
10	3	contra	bulbar_medial	dorsal	201007_F02_chx10	70um	279		1	1	1	368	285	4	17.0852	9	9.88453	1	already_active	2	2.17783		True	medulla	reliably_recruited	0.994956
10	4	contra	bulbar_medial	dorsal	201007_F02_chx10	70um	279		1	1	1	368	285	5	2.52255	9	9.88453	1	already_active	2	2.17783		True	medulla	reliably_recruited	0.994956
12	0	ipsi	bulbar_medial	dorsal	201007_F02_chx10	70um	279		0	1	0	132	226	1		10	32.7844	1	not_selected	not_selected			True	retropontine_dorsal	recruited_not_selected	1.51567
12	1	ipsi	bulbar_medial	dorsal	201007_F02_chx10	70um	279		0	1	1	132	226	2	20.4673	10	32.7844	1	not_selected	not_selected			True	retropontine_dorsal	recruited_not_selected	1.51567
12	2	ipsi	bulbar_medial	dorsal	201007_F02_chx10	70um	279		0	0	0	132	226	3		10	32.7844	1	not_selected	not_selected			True	retropontine_dorsal	recruited_not_selected	1.51567
12	3	ipsi	bulbar_medial	dorsal	201007_F02_chx10	70um	279		0	0	0	132	226	4		10	32.7844	1	not_selected	not_selected			True	retropontine_dorsal	recruited_not_selected	1.51567
12	4	ipsi	bulbar_medial	dorsal	201007_F02_chx10	70um	279		0	1	1	132	226	5	45.1015	10	32.7844	1	not_selected	not_selected			True	retropontine_dorsal	recruited_not_selected	1.51567
14	0	ipsi	spinal_cord	dorsal	201007_F02_chx10	70um	279		0	0	0	482	237	1		11	36.0373	1	not_selected	not_selected			True	spinal_cord	recruited_not_selected	1.55675
14	1	ipsi	spinal_cord	dorsal	201007_F02_chx10	70um	279		0	1	1	482	237	2	32.4658	11	36.0373	1	not_selected	not_selected			True	spinal_cord	recruited_not_selected	1.55675
14	2	ipsi	spinal_cord	dorsal	201007_F02_chx10	70um	279		0	0	0	482	237	3		11	36.0373	1	not_selected	not_selected			True	spinal_cord	recruited_not_selected	1.55675
14	3	ipsi	spinal_cord	dorsal	201007_F02_chx10	70um	279		0	0	0	482	237	4		11	36.0373	1	not_selected	not_selected			True	spinal_cord	recruited_not_selected	1.55675
14	4	ipsi	spinal_cord	dorsal	201007_F02_chx10	70um	279		0	1	1	482	237	5	39.6087	11	36.0373	1	not_selected	not_selected			True	spinal_cord	recruited_not_selected	1.55675
15	0	ipsi	spinal_cord	dorsal	201007_F02_chx10	70um	279		1	1	1	467	228	1	240.058	12	112.097	1	newly_active	1	241.995	first_response	True	spinal_cord	reliably_recruited	2.04959
15	1	ipsi	spinal_cord	dorsal	201007_F02_chx10	70um	279		1	1	1	467	228	2	363.634	12	112.097	1	already_active	1	241.995	second_response	True	spinal_cord	reliably_recruited	2.04959
15	2	ipsi	spinal_cord	dorsal	201007_F02_chx10	70um	279		1	1	1	467	228	3	99.8882	12	112.097	1	already_active	1	241.995		True	spinal_cord	reliably_recruited	2.04959
15	3	ipsi	spinal_cord	dorsal	201007_F02_chx10	70um	279		1	1	1	467	228	4	112.097	12	112.097	1	already_active	1	241.995		True	spinal_cord	reliably_recruited	2.04959
15	4	ipsi	spinal_cord	dorsal	201007_F02_chx10	70um	279		1	1	1	467	228	5	103.329	12	112.097	1	already_active	1	241.995		True	spinal_cord	reliably_recruited	2.04959
16	0	contra	pontine	dorsal	201007_F02_chx10	70um	279		1	1	1	92	278	1	14.7399	13	15.0382	1	newly_active	1	10.8675	first_response	True	retropontine_dorsal	reliably_recruited	1.1772
16	1	contra	pontine	dorsal	201007_F02_chx10	70um	279		1	1	1	92	278	2	12.8431	13	15.0382	1	already_active	1	10.8675	second_response	True	retropontine_dorsal	reliably_recruited	1.1772
16	2	contra	pontine	dorsal	201007_F02_chx10	70um	279		1	1	1	92	278	3		13	15.0382	1	already_active	1	10.8675		True	retropontine_dorsal	reliably_recruited	1.1772
16	3	contra	pontine	dorsal	201007_F02_chx10	70um	279		1	1	1	92	278	4	15.3366	13	15.0382	1	already_active	1	10.8675		True	retropontine_dorsal	reliably_recruited	1.1772
16	4	contra	pontine	dorsal	201007_F02_chx10	70um	279		1	1	1	92	278	5	29.4847	13	15.0382	1	already_active	1	10.8675		True	retropontine_dorsal	reliably_recruited	1.1772
17	0	contra	bulbar_medial	dorsal	201007_F02_chx10	70um	279		0	0	0	377	309	1		14	16.4559	1	not_selected	not_selected			True	medulla	recruited_not_selected	1.21632
17	1	contra	bulbar_medial	dorsal	201007_F02_chx10	70um	279		0	1	1	377	309	2	16.4559	14	16.4559	1	not_selected	not_selected			True	medulla	recruited_not_selected	1.21632
17	2	contra	bulbar_medial	dorsal	201007_F02_chx10	70um	279		0	0	0	377	309	3		14	16.4559	1	not_selected	not_selected			True	medulla	recruited_not_selected	1.21632
17	3	contra	bulbar_medial	dorsal	201007_F02_chx10	70um	279		0	0	1	377	309	4	9.93107	14	16.4559	1	not_selected	not_selected			True	medulla	recruited_not_selected	1.21632
17	4	contra	bulbar_medial	dorsal	201007_F02_chx10	70um	279		0	1	1	377	309	5	21.3875	14	16.4559	1	not_selected	not_selected			True	medulla	recruited_not_selected	1.21632
18	0	ipsi	bulbar_medial	dorsal	201007_F02_chx10	70um	279		0	0	0	188	262	1		15	14.407	1	not_selected	not_selected			True	medulla	recruited_not_selected	1.15857
18	1	ipsi	bulbar_medial	dorsal	201007_F02_chx10	70um	279		0	1	1	188	262	2	14.407	15	14.407	1	not_selected	not_selected			True	medulla	recruited_not_selected	1.15857
18	2	ipsi	bulbar_medial	dorsal	201007_F02_chx10	70um	279		0	0	0	188	262	3		15	14.407	1	not_selected	not_selected			True	medulla	recruited_not_selected	1.15857
18	3	ipsi	bulbar_medial	dorsal	201007_F02_chx10	70um	279		0	1	1	188	262	4	7.92167	15	14.407	1	not_selected	not_selected			True	medulla	recruited_not_selected	1.15857
18	4	ipsi	bulbar_medial	dorsal	201007_F02_chx10	70um	279		0	1	1	188	262	5	51.1281	15	14.407	1	not_selected	not_selected			True	medulla	recruited_not_selected	1.15857
20	0	ipsi	bulbar_lateral	dorsal	201007_F02_chx10	70um	279		1	1	1	400	219	1	178.95	17	76.1818	1	newly_active	1	137.017	first_response	True	medullar_lateral	reliably_recruited	1.88185
20	1	ipsi	bulbar_lateral	dorsal	201007_F02_chx10	70um	279		1	1	1	400	219	2	177.901	17	76.1818	1	already_active	1	137.017	second_response	True	medullar_lateral	reliably_recruited	1.88185
20	2	ipsi	bulbar_lateral	dorsal	201007_F02_chx10	70um	279		1	1	1	400	219	3	72.6678	17	76.1818	1	already_active	1	137.017		True	medullar_lateral	reliably_recruited	1.88185
20	3	ipsi	bulbar_lateral	dorsal	201007_F02_chx10	70um	279		1	1	1	400	219	4	76.1818	17	76.1818	1	already_active	1	137.017		True	medullar_lateral	reliably_recruited	1.88185
20	4	ipsi	bulbar_lateral	dorsal	201007_F02_chx10	70um	279		1	1	1	400	219	5	43.8938	17	76.1818	1	already_active	1	137.017		True	medullar_lateral	reliably_recruited	1.88185
21	0	contra	bulbar_lateral	dorsal	201007_F02_chx10	70um	279		1	1	1	392	337	1	107.015	18	50.7308	1	newly_active	1	87.3668	first_response	True	medullar_lateral	reliably_recruited	1.70527
21	1	contra	bulbar_lateral	dorsal	201007_F02_chx10	70um	279		1	1	1	392	337	2	114.554	18	50.7308	1	already_active	1	87.3668	second_response	True	medullar_lateral	reliably_recruited	1.70527
21	2	contra	bulbar_lateral	dorsal	201007_F02_chx10	70um	279		1	1	1	392	337	3	50.2472	18	50.7308	1	already_active	1	87.3668		True	medullar_lateral	reliably_recruited	1.70527
21	3	contra	bulbar_lateral	dorsal	201007_F02_chx10	70um	279		1	1	1	392	337	4	50.3051	18	50.7308	1	already_active	1	87.3668		True	medullar_lateral	reliably_recruited	1.70527
21	4	contra	bulbar_lateral	dorsal	201007_F02_chx10	70um	279		1	1	1	392	337	5	50.7308	18	50.7308	1	already_active	1	87.3668		True	medullar_lateral	reliably_recruited	1.70527
22	0	contra	bulbar_medial	dorsal	201007_F02_chx10	70um	279		0	0	0	189	313	1		19	10.3169	1	not_selected	not_selected			True	medulla	recruited_not_selected	1.01355
22	1	contra	bulbar_medial	dorsal	201007_F02_chx10	70um	279		0	1	1	189	313	2	10.3169	19	10.3169	1	not_selected	not_selected			True	medulla	recruited_not_selected	1.01355
22	2	contra	bulbar_medial	dorsal	201007_F02_chx10	70um	279		0	0	0	189	313	3		19	10.3169	1	not_selected	not_selected			True	medulla	recruited_not_selected	1.01355
22	3	contra	bulbar_medial	dorsal	201007_F02_chx10	70um	279		0	1	1	189	313	4	2.54606	19	10.3169	1	not_selected	not_selected			True	medulla	recruited_not_selected	1.01355
22	4	contra	bulbar_medial	dorsal	201007_F02_chx10	70um	279		0	1	1	189	313	5	13.1858	19	10.3169	1	not_selected	not_selected			True	medulla	recruited_not_selected	1.01355
23	0	ipsi	bulbar_medial	dorsal	201007_F02_chx10	70um	279		0	0	0	261	235	1		20	9.151	1	not_selected	not_selected			True	medulla	recruited_not_selected	0.961468
23	1	ipsi	bulbar_medial	dorsal	201007_F02_chx10	70um	279		0	1	1	261	235	2	2.53411	20	9.151	1	not_selected	not_selected			True	medulla	recruited_not_selected	0.961468
23	2	ipsi	bulbar_medial	dorsal	201007_F02_chx10	70um	279		0	0	0	261	235	3		20	9.151	1	not_selected	not_selected			True	medulla	recruited_not_selected	0.961468
23	3	ipsi	bulbar_medial	dorsal	201007_F02_chx10	70um	279		0	0	1	261	235	4	9.151	20	9.151	1	not_selected	not_selected			True	medulla	recruited_not_selected	0.961468
23	4	ipsi	bulbar_medial	dorsal	201007_F02_chx10	70um	279		0	1	1	261	235	5	20.1524	20	9.151	1	not_selected	not_selected			True	medulla	recruited_not_selected	0.961468
24	0	contra	bulbar_lateral	dorsal	201007_F02_chx10	70um	279		1	1	1	415	324	1	49.2931	21	63.3763	1	newly_active	1	31.2761	first_response	True	medullar_lateral	reliably_recruited	1.80193
24	1	contra	bulbar_lateral	dorsal	201007_F02_chx10	70um	279		1	1	1	415	324	2	225.048	21	63.3763	1	already_active	1	31.2761	second_response	True	medullar_lateral	reliably_recruited	1.80193
24	2	contra	bulbar_lateral	dorsal	201007_F02_chx10	70um	279		1	1	1	415	324	3	246.261	21	63.3763	1	already_active	1	31.2761		True	medullar_lateral	reliably_recruited	1.80193
24	3	contra	bulbar_lateral	dorsal	201007_F02_chx10	70um	279		1	1	1	415	324	4	63.3763	21	63.3763	1	already_active	1	31.2761		True	medullar_lateral	reliably_recruited	1.80193
24	4	contra	bulbar_lateral	dorsal	201007_F02_chx10	70um	279		1	1	1	415	324	5	39.9606	21	63.3763	1	already_active	1	31.2761		True	medullar_lateral	reliably_recruited	1.80193
25	0	ipsi	bulbar_lateral	dorsal	201007_F02_chx10	70um	279		1	1	1	377	212	1	124.872	22	54.1441	1	newly_active	1	80.7522	first_response	True	medullar_lateral	reliably_recruited	1.73355
25	1	ipsi	bulbar_lateral	dorsal	201007_F02_chx10	70um	279		1	1	1	377	212	2	104.706	22	54.1441	1	already_active	1	80.7522	second_response	True	medullar_lateral	reliably_recruited	1.73355
25	2	ipsi	bulbar_lateral	dorsal	201007_F02_chx10	70um	279		1	1	1	377	212	3	54.1441	22	54.1441	1	already_active	1	80.7522		True	medullar_lateral	reliably_recruited	1.73355
25	3	ipsi	bulbar_lateral	dorsal	201007_F02_chx10	70um	279		1	1	1	377	212	4	39.2924	22	54.1441	1	already_active	1	80.7522		True	medullar_lateral	reliably_recruited	1.73355
25	4	ipsi	bulbar_lateral	dorsal	201007_F02_chx10	70um	279		1	1	1	377	212	5	13.236	22	54.1441	1	already_active	1	80.7522		True	medullar_lateral	reliably_recruited	1.73355
26	0	contra	bulbar_medial	dorsal	201007_F02_chx10	70um	279		0	0	0	298	281	1		23	5.95787	1	not_selected	not_selected			True	medulla	recruited_not_selected	0.775091
26	1	contra	bulbar_medial	dorsal	201007_F02_chx10	70um	279		0	0	0	298	281	2		23	5.95787	1	not_selected	not_selected			True	medulla	recruited_not_selected	0.775091
26	2	contra	bulbar_medial	dorsal	201007_F02_chx10	70um	279		0	1	1	298	281	3	5.95787	23	5.95787	1	not_selected	not_selected			True	medulla	recruited_not_selected	0.775091
26	3	contra	bulbar_medial	dorsal	201007_F02_chx10	70um	279		0	0	0	298	281	4		23	5.95787	1	not_selected	not_selected			True	medulla	recruited_not_selected	0.775091
26	4	contra	bulbar_medial	dorsal	201007_F02_chx10	70um	279		0	0	0	298	281	5		23	5.95787	1	not_selected	not_selected			True	medulla	recruited_not_selected	0.775091
27	0	ipsi	bulbar_lateral	dorsal	201007_F02_chx10	70um	279		0	1	1	390	211	1	27.6168	24	35.1889	1	not_selected	not_selected			True	medullar_lateral	recruited_not_selected	1.54641
27	1	ipsi	bulbar_lateral	dorsal	201007_F02_chx10	70um	279		0	1	1	390	211	2	57.3292	24	35.1889	1	not_selected	not_selected			True	medullar_lateral	recruited_not_selected	1.54641
27	2	ipsi	bulbar_lateral	dorsal	201007_F02_chx10	70um	279		0	1	1	390	211	3	18.2248	24	35.1889	1	not_selected	not_selected			True	medullar_lateral	recruited_not_selected	1.54641
27	3	ipsi	bulbar_lateral	dorsal	201007_F02_chx10	70um	279		0	0	0	390	211	4		24	35.1889	1	not_selected	not_selected			True	medullar_lateral	recruited_not_selected	1.54641
27	4	ipsi	bulbar_lateral	dorsal	201007_F02_chx10	70um	279		0	1	1	390	211	5	42.761	24	35.1889	1	not_selected	not_selected			True	medullar_lateral	recruited_not_selected	1.54641
30	0	ipsi	bulbar_lateral	dorsal	201007_F02_chx10	70um	279		1	1	1	372	200	1	217.237	26	23.4213	1	newly_active	1	140.689	first_response	True	medullar_lateral	reliably_recruited	1.36961
30	1	ipsi	bulbar_lateral	dorsal	201007_F02_chx10	70um	279		1	1	1	372	200	2	22.5751	26	23.4213	1	already_active	1	140.689	second_response	True	medullar_lateral	reliably_recruited	1.36961
30	2	ipsi	bulbar_lateral	dorsal	201007_F02_chx10	70um	279		1	1	1	372	200	3	18.2637	26	23.4213	1	already_active	1	140.689		True	medullar_lateral	reliably_recruited	1.36961
30	3	ipsi	bulbar_lateral	dorsal	201007_F02_chx10	70um	279		1	1	1	372	200	4	28.1543	26	23.4213	1	already_active	1	140.689		True	medullar_lateral	reliably_recruited	1.36961
30	4	ipsi	bulbar_lateral	dorsal	201007_F02_chx10	70um	279		1	1	1	372	200	5	23.4213	26	23.4213	1	already_active	1	140.689		True	medullar_lateral	reliably_recruited	1.36961
33	0	contra	spinal_cord	dorsal	201007_F02_chx10	70um	279		1	1	1	478	303	1	35.9534	27	43.6981	1	newly_active	1	45.5968	first_response	True	spinal_cord	reliably_recruited	1.64046
33	1	contra	spinal_cord	dorsal	201007_F02_chx10	70um	279		1	1	1	478	303	2	172.246	27	43.6981	1	already_active	1	45.5968	second_response	True	spinal_cord	reliably_recruited	1.64046
33	2	contra	spinal_cord	dorsal	201007_F02_chx10	70um	279		1	1	1	478	303	3	129.768	27	43.6981	1	already_active	1	45.5968		True	spinal_cord	reliably_recruited	1.64046
33	3	contra	spinal_cord	dorsal	201007_F02_chx10	70um	279		1	1	1	478	303	4	33.5297	27	43.6981	1	already_active	1	45.5968		True	spinal_cord	reliably_recruited	1.64046
33	4	contra	spinal_cord	dorsal	201007_F02_chx10	70um	279		1	1	1	478	303	5	43.6981	27	43.6981	1	already_active	1	45.5968		True	spinal_cord	reliably_recruited	1.64046
34	0	contra	bulbar_medial	dorsal	201007_F02_chx10	70um	279		0	0	0	412	278	1		28	10.9256	1	not_selected	not_selected			True	medulla	recruited_not_selected	1.03844
34	1	contra	bulbar_medial	dorsal	201007_F02_chx10	70um	279		0	0	0	412	278	2		28	10.9256	1	not_selected	not_selected			True	medulla	recruited_not_selected	1.03844
34	2	contra	bulbar_medial	dorsal	201007_F02_chx10	70um	279		0	1	1	412	278	3	16.1844	28	10.9256	1	not_selected	not_selected			True	medulla	recruited_not_selected	1.03844
34	3	contra	bulbar_medial	dorsal	201007_F02_chx10	70um	279		0	0	0	412	278	4		28	10.9256	1	not_selected	not_selected			True	medulla	recruited_not_selected	1.03844
34	4	contra	bulbar_medial	dorsal	201007_F02_chx10	70um	279		0	1	1	412	278	5	5.66667	28	10.9256	1	not_selected	not_selected			True	medulla	recruited_not_selected	1.03844
36	0	contra	bulbar_medial	dorsal	201007_F02_chx10	70um	279		1	0	0	380	281	1		30	12.674	1	not active	3	31.8162		True	medulla	reliably_recruited	1.10291
36	1	contra	bulbar_medial	dorsal	201007_F02_chx10	70um	279		1	0	0	380	281	2		30	12.674	1	not active	3	31.8162		True	medulla	reliably_recruited	1.10291
36	2	contra	bulbar_medial	dorsal	201007_F02_chx10	70um	279		1	1	1	380	281	3	12.674	30	12.674	1	newly_active	3	31.8162	first_response	True	medulla	reliably_recruited	1.10291
36	3	contra	bulbar_medial	dorsal	201007_F02_chx10	70um	279		1	1	1	380	281	4	10.9133	30	12.674	1	already_active	3	31.8162	second_response	True	medulla	reliably_recruited	1.10291
36	4	contra	bulbar_medial	dorsal	201007_F02_chx10	70um	279		1	1	1	380	281	5	14.3963	30	12.674	1	already_active	3	31.8162		True	medulla	reliably_recruited	1.10291
39	0	contra	spinal_cord	dorsal	201007_F02_chx10	70um	279		1	1	1	452	305	1	8.49587	31	40.678	1	newly_active	1	7.00685	first_response	True	spinal_cord	reliably_recruited	1.60936
39	1	contra	spinal_cord	dorsal	201007_F02_chx10	70um	279		1	1	1	452	305	2	160.097	31	40.678	1	already_active	1	7.00685	second_response	True	spinal_cord	reliably_recruited	1.60936
39	2	contra	spinal_cord	dorsal	201007_F02_chx10	70um	279		1	1	1	452	305	3	40.678	31	40.678	1	already_active	1	7.00685		True	spinal_cord	reliably_recruited	1.60936
39	3	contra	spinal_cord	dorsal	201007_F02_chx10	70um	279		1	1	1	452	305	4	17.2631	31	40.678	1	already_active	1	7.00685		True	spinal_cord	reliably_recruited	1.60936
39	4	contra	spinal_cord	dorsal	201007_F02_chx10	70um	279		1	1	1	452	305	5	111.182	31	40.678	1	already_active	1	7.00685		True	spinal_cord	reliably_recruited	1.60936
40	0	contra	bulbar_medial	dorsal	201007_F02_chx10	70um	279		0	0	1	318	285	1	3.83799	32	11.999	1	not_selected	not_selected			True	medulla	recruited_not_selected	1.07915
40	1	contra	bulbar_medial	dorsal	201007_F02_chx10	70um	279		0	1	1	318	285	2	18.5789	32	11.999	1	not_selected	not_selected			True	medulla	recruited_not_selected	1.07915
40	2	contra	bulbar_medial	dorsal	201007_F02_chx10	70um	279		0	1	1	318	285	3	82.613	32	11.999	1	not_selected	not_selected			True	medulla	recruited_not_selected	1.07915
40	3	contra	bulbar_medial	dorsal	201007_F02_chx10	70um	279		0	0	0	318	285	4		32	11.999	1	not_selected	not_selected			True	medulla	recruited_not_selected	1.07915
40	4	contra	bulbar_medial	dorsal	201007_F02_chx10	70um	279		0	1	1	318	285	5	5.41917	32	11.999	1	not_selected	not_selected			True	medulla	recruited_not_selected	1.07915
41	0	contra	bulbar_medial	dorsal	201007_F02_chx10	70um	279		1	0	0	344	277	1		33	15.5139	1	not active	3	27.362		True	medulla	reliably_recruited	1.19072
41	1	contra	bulbar_medial	dorsal	201007_F02_chx10	70um	279		1	0	0	344	277	2		33	15.5139	1	not active	3	27.362		True	medulla	reliably_recruited	1.19072
41	2	contra	bulbar_medial	dorsal	201007_F02_chx10	70um	279		1	1	1	344	277	3	11.849	33	15.5139	1	newly_active	3	27.362	first_response	True	medulla	reliably_recruited	1.19072
41	3	contra	bulbar_medial	dorsal	201007_F02_chx10	70um	279		1	1	1	344	277	4	15.9315	33	15.5139	1	already_active	3	27.362	second_response	True	medulla	reliably_recruited	1.19072
41	4	contra	bulbar_medial	dorsal	201007_F02_chx10	70um	279		1	1	1	344	277	5	15.5139	33	15.5139	1	already_active	3	27.362		True	medulla	reliably_recruited	1.19072
42	0	ipsi	bulbar_lateral	dorsal	201007_F02_chx10	70um	279		0	1	1	408	213	1	29.6252	34	83.8632	1	not_selected	not_selected			True	medullar_lateral	recruited_not_selected	1.92357
42	1	ipsi	bulbar_lateral	dorsal	201007_F02_chx10	70um	279		0	1	1	408	213	2	108.706	34	83.8632	1	not_selected	not_selected			True	medullar_lateral	recruited_not_selected	1.92357
42	2	ipsi	bulbar_lateral	dorsal	201007_F02_chx10	70um	279		0	0	0	408	213	3		34	83.8632	1	not_selected	not_selected			True	medullar_lateral	recruited_not_selected	1.92357
42	3	ipsi	bulbar_lateral	dorsal	201007_F02_chx10	70um	279		0	0	0	408	213	4		34	83.8632	1	not_selected	not_selected			True	medullar_lateral	recruited_not_selected	1.92357
42	4	ipsi	bulbar_lateral	dorsal	201007_F02_chx10	70um	279		0	1	1	408	213	5	83.8632	34	83.8632	1	not_selected	not_selected			True	medullar_lateral	recruited_not_selected	1.92357
43	0	ipsi	bulbar_medial	dorsal	201007_F02_chx10	70um	279		0	1	1	142	261	1	4.59137	35	6.38844	1	not_selected	not_selected			True	retropontine_dorsal	recruited_not_selected	0.805395
43	1	ipsi	bulbar_medial	dorsal	201007_F02_chx10	70um	279		0	1	1	142	261	2	12.0318	35	6.38844	1	not_selected	not_selected			True	retropontine_dorsal	recruited_not_selected	0.805395
43	2	ipsi	bulbar_medial	dorsal	201007_F02_chx10	70um	279		0	1	1	142	261	3	3.32748	35	6.38844	1	not_selected	not_selected			True	retropontine_dorsal	recruited_not_selected	0.805395
43	3	ipsi	bulbar_medial	dorsal	201007_F02_chx10	70um	279		0	0	0	142	261	4		35	6.38844	1	not_selected	not_selected			True	retropontine_dorsal	recruited_not_selected	0.805395
43	4	ipsi	bulbar_medial	dorsal	201007_F02_chx10	70um	279		0	1	1	142	261	5	8.1855	35	6.38844	1	not_selected	not_selected			True	retropontine_dorsal	recruited_not_selected	0.805395
44	0	contra	bulbar_medial	dorsal	201007_F02_chx10	70um	279		1	1	1	298	292	1	9.12261	36	9.12261	1	newly_active	1	1.93431	first_response	True	medulla	reliably_recruited	0.960119
44	1	contra	bulbar_medial	dorsal	201007_F02_chx10	70um	279		1	1	1	298	292	2	1.79255	36	9.12261	1	already_active	1	1.93431	second_response	True	medulla	reliably_recruited	0.960119
44	2	contra	bulbar_medial	dorsal	201007_F02_chx10	70um	279		1	1	1	298	292	3	17.9615	36	9.12261	1	already_active	1	1.93431		True	medulla	reliably_recruited	0.960119
44	3	contra	bulbar_medial	dorsal	201007_F02_chx10	70um	279		1	1	1	298	292	4	13.9463	36	9.12261	1	already_active	1	1.93431		True	medulla	reliably_recruited	0.960119
44	4	contra	bulbar_medial	dorsal	201007_F02_chx10	70um	279		1	1	1	298	292	5	2.43021	36	9.12261	1	already_active	1	1.93431		True	medulla	reliably_recruited	0.960119
46	0	ipsi	bulbar_medial	dorsal	201007_F02_chx10	70um	279		1	0	1	238	258	1	12.2858	37	6.25351	1	newly_active	1	3.40515	first_response	True	medulla	reliably_recruited	0.796124
46	1	ipsi	bulbar_medial	dorsal	201007_F02_chx10	70um	279		1	1	1	238	258	2	6.25351	37	6.25351	1	already_active	1	3.40515	second_response	True	medulla	reliably_recruited	0.796124
46	2	ipsi	bulbar_medial	dorsal	201007_F02_chx10	70um	279		1	1	1	238	258	3	5.93234	37	6.25351	1	already_active	1	3.40515		True	medulla	reliably_recruited	0.796124
46	3	ipsi	bulbar_medial	dorsal	201007_F02_chx10	70um	279		1	1	1	238	258	4	3.60754	37	6.25351	1	already_active	1	3.40515		True	medulla	reliably_recruited	0.796124
46	4	ipsi	bulbar_medial	dorsal	201007_F02_chx10	70um	279		1	1	1	238	258	5	13.7149	37	6.25351	1	already_active	1	3.40515		True	medulla	reliably_recruited	0.796124
47	0	contra	bulbar_medial	dorsal	201007_F02_chx10	70um	279		0	0	0	219	275	1		38	7.54383	1	not_selected	not_selected			True	medulla	recruited_not_selected	0.877592
47	1	contra	bulbar_medial	dorsal	201007_F02_chx10	70um	279		0	0	0	219	275	2		38	7.54383	1	not_selected	not_selected			True	medulla	recruited_not_selected	0.877592
47	2	contra	bulbar_medial	dorsal	201007_F02_chx10	70um	279		0	1	1	219	275	3	13.4365	38	7.54383	1	not_selected	not_selected			True	medulla	recruited_not_selected	0.877592
47	3	contra	bulbar_medial	dorsal	201007_F02_chx10	70um	279		0	0	0	219	275	4		38	7.54383	1	not_selected	not_selected			True	medulla	recruited_not_selected	0.877592
47	4	contra	bulbar_medial	dorsal	201007_F02_chx10	70um	279		0	1	1	219	275	5	1.65119	38	7.54383	1	not_selected	not_selected			True	medulla	recruited_not_selected	0.877592
49	0	contra	spinal_cord	dorsal	201007_F02_chx10	70um	279		1	1	1	447	314	1	63.7957	39	40.299	1	newly_active	1	42.6735	first_response	True	spinal_cord	reliably_recruited	1.60529
49	1	contra	spinal_cord	dorsal	201007_F02_chx10	70um	279		1	1	1	447	314	2	122.576	39	40.299	1	already_active	1	42.6735	second_response	True	spinal_cord	reliably_recruited	1.60529
49	2	contra	spinal_cord	dorsal	201007_F02_chx10	70um	279		1	1	1	447	314	3	40.299	39	40.299	1	already_active	1	42.6735		True	spinal_cord	reliably_recruited	1.60529
49	3	contra	spinal_cord	dorsal	201007_F02_chx10	70um	279		1	1	1	447	314	4	39.7721	39	40.299	1	already_active	1	42.6735		True	spinal_cord	reliably_recruited	1.60529
49	4	contra	spinal_cord	dorsal	201007_F02_chx10	70um	279		1	1	1	447	314	5	31.1613	39	40.299	1	already_active	1	42.6735		True	spinal_cord	reliably_recruited	1.60529
50	0	contra	bulbar_medial	dorsal	201007_F02_chx10	70um	279		0	0	0	303	276	1		40	15.3179	1	not_selected	not_selected			True	medulla	recruited_not_selected	1.1852
50	1	contra	bulbar_medial	dorsal	201007_F02_chx10	70um	279		0	0	0	303	276	2		40	15.3179	1	not_selected	not_selected			True	medulla	recruited_not_selected	1.1852
50	2	contra	bulbar_medial	dorsal	201007_F02_chx10	70um	279		0	1	1	303	276	3	18.5229	40	15.3179	1	not_selected	not_selected			True	medulla	recruited_not_selected	1.1852
50	3	contra	bulbar_medial	dorsal	201007_F02_chx10	70um	279		0	0	1	303	276	4	12.1128	40	15.3179	1	not_selected	not_selected			True	medulla	recruited_not_selected	1.1852
50	4	contra	bulbar_medial	dorsal	201007_F02_chx10	70um	279		0	0	0	303	276	5		40	15.3179	1	not_selected	not_selected			True	medulla	recruited_not_selected	1.1852
52	0	contra	bulbar_medial	dorsal	201007_F02_chx10	70um	279		1	1	1	127	281	1	10.6841	41	10.6841	1	newly_active	1	19.3264	first_response	True	retropontine_dorsal	reliably_recruited	1.02874
52	1	contra	bulbar_medial	dorsal	201007_F02_chx10	70um	279		1	1	1	127	281	2	8.92979	41	10.6841	1	already_active	1	19.3264	second_response	True	retropontine_dorsal	reliably_recruited	1.02874
52	2	contra	bulbar_medial	dorsal	201007_F02_chx10	70um	279		1	1	1	127	281	3	22.5933	41	10.6841	1	already_active	1	19.3264		True	retropontine_dorsal	reliably_recruited	1.02874
52	3	contra	bulbar_medial	dorsal	201007_F02_chx10	70um	279		1	1	1	127	281	4	15.088	41	10.6841	1	already_active	1	19.3264		True	retropontine_dorsal	reliably_recruited	1.02874
52	4	contra	bulbar_medial	dorsal	201007_F02_chx10	70um	279		1	1	1	127	281	5	8.58715	41	10.6841	1	already_active	1	19.3264		True	retropontine_dorsal	reliably_recruited	1.02874
53	0	contra	bulbar_medial	dorsal	201007_F02_chx10	70um	279		0	1	1	229	275	1	19.5499	42	9.30283	1	not_selected	not_selected			True	medulla	recruited_not_selected	0.968615
53	1	contra	bulbar_medial	dorsal	201007_F02_chx10	70um	279		0	1	1	229	275	2	13.9084	42	9.30283	1	not_selected	not_selected			True	medulla	recruited_not_selected	0.968615
53	2	contra	bulbar_medial	dorsal	201007_F02_chx10	70um	279		0	1	1	229	275	3	1.35617	42	9.30283	1	not_selected	not_selected			True	medulla	recruited_not_selected	0.968615
53	3	contra	bulbar_medial	dorsal	201007_F02_chx10	70um	279		0	0	0	229	275	4		42	9.30283	1	not_selected	not_selected			True	medulla	recruited_not_selected	0.968615
53	4	contra	bulbar_medial	dorsal	201007_F02_chx10	70um	279		0	1	1	229	275	5	4.69725	42	9.30283	1	not_selected	not_selected			True	medulla	recruited_not_selected	0.968615
55	0	contra	bulbar_medial	dorsal	201007_F02_chx10	70um	279		0	0	0	375	296	1		43	52.7045	1	not_selected	not_selected			True	medulla	recruited_not_selected	1.72185
55	1	contra	bulbar_medial	dorsal	201007_F02_chx10	70um	279		0	1	0	375	296	2		43	52.7045	1	not_selected	not_selected			True	medulla	recruited_not_selected	1.72185
55	2	contra	bulbar_medial	dorsal	201007_F02_chx10	70um	279		0	1	1	375	296	3	52.7045	43	52.7045	1	not_selected	not_selected			True	medulla	recruited_not_selected	1.72185
55	3	contra	bulbar_medial	dorsal	201007_F02_chx10	70um	279		0	0	0	375	296	4		43	52.7045	1	not_selected	not_selected			True	medulla	recruited_not_selected	1.72185
55	4	contra	bulbar_medial	dorsal	201007_F02_chx10	70um	279		0	0	0	375	296	5		43	52.7045	1	not_selected	not_selected			True	medulla	recruited_not_selected	1.72185
56	0	contra	bulbar_medial	dorsal	201007_F02_chx10	70um	279		1	0	0	279	290	1		44	9.76776	1	not active	2	3.80764		True	medulla	reliably_recruited	0.989795
56	1	contra	bulbar_medial	dorsal	201007_F02_chx10	70um	279		1	1	1	279	290	2	1.77262	44	9.76776	1	newly_active	2	3.80764	first_response	True	medulla	reliably_recruited	0.989795
56	2	contra	bulbar_medial	dorsal	201007_F02_chx10	70um	279		1	1	1	279	290	3	12.9223	44	9.76776	1	already_active	2	3.80764	second_response	True	medulla	reliably_recruited	0.989795
56	3	contra	bulbar_medial	dorsal	201007_F02_chx10	70um	279		1	1	1	279	290	4	12.1539	44	9.76776	1	already_active	2	3.80764		True	medulla	reliably_recruited	0.989795
56	4	contra	bulbar_medial	dorsal	201007_F02_chx10	70um	279		1	1	1	279	290	5	7.38161	44	9.76776	1	already_active	2	3.80764		True	medulla	reliably_recruited	0.989795
58	0	contra	bulbar_medial	dorsal	201007_F02_chx10	70um	279		0	0	0	248	274	1		45	4.67014	1	not_selected	not_selected			True	medulla	recruited_not_selected	0.66933
58	1	contra	bulbar_medial	dorsal	201007_F02_chx10	70um	279		0	1	0	248	274	2		45	4.67014	1	not_selected	not_selected			True	medulla	recruited_not_selected	0.66933
58	2	contra	bulbar_medial	dorsal	201007_F02_chx10	70um	279		0	1	1	248	274	3	5.22973	45	4.67014	1	not_selected	not_selected			True	medulla	recruited_not_selected	0.66933
58	3	contra	bulbar_medial	dorsal	201007_F02_chx10	70um	279		0	1	1	248	274	4	4.11055	45	4.67014	1	not_selected	not_selected			True	medulla	recruited_not_selected	0.66933
58	4	contra	bulbar_medial	dorsal	201007_F02_chx10	70um	279		0	0	0	248	274	5		45	4.67014	1	not_selected	not_selected			True	medulla	recruited_not_selected	0.66933
60	0	contra	bulbar_medial	dorsal	201007_F02_chx10	70um	279		1	0	0	248	283.5	1		46	3.76355	1	not active	2	11.3246		True	medulla	reliably_recruited	0.575598
60	1	contra	bulbar_medial	dorsal	201007_F02_chx10	70um	279		1	1	1	248	283.5	2	3.87841	46	3.76355	1	newly_active	2	11.3246	first_response	True	medulla	reliably_recruited	0.575598
60	2	contra	bulbar_medial	dorsal	201007_F02_chx10	70um	279		1	1	1	248	283.5	3	3.6487	46	3.76355	1	already_active	2	11.3246	second_response	True	medulla	reliably_recruited	0.575598
60	3	contra	bulbar_medial	dorsal	201007_F02_chx10	70um	279		1	1	1	248	283.5	4	2.6583	46	3.76355	1	already_active	2	11.3246		True	medulla	reliably_recruited	0.575598
60	4	contra	bulbar_medial	dorsal	201007_F02_chx10	70um	279		1	1	1	248	283.5	5	21.7222	46	3.76355	1	already_active	2	11.3246		True	medulla	reliably_recruited	0.575598
65	0	contra	bulbar_medial	dorsal	201007_F02_chx10	70um	279		1	1	1	134	292	1	7.63376	47	9.75436	1	newly_active	1	13.5329	first_response	True	retropontine_dorsal	reliably_recruited	0.989199
65	1	contra	bulbar_medial	dorsal	201007_F02_chx10	70um	279		1	1	1	134	292	2	9.75436	47	9.75436	1	already_active	1	13.5329	second_response	True	retropontine_dorsal	reliably_recruited	0.989199
65	2	contra	bulbar_medial	dorsal	201007_F02_chx10	70um	279		1	1	1	134	292	3	15.3953	47	9.75436	1	already_active	1	13.5329		True	retropontine_dorsal	reliably_recruited	0.989199
65	3	contra	bulbar_medial	dorsal	201007_F02_chx10	70um	279		1	1	1	134	292	4	17.0744	47	9.75436	1	already_active	1	13.5329		True	retropontine_dorsal	reliably_recruited	0.989199
65	4	contra	bulbar_medial	dorsal	201007_F02_chx10	70um	279		1	1	1	134	292	5	7.955	47	9.75436	1	already_active	1	13.5329		True	retropontine_dorsal	reliably_recruited	0.989199
67	0	ipsi	bulbar_medial	dorsal	201007_F02_chx10	70um	279		0	0	1	385	246.5	1	6.53973	48	6.20524	1	not_selected	not_selected			True	medulla	recruited_not_selected	0.792759
67	1	ipsi	bulbar_medial	dorsal	201007_F02_chx10	70um	279		0	1	1	385	246.5	2	3.64972	48	6.20524	1	not_selected	not_selected			True	medulla	recruited_not_selected	0.792759
67	2	ipsi	bulbar_medial	dorsal	201007_F02_chx10	70um	279		0	0	0	385	246.5	3		48	6.20524	1	not_selected	not_selected			True	medulla	recruited_not_selected	0.792759
67	3	ipsi	bulbar_medial	dorsal	201007_F02_chx10	70um	279		0	1	1	385	246.5	4	5.87075	48	6.20524	1	not_selected	not_selected			True	medulla	recruited_not_selected	0.792759
67	4	ipsi	bulbar_medial	dorsal	201007_F02_chx10	70um	279		0	1	1	385	246.5	5	11.1799	48	6.20524	1	not_selected	not_selected			True	medulla	recruited_not_selected	0.792759
69	0	contra	bulbar_medial	dorsal	201007_F02_chx10	70um	279		1	1	1	223	281	1	16.3522	49	12.5101	1	newly_active	1	15.5137	first_response	True	medulla	reliably_recruited	1.09726
69	1	contra	bulbar_medial	dorsal	201007_F02_chx10	70um	279		1	1	1	223	281	2	7.24172	49	12.5101	1	already_active	1	15.5137	second_response	True	medulla	reliably_recruited	1.09726
69	2	contra	bulbar_medial	dorsal	201007_F02_chx10	70um	279		1	0	1	223	281	3	3.5996	49	12.5101	1	already_active	1	15.5137		True	medulla	reliably_recruited	1.09726
69	3	contra	bulbar_medial	dorsal	201007_F02_chx10	70um	279		1	0	1	223	281	4	19.0702	49	12.5101	1	already_active	1	15.5137		True	medulla	reliably_recruited	1.09726
69	4	contra	bulbar_medial	dorsal	201007_F02_chx10	70um	279		1	1	1	223	281	5	12.5101	49	12.5101	1	already_active	1	15.5137		True	medulla	reliably_recruited	1.09726
71	0	ipsi	bulbar_medial	dorsal	201007_F02_chx10	70um	279		0	1	1	173	263	1	1.81452	50	9.80418	1	not_selected	not_selected			True	medulla	recruited_not_selected	0.991411
71	1	ipsi	bulbar_medial	dorsal	201007_F02_chx10	70um	279		0	1	1	173	263	2	11.1117	50	9.80418	1	not_selected	not_selected			True	medulla	recruited_not_selected	0.991411
71	2	ipsi	bulbar_medial	dorsal	201007_F02_chx10	70um	279		0	0	0	173	263	3		50	9.80418	1	not_selected	not_selected			True	medulla	recruited_not_selected	0.991411
71	3	ipsi	bulbar_medial	dorsal	201007_F02_chx10	70um	279		0	1	1	173	263	4	9.53428	50	9.80418	1	not_selected	not_selected			True	medulla	recruited_not_selected	0.991411
71	4	ipsi	bulbar_medial	dorsal	201007_F02_chx10	70um	279		0	1	1	173	263	5	10.0741	50	9.80418	1	not_selected	not_selected			True	medulla	recruited_not_selected	0.991411
75	0	ipsi	bulbar_medial	dorsal	201007_F02_chx10	70um	279		0	1	1	312	248	1	4.57694	51	7.98314	1	not_selected	not_selected			True	medulla	recruited_not_selected	0.902174
75	1	ipsi	bulbar_medial	dorsal	201007_F02_chx10	70um	279		0	1	1	312	248	2	5.57076	51	7.98314	1	not_selected	not_selected			True	medulla	recruited_not_selected	0.902174
75	2	ipsi	bulbar_medial	dorsal	201007_F02_chx10	70um	279		0	1	1	312	248	3	12.9845	51	7.98314	1	not_selected	not_selected			True	medulla	recruited_not_selected	0.902174
75	3	ipsi	bulbar_medial	dorsal	201007_F02_chx10	70um	279		0	0	0	312	248	4		51	7.98314	1	not_selected	not_selected			True	medulla	recruited_not_selected	0.902174
75	4	ipsi	bulbar_medial	dorsal	201007_F02_chx10	70um	279		0	1	1	312	248	5	10.3955	51	7.98314	1	not_selected	not_selected			True	medulla	recruited_not_selected	0.902174
77	0	ipsi	bulbar_medial	dorsal	201007_F02_chx10	70um	279		1	1	1	127	241	1	4.3764	52	10.0619	1	newly_active	1	5.19338	first_response	True	retropontine_dorsal	reliably_recruited	1.00268
77	1	ipsi	bulbar_medial	dorsal	201007_F02_chx10	70um	279		1	1	1	127	241	2	10.0619	52	10.0619	1	already_active	1	5.19338	second_response	True	retropontine_dorsal	reliably_recruited	1.00268
77	2	ipsi	bulbar_medial	dorsal	201007_F02_chx10	70um	279		1	1	1	127	241	3	4.59203	52	10.0619	1	already_active	1	5.19338		True	retropontine_dorsal	reliably_recruited	1.00268
77	3	ipsi	bulbar_medial	dorsal	201007_F02_chx10	70um	279		1	1	1	127	241	4	13.4604	52	10.0619	1	already_active	1	5.19338		True	retropontine_dorsal	reliably_recruited	1.00268
77	4	ipsi	bulbar_medial	dorsal	201007_F02_chx10	70um	279		1	1	1	127	241	5	14.3575	52	10.0619	1	already_active	1	5.19338		True	retropontine_dorsal	reliably_recruited	1.00268
80	0	contra	pontine	dorsal	201007_F02_chx10	70um	279		1	1	1	68	286	1	8.44608	53	7.32032	1	newly_active	1	2.81164	first_response	True	retropontine_dorsal	reliably_recruited	0.86453
80	1	contra	pontine	dorsal	201007_F02_chx10	70um	279		1	1	1	68	286	2	3.23736	53	7.32032	1	already_active	1	2.81164	second_response	True	retropontine_dorsal	reliably_recruited	0.86453
80	2	contra	pontine	dorsal	201007_F02_chx10	70um	279		1	1	1	68	286	3	15.2483	53	7.32032	1	already_active	1	2.81164		True	retropontine_dorsal	reliably_recruited	0.86453
80	3	contra	pontine	dorsal	201007_F02_chx10	70um	279		1	1	1	68	286	4	5.15482	53	7.32032	1	already_active	1	2.81164		True	retropontine_dorsal	reliably_recruited	0.86453
80	4	contra	pontine	dorsal	201007_F02_chx10	70um	279		1	1	1	68	286	5	7.32032	53	7.32032	1	already_active	1	2.81164		True	retropontine_dorsal	reliably_recruited	0.86453
84	0	contra	bulbar_medial	dorsal	201007_F02_chx10	70um	279		0	0	0	282	272	1		55	8.09039	1	not_selected	not_selected			True	medulla	recruited_not_selected	0.907969
84	1	contra	bulbar_medial	dorsal	201007_F02_chx10	70um	279		0	0	0	282	272	2		55	8.09039	1	not_selected	not_selected			True	medulla	recruited_not_selected	0.907969
84	2	contra	bulbar_medial	dorsal	201007_F02_chx10	70um	279		0	1	1	282	272	3	6.21694	55	8.09039	1	not_selected	not_selected			True	medulla	recruited_not_selected	0.907969
84	3	contra	bulbar_medial	dorsal	201007_F02_chx10	70um	279		0	1	1	282	272	4	9.96384	55	8.09039	1	not_selected	not_selected			True	medulla	recruited_not_selected	0.907969
84	4	contra	bulbar_medial	dorsal	201007_F02_chx10	70um	279		0	0	0	282	272	5		55	8.09039	1	not_selected	not_selected			True	medulla	recruited_not_selected	0.907969
88	0	ipsi	bulbar_medial	dorsal	201007_F02_chx10	70um	279		1	1	1	181	237	1	5.13348	56	5.72929	1	newly_active	1	5.14702	first_response	True	medulla	reliably_recruited	0.758101
88	1	ipsi	bulbar_medial	dorsal	201007_F02_chx10	70um	279		1	1	1	181	237	2	5.72929	56	5.72929	1	already_active	1	5.14702	second_response	True	medulla	reliably_recruited	0.758101
88	2	ipsi	bulbar_medial	dorsal	201007_F02_chx10	70um	279		1	1	1	181	237	3	26.7662	56	5.72929	1	already_active	1	5.14702		True	medulla	reliably_recruited	0.758101
88	3	ipsi	bulbar_medial	dorsal	201007_F02_chx10	70um	279		1	1	1	181	237	4	11.7651	56	5.72929	1	already_active	1	5.14702		True	medulla	reliably_recruited	0.758101
88	4	ipsi	bulbar_medial	dorsal	201007_F02_chx10	70um	279		1	1	1	181	237	5	3.34812	56	5.72929	1	already_active	1	5.14702		True	medulla	reliably_recruited	0.758101
89	0	contra	bulbar_medial	dorsal	201007_F02_chx10	70um	279		0	0	0	369	278	1		57		1	not_selected	not_selected			True	medulla	not_recruited
89	1	contra	bulbar_medial	dorsal	201007_F02_chx10	70um	279		0	0	0	369	278	2		57		1	not_selected	not_selected			True	medulla	not_recruited
89	2	contra	bulbar_medial	dorsal	201007_F02_chx10	70um	279		0	0	0	369	278	3		57		1	not_selected	not_selected			True	medulla	not_recruited
89	3	contra	bulbar_medial	dorsal	201007_F02_chx10	70um	279		0	0	0	369	278	4		57		1	not_selected	not_selected			True	medulla	not_recruited
89	4	contra	bulbar_medial	dorsal	201007_F02_chx10	70um	279		0	0	0	369	278	5		57		1	not_selected	not_selected			True	medulla	not_recruited
92	0	contra	bulbar_medial	dorsal	201007_F02_chx10	70um	279		0	0	0	328	272	1		58	9.41952	1	not_selected	not_selected			True	medulla	recruited_not_selected	0.974029
92	1	contra	bulbar_medial	dorsal	201007_F02_chx10	70um	279		0	0	0	328	272	2		58	9.41952	1	not_selected	not_selected			True	medulla	recruited_not_selected	0.974029
92	2	contra	bulbar_medial	dorsal	201007_F02_chx10	70um	279		0	1	1	328	272	3	9.41952	58	9.41952	1	not_selected	not_selected			True	medulla	recruited_not_selected	0.974029
92	3	contra	bulbar_medial	dorsal	201007_F02_chx10	70um	279		0	0	0	328	272	4		58	9.41952	1	not_selected	not_selected			True	medulla	recruited_not_selected	0.974029
92	4	contra	bulbar_medial	dorsal	201007_F02_chx10	70um	279		0	0	0	328	272	5		58	9.41952	1	not_selected	not_selected			True	medulla	recruited_not_selected	0.974029
99	0	ipsi	bulbar_medial	dorsal	201007_F02_chx10	70um	279		0	1	1	339	249	1	11.8826	59	10.0687	1	not_selected	not_selected			True	medulla	recruited_not_selected	1.00297
99	1	ipsi	bulbar_medial	dorsal	201007_F02_chx10	70um	279		0	1	1	339	249	2	4.26201	59	10.0687	1	not_selected	not_selected			True	medulla	recruited_not_selected	1.00297
99	2	ipsi	bulbar_medial	dorsal	201007_F02_chx10	70um	279		0	1	1	339	249	3	13.0799	59	10.0687	1	not_selected	not_selected			True	medulla	recruited_not_selected	1.00297
99	3	ipsi	bulbar_medial	dorsal	201007_F02_chx10	70um	279		0	1	0	339	249	4		59	10.0687	1	not_selected	not_selected			True	medulla	recruited_not_selected	1.00297
99	4	ipsi	bulbar_medial	dorsal	201007_F02_chx10	70um	279		0	1	1	339	249	5	8.25488	59	10.0687	1	not_selected	not_selected			True	medulla	recruited_not_selected	1.00297
100	0	ipsi	bulbar_medial	dorsal	201007_F02_chx10	70um	279		0	1	1	306	249	1	9.32178	60	9.12435	1	not_selected	not_selected			True	medulla	recruited_not_selected	0.960202
100	1	ipsi	bulbar_medial	dorsal	201007_F02_chx10	70um	279		0	0	0	306	249	2		60	9.12435	1	not_selected	not_selected			True	medulla	recruited_not_selected	0.960202
100	2	ipsi	bulbar_medial	dorsal	201007_F02_chx10	70um	279		0	1	1	306	249	3	13.987	60	9.12435	1	not_selected	not_selected			True	medulla	recruited_not_selected	0.960202
100	3	ipsi	bulbar_medial	dorsal	201007_F02_chx10	70um	279		0	1	1	306	249	4	3.18525	60	9.12435	1	not_selected	not_selected			True	medulla	recruited_not_selected	0.960202
100	4	ipsi	bulbar_medial	dorsal	201007_F02_chx10	70um	279		0	1	1	306	249	5	8.92691	60	9.12435	1	not_selected	not_selected			True	medulla	recruited_not_selected	0.960202
101	0	ipsi	bulbar_medial	dorsal	201007_F02_chx10	70um	279		1	1	1	204.5	237.5	1	6.04162	61	4.71028	1	newly_active	1	3.25233	first_response	True	medulla	reliably_recruited	0.673047
101	1	ipsi	bulbar_medial	dorsal	201007_F02_chx10	70um	279		1	1	1	204.5	237.5	2	4.71028	61	4.71028	1	already_active	1	3.25233	second_response	True	medulla	reliably_recruited	0.673047
101	2	ipsi	bulbar_medial	dorsal	201007_F02_chx10	70um	279		1	0	1	204.5	237.5	3	2.75034	61	4.71028	1	already_active	1	3.25233		True	medulla	reliably_recruited	0.673047
101	3	ipsi	bulbar_medial	dorsal	201007_F02_chx10	70um	279		1	0	1	204.5	237.5	4	9.35759	61	4.71028	1	already_active	1	3.25233		True	medulla	reliably_recruited	0.673047
101	4	ipsi	bulbar_medial	dorsal	201007_F02_chx10	70um	279		1	1	1	204.5	237.5	5	3.02274	61	4.71028	1	already_active	1	3.25233		True	medulla	reliably_recruited	0.673047
102	0	contra	bulbar_medial	dorsal	201007_F02_chx10	70um	279		0	0	0	275	305	1		62	4.94375	1	not_selected	not_selected			True	medulla	recruited_not_selected	0.694056
102	1	contra	bulbar_medial	dorsal	201007_F02_chx10	70um	279		0	0	1	275	305	2	2.57721	62	4.94375	1	not_selected	not_selected			True	medulla	recruited_not_selected	0.694056
102	2	contra	bulbar_medial	dorsal	201007_F02_chx10	70um	279		0	1	1	275	305	3	5.90763	62	4.94375	1	not_selected	not_selected			True	medulla	recruited_not_selected	0.694056
102	3	contra	bulbar_medial	dorsal	201007_F02_chx10	70um	279		0	0	0	275	305	4		62	4.94375	1	not_selected	not_selected			True	medulla	recruited_not_selected	0.694056
102	4	contra	bulbar_medial	dorsal	201007_F02_chx10	70um	279		0	0	1	275	305	5	4.94375	62	4.94375	1	not_selected	not_selected			True	medulla	recruited_not_selected	0.694056
105	0	ipsi	bulbar_medial	dorsal	201007_F02_chx10	70um	279		1	1	1	319	249	1	15.6308	63	7.27455	1	newly_active	1	15.3851	first_response	True	medulla	reliably_recruited	0.861806
105	1	ipsi	bulbar_medial	dorsal	201007_F02_chx10	70um	279		1	1	1	319	249	2	7.27455	63	7.27455	1	already_active	1	15.3851	second_response	True	medulla	reliably_recruited	0.861806
105	2	ipsi	bulbar_medial	dorsal	201007_F02_chx10	70um	279		1	1	1	319	249	3	12.805	63	7.27455	1	already_active	1	15.3851		True	medulla	reliably_recruited	0.861806
105	3	ipsi	bulbar_medial	dorsal	201007_F02_chx10	70um	279		1	1	1	319	249	4	3.83178	63	7.27455	1	already_active	1	15.3851		True	medulla	reliably_recruited	0.861806
105	4	ipsi	bulbar_medial	dorsal	201007_F02_chx10	70um	279		1	0	1	319	249	5	4.09678	63	7.27455	1	already_active	1	15.3851		True	medulla	reliably_recruited	0.861806
106	0	ipsi	bulbar_medial	dorsal	201007_F02_chx10	70um	279		0	0	0	350	253	1		64	8.37553	1	not_selected	not_selected			True	medulla	recruited_not_selected	0.923012
106	1	ipsi	bulbar_medial	dorsal	201007_F02_chx10	70um	279		0	1	1	350	253	2	7.20718	64	8.37553	1	not_selected	not_selected			True	medulla	recruited_not_selected	0.923012
106	2	ipsi	bulbar_medial	dorsal	201007_F02_chx10	70um	279		0	0	0	350	253	3		64	8.37553	1	not_selected	not_selected			True	medulla	recruited_not_selected	0.923012
106	3	ipsi	bulbar_medial	dorsal	201007_F02_chx10	70um	279		0	0	0	350	253	4		64	8.37553	1	not_selected	not_selected			True	medulla	recruited_not_selected	0.923012
106	4	ipsi	bulbar_medial	dorsal	201007_F02_chx10	70um	279		0	1	1	350	253	5	9.54388	64	8.37553	1	not_selected	not_selected			True	medulla	recruited_not_selected	0.923012
108	0	ipsi	bulbar_medial	dorsal	201007_F02_chx10	70um	279		1	0	0	258	251	1		65	5.14656	1	not active	2	2.63707		True	medulla	reliably_recruited	0.711517
108	1	ipsi	bulbar_medial	dorsal	201007_F02_chx10	70um	279		1	0	1	258	251	2	4.64979	65	5.14656	1	newly_active	2	2.63707	first_response	True	medulla	reliably_recruited	0.711517
108	2	ipsi	bulbar_medial	dorsal	201007_F02_chx10	70um	279		1	1	1	258	251	3	6.50709	65	5.14656	1	already_active	2	2.63707	second_response	True	medulla	reliably_recruited	0.711517
108	3	ipsi	bulbar_medial	dorsal	201007_F02_chx10	70um	279		1	1	1	258	251	4	3.56376	65	5.14656	1	already_active	2	2.63707		True	medulla	reliably_recruited	0.711517
108	4	ipsi	bulbar_medial	dorsal	201007_F02_chx10	70um	279		1	1	1	258	251	5	5.64333	65	5.14656	1	already_active	2	2.63707		True	medulla	reliably_recruited	0.711517
109	0	contra	bulbar_medial	dorsal	201007_F02_chx10	70um	279		1	1	1	167	281	1	5.15711	66	5.15711	1	newly_active	1	3.75365	first_response	True	medulla	reliably_recruited	0.712407
109	1	contra	bulbar_medial	dorsal	201007_F02_chx10	70um	279		1	1	1	167	281	2	2.3381	66	5.15711	1	already_active	1	3.75365	second_response	True	medulla	reliably_recruited	0.712407
109	2	contra	bulbar_medial	dorsal	201007_F02_chx10	70um	279		1	1	1	167	281	3	15.6042	66	5.15711	1	already_active	1	3.75365		True	medulla	reliably_recruited	0.712407
109	3	contra	bulbar_medial	dorsal	201007_F02_chx10	70um	279		1	1	1	167	281	4	10.7033	66	5.15711	1	already_active	1	3.75365		True	medulla	reliably_recruited	0.712407
109	4	contra	bulbar_medial	dorsal	201007_F02_chx10	70um	279		1	1	1	167	281	5	2.46989	66	5.15711	1	already_active	1	3.75365		True	medulla	reliably_recruited	0.712407
111	0	contra	bulbar_medial	dorsal	201007_F02_chx10	70um	279		1	0	0	165	288	1		67	3.82279	1	not active	2	2.84138		True	medulla	reliably_recruited	0.582381
111	1	contra	bulbar_medial	dorsal	201007_F02_chx10	70um	279		1	0	1	165	288	2	4.65784	67	3.82279	1	newly_active	2	2.84138	first_response	True	medulla	reliably_recruited	0.582381
111	2	contra	bulbar_medial	dorsal	201007_F02_chx10	70um	279		1	1	1	165	288	3	2.98775	67	3.82279	1	already_active	2	2.84138	second_response	True	medulla	reliably_recruited	0.582381
111	3	contra	bulbar_medial	dorsal	201007_F02_chx10	70um	279		1	1	1	165	288	4	5.95814	67	3.82279	1	already_active	2	2.84138		True	medulla	reliably_recruited	0.582381
111	4	contra	bulbar_medial	dorsal	201007_F02_chx10	70um	279		1	1	1	165	288	5	1.68325	67	3.82279	1	already_active	2	2.84138		True	medulla	reliably_recruited	0.582381
142	0	ipsi	bulbar_medial	dorsal	201007_F02_chx10	70um	279		0	0	0	355	257	1		16	12.9803	1	not_selected	not_selected			True	medulla	recruited_not_selected	1.11328
142	1	ipsi	bulbar_medial	dorsal	201007_F02_chx10	70um	279		0	1	0	355	257	2		16	12.9803	1	not_selected	not_selected			True	medulla	recruited_not_selected	1.11328
142	2	ipsi	bulbar_medial	dorsal	201007_F02_chx10	70um	279		0	0	1	355	257	3	13.1905	16	12.9803	1	not_selected	not_selected			True	medulla	recruited_not_selected	1.11328
142	3	ipsi	bulbar_medial	dorsal	201007_F02_chx10	70um	279		0	0	0	355	257	4		16	12.9803	1	not_selected	not_selected			True	medulla	recruited_not_selected	1.11328
142	4	ipsi	bulbar_medial	dorsal	201007_F02_chx10	70um	279		0	1	1	355	257	5	12.7701	16	12.9803	1	not_selected	not_selected			True	medulla	recruited_not_selected	1.11328
153	0	contra	bulbar_medial	dorsal	201007_F02_chx10	70um	279		0	0	0	218	299	1		25	8.00373	1	not_selected	not_selected			True	medulla	recruited_not_selected	0.903292
153	1	contra	bulbar_medial	dorsal	201007_F02_chx10	70um	279		0	1	1	218	299	2	4.71446	25	8.00373	1	not_selected	not_selected			True	medulla	recruited_not_selected	0.903292
153	2	contra	bulbar_medial	dorsal	201007_F02_chx10	70um	279		0	1	0	218	299	3		25	8.00373	1	not_selected	not_selected			True	medulla	recruited_not_selected	0.903292
153	3	contra	bulbar_medial	dorsal	201007_F02_chx10	70um	279		0	0	0	218	299	4		25	8.00373	1	not_selected	not_selected			True	medulla	recruited_not_selected	0.903292
153	4	contra	bulbar_medial	dorsal	201007_F02_chx10	70um	279		0	1	1	218	299	5	11.293	25	8.00373	1	not_selected	not_selected			True	medulla	recruited_not_selected	0.903292
161	0	contra	bulbar_medial	dorsal	201007_F02_chx10	70um	279		0	0	0	228	303	1		29	8.24155	1	not_selected	not_selected			True	medulla	recruited_not_selected	0.916009
161	1	contra	bulbar_medial	dorsal	201007_F02_chx10	70um	279		0	1	1	228	303	2	4.27241	29	8.24155	1	not_selected	not_selected			True	medulla	recruited_not_selected	0.916009
161	2	contra	bulbar_medial	dorsal	201007_F02_chx10	70um	279		0	0	0	228	303	3		29	8.24155	1	not_selected	not_selected			True	medulla	recruited_not_selected	0.916009
161	3	contra	bulbar_medial	dorsal	201007_F02_chx10	70um	279		0	0	1	228	303	4	12.0042	29	8.24155	1	not_selected	not_selected			True	medulla	recruited_not_selected	0.916009
161	4	contra	bulbar_medial	dorsal	201007_F02_chx10	70um	279		0	1	1	228	303	5	8.24155	29	8.24155	1	not_selected	not_selected			True	medulla	recruited_not_selected	0.916009
208	0	ipsi	bulbar_medial	dorsal	201007_F02_chx10	70um	279		0	0	1	344	258	1	8.48138	54	8.565	1	not_selected	not_selected			True	medulla	recruited_not_selected	0.932727
208	1	ipsi	bulbar_medial	dorsal	201007_F02_chx10	70um	279		0	1	1	344	258	2	10.5666	54	8.565	1	not_selected	not_selected			True	medulla	recruited_not_selected	0.932727
208	2	ipsi	bulbar_medial	dorsal	201007_F02_chx10	70um	279		0	0	0	344	258	3		54	8.565	1	not_selected	not_selected			True	medulla	recruited_not_selected	0.932727
208	3	ipsi	bulbar_medial	dorsal	201007_F02_chx10	70um	279		0	0	0	344	258	4		54	8.565	1	not_selected	not_selected			True	medulla	recruited_not_selected	0.932727
208	4	ipsi	bulbar_medial	dorsal	201007_F02_chx10	70um	279		0	1	1	344	258	5	8.565	54	8.565	1	not_selected	not_selected			True	medulla	recruited_not_selected	0.932727
0	0	ipsi	bulbar_medial	middle	201007_F02_chx10	80um	253		1	0	0	350	239	1		68	27.9018	1	not active	4	44.7708		True	medulla	reliably_recruited	1.44563
0	1	ipsi	bulbar_medial	middle	201007_F02_chx10	80um	253		1	0	0	350	239	2		68	27.9018	1	not active	4	44.7708		True	medulla	reliably_recruited	1.44563
0	2	ipsi	bulbar_medial	middle	201007_F02_chx10	80um	253		1	0	0	350	239	3		68	27.9018	1	not active	4	44.7708		True	medulla	reliably_recruited	1.44563
0	3	ipsi	bulbar_medial	middle	201007_F02_chx10	80um	253		1	1	1	350	239	4	22.8081	68	27.9018	1	newly_active	4	44.7708	first_response	True	medulla	reliably_recruited	1.44563
0	4	ipsi	bulbar_medial	middle	201007_F02_chx10	80um	253		1	1	1	350	239	5	32.9955	68	27.9018	1	already_active	4	44.7708	second_response	True	medulla	reliably_recruited	1.44563
1	0	ipsi	bulbar_medial	middle	201007_F02_chx10	80um	253		1	1	0	371	230	1		69	42.21	1	not active	4	59.7343		True	medulla	reliably_recruited	1.62542
1	1	ipsi	bulbar_medial	middle	201007_F02_chx10	80um	253		1	0	0	371	230	2		69	42.21	1	not active	4	59.7343		True	medulla	reliably_recruited	1.62542
1	2	ipsi	bulbar_medial	middle	201007_F02_chx10	80um	253		1	0	0	371	230	3		69	42.21	1	not active	4	59.7343		True	medulla	reliably_recruited	1.62542
1	3	ipsi	bulbar_medial	middle	201007_F02_chx10	80um	253		1	1	1	371	230	4	48.563	69	42.21	1	newly_active	4	59.7343	first_response	True	medulla	reliably_recruited	1.62542
1	4	ipsi	bulbar_medial	middle	201007_F02_chx10	80um	253		1	1	1	371	230	5	35.8571	69	42.21	1	already_active	4	59.7343	second_response	True	medulla	reliably_recruited	1.62542
2	0	contra	bulbar_medial	middle	201007_F02_chx10	80um	253		0	1	1	373	310	1		70	29.6774	1	not_selected	not_selected			True	medulla	recruited_not_selected	1.47243
2	1	contra	bulbar_medial	middle	201007_F02_chx10	80um	253		0	1	1	373	310	2	17.997	70	29.6774	1	not_selected	not_selected			True	medulla	recruited_not_selected	1.47243
2	2	contra	bulbar_medial	middle	201007_F02_chx10	80um	253		0	0	0	373	310	3		70	29.6774	1	not_selected	not_selected			True	medulla	recruited_not_selected	1.47243
2	3	contra	bulbar_medial	middle	201007_F02_chx10	80um	253		0	1	1	373	310	4	29.6774	70	29.6774	1	not_selected	not_selected			True	medulla	recruited_not_selected	1.47243
2	4	contra	bulbar_medial	middle	201007_F02_chx10	80um	253		0	1	1	373	310	5	35.6926	70	29.6774	1	not_selected	not_selected			True	medulla	recruited_not_selected	1.47243
3	0	ipsi	bulbar_medial	middle	201007_F02_chx10	80um	253		1	1	0	392	235.5	1		71	33.7112	1	not active	4	39.7607		True	medulla	reliably_recruited	1.52777
3	1	ipsi	bulbar_medial	middle	201007_F02_chx10	80um	253		1	0	0	392	235.5	2		71	33.7112	1	not active	4	39.7607		True	medulla	reliably_recruited	1.52777
3	2	ipsi	bulbar_medial	middle	201007_F02_chx10	80um	253		1	0	0	392	235.5	3		71	33.7112	1	not active	4	39.7607		True	medulla	reliably_recruited	1.52777
3	3	ipsi	bulbar_medial	middle	201007_F02_chx10	80um	253		1	1	1	392	235.5	4	31.1335	71	33.7112	1	newly_active	4	39.7607	first_response	True	medulla	reliably_recruited	1.52777
3	4	ipsi	bulbar_medial	middle	201007_F02_chx10	80um	253		1	1	1	392	235.5	5	36.2888	71	33.7112	1	already_active	4	39.7607	second_response	True	medulla	reliably_recruited	1.52777
4	0	contra	bulbar_medial	middle	201007_F02_chx10	80um	253		0	0	0	341	290.5	1		72	17.9732	1	not_selected	not_selected			True	medulla	recruited_not_selected	1.25463
4	1	contra	bulbar_medial	middle	201007_F02_chx10	80um	253		0	1	1	341	290.5	2	8.32098	72	17.9732	1	not_selected	not_selected			True	medulla	recruited_not_selected	1.25463
4	2	contra	bulbar_medial	middle	201007_F02_chx10	80um	253		0	0	0	341	290.5	3		72	17.9732	1	not_selected	not_selected			True	medulla	recruited_not_selected	1.25463
4	3	contra	bulbar_medial	middle	201007_F02_chx10	80um	253		0	1	1	341	290.5	4	17.9732	72	17.9732	1	not_selected	not_selected			True	medulla	recruited_not_selected	1.25463
4	4	contra	bulbar_medial	middle	201007_F02_chx10	80um	253		0	1	1	341	290.5	5	27.2857	72	17.9732	1	not_selected	not_selected			True	medulla	recruited_not_selected	1.25463
5	0	contra	bulbar_medial	middle	201007_F02_chx10	80um	253		1	1	0	411	301	1		73	24.7165	1	not active	4	27.1733		True	medulla	reliably_recruited	1.39299
5	1	contra	bulbar_medial	middle	201007_F02_chx10	80um	253		1	0	0	411	301	2		73	24.7165	1	not active	4	27.1733		True	medulla	reliably_recruited	1.39299
5	2	contra	bulbar_medial	middle	201007_F02_chx10	80um	253		1	0	0	411	301	3		73	24.7165	1	not active	4	27.1733		True	medulla	reliably_recruited	1.39299
5	3	contra	bulbar_medial	middle	201007_F02_chx10	80um	253		1	1	1	411	301	4	21.4007	73	24.7165	1	newly_active	4	27.1733	first_response	True	medulla	reliably_recruited	1.39299
5	4	contra	bulbar_medial	middle	201007_F02_chx10	80um	253		1	1	1	411	301	5	28.0323	73	24.7165	1	already_active	4	27.1733	second_response	True	medulla	reliably_recruited	1.39299
6	0	ipsi	bulbar_medial	middle	201007_F02_chx10	80um	253		0	0	0	141	261	1		74	7.96248	1	not_selected	not_selected			True	retropontine_dorsal	recruited_not_selected	0.901048
6	1	ipsi	bulbar_medial	middle	201007_F02_chx10	80um	253		0	1	1	141	261	2	7.9578	74	7.96248	1	not_selected	not_selected			True	retropontine_dorsal	recruited_not_selected	0.901048
6	2	ipsi	bulbar_medial	middle	201007_F02_chx10	80um	253		0	0	0	141	261	3		74	7.96248	1	not_selected	not_selected			True	retropontine_dorsal	recruited_not_selected	0.901048
6	3	ipsi	bulbar_medial	middle	201007_F02_chx10	80um	253		0	1	1	141	261	4	7.96717	74	7.96248	1	not_selected	not_selected			True	retropontine_dorsal	recruited_not_selected	0.901048
6	4	ipsi	bulbar_medial	middle	201007_F02_chx10	80um	253		0	0	0	141	261	5		74	7.96248	1	not_selected	not_selected			True	retropontine_dorsal	recruited_not_selected	0.901048
7	0	ipsi	bulbar_medial	middle	201007_F02_chx10	80um	253		0	0	0	131	255	1		75	6.36681	1	not_selected	not_selected			True	retropontine_dorsal	recruited_not_selected	0.803922
7	1	ipsi	bulbar_medial	middle	201007_F02_chx10	80um	253		0	0	1	131	255	2	7.94111	75	6.36681	1	not_selected	not_selected			True	retropontine_dorsal	recruited_not_selected	0.803922
7	2	ipsi	bulbar_medial	middle	201007_F02_chx10	80um	253		0	0	0	131	255	3		75	6.36681	1	not_selected	not_selected			True	retropontine_dorsal	recruited_not_selected	0.803922
7	3	ipsi	bulbar_medial	middle	201007_F02_chx10	80um	253		0	1	1	131	255	4	4.79252	75	6.36681	1	not_selected	not_selected			True	retropontine_dorsal	recruited_not_selected	0.803922
7	4	ipsi	bulbar_medial	middle	201007_F02_chx10	80um	253		0	0	0	131	255	5		75	6.36681	1	not_selected	not_selected			True	retropontine_dorsal	recruited_not_selected	0.803922
8	0	ipsi	bulbar_lateral	middle	201007_F02_chx10	80um	253		1	1	1	359	210	1	88.9007	76	88.9007	1	newly_active	1	56.879	first_response	True	medullar_lateral	reliably_recruited	1.94891
8	1	ipsi	bulbar_lateral	middle	201007_F02_chx10	80um	253		1	1	1	359	210	2	56.2592	76	88.9007	1	already_active	1	56.879	second_response	True	medullar_lateral	reliably_recruited	1.94891
8	2	ipsi	bulbar_lateral	middle	201007_F02_chx10	80um	253		1	1	1	359	210	3	125.792	76	88.9007	1	already_active	1	56.879		True	medullar_lateral	reliably_recruited	1.94891
8	3	ipsi	bulbar_lateral	middle	201007_F02_chx10	80um	253		1	1	1	359	210	4	187.55	76	88.9007	1	already_active	1	56.879		True	medullar_lateral	reliably_recruited	1.94891
8	4	ipsi	bulbar_lateral	middle	201007_F02_chx10	80um	253		1	1	1	359	210	5	87.7039	76	88.9007	1	already_active	1	56.879		True	medullar_lateral	reliably_recruited	1.94891
10	0	contra	bulbar_medial	middle	201007_F02_chx10	80um	253		0	0	0	163	287.5	1		77	3.26168	1	not_selected	not_selected			True	medulla	recruited_not_selected	0.513442
10	1	contra	bulbar_medial	middle	201007_F02_chx10	80um	253		0	0	1	163	287.5	2	9.27658	77	3.26168	1	not_selected	not_selected			True	medulla	recruited_not_selected	0.513442
10	2	contra	bulbar_medial	middle	201007_F02_chx10	80um	253		0	0	0	163	287.5	3		77	3.26168	1	not_selected	not_selected			True	medulla	recruited_not_selected	0.513442
10	3	contra	bulbar_medial	middle	201007_F02_chx10	80um	253		0	1	1	163	287.5	4	3.26168	77	3.26168	1	not_selected	not_selected			True	medulla	recruited_not_selected	0.513442
10	4	contra	bulbar_medial	middle	201007_F02_chx10	80um	253		0	1	1	163	287.5	5	3.23635	77	3.26168	1	not_selected	not_selected			True	medulla	recruited_not_selected	0.513442
11	0	ipsi	bulbar_lateral	middle	201007_F02_chx10	80um	253		1	1	1	422	224	1	52.7667	78	51.7495	1	newly_active	1	29.747	first_response	True	medullar_lateral	reliably_recruited	1.71391
11	1	ipsi	bulbar_lateral	middle	201007_F02_chx10	80um	253		1	1	1	422	224	2	8.06267	78	51.7495	1	already_active	1	29.747	second_response	True	medullar_lateral	reliably_recruited	1.71391
11	2	ipsi	bulbar_lateral	middle	201007_F02_chx10	80um	253		1	1	1	422	224	3	51.7495	78	51.7495	1	already_active	1	29.747		True	medullar_lateral	reliably_recruited	1.71391
11	3	ipsi	bulbar_lateral	middle	201007_F02_chx10	80um	253		1	1	1	422	224	4	82.7839	78	51.7495	1	already_active	1	29.747		True	medullar_lateral	reliably_recruited	1.71391
11	4	ipsi	bulbar_lateral	middle	201007_F02_chx10	80um	253		1	1	1	422	224	5	40.7318	78	51.7495	1	already_active	1	29.747		True	medullar_lateral	reliably_recruited	1.71391
14	0	contra	bulbar_lateral	middle	201007_F02_chx10	80um	253		1	1	1	389	314	1	43.4695	79	95.2355	1	newly_active	1	40.6778	first_response	True	medullar_lateral	reliably_recruited	1.9788
14	1	contra	bulbar_lateral	middle	201007_F02_chx10	80um	253		1	1	1	389	314	2	130.046	79	95.2355	1	already_active	1	40.6778	second_response	True	medullar_lateral	reliably_recruited	1.9788
14	2	contra	bulbar_lateral	middle	201007_F02_chx10	80um	253		1	1	1	389	314	3	114.016	79	95.2355	1	already_active	1	40.6778		True	medullar_lateral	reliably_recruited	1.9788
14	3	contra	bulbar_lateral	middle	201007_F02_chx10	80um	253		1	1	1	389	314	4	95.2355	79	95.2355	1	already_active	1	40.6778		True	medullar_lateral	reliably_recruited	1.9788
14	4	contra	bulbar_lateral	middle	201007_F02_chx10	80um	253		1	1	1	389	314	5	56.1636	79	95.2355	1	already_active	1	40.6778		True	medullar_lateral	reliably_recruited	1.9788
16	0	contra	bulbar_lateral	middle	201007_F02_chx10	80um	253		1	1	1	388	334	1	109.746	80	79.5812	1	newly_active	1	71.5743	first_response	True	medullar_lateral	reliably_recruited	1.90081
16	1	contra	bulbar_lateral	middle	201007_F02_chx10	80um	253		1	1	1	388	334	2	275.015	80	79.5812	1	already_active	1	71.5743	second_response	True	medullar_lateral	reliably_recruited	1.90081
16	2	contra	bulbar_lateral	middle	201007_F02_chx10	80um	253		1	1	1	388	334	3	79.5812	80	79.5812	1	already_active	1	71.5743		True	medullar_lateral	reliably_recruited	1.90081
16	3	contra	bulbar_lateral	middle	201007_F02_chx10	80um	253		1	1	1	388	334	4	32.1781	80	79.5812	1	already_active	1	71.5743		True	medullar_lateral	reliably_recruited	1.90081
16	4	contra	bulbar_lateral	middle	201007_F02_chx10	80um	253		1	1	1	388	334	5	22.4332	80	79.5812	1	already_active	1	71.5743		True	medullar_lateral	reliably_recruited	1.90081
17	0	contra	bulbar_medial	middle	201007_F02_chx10	80um	253		1	1	1	356	307	1	5.73629	81	13.525	1	newly_active	1	36.3828	first_response	True	medulla	reliably_recruited	1.13114
17	1	contra	bulbar_medial	middle	201007_F02_chx10	80um	253		1	1	1	356	307	2	6.41384	81	13.525	1	already_active	1	36.3828	second_response	True	medulla	reliably_recruited	1.13114
17	2	contra	bulbar_medial	middle	201007_F02_chx10	80um	253		1	0	1	356	307	3	13.525	81	13.525	1	already_active	1	36.3828		True	medulla	reliably_recruited	1.13114
17	3	contra	bulbar_medial	middle	201007_F02_chx10	80um	253		1	1	1	356	307	4	31.024	81	13.525	1	already_active	1	36.3828		True	medulla	reliably_recruited	1.13114
17	4	contra	bulbar_medial	middle	201007_F02_chx10	80um	253		1	1	1	356	307	5	21.1026	81	13.525	1	already_active	1	36.3828		True	medulla	reliably_recruited	1.13114
18	0	contra	bulbar_lateral	middle	201007_F02_chx10	80um	253		1	1	1	419	308	1	57.6019	82	87.6688	1	newly_active	1	49.1634	first_response	True	medullar_lateral	reliably_recruited	1.94285
18	1	contra	bulbar_lateral	middle	201007_F02_chx10	80um	253		1	1	1	419	308	2	82.7655	82	87.6688	1	already_active	1	49.1634	second_response	True	medullar_lateral	reliably_recruited	1.94285
18	2	contra	bulbar_lateral	middle	201007_F02_chx10	80um	253		1	1	1	419	308	3	126.508	82	87.6688	1	already_active	1	49.1634		True	medullar_lateral	reliably_recruited	1.94285
18	3	contra	bulbar_lateral	middle	201007_F02_chx10	80um	253		1	1	1	419	308	4	171.538	82	87.6688	1	already_active	1	49.1634		True	medullar_lateral	reliably_recruited	1.94285
18	4	contra	bulbar_lateral	middle	201007_F02_chx10	80um	253		1	1	1	419	308	5	87.6688	82	87.6688	1	already_active	1	49.1634		True	medullar_lateral	reliably_recruited	1.94285
19	0	ipsi	bulbar_medial	middle	201007_F02_chx10	80um	253		1	0	0	126	242	1		83	29.1499	1	not active	2	3.42425		True	retropontine_dorsal	reliably_recruited	1.46464
19	1	ipsi	bulbar_medial	middle	201007_F02_chx10	80um	253		1	1	1	126	242	2	9.20484	83	29.1499	1	newly_active	2	3.42425	first_response	True	retropontine_dorsal	reliably_recruited	1.46464
19	2	ipsi	bulbar_medial	middle	201007_F02_chx10	80um	253		1	1	1	126	242	3	32.5174	83	29.1499	1	already_active	2	3.42425	second_response	True	retropontine_dorsal	reliably_recruited	1.46464
19	3	ipsi	bulbar_medial	middle	201007_F02_chx10	80um	253		1	1	1	126	242	4	25.7824	83	29.1499	1	already_active	2	3.42425		True	retropontine_dorsal	reliably_recruited	1.46464
19	4	ipsi	bulbar_medial	middle	201007_F02_chx10	80um	253		1	1	1	126	242	5	50.2337	83	29.1499	1	already_active	2	3.42425		True	retropontine_dorsal	reliably_recruited	1.46464
20	0	contra	bulbar_medial	middle	201007_F02_chx10	80um	253		1	1	0	321	304	1		84	12.3608	1	not active	2	14.2597		True	medulla	reliably_recruited	1.09205
20	1	contra	bulbar_medial	middle	201007_F02_chx10	80um	253		1	1	1	321	304	2	25.8715	84	12.3608	1	newly_active	2	14.2597	first_response	True	medulla	reliably_recruited	1.09205
20	2	contra	bulbar_medial	middle	201007_F02_chx10	80um	253		1	1	1	321	304	3	9.61774	84	12.3608	1	already_active	2	14.2597	second_response	True	medulla	reliably_recruited	1.09205
20	3	contra	bulbar_medial	middle	201007_F02_chx10	80um	253		1	1	1	321	304	4	9.28534	84	12.3608	1	already_active	2	14.2597		True	medulla	reliably_recruited	1.09205
20	4	contra	bulbar_medial	middle	201007_F02_chx10	80um	253		1	1	1	321	304	5	15.1039	84	12.3608	1	already_active	2	14.2597		True	medulla	reliably_recruited	1.09205
21	0	contra	bulbar_medial	middle	201007_F02_chx10	80um	253		1	1	1	372	279	1	1.28431	85	10.6648	1	newly_active	1	11.1138	first_response	True	medulla	reliably_recruited	1.02795
21	1	contra	bulbar_medial	middle	201007_F02_chx10	80um	253		1	1	1	372	279	2	28.2841	85	10.6648	1	already_active	1	11.1138	second_response	True	medulla	reliably_recruited	1.02795
21	2	contra	bulbar_medial	middle	201007_F02_chx10	80um	253		1	1	1	372	279	3	7.5526	85	10.6648	1	already_active	1	11.1138		True	medulla	reliably_recruited	1.02795
21	3	contra	bulbar_medial	middle	201007_F02_chx10	80um	253		1	1	1	372	279	4	10.6648	85	10.6648	1	already_active	1	11.1138		True	medulla	reliably_recruited	1.02795
21	4	contra	bulbar_medial	middle	201007_F02_chx10	80um	253		1	1	1	372	279	5	21.4364	85	10.6648	1	already_active	1	11.1138		True	medulla	reliably_recruited	1.02795
22	0	contra	pontine	middle	201007_F02_chx10	80um	253		1	1	1	66	285	1	5.07256	86	9.50448	1	newly_active	1	6.01354	first_response	True	retropontine_dorsal	reliably_recruited	0.977928
22	1	contra	pontine	middle	201007_F02_chx10	80um	253		1	1	1	66	285	2	5.70549	86	9.50448	1	already_active	1	6.01354	second_response	True	retropontine_dorsal	reliably_recruited	0.977928
22	2	contra	pontine	middle	201007_F02_chx10	80um	253		1	1	1	66	285	3	9.50448	86	9.50448	1	already_active	1	6.01354		True	retropontine_dorsal	reliably_recruited	0.977928
22	3	contra	pontine	middle	201007_F02_chx10	80um	253		1	1	1	66	285	4	36.4206	86	9.50448	1	already_active	1	6.01354		True	retropontine_dorsal	reliably_recruited	0.977928
22	4	contra	pontine	middle	201007_F02_chx10	80um	253		1	1	1	66	285	5	28.9535	86	9.50448	1	already_active	1	6.01354		True	retropontine_dorsal	reliably_recruited	0.977928
23	0	ipsi	bulbar_medial	middle	201007_F02_chx10	80um	253		1	0	1	229	236	1	5.31756	87	5.34758	1	newly_active	1	3.18545	first_response	True	medulla	reliably_recruited	0.728157
23	1	ipsi	bulbar_medial	middle	201007_F02_chx10	80um	253		1	0	1	229	236	2	6.89702	87	5.34758	1	already_active	1	3.18545	second_response	True	medulla	reliably_recruited	0.728157
23	2	ipsi	bulbar_medial	middle	201007_F02_chx10	80um	253		1	1	1	229	236	3	29.1709	87	5.34758	1	already_active	1	3.18545		True	medulla	reliably_recruited	0.728157
23	3	ipsi	bulbar_medial	middle	201007_F02_chx10	80um	253		1	1	1	229	236	4	5.34758	87	5.34758	1	already_active	1	3.18545		True	medulla	reliably_recruited	0.728157
23	4	ipsi	bulbar_medial	middle	201007_F02_chx10	80um	253		1	1	1	229	236	5	3.1307	87	5.34758	1	already_active	1	3.18545		True	medulla	reliably_recruited	0.728157
24	0	ipsi	bulbar_medial	middle	201007_F02_chx10	80um	253		1	0	0	261	234	1		88	19.3768	1	not active	4	32.9513		True	medulla	reliably_recruited	1.28728
24	1	ipsi	bulbar_medial	middle	201007_F02_chx10	80um	253		1	0	0	261	234	2		88	19.3768	1	not active	4	32.9513		True	medulla	reliably_recruited	1.28728
24	2	ipsi	bulbar_medial	middle	201007_F02_chx10	80um	253		1	0	0	261	234	3		88	19.3768	1	not active	4	32.9513		True	medulla	reliably_recruited	1.28728
24	3	ipsi	bulbar_medial	middle	201007_F02_chx10	80um	253		1	1	1	261	234	4	21.869	88	19.3768	1	newly_active	4	32.9513	first_response	True	medulla	reliably_recruited	1.28728
24	4	ipsi	bulbar_medial	middle	201007_F02_chx10	80um	253		1	1	1	261	234	5	16.8845	88	19.3768	1	already_active	4	32.9513	second_response	True	medulla	reliably_recruited	1.28728
26	0	contra	bulbar_lateral	middle	201007_F02_chx10	80um	253		1	1	1	363	323	1	23.0176	89	43.6885	1	newly_active	1	20.424	first_response	True	medullar_lateral	reliably_recruited	1.64037
26	1	contra	bulbar_lateral	middle	201007_F02_chx10	80um	253		1	1	1	363	323	2	27.4923	89	43.6885	1	already_active	1	20.424	second_response	True	medullar_lateral	reliably_recruited	1.64037
26	2	contra	bulbar_lateral	middle	201007_F02_chx10	80um	253		1	1	1	363	323	3	72.4767	89	43.6885	1	already_active	1	20.424		True	medullar_lateral	reliably_recruited	1.64037
26	3	contra	bulbar_lateral	middle	201007_F02_chx10	80um	253		1	1	1	363	323	4	82.0813	89	43.6885	1	already_active	1	20.424		True	medullar_lateral	reliably_recruited	1.64037
26	4	contra	bulbar_lateral	middle	201007_F02_chx10	80um	253		1	1	1	363	323	5	43.6885	89	43.6885	1	already_active	1	20.424		True	medullar_lateral	reliably_recruited	1.64037
27	0	ipsi	bulbar_medial	middle	201007_F02_chx10	80um	253		1	0	0	132	231	1		90	3.77115	1	not active	3	2.57941		True	retropontine_dorsal	reliably_recruited	0.576474
27	1	ipsi	bulbar_medial	middle	201007_F02_chx10	80um	253		1	0	0	132	231	2		90	3.77115	1	not active	3	2.57941		True	retropontine_dorsal	reliably_recruited	0.576474
27	2	ipsi	bulbar_medial	middle	201007_F02_chx10	80um	253		1	1	1	132	231	3	4.85127	90	3.77115	1	newly_active	3	2.57941	first_response	True	retropontine_dorsal	reliably_recruited	0.576474
27	3	ipsi	bulbar_medial	middle	201007_F02_chx10	80um	253		1	1	1	132	231	4	3.77115	90	3.77115	1	already_active	3	2.57941	second_response	True	retropontine_dorsal	reliably_recruited	0.576474
27	4	ipsi	bulbar_medial	middle	201007_F02_chx10	80um	253		1	1	1	132	231	5	2.49053	90	3.77115	1	already_active	3	2.57941		True	retropontine_dorsal	reliably_recruited	0.576474
28	0	contra	bulbar_lateral	middle	201007_F02_chx10	80um	253		1	1	1	361	336.5	1	43.4256	91	43.4256	1	newly_active	1	32.3523	first_response	True	medullar_lateral	reliably_recruited	1.63775
28	1	contra	bulbar_lateral	middle	201007_F02_chx10	80um	253		1	1	1	361	336.5	2	106.103	91	43.4256	1	already_active	1	32.3523	second_response	True	medullar_lateral	reliably_recruited	1.63775
28	2	contra	bulbar_lateral	middle	201007_F02_chx10	80um	253		1	1	1	361	336.5	3	49.9076	91	43.4256	1	already_active	1	32.3523		True	medullar_lateral	reliably_recruited	1.63775
28	3	contra	bulbar_lateral	middle	201007_F02_chx10	80um	253		1	1	1	361	336.5	4	23.8454	91	43.4256	1	already_active	1	32.3523		True	medullar_lateral	reliably_recruited	1.63775
28	4	contra	bulbar_lateral	middle	201007_F02_chx10	80um	253		1	1	1	361	336.5	5	17.4179	91	43.4256	1	already_active	1	32.3523		True	medullar_lateral	reliably_recruited	1.63775
30	0	contra	pontine	middle	201007_F02_chx10	80um	253		0	0	0	92	278	1		92	16.9449	1	not_selected	not_selected			True	retropontine_dorsal	recruited_not_selected	1.22904
30	1	contra	pontine	middle	201007_F02_chx10	80um	253		0	1	1	92	278	2	14.4549	92	16.9449	1	not_selected	not_selected			True	retropontine_dorsal	recruited_not_selected	1.22904
30	2	contra	pontine	middle	201007_F02_chx10	80um	253		0	0	0	92	278	3		92	16.9449	1	not_selected	not_selected			True	retropontine_dorsal	recruited_not_selected	1.22904
30	3	contra	pontine	middle	201007_F02_chx10	80um	253		0	1	1	92	278	4	37.0968	92	16.9449	1	not_selected	not_selected			True	retropontine_dorsal	recruited_not_selected	1.22904
30	4	contra	pontine	middle	201007_F02_chx10	80um	253		0	1	1	92	278	5	16.9449	92	16.9449	1	not_selected	not_selected			True	retropontine_dorsal	recruited_not_selected	1.22904
31	0	ipsi	bulbar_lateral	middle	201007_F02_chx10	80um	253		1	1	1	361	207	1	158.467	93	60.8605	1	newly_active	1	121.231	first_response	True	medullar_lateral	reliably_recruited	1.78434
31	1	ipsi	bulbar_lateral	middle	201007_F02_chx10	80um	253		1	1	1	361	207	2	29.6195	93	60.8605	1	already_active	1	121.231	second_response	True	medullar_lateral	reliably_recruited	1.78434
31	2	ipsi	bulbar_lateral	middle	201007_F02_chx10	80um	253		1	1	1	361	207	3	60.9045	93	60.8605	1	already_active	1	121.231		True	medullar_lateral	reliably_recruited	1.78434
31	3	ipsi	bulbar_lateral	middle	201007_F02_chx10	80um	253		1	1	1	361	207	4	60.8605	93	60.8605	1	already_active	1	121.231		True	medullar_lateral	reliably_recruited	1.78434
31	4	ipsi	bulbar_lateral	middle	201007_F02_chx10	80um	253		1	1	1	361	207	5	19.3048	93	60.8605	1	already_active	1	121.231		True	medullar_lateral	reliably_recruited	1.78434
33	0	contra	bulbar_medial	middle	201007_F02_chx10	80um	253		0	0	1	226	303	1	6.74651	94	7.50629	1	not_selected	not_selected			True	medulla	recruited_not_selected	0.875426
33	1	contra	bulbar_medial	middle	201007_F02_chx10	80um	253		0	0	1	226	303	2	7.26817	94	7.50629	1	not_selected	not_selected			True	medulla	recruited_not_selected	0.875426
33	2	contra	bulbar_medial	middle	201007_F02_chx10	80um	253		0	0	0	226	303	3		94	7.50629	1	not_selected	not_selected			True	medulla	recruited_not_selected	0.875426
33	3	contra	bulbar_medial	middle	201007_F02_chx10	80um	253		0	1	1	226	303	4	7.74442	94	7.50629	1	not_selected	not_selected			True	medulla	recruited_not_selected	0.875426
33	4	contra	bulbar_medial	middle	201007_F02_chx10	80um	253		0	1	1	226	303	5	23.7854	94	7.50629	1	not_selected	not_selected			True	medulla	recruited_not_selected	0.875426
35	0	contra	pontine	middle	201007_F02_chx10	80um	253		1	1	1	82	319	1	2.55885	95	12.6474	1	newly_active	1	5.66871	first_response	True	retropontine_dorsal	reliably_recruited	1.102
35	1	contra	pontine	middle	201007_F02_chx10	80um	253		1	1	1	82	319	2	12.6474	95	12.6474	1	already_active	1	5.66871	second_response	True	retropontine_dorsal	reliably_recruited	1.102
35	2	contra	pontine	middle	201007_F02_chx10	80um	253		1	0	1	82	319	3	3.3574	95	12.6474	1	already_active	1	5.66871		True	retropontine_dorsal	reliably_recruited	1.102
35	3	contra	pontine	middle	201007_F02_chx10	80um	253		1	1	1	82	319	4	22.195	95	12.6474	1	already_active	1	5.66871		True	retropontine_dorsal	reliably_recruited	1.102
35	4	contra	pontine	middle	201007_F02_chx10	80um	253		1	1	1	82	319	5	12.881	95	12.6474	1	already_active	1	5.66871		True	retropontine_dorsal	reliably_recruited	1.102
36	0	ipsi	pontine	middle	201007_F02_chx10	80um	253		1	0	0	32.5	255	1		96	3.1167	1	not active	3	4.52037		True	pontine_dorsal	reliably_recruited	0.493695
36	1	ipsi	pontine	middle	201007_F02_chx10	80um	253		1	0	0	32.5	255	2		96	3.1167	1	not active	3	4.52037		True	pontine_dorsal	reliably_recruited	0.493695
36	2	ipsi	pontine	middle	201007_F02_chx10	80um	253		1	0	1	32.5	255	3	3.1167	96	3.1167	1	newly_active	3	4.52037	first_response	True	pontine_dorsal	reliably_recruited	0.493695
36	3	ipsi	pontine	middle	201007_F02_chx10	80um	253		1	1	1	32.5	255	4	15.5735	96	3.1167	1	already_active	3	4.52037	second_response	True	pontine_dorsal	reliably_recruited	0.493695
36	4	ipsi	pontine	middle	201007_F02_chx10	80um	253		1	1	1	32.5	255	5	2.28714	96	3.1167	1	already_active	3	4.52037		True	pontine_dorsal	reliably_recruited	0.493695
38	0	ipsi	bulbar_medial	middle	201007_F02_chx10	80um	253		1	0	0	188	262	1		97	16.0381	1	not active	3	2.89955		True	medulla	reliably_recruited	1.20515
38	1	ipsi	bulbar_medial	middle	201007_F02_chx10	80um	253		1	0	0	188	262	2		97	16.0381	1	not active	3	2.89955		True	medulla	reliably_recruited	1.20515
38	2	ipsi	bulbar_medial	middle	201007_F02_chx10	80um	253		1	0	1	188	262	3	9.23848	97	16.0381	1	newly_active	3	2.89955	first_response	True	medulla	reliably_recruited	1.20515
38	3	ipsi	bulbar_medial	middle	201007_F02_chx10	80um	253		1	1	1	188	262	4	27.1159	97	16.0381	1	already_active	3	2.89955	second_response	True	medulla	reliably_recruited	1.20515
38	4	ipsi	bulbar_medial	middle	201007_F02_chx10	80um	253		1	1	1	188	262	5	16.0381	97	16.0381	1	already_active	3	2.89955		True	medulla	reliably_recruited	1.20515
40	0	contra	bulbar_medial	middle	201007_F02_chx10	80um	253		1	0	0	378.5	298	1		98	8.28271	1	not active	4	9.6408		True	medulla	reliably_recruited	0.918172
40	1	contra	bulbar_medial	middle	201007_F02_chx10	80um	253		1	0	0	378.5	298	2		98	8.28271	1	not active	4	9.6408		True	medulla	reliably_recruited	0.918172
40	2	contra	bulbar_medial	middle	201007_F02_chx10	80um	253		1	0	0	378.5	298	3		98	8.28271	1	not active	4	9.6408		True	medulla	reliably_recruited	0.918172
40	3	contra	bulbar_medial	middle	201007_F02_chx10	80um	253		1	1	1	378.5	298	4	4.99389	98	8.28271	1	newly_active	4	9.6408	first_response	True	medulla	reliably_recruited	0.918172
40	4	contra	bulbar_medial	middle	201007_F02_chx10	80um	253		1	1	1	378.5	298	5	11.5715	98	8.28271	1	already_active	4	9.6408	second_response	True	medulla	reliably_recruited	0.918172
41	0	contra	bulbar_medial	middle	201007_F02_chx10	80um	253		1	1	0	281	283	1		99	4.82661	1	not active	3	7.45471		True	medulla	reliably_recruited	0.683642
41	1	contra	bulbar_medial	middle	201007_F02_chx10	80um	253		1	1	0	281	283	2		99	4.82661	1	not active	3	7.45471		True	medulla	reliably_recruited	0.683642
41	2	contra	bulbar_medial	middle	201007_F02_chx10	80um	253		1	1	1	281	283	3	4.82661	99	4.82661	1	newly_active	3	7.45471	first_response	True	medulla	reliably_recruited	0.683642
41	3	contra	bulbar_medial	middle	201007_F02_chx10	80um	253		1	0	1	281	283	4	2.44345	99	4.82661	1	already_active	3	7.45471	second_response	True	medulla	reliably_recruited	0.683642
41	4	contra	bulbar_medial	middle	201007_F02_chx10	80um	253		1	1	1	281	283	5	5.83468	99	4.82661	1	already_active	3	7.45471		True	medulla	reliably_recruited	0.683642
42	0	contra	bulbar_medial	middle	201007_F02_chx10	80um	253		1	0	1	181	289	1	6.16893	100	6.56068	1	newly_active	1	5.30866	first_response	True	medulla	reliably_recruited	0.816949
42	1	contra	bulbar_medial	middle	201007_F02_chx10	80um	253		1	1	1	181	289	2	6.52829	100	6.56068	1	already_active	1	5.30866	second_response	True	medulla	reliably_recruited	0.816949
42	2	contra	bulbar_medial	middle	201007_F02_chx10	80um	253		1	1	1	181	289	3	6.56068	100	6.56068	1	already_active	1	5.30866		True	medulla	reliably_recruited	0.816949
42	3	contra	bulbar_medial	middle	201007_F02_chx10	80um	253		1	1	1	181	289	4	15.0116	100	6.56068	1	already_active	1	5.30866		True	medulla	reliably_recruited	0.816949
42	4	contra	bulbar_medial	middle	201007_F02_chx10	80um	253		1	1	1	181	289	5	17.0095	100	6.56068	1	already_active	1	5.30866		True	medulla	reliably_recruited	0.816949
44	0	ipsi	bulbar_medial	middle	201007_F02_chx10	80um	253		0	0	0	313	245	1		101	4.51106	1	not_selected	not_selected			True	medulla	recruited_not_selected	0.654278
44	1	ipsi	bulbar_medial	middle	201007_F02_chx10	80um	253		0	0	0	313	245	2		101	4.51106	1	not_selected	not_selected			True	medulla	recruited_not_selected	0.654278
44	2	ipsi	bulbar_medial	middle	201007_F02_chx10	80um	253		0	0	1	313	245	3	5.84353	101	4.51106	1	not_selected	not_selected			True	medulla	recruited_not_selected	0.654278
44	3	ipsi	bulbar_medial	middle	201007_F02_chx10	80um	253		0	0	1	313	245	4	3.17858	101	4.51106	1	not_selected	not_selected			True	medulla	recruited_not_selected	0.654278
44	4	ipsi	bulbar_medial	middle	201007_F02_chx10	80um	253		0	0	0	313	245	5		101	4.51106	1	not_selected	not_selected			True	medulla	recruited_not_selected	0.654278
45	0	ipsi	bulbar_medial	middle	201007_F02_chx10	80um	253		1	0	0	236	258	1		102	16.5153	1	not active	4	29.4803		True	medulla	reliably_recruited	1.21789
45	1	ipsi	bulbar_medial	middle	201007_F02_chx10	80um	253		1	0	0	236	258	2		102	16.5153	1	not active	4	29.4803		True	medulla	reliably_recruited	1.21789
45	2	ipsi	bulbar_medial	middle	201007_F02_chx10	80um	253		1	0	0	236	258	3		102	16.5153	1	not active	4	29.4803		True	medulla	reliably_recruited	1.21789
45	3	ipsi	bulbar_medial	middle	201007_F02_chx10	80um	253		1	1	1	236	258	4	14.4062	102	16.5153	1	newly_active	4	29.4803	first_response	True	medulla	reliably_recruited	1.21789
45	4	ipsi	bulbar_medial	middle	201007_F02_chx10	80um	253		1	1	1	236	258	5	18.6244	102	16.5153	1	already_active	4	29.4803	second_response	True	medulla	reliably_recruited	1.21789
47	0	contra	bulbar_medial	middle	201007_F02_chx10	80um	253		1	0	0	317	296	1		103	3.60453	1	not active	2	33.8325		True	medulla	reliably_recruited	0.556849
47	1	contra	bulbar_medial	middle	201007_F02_chx10	80um	253		1	1	1	317	296	2	51.2094	103	3.60453	1	newly_active	2	33.8325	first_response	True	medulla	reliably_recruited	0.556849
47	2	contra	bulbar_medial	middle	201007_F02_chx10	80um	253		1	0	1	317	296	3	4.45883	103	3.60453	1	already_active	2	33.8325	second_response	True	medulla	reliably_recruited	0.556849
47	3	contra	bulbar_medial	middle	201007_F02_chx10	80um	253		1	1	1	317	296	4	2.75023	103	3.60453	1	already_active	2	33.8325		True	medulla	reliably_recruited	0.556849
47	4	contra	bulbar_medial	middle	201007_F02_chx10	80um	253		1	1	1	317	296	5	1.58717	103	3.60453	1	already_active	2	33.8325		True	medulla	reliably_recruited	0.556849
48	0	contra	spinal_cord	middle	201007_F02_chx10	80um	253		1	0	0	442	285	1		104	15.6651	1	not active	4	8.22303		True	spinal_cord	reliably_recruited	1.19493
48	1	contra	spinal_cord	middle	201007_F02_chx10	80um	253		1	0	0	442	285	2		104	15.6651	1	not active	4	8.22303		True	spinal_cord	reliably_recruited	1.19493
48	2	contra	spinal_cord	middle	201007_F02_chx10	80um	253		1	0	0	442	285	3		104	15.6651	1	not active	4	8.22303		True	spinal_cord	reliably_recruited	1.19493
48	3	contra	spinal_cord	middle	201007_F02_chx10	80um	253		1	1	1	442	285	4	20.4808	104	15.6651	1	newly_active	4	8.22303	first_response	True	spinal_cord	reliably_recruited	1.19493
48	4	contra	spinal_cord	middle	201007_F02_chx10	80um	253		1	1	1	442	285	5	10.8494	104	15.6651	1	already_active	4	8.22303	second_response	True	spinal_cord	reliably_recruited	1.19493
49	0	ipsi	pontine	middle	201007_F02_chx10	80um	253		1	0	1	83	258	1	5.33269	105	5.21879	1	newly_active	1	8.27405	first_response	True	retropontine_dorsal	reliably_recruited	0.71757
49	1	ipsi	pontine	middle	201007_F02_chx10	80um	253		1	1	1	83	258	2	7.89386	105	5.21879	1	already_active	1	8.27405	second_response	True	retropontine_dorsal	reliably_recruited	0.71757
49	2	ipsi	pontine	middle	201007_F02_chx10	80um	253		1	0	1	83	258	3	3.54996	105	5.21879	1	already_active	1	8.27405		True	retropontine_dorsal	reliably_recruited	0.71757
49	3	ipsi	pontine	middle	201007_F02_chx10	80um	253		1	1	1	83	258	4	5.21879	105	5.21879	1	already_active	1	8.27405		True	retropontine_dorsal	reliably_recruited	0.71757
49	4	ipsi	pontine	middle	201007_F02_chx10	80um	253		1	1	1	83	258	5	2.21925	105	5.21879	1	already_active	1	8.27405		True	retropontine_dorsal	reliably_recruited	0.71757
50	0	contra	spinal_cord	middle	201007_F02_chx10	80um	253		1	0	0	436	281	1		106	16.4487	1	not active	4	26.7039		True	spinal_cord	reliably_recruited	1.21613
50	1	contra	spinal_cord	middle	201007_F02_chx10	80um	253		1	0	0	436	281	2		106	16.4487	1	not active	4	26.7039		True	spinal_cord	reliably_recruited	1.21613
50	2	contra	spinal_cord	middle	201007_F02_chx10	80um	253		1	0	0	436	281	3		106	16.4487	1	not active	4	26.7039		True	spinal_cord	reliably_recruited	1.21613
50	3	contra	spinal_cord	middle	201007_F02_chx10	80um	253		1	1	1	436	281	4	16.9654	106	16.4487	1	newly_active	4	26.7039	first_response	True	spinal_cord	reliably_recruited	1.21613
50	4	contra	spinal_cord	middle	201007_F02_chx10	80um	253		1	1	1	436	281	5	15.9319	106	16.4487	1	already_active	4	26.7039	second_response	True	spinal_cord	reliably_recruited	1.21613
51	0	contra	bulbar_medial	middle	201007_F02_chx10	80um	253		1	1	1	97	312	1	6.31075	107	12.1469	1	newly_active	1	10.4146	first_response	True	retropontine_dorsal	reliably_recruited	1.08446
51	1	contra	bulbar_medial	middle	201007_F02_chx10	80um	253		1	1	1	97	312	2	23.6299	107	12.1469	1	already_active	1	10.4146	second_response	True	retropontine_dorsal	reliably_recruited	1.08446
51	2	contra	bulbar_medial	middle	201007_F02_chx10	80um	253		1	1	1	97	312	3	10.6831	107	12.1469	1	already_active	1	10.4146		True	retropontine_dorsal	reliably_recruited	1.08446
51	3	contra	bulbar_medial	middle	201007_F02_chx10	80um	253		1	1	1	97	312	4	16.7669	107	12.1469	1	already_active	1	10.4146		True	retropontine_dorsal	reliably_recruited	1.08446
51	4	contra	bulbar_medial	middle	201007_F02_chx10	80um	253		1	1	1	97	312	5	12.1469	107	12.1469	1	already_active	1	10.4146		True	retropontine_dorsal	reliably_recruited	1.08446
52	0	contra	bulbar_medial	middle	201007_F02_chx10	80um	253		1	0	0	202	279	1		108	7.62635	1	not active	2	3.74285		True	medulla	reliably_recruited	0.882317
52	1	contra	bulbar_medial	middle	201007_F02_chx10	80um	253		1	1	1	202	279	2	9.95684	108	7.62635	1	newly_active	2	3.74285	first_response	True	medulla	reliably_recruited	0.882317
52	2	contra	bulbar_medial	middle	201007_F02_chx10	80um	253		1	1	1	202	279	3	2.41366	108	7.62635	1	already_active	2	3.74285	second_response	True	medulla	reliably_recruited	0.882317
52	3	contra	bulbar_medial	middle	201007_F02_chx10	80um	253		1	1	1	202	279	4	5.29586	108	7.62635	1	already_active	2	3.74285		True	medulla	reliably_recruited	0.882317
52	4	contra	bulbar_medial	middle	201007_F02_chx10	80um	253		1	1	1	202	279	5	15.0875	108	7.62635	1	already_active	2	3.74285		True	medulla	reliably_recruited	0.882317
53	0	contra	bulbar_medial	middle	201007_F02_chx10	80um	253		1	0	0	190	270	1		109	12.1252	1	not active	3	8.92862		True	medulla	reliably_recruited	1.08369
53	1	contra	bulbar_medial	middle	201007_F02_chx10	80um	253		1	0	0	190	270	2		109	12.1252	1	not active	3	8.92862		True	medulla	reliably_recruited	1.08369
53	2	contra	bulbar_medial	middle	201007_F02_chx10	80um	253		1	1	1	190	270	3	10.7662	109	12.1252	1	newly_active	3	8.92862	first_response	True	medulla	reliably_recruited	1.08369
53	3	contra	bulbar_medial	middle	201007_F02_chx10	80um	253		1	1	1	190	270	4	27.9255	109	12.1252	1	already_active	3	8.92862	second_response	True	medulla	reliably_recruited	1.08369
53	4	contra	bulbar_medial	middle	201007_F02_chx10	80um	253		1	1	1	190	270	5	12.1252	109	12.1252	1	already_active	3	8.92862		True	medulla	reliably_recruited	1.08369
55	0	ipsi	bulbar_medial	middle	201007_F02_chx10	80um	253		1	0	0	128	226	1		110	2.80535	1	not active	2	3.57226		True	retropontine_dorsal	reliably_recruited	0.447987
55	1	ipsi	bulbar_medial	middle	201007_F02_chx10	80um	253		1	0	1	128	226	2	1.96104	110	2.80535	1	newly_active	2	3.57226	first_response	True	retropontine_dorsal	reliably_recruited	0.447987
55	2	ipsi	bulbar_medial	middle	201007_F02_chx10	80um	253		1	1	1	128	226	3	5.77759	110	2.80535	1	already_active	2	3.57226	second_response	True	retropontine_dorsal	reliably_recruited	0.447987
55	3	ipsi	bulbar_medial	middle	201007_F02_chx10	80um	253		1	1	1	128	226	4	2.32167	110	2.80535	1	already_active	2	3.57226		True	retropontine_dorsal	reliably_recruited	0.447987
55	4	ipsi	bulbar_medial	middle	201007_F02_chx10	80um	253		1	1	1	128	226	5	3.28904	110	2.80535	1	already_active	2	3.57226		True	retropontine_dorsal	reliably_recruited	0.447987
56	0	ipsi	bulbar_medial	middle	201007_F02_chx10	80um	253		0	0	0	273	238	1		111		1	not_selected	not_selected			True	medulla	not_recruited
56	1	ipsi	bulbar_medial	middle	201007_F02_chx10	80um	253		0	0	0	273	238	2		111		1	not_selected	not_selected			True	medulla	not_recruited
56	2	ipsi	bulbar_medial	middle	201007_F02_chx10	80um	253		0	0	0	273	238	3		111		1	not_selected	not_selected			True	medulla	not_recruited
56	3	ipsi	bulbar_medial	middle	201007_F02_chx10	80um	253		0	0	0	273	238	4		111		1	not_selected	not_selected			True	medulla	not_recruited
56	4	ipsi	bulbar_medial	middle	201007_F02_chx10	80um	253		0	0	0	273	238	5		111		1	not_selected	not_selected			True	medulla	not_recruited
58	0	ipsi	bulbar_medial	middle	201007_F02_chx10	80um	253		0	0	0	109.5	247	1		112	2.30285	1	not_selected	not_selected			True	retropontine_dorsal	recruited_not_selected	0.362266
58	1	ipsi	bulbar_medial	middle	201007_F02_chx10	80um	253		0	0	0	109.5	247	2		112	2.30285	1	not_selected	not_selected			True	retropontine_dorsal	recruited_not_selected	0.362266
58	2	ipsi	bulbar_medial	middle	201007_F02_chx10	80um	253		0	0	0	109.5	247	3		112	2.30285	1	not_selected	not_selected			True	retropontine_dorsal	recruited_not_selected	0.362266
58	3	ipsi	bulbar_medial	middle	201007_F02_chx10	80um	253		0	0	1	109.5	247	4	2.30285	112	2.30285	1	not_selected	not_selected			True	retropontine_dorsal	recruited_not_selected	0.362266
58	4	ipsi	bulbar_medial	middle	201007_F02_chx10	80um	253		0	0	0	109.5	247	5		112	2.30285	1	not_selected	not_selected			True	retropontine_dorsal	recruited_not_selected	0.362266
59	0	contra	bulbar_medial	middle	201007_F02_chx10	80um	253		1	1	1	106	275	1	5.21968	113	6.48024	1	newly_active	1	4.92721	first_response	True	retropontine_dorsal	reliably_recruited	0.811591
59	1	contra	bulbar_medial	middle	201007_F02_chx10	80um	253		1	1	1	106	275	2	6.48024	113	6.48024	1	already_active	1	4.92721	second_response	True	retropontine_dorsal	reliably_recruited	0.811591
59	2	contra	bulbar_medial	middle	201007_F02_chx10	80um	253		1	1	1	106	275	3	11.7266	113	6.48024	1	already_active	1	4.92721		True	retropontine_dorsal	reliably_recruited	0.811591
59	3	contra	bulbar_medial	middle	201007_F02_chx10	80um	253		1	1	1	106	275	4	4.73152	113	6.48024	1	already_active	1	4.92721		True	retropontine_dorsal	reliably_recruited	0.811591
59	4	contra	bulbar_medial	middle	201007_F02_chx10	80um	253		1	1	1	106	275	5	18.6834	113	6.48024	1	already_active	1	4.92721		True	retropontine_dorsal	reliably_recruited	0.811591
60	0	ipsi	bulbar_medial	middle	201007_F02_chx10	80um	253		0	1	1	332.5	239	1	10.376	114	4.22578	1	not_selected	not_selected			True	medulla	recruited_not_selected	0.625906
60	1	ipsi	bulbar_medial	middle	201007_F02_chx10	80um	253		0	0	0	332.5	239	2		114	4.22578	1	not_selected	not_selected			True	medulla	recruited_not_selected	0.625906
60	2	ipsi	bulbar_medial	middle	201007_F02_chx10	80um	253		0	1	1	332.5	239	3	3.36434	114	4.22578	1	not_selected	not_selected			True	medulla	recruited_not_selected	0.625906
60	3	ipsi	bulbar_medial	middle	201007_F02_chx10	80um	253		0	1	1	332.5	239	4	4.22578	114	4.22578	1	not_selected	not_selected			True	medulla	recruited_not_selected	0.625906
60	4	ipsi	bulbar_medial	middle	201007_F02_chx10	80um	253		0	0	0	332.5	239	5		114	4.22578	1	not_selected	not_selected			True	medulla	recruited_not_selected	0.625906
61	0	contra	bulbar_medial	middle	201007_F02_chx10	80um	253		0	0	1	304	291	1	6.11709	115	7.12249	1	not_selected	not_selected			True	medulla	recruited_not_selected	0.852632
61	1	contra	bulbar_medial	middle	201007_F02_chx10	80um	253		0	1	1	304	291	2	14.1306	115	7.12249	1	not_selected	not_selected			True	medulla	recruited_not_selected	0.852632
61	2	contra	bulbar_medial	middle	201007_F02_chx10	80um	253		0	0	0	304	291	3		115	7.12249	1	not_selected	not_selected			True	medulla	recruited_not_selected	0.852632
61	3	contra	bulbar_medial	middle	201007_F02_chx10	80um	253		0	1	1	304	291	4	8.12789	115	7.12249	1	not_selected	not_selected			True	medulla	recruited_not_selected	0.852632
61	4	contra	bulbar_medial	middle	201007_F02_chx10	80um	253		0	1	1	304	291	5	5.54397	115	7.12249	1	not_selected	not_selected			True	medulla	recruited_not_selected	0.852632
64	0	contra	bulbar_medial	middle	201007_F02_chx10	80um	253		1	1	1	340	278	1	4.84122	116	8.10603	1	newly_active	1	10.115	first_response	True	medulla	reliably_recruited	0.908808
64	1	contra	bulbar_medial	middle	201007_F02_chx10	80um	253		1	1	1	340	278	2	33.8767	116	8.10603	1	already_active	1	10.115	second_response	True	medulla	reliably_recruited	0.908808
64	2	contra	bulbar_medial	middle	201007_F02_chx10	80um	253		1	1	1	340	278	3	5.65622	116	8.10603	1	already_active	1	10.115		True	medulla	reliably_recruited	0.908808
64	3	contra	bulbar_medial	middle	201007_F02_chx10	80um	253		1	1	1	340	278	4	8.10603	116	8.10603	1	already_active	1	10.115		True	medulla	reliably_recruited	0.908808
64	4	contra	bulbar_medial	middle	201007_F02_chx10	80um	253		1	1	1	340	278	5	13.4343	116	8.10603	1	already_active	1	10.115		True	medulla	reliably_recruited	0.908808
66	0	contra	bulbar_medial	middle	201007_F02_chx10	80um	253		1	0	0	246	283	1		117	16.265	1	not active	4	28.9273		True	medulla	reliably_recruited	1.21125
66	1	contra	bulbar_medial	middle	201007_F02_chx10	80um	253		1	0	0	246	283	2		117	16.265	1	not active	4	28.9273		True	medulla	reliably_recruited	1.21125
66	2	contra	bulbar_medial	middle	201007_F02_chx10	80um	253		1	0	0	246	283	3		117	16.265	1	not active	4	28.9273		True	medulla	reliably_recruited	1.21125
66	3	contra	bulbar_medial	middle	201007_F02_chx10	80um	253		1	1	1	246	283	4	20.3471	117	16.265	1	newly_active	4	28.9273	first_response	True	medulla	reliably_recruited	1.21125
66	4	contra	bulbar_medial	middle	201007_F02_chx10	80um	253		1	1	1	246	283	5	12.1829	117	16.265	1	already_active	4	28.9273	second_response	True	medulla	reliably_recruited	1.21125
67	0	ipsi	pontine	middle	201007_F02_chx10	80um	253		1	0	0	60	255	1		118	4.19309	1	not active	2	4.12377		True	retropontine_dorsal	reliably_recruited	0.622535
67	1	ipsi	pontine	middle	201007_F02_chx10	80um	253		1	1	1	60	255	2	5.45372	118	4.19309	1	newly_active	2	4.12377	first_response	True	retropontine_dorsal	reliably_recruited	0.622535
67	2	ipsi	pontine	middle	201007_F02_chx10	80um	253		1	1	1	60	255	3	4.84326	118	4.19309	1	already_active	2	4.12377	second_response	True	retropontine_dorsal	reliably_recruited	0.622535
67	3	ipsi	pontine	middle	201007_F02_chx10	80um	253		1	1	1	60	255	4	3.54292	118	4.19309	1	already_active	2	4.12377		True	retropontine_dorsal	reliably_recruited	0.622535
67	4	ipsi	pontine	middle	201007_F02_chx10	80um	253		1	1	1	60	255	5	3.20206	118	4.19309	1	already_active	2	4.12377		True	retropontine_dorsal	reliably_recruited	0.622535
69	0	ipsi	bulbar_medial	middle	201007_F02_chx10	80um	253		0	0	0	285	251	1		119		1	not_selected	not_selected			True	medulla	not_recruited
69	1	ipsi	bulbar_medial	middle	201007_F02_chx10	80um	253		0	0	0	285	251	2		119		1	not_selected	not_selected			True	medulla	not_recruited
69	2	ipsi	bulbar_medial	middle	201007_F02_chx10	80um	253		0	0	0	285	251	3		119		1	not_selected	not_selected			True	medulla	not_recruited
69	3	ipsi	bulbar_medial	middle	201007_F02_chx10	80um	253		0	0	0	285	251	4		119		1	not_selected	not_selected			True	medulla	not_recruited
69	4	ipsi	bulbar_medial	middle	201007_F02_chx10	80um	253		0	0	0	285	251	5		119		1	not_selected	not_selected			True	medulla	not_recruited
70	0	contra	bulbar_medial	middle	201007_F02_chx10	80um	253		1	0	0	351	292	1		120	10.5232	1	not active	2	11.1916		True	medulla	reliably_recruited	1.02215
70	1	contra	bulbar_medial	middle	201007_F02_chx10	80um	253		1	1	1	351	292	2	10.5232	120	10.5232	1	newly_active	2	11.1916	first_response	True	medulla	reliably_recruited	1.02215
70	2	contra	bulbar_medial	middle	201007_F02_chx10	80um	253		1	0	1	351	292	3		120	10.5232	1	already_active	2	11.1916	second_response	True	medulla	reliably_recruited	1.02215
70	3	contra	bulbar_medial	middle	201007_F02_chx10	80um	253		1	1	1	351	292	4	9.32631	120	10.5232	1	already_active	2	11.1916		True	medulla	reliably_recruited	1.02215
70	4	contra	bulbar_medial	middle	201007_F02_chx10	80um	253		1	1	1	351	292	5	12.557	120	10.5232	1	already_active	2	11.1916		True	medulla	reliably_recruited	1.02215
71	0	ipsi	pontine	middle	201007_F02_chx10	80um	253		1	0	0	63	226	1		121	4.42303	1	not active	2	13.3024		True	retropontine_dorsal	reliably_recruited	0.64572
71	1	ipsi	pontine	middle	201007_F02_chx10	80um	253		1	1	1	63	226	2	4.26186	121	4.42303	1	newly_active	2	13.3024	first_response	True	retropontine_dorsal	reliably_recruited	0.64572
71	2	ipsi	pontine	middle	201007_F02_chx10	80um	253		1	0	1	63	226	3	4.58419	121	4.42303	1	already_active	2	13.3024	second_response	True	retropontine_dorsal	reliably_recruited	0.64572
71	3	ipsi	pontine	middle	201007_F02_chx10	80um	253		1	1	1	63	226	4	6.0779	121	4.42303	1	already_active	2	13.3024		True	retropontine_dorsal	reliably_recruited	0.64572
71	4	ipsi	pontine	middle	201007_F02_chx10	80um	253		1	1	1	63	226	5	2.48886	121	4.42303	1	already_active	2	13.3024		True	retropontine_dorsal	reliably_recruited	0.64572
75	0	ipsi	bulbar_medial	middle	201007_F02_chx10	80um	253		1	0	0	232	253	1		122	5.65105	1	not active	4	19.4209		True	medulla	reliably_recruited	0.752129
75	1	ipsi	bulbar_medial	middle	201007_F02_chx10	80um	253		1	0	0	232	253	2		122	5.65105	1	not active	4	19.4209		True	medulla	reliably_recruited	0.752129
75	2	ipsi	bulbar_medial	middle	201007_F02_chx10	80um	253		1	0	0	232	253	3		122	5.65105	1	not active	4	19.4209		True	medulla	reliably_recruited	0.752129
75	3	ipsi	bulbar_medial	middle	201007_F02_chx10	80um	253		1	1	1	232	253	4	4.01871	122	5.65105	1	newly_active	4	19.4209	first_response	True	medulla	reliably_recruited	0.752129
75	4	ipsi	bulbar_medial	middle	201007_F02_chx10	80um	253		1	1	1	232	253	5	7.28338	122	5.65105	1	already_active	4	19.4209	second_response	True	medulla	reliably_recruited	0.752129
76	0	ipsi	bulbar_medial	middle	201007_F02_chx10	80um	253		0	1	1	301	247	1	5.94907	123	5.94907	1	not_selected	not_selected			True	medulla	recruited_not_selected	0.774449
76	1	ipsi	bulbar_medial	middle	201007_F02_chx10	80um	253		0	0	0	301	247	2		123	5.94907	1	not_selected	not_selected			True	medulla	recruited_not_selected	0.774449
76	2	ipsi	bulbar_medial	middle	201007_F02_chx10	80um	253		0	0	0	301	247	3		123	5.94907	1	not_selected	not_selected			True	medulla	recruited_not_selected	0.774449
76	3	ipsi	bulbar_medial	middle	201007_F02_chx10	80um	253		0	0	0	301	247	4		123	5.94907	1	not_selected	not_selected			True	medulla	recruited_not_selected	0.774449
76	4	ipsi	bulbar_medial	middle	201007_F02_chx10	80um	253		0	0	0	301	247	5		123	5.94907	1	not_selected	not_selected			True	medulla	recruited_not_selected	0.774449
79	0	contra	bulbar_medial	middle	201007_F02_chx10	80um	253		1	1	0	124	273	1		124	9.6765	1	not active	2	4.9549		True	retropontine_dorsal	reliably_recruited	0.985718
79	1	contra	bulbar_medial	middle	201007_F02_chx10	80um	253		1	1	1	124	273	2	8.86638	124	9.6765	1	newly_active	2	4.9549	first_response	True	retropontine_dorsal	reliably_recruited	0.985718
79	2	contra	bulbar_medial	middle	201007_F02_chx10	80um	253		1	1	1	124	273	3	3.21713	124	9.6765	1	already_active	2	4.9549	second_response	True	retropontine_dorsal	reliably_recruited	0.985718
79	3	contra	bulbar_medial	middle	201007_F02_chx10	80um	253		1	1	1	124	273	4	10.4866	124	9.6765	1	already_active	2	4.9549		True	retropontine_dorsal	reliably_recruited	0.985718
79	4	contra	bulbar_medial	middle	201007_F02_chx10	80um	253		1	1	1	124	273	5	10.7509	124	9.6765	1	already_active	2	4.9549		True	retropontine_dorsal	reliably_recruited	0.985718
81	0	ipsi	bulbar_medial	middle	201007_F02_chx10	80um	253		1	0	0	332	223.5	1		125	4.1664	1	not active	3	3.96382		True	medulla	reliably_recruited	0.619761
81	1	ipsi	bulbar_medial	middle	201007_F02_chx10	80um	253		1	0	0	332	223.5	2		125	4.1664	1	not active	3	3.96382		True	medulla	reliably_recruited	0.619761
81	2	ipsi	bulbar_medial	middle	201007_F02_chx10	80um	253		1	1	1	332	223.5	3	5.76112	125	4.1664	1	newly_active	3	3.96382	first_response	True	medulla	reliably_recruited	0.619761
81	3	ipsi	bulbar_medial	middle	201007_F02_chx10	80um	253		1	1	1	332	223.5	4	4.1664	125	4.1664	1	already_active	3	3.96382	second_response	True	medulla	reliably_recruited	0.619761
81	4	ipsi	bulbar_medial	middle	201007_F02_chx10	80um	253		1	1	1	332	223.5	5	3.72375	125	4.1664	1	already_active	3	3.96382		True	medulla	reliably_recruited	0.619761
82	0	contra	bulbar_medial	middle	201007_F02_chx10	80um	253		1	0	1	121	320	1	4.29987	126	8.66239	1	newly_active	1	8.02346	first_response	True	retropontine_dorsal	reliably_recruited	0.937638
82	1	contra	bulbar_medial	middle	201007_F02_chx10	80um	253		1	1	1	121	320	2	14.5776	126	8.66239	1	already_active	1	8.02346	second_response	True	retropontine_dorsal	reliably_recruited	0.937638
82	2	contra	bulbar_medial	middle	201007_F02_chx10	80um	253		1	1	1	121	320	3	5.2709	126	8.66239	1	already_active	1	8.02346		True	retropontine_dorsal	reliably_recruited	0.937638
82	3	contra	bulbar_medial	middle	201007_F02_chx10	80um	253		1	1	1	121	320	4	24.5713	126	8.66239	1	already_active	1	8.02346		True	retropontine_dorsal	reliably_recruited	0.937638
82	4	contra	bulbar_medial	middle	201007_F02_chx10	80um	253		1	1	1	121	320	5	8.66239	126	8.66239	1	already_active	1	8.02346		True	retropontine_dorsal	reliably_recruited	0.937638
88	0	contra	bulbar_medial	middle	201007_F02_chx10	80um	253		1	1	1	361.5	289	1	7.02059	127	17.9434	1	newly_active	1	8.2049	first_response	True	medulla	reliably_recruited	1.2539
88	1	contra	bulbar_medial	middle	201007_F02_chx10	80um	253		1	1	1	361.5	289	2	21.4661	127	17.9434	1	already_active	1	8.2049	second_response	True	medulla	reliably_recruited	1.2539
88	2	contra	bulbar_medial	middle	201007_F02_chx10	80um	253		1	1	1	361.5	289	3	5.86184	127	17.9434	1	already_active	1	8.2049		True	medulla	reliably_recruited	1.2539
88	3	contra	bulbar_medial	middle	201007_F02_chx10	80um	253		1	1	1	361.5	289	4	17.9434	127	17.9434	1	already_active	1	8.2049		True	medulla	reliably_recruited	1.2539
88	4	contra	bulbar_medial	middle	201007_F02_chx10	80um	253		1	1	1	361.5	289	5	23.011	127	17.9434	1	already_active	1	8.2049		True	medulla	reliably_recruited	1.2539
98	0	ipsi	bulbar_medial	middle	201007_F02_chx10	80um	253		1	1	0	345	233	1		128	6.58827	1	not active	3	4.28828		True	medulla	reliably_recruited	0.818771
98	1	ipsi	bulbar_medial	middle	201007_F02_chx10	80um	253		1	0	0	345	233	2		128	6.58827	1	not active	3	4.28828		True	medulla	reliably_recruited	0.818771
98	2	ipsi	bulbar_medial	middle	201007_F02_chx10	80um	253		1	1	1	345	233	3	7.85542	128	6.58827	1	newly_active	3	4.28828	first_response	True	medulla	reliably_recruited	0.818771
98	3	ipsi	bulbar_medial	middle	201007_F02_chx10	80um	253		1	1	1	345	233	4	6.58827	128	6.58827	1	already_active	3	4.28828	second_response	True	medulla	reliably_recruited	0.818771
98	4	ipsi	bulbar_medial	middle	201007_F02_chx10	80um	253		1	1	1	345	233	5	5.1966	128	6.58827	1	already_active	3	4.28828		True	medulla	reliably_recruited	0.818771
105	0	contra	bulbar_medial	middle	201007_F02_chx10	80um	253		1	1	1	113.5	311	1	5.15778	129	10.9009	1	newly_active	1	10.7799	first_response	True	retropontine_dorsal	reliably_recruited	1.03746
105	1	contra	bulbar_medial	middle	201007_F02_chx10	80um	253		1	1	1	113.5	311	2	13.9395	129	10.9009	1	already_active	1	10.7799	second_response	True	retropontine_dorsal	reliably_recruited	1.03746
105	2	contra	bulbar_medial	middle	201007_F02_chx10	80um	253		1	1	1	113.5	311	3	7.05869	129	10.9009	1	already_active	1	10.7799		True	retropontine_dorsal	reliably_recruited	1.03746
105	3	contra	bulbar_medial	middle	201007_F02_chx10	80um	253		1	1	1	113.5	311	4	10.9009	129	10.9009	1	already_active	1	10.7799		True	retropontine_dorsal	reliably_recruited	1.03746
105	4	contra	bulbar_medial	middle	201007_F02_chx10	80um	253		1	1	1	113.5	311	5	11.2996	129	10.9009	1	already_active	1	10.7799		True	retropontine_dorsal	reliably_recruited	1.03746
110	0	ipsi	bulbar_medial	middle	201007_F02_chx10	80um	253		0	0	1	283	241.5	1	4.79007	130	6.77266	1	not_selected	not_selected			True	medulla	recruited_not_selected	0.830759
110	1	ipsi	bulbar_medial	middle	201007_F02_chx10	80um	253		0	0	0	283	241.5	2		130	6.77266	1	not_selected	not_selected			True	medulla	recruited_not_selected	0.830759
110	2	ipsi	bulbar_medial	middle	201007_F02_chx10	80um	253		0	0	1	283	241.5	3	8.75525	130	6.77266	1	not_selected	not_selected			True	medulla	recruited_not_selected	0.830759
110	3	ipsi	bulbar_medial	middle	201007_F02_chx10	80um	253		0	1	1	283	241.5	4	3.44911	130	6.77266	1	not_selected	not_selected			True	medulla	recruited_not_selected	0.830759
110	4	ipsi	bulbar_medial	middle	201007_F02_chx10	80um	253		0	0	1	283	241.5	5	8.78024	130	6.77266	1	not_selected	not_selected			True	medulla	recruited_not_selected	0.830759
0	0	ipsi	bulbar_medial	middle	201007_F02_chx10	90um	233		1	0	0	331	213	1		131	131.229	1	not active	3	8.15645		True	medulla	reliably_recruited	2.11803
0	1	ipsi	bulbar_medial	middle	201007_F02_chx10	90um	233		1	0	0	331	213	2		131	131.229	1	not active	3	8.15645		True	medulla	reliably_recruited	2.11803
0	2	ipsi	bulbar_medial	middle	201007_F02_chx10	90um	233		1	1	1	331	213	3	4.77696	131	131.229	1	newly_active	3	8.15645	first_response	True	medulla	reliably_recruited	2.11803
0	3	ipsi	bulbar_medial	middle	201007_F02_chx10	90um	233		1	1	1	331	213	4	131.229	131	131.229	1	already_active	3	8.15645	second_response	True	medulla	reliably_recruited	2.11803
0	4	ipsi	bulbar_medial	middle	201007_F02_chx10	90um	233		1	1	1	331	213	5	163.875	131	131.229	1	already_active	3	8.15645		True	medulla	reliably_recruited	2.11803
2	0	contra	bulbar_medial	middle	201007_F02_chx10	90um	233		0	0	0	363	305	1		132	35.8668	1	not_selected	not_selected			True	medulla	recruited_not_selected	1.55469
2	1	contra	bulbar_medial	middle	201007_F02_chx10	90um	233		0	0	0	363	305	2		132	35.8668	1	not_selected	not_selected			True	medulla	recruited_not_selected	1.55469
2	2	contra	bulbar_medial	middle	201007_F02_chx10	90um	233		0	0	0	363	305	3		132	35.8668	1	not_selected	not_selected			True	medulla	recruited_not_selected	1.55469
2	3	contra	bulbar_medial	middle	201007_F02_chx10	90um	233		0	1	1	363	305	4	35.8668	132	35.8668	1	not_selected	not_selected			True	medulla	recruited_not_selected	1.55469
2	4	contra	bulbar_medial	middle	201007_F02_chx10	90um	233		0	0	0	363	305	5		132	35.8668	1	not_selected	not_selected			True	medulla	recruited_not_selected	1.55469
4	0	contra	bulbar_medial	middle	201007_F02_chx10	90um	233		1	0	0	96	310	1		133	18.6509	1	not active	2	101.19		True	retropontine_dorsal	reliably_recruited	1.2707
4	1	contra	bulbar_medial	middle	201007_F02_chx10	90um	233		1	1	1	96	310	2	38.5634	133	18.6509	1	newly_active	2	101.19	first_response	True	retropontine_dorsal	reliably_recruited	1.2707
4	2	contra	bulbar_medial	middle	201007_F02_chx10	90um	233		1	1	1	96	310	3	15.5233	133	18.6509	1	already_active	2	101.19	second_response	True	retropontine_dorsal	reliably_recruited	1.2707
4	3	contra	bulbar_medial	middle	201007_F02_chx10	90um	233		1	1	1	96	310	4	14.8526	133	18.6509	1	already_active	2	101.19		True	retropontine_dorsal	reliably_recruited	1.2707
4	4	contra	bulbar_medial	middle	201007_F02_chx10	90um	233		1	1	1	96	310	5	21.7785	133	18.6509	1	already_active	2	101.19		True	retropontine_dorsal	reliably_recruited	1.2707
6	0	ipsi	bulbar_lateral	middle	201007_F02_chx10	90um	233		0	1	1	322	203	1	132.999	134	132.999	1	not_selected	not_selected			True	medullar_lateral	recruited_not_selected	2.12385
6	1	ipsi	bulbar_lateral	middle	201007_F02_chx10	90um	233		0	0	0	322	203	2		134	132.999	1	not_selected	not_selected			True	medullar_lateral	recruited_not_selected	2.12385
6	2	ipsi	bulbar_lateral	middle	201007_F02_chx10	90um	233		0	0	0	322	203	3		134	132.999	1	not_selected	not_selected			True	medullar_lateral	recruited_not_selected	2.12385
6	3	ipsi	bulbar_lateral	middle	201007_F02_chx10	90um	233		0	0	0	322	203	4		134	132.999	1	not_selected	not_selected			True	medullar_lateral	recruited_not_selected	2.12385
6	4	ipsi	bulbar_lateral	middle	201007_F02_chx10	90um	233		0	0	0	322	203	5		134	132.999	1	not_selected	not_selected			True	medullar_lateral	recruited_not_selected	2.12385
7	0	contra	bulbar_medial	middle	201007_F02_chx10	90um	233		0	1	1	290	304.5	1	5.89081	135	5.89081	1	not_selected	not_selected			True	medulla	recruited_not_selected	0.770175
7	1	contra	bulbar_medial	middle	201007_F02_chx10	90um	233		0	1	1	290	304.5	2	16.944	135	5.89081	1	not_selected	not_selected			True	medulla	recruited_not_selected	0.770175
7	2	contra	bulbar_medial	middle	201007_F02_chx10	90um	233		0	0	0	290	304.5	3		135	5.89081	1	not_selected	not_selected			True	medulla	recruited_not_selected	0.770175
7	3	contra	bulbar_medial	middle	201007_F02_chx10	90um	233		0	1	1	290	304.5	4	3.32198	135	5.89081	1	not_selected	not_selected			True	medulla	recruited_not_selected	0.770175
7	4	contra	bulbar_medial	middle	201007_F02_chx10	90um	233		0	0	0	290	304.5	5		135	5.89081	1	not_selected	not_selected			True	medulla	recruited_not_selected	0.770175
8	0	contra	bulbar_lateral	middle	201007_F02_chx10	90um	233		0	0	0	345	328	1		136	13.0844	1	not_selected	not_selected			True	medullar_lateral	recruited_not_selected	1.11675
8	1	contra	bulbar_lateral	middle	201007_F02_chx10	90um	233		0	1	1	345	328	2	121.923	136	13.0844	1	not_selected	not_selected			True	medullar_lateral	recruited_not_selected	1.11675
8	2	contra	bulbar_lateral	middle	201007_F02_chx10	90um	233		0	1	1	345	328	3	13.0844	136	13.0844	1	not_selected	not_selected			True	medullar_lateral	recruited_not_selected	1.11675
8	3	contra	bulbar_lateral	middle	201007_F02_chx10	90um	233		0	0	0	345	328	4		136	13.0844	1	not_selected	not_selected			True	medullar_lateral	recruited_not_selected	1.11675
8	4	contra	bulbar_lateral	middle	201007_F02_chx10	90um	233		0	0	1	345	328	5	6.23403	136	13.0844	1	not_selected	not_selected			True	medullar_lateral	recruited_not_selected	1.11675
9	0	contra	bulbar_medial	middle	201007_F02_chx10	90um	233		0	0	0	119	318	1		137	39.3672	1	not_selected	not_selected			True	retropontine_dorsal	recruited_not_selected	1.59513
9	1	contra	bulbar_medial	middle	201007_F02_chx10	90um	233		0	1	1	119	318	2	59.6516	137	39.3672	1	not_selected	not_selected			True	retropontine_dorsal	recruited_not_selected	1.59513
9	2	contra	bulbar_medial	middle	201007_F02_chx10	90um	233		0	0	0	119	318	3		137	39.3672	1	not_selected	not_selected			True	retropontine_dorsal	recruited_not_selected	1.59513
9	3	contra	bulbar_medial	middle	201007_F02_chx10	90um	233		0	1	1	119	318	4	39.3672	137	39.3672	1	not_selected	not_selected			True	retropontine_dorsal	recruited_not_selected	1.59513
9	4	contra	bulbar_medial	middle	201007_F02_chx10	90um	233		0	1	1	119	318	5	12.1089	137	39.3672	1	not_selected	not_selected			True	retropontine_dorsal	recruited_not_selected	1.59513
10	0	ipsi	bulbar_medial	middle	201007_F02_chx10	90um	233		0	0	1	96	235	1	8.09365	138	8.09365	1	not_selected	not_selected			True	retropontine_dorsal	recruited_not_selected	0.908144
10	1	ipsi	bulbar_medial	middle	201007_F02_chx10	90um	233		0	0	0	96	235	2		138	8.09365	1	not_selected	not_selected			True	retropontine_dorsal	recruited_not_selected	0.908144
10	2	ipsi	bulbar_medial	middle	201007_F02_chx10	90um	233		0	0	0	96	235	3		138	8.09365	1	not_selected	not_selected			True	retropontine_dorsal	recruited_not_selected	0.908144
10	3	ipsi	bulbar_medial	middle	201007_F02_chx10	90um	233		0	0	0	96	235	4		138	8.09365	1	not_selected	not_selected			True	retropontine_dorsal	recruited_not_selected	0.908144
10	4	ipsi	bulbar_medial	middle	201007_F02_chx10	90um	233		0	1	0	96	235	5		138	8.09365	1	not_selected	not_selected			True	retropontine_dorsal	recruited_not_selected	0.908144
13	0	contra	pontine	middle	201007_F02_chx10	90um	233		0	0	0	66	285	1		139	12.4198	1	not_selected	not_selected			True	retropontine_dorsal	recruited_not_selected	1.09411
13	1	contra	pontine	middle	201007_F02_chx10	90um	233		0	1	1	66	285	2	12.4198	139	12.4198	1	not_selected	not_selected			True	retropontine_dorsal	recruited_not_selected	1.09411
13	2	contra	pontine	middle	201007_F02_chx10	90um	233		0	0	0	66	285	3		139	12.4198	1	not_selected	not_selected			True	retropontine_dorsal	recruited_not_selected	1.09411
13	3	contra	pontine	middle	201007_F02_chx10	90um	233		0	1	1	66	285	4	11.2912	139	12.4198	1	not_selected	not_selected			True	retropontine_dorsal	recruited_not_selected	1.09411
13	4	contra	pontine	middle	201007_F02_chx10	90um	233		0	0	1	66	285	5	17.3232	139	12.4198	1	not_selected	not_selected			True	retropontine_dorsal	recruited_not_selected	1.09411
14	0	ipsi	pontine	middle	201007_F02_chx10	90um	233		0	1	1	61	224	1	9.53954	140	10.0012	1	not_selected	not_selected			True	retropontine_dorsal	recruited_not_selected	1.00005
14	1	ipsi	pontine	middle	201007_F02_chx10	90um	233		0	0	0	61	224	2		140	10.0012	1	not_selected	not_selected			True	retropontine_dorsal	recruited_not_selected	1.00005
14	2	ipsi	pontine	middle	201007_F02_chx10	90um	233		0	0	0	61	224	3		140	10.0012	1	not_selected	not_selected			True	retropontine_dorsal	recruited_not_selected	1.00005
14	3	ipsi	pontine	middle	201007_F02_chx10	90um	233		0	1	1	61	224	4	10.4629	140	10.0012	1	not_selected	not_selected			True	retropontine_dorsal	recruited_not_selected	1.00005
14	4	ipsi	pontine	middle	201007_F02_chx10	90um	233		0	0	0	61	224	5		140	10.0012	1	not_selected	not_selected			True	retropontine_dorsal	recruited_not_selected	1.00005
15	0	contra	bulbar_lateral	middle	201007_F02_chx10	90um	233		1	0	0	301	331	1		141	11.3734	1	not active	2	50.2061		True	medullar_lateral	reliably_recruited	1.05589
15	1	contra	bulbar_lateral	middle	201007_F02_chx10	90um	233		1	1	1	301	331	2	63.1428	141	11.3734	1	newly_active	2	50.2061	first_response	True	medullar_lateral	reliably_recruited	1.05589
15	2	contra	bulbar_lateral	middle	201007_F02_chx10	90um	233		1	1	1	301	331	3	5.51913	141	11.3734	1	already_active	2	50.2061	second_response	True	medullar_lateral	reliably_recruited	1.05589
15	3	contra	bulbar_lateral	middle	201007_F02_chx10	90um	233		1	1	1	301	331	4	9.32887	141	11.3734	1	already_active	2	50.2061		True	medullar_lateral	reliably_recruited	1.05589
15	4	contra	bulbar_lateral	middle	201007_F02_chx10	90um	233		1	1	1	301	331	5	13.418	141	11.3734	1	already_active	2	50.2061		True	medullar_lateral	reliably_recruited	1.05589
16	0	ipsi	bulbar_medial	middle	201007_F02_chx10	90um	233		0	0	1	141	261	1		142	21.5265	1	not_selected	not_selected			True	retropontine_dorsal	recruited_not_selected	1.33297
16	1	ipsi	bulbar_medial	middle	201007_F02_chx10	90um	233		0	0	0	141	261	2		142	21.5265	1	not_selected	not_selected			True	retropontine_dorsal	recruited_not_selected	1.33297
16	2	ipsi	bulbar_medial	middle	201007_F02_chx10	90um	233		0	0	0	141	261	3		142	21.5265	1	not_selected	not_selected			True	retropontine_dorsal	recruited_not_selected	1.33297
16	3	ipsi	bulbar_medial	middle	201007_F02_chx10	90um	233		0	0	0	141	261	4		142	21.5265	1	not_selected	not_selected			True	retropontine_dorsal	recruited_not_selected	1.33297
16	4	ipsi	bulbar_medial	middle	201007_F02_chx10	90um	233		0	1	1	141	261	5	21.5265	142	21.5265	1	not_selected	not_selected			True	retropontine_dorsal	recruited_not_selected	1.33297
20	0	contra	pontine	middle	201007_F02_chx10	90um	233		1	1	1	36	286.5	1	4.53929	144	6.56445	1	newly_active	1	10.5583	first_response	True	pontine_dorsal	reliably_recruited	0.817198
20	1	contra	pontine	middle	201007_F02_chx10	90um	233		1	1	1	36	286.5	2	10.6743	144	6.56445	1	already_active	1	10.5583	second_response	True	pontine_dorsal	reliably_recruited	0.817198
20	2	contra	pontine	middle	201007_F02_chx10	90um	233		1	1	1	36	286.5	3	2.81937	144	6.56445	1	already_active	1	10.5583		True	pontine_dorsal	reliably_recruited	0.817198
20	3	contra	pontine	middle	201007_F02_chx10	90um	233		1	1	1	36	286.5	4	10.2284	144	6.56445	1	already_active	1	10.5583		True	pontine_dorsal	reliably_recruited	0.817198
20	4	contra	pontine	middle	201007_F02_chx10	90um	233		1	1	1	36	286.5	5	6.56445	144	6.56445	1	already_active	1	10.5583		True	pontine_dorsal	reliably_recruited	0.817198
21	0	ipsi	bulbar_medial	middle	201007_F02_chx10	90um	233		0	1	1	129	229	1	6.08259	145	12.8605	1	not_selected	not_selected			True	retropontine_dorsal	recruited_not_selected	1.10926
21	1	ipsi	bulbar_medial	middle	201007_F02_chx10	90um	233		0	1	1	129	229	2	19.6385	145	12.8605	1	not_selected	not_selected			True	retropontine_dorsal	recruited_not_selected	1.10926
21	2	ipsi	bulbar_medial	middle	201007_F02_chx10	90um	233		0	0	0	129	229	3		145	12.8605	1	not_selected	not_selected			True	retropontine_dorsal	recruited_not_selected	1.10926
21	3	ipsi	bulbar_medial	middle	201007_F02_chx10	90um	233		0	0	0	129	229	4		145	12.8605	1	not_selected	not_selected			True	retropontine_dorsal	recruited_not_selected	1.10926
21	4	ipsi	bulbar_medial	middle	201007_F02_chx10	90um	233		0	0	0	129	229	5		145	12.8605	1	not_selected	not_selected			True	retropontine_dorsal	recruited_not_selected	1.10926
23	0	contra	bulbar_medial	middle	201007_F02_chx10	90um	233		1	0	0	175.5	284.5	1		146	8.06495	1	not active	4	28.7179		True	medulla	reliably_recruited	0.906602
23	1	contra	bulbar_medial	middle	201007_F02_chx10	90um	233		1	0	0	175.5	284.5	2		146	8.06495	1	not active	4	28.7179		True	medulla	reliably_recruited	0.906602
23	2	contra	bulbar_medial	middle	201007_F02_chx10	90um	233		1	0	0	175.5	284.5	3		146	8.06495	1	not active	4	28.7179		True	medulla	reliably_recruited	0.906602
23	3	contra	bulbar_medial	middle	201007_F02_chx10	90um	233		1	1	1	175.5	284.5	4	11.9376	146	8.06495	1	newly_active	4	28.7179	first_response	True	medulla	reliably_recruited	0.906602
23	4	contra	bulbar_medial	middle	201007_F02_chx10	90um	233		1	1	1	175.5	284.5	5	4.19231	146	8.06495	1	already_active	4	28.7179	second_response	True	medulla	reliably_recruited	0.906602
31	0	ipsi	bulbar_medial	middle	201007_F02_chx10	90um	233		1	0	0	247	225	1		148	11.8412	1	not active	4	5.69875		True	medulla	reliably_recruited	1.07339
31	1	ipsi	bulbar_medial	middle	201007_F02_chx10	90um	233		1	0	0	247	225	2		148	11.8412	1	not active	4	5.69875		True	medulla	reliably_recruited	1.07339
31	2	ipsi	bulbar_medial	middle	201007_F02_chx10	90um	233		1	0	0	247	225	3		148	11.8412	1	not active	4	5.69875		True	medulla	reliably_recruited	1.07339
31	3	ipsi	bulbar_medial	middle	201007_F02_chx10	90um	233		1	0	1	247	225	4	6.69057	148	11.8412	1	newly_active	4	5.69875	first_response	True	medulla	reliably_recruited	1.07339
31	4	ipsi	bulbar_medial	middle	201007_F02_chx10	90um	233		1	1	1	247	225	5	16.9917	148	11.8412	1	already_active	4	5.69875	second_response	True	medulla	reliably_recruited	1.07339
33	0	ipsi	bulbar_medial	middle	201007_F02_chx10	90um	233		0	0	1	280	240	1	4.72357	149	4.72357	1	not_selected	not_selected			True	medulla	recruited_not_selected	0.674271
33	1	ipsi	bulbar_medial	middle	201007_F02_chx10	90um	233		0	0	0	280	240	2		149	4.72357	1	not_selected	not_selected			True	medulla	recruited_not_selected	0.674271
33	2	ipsi	bulbar_medial	middle	201007_F02_chx10	90um	233		0	0	0	280	240	3		149	4.72357	1	not_selected	not_selected			True	medulla	recruited_not_selected	0.674271
33	3	ipsi	bulbar_medial	middle	201007_F02_chx10	90um	233		0	1	1	280	240	4	1.63621	149	4.72357	1	not_selected	not_selected			True	medulla	recruited_not_selected	0.674271
33	4	ipsi	bulbar_medial	middle	201007_F02_chx10	90um	233		0	1	1	280	240	5	8.30266	149	4.72357	1	not_selected	not_selected			True	medulla	recruited_not_selected	0.674271
35	0	contra	bulbar_medial	middle	201007_F02_chx10	90um	233		1	0	0	198	277.5	1		150	19.9826	1	not active	4	11.2708		True	medulla	reliably_recruited	1.30065
35	1	contra	bulbar_medial	middle	201007_F02_chx10	90um	233		1	0	0	198	277.5	2		150	19.9826	1	not active	4	11.2708		True	medulla	reliably_recruited	1.30065
35	2	contra	bulbar_medial	middle	201007_F02_chx10	90um	233		1	0	0	198	277.5	3		150	19.9826	1	not active	4	11.2708		True	medulla	reliably_recruited	1.30065
35	3	contra	bulbar_medial	middle	201007_F02_chx10	90um	233		1	1	1	198	277.5	4	14.3531	150	19.9826	1	newly_active	4	11.2708	first_response	True	medulla	reliably_recruited	1.30065
35	4	contra	bulbar_medial	middle	201007_F02_chx10	90um	233		1	1	1	198	277.5	5	25.612	150	19.9826	1	already_active	4	11.2708	second_response	True	medulla	reliably_recruited	1.30065
37	0	contra	bulbar_medial	middle	201007_F02_chx10	90um	233		1	0	0	236	299	1		151	6.12501	1	not active	4	21.4183		True	medulla	reliably_recruited	0.787107
37	1	contra	bulbar_medial	middle	201007_F02_chx10	90um	233		1	0	0	236	299	2		151	6.12501	1	not active	4	21.4183		True	medulla	reliably_recruited	0.787107
37	2	contra	bulbar_medial	middle	201007_F02_chx10	90um	233		1	0	0	236	299	3		151	6.12501	1	not active	4	21.4183		True	medulla	reliably_recruited	0.787107
37	3	contra	bulbar_medial	middle	201007_F02_chx10	90um	233		1	1	1	236	299	4	7.45831	151	6.12501	1	newly_active	4	21.4183	first_response	True	medulla	reliably_recruited	0.787107
37	4	contra	bulbar_medial	middle	201007_F02_chx10	90um	233		1	1	1	236	299	5	4.79172	151	6.12501	1	already_active	4	21.4183	second_response	True	medulla	reliably_recruited	0.787107
38	0	ipsi	pontine	middle	201007_F02_chx10	90um	233		1	0	0	82	252	1		152	19.8566	1	not active	5	14.2059		True	retropontine_dorsal	reliably_recruited	1.2979
38	1	ipsi	pontine	middle	201007_F02_chx10	90um	233		1	0	0	82	252	2		152	19.8566	1	not active	5	14.2059		True	retropontine_dorsal	reliably_recruited	1.2979
38	2	ipsi	pontine	middle	201007_F02_chx10	90um	233		1	0	0	82	252	3		152	19.8566	1	not active	5	14.2059		True	retropontine_dorsal	reliably_recruited	1.2979
38	3	ipsi	pontine	middle	201007_F02_chx10	90um	233		1	0	0	82	252	4		152	19.8566	1	not active	5	14.2059		True	retropontine_dorsal	reliably_recruited	1.2979
38	4	ipsi	pontine	middle	201007_F02_chx10	90um	233		1	1	1	82	252	5	19.8566	152	19.8566	1	newly_active	5	14.2059	first_response	True	retropontine_dorsal	reliably_recruited	1.2979
39	0	ipsi	bulbar_medial	middle	201007_F02_chx10	90um	233		0	1	1	306	218	1	65.6746	153	36.9681	1	not_selected	not_selected			True	medulla	recruited_not_selected	1.56783
39	1	ipsi	bulbar_medial	middle	201007_F02_chx10	90um	233		0	0	0	306	218	2		153	36.9681	1	not_selected	not_selected			True	medulla	recruited_not_selected	1.56783
39	2	ipsi	bulbar_medial	middle	201007_F02_chx10	90um	233		0	1	1	306	218	3	8.26171	153	36.9681	1	not_selected	not_selected			True	medulla	recruited_not_selected	1.56783
39	3	ipsi	bulbar_medial	middle	201007_F02_chx10	90um	233		0	0	0	306	218	4		153	36.9681	1	not_selected	not_selected			True	medulla	recruited_not_selected	1.56783
39	4	ipsi	bulbar_medial	middle	201007_F02_chx10	90um	233		0	0	0	306	218	5		153	36.9681	1	not_selected	not_selected			True	medulla	recruited_not_selected	1.56783
40	0	contra	bulbar_medial	middle	201007_F02_chx10	90um	233		1	0	0	141	282	1		154	4.65842	1	not active	2	4.99221		True	retropontine_dorsal	reliably_recruited	0.668239
40	1	contra	bulbar_medial	middle	201007_F02_chx10	90um	233		1	1	1	141	282	2	2.82838	154	4.65842	1	newly_active	2	4.99221	first_response	True	retropontine_dorsal	reliably_recruited	0.668239
40	2	contra	bulbar_medial	middle	201007_F02_chx10	90um	233		1	1	1	141	282	3	4.15212	154	4.65842	1	already_active	2	4.99221	second_response	True	retropontine_dorsal	reliably_recruited	0.668239
40	3	contra	bulbar_medial	middle	201007_F02_chx10	90um	233		1	1	1	141	282	4	11.8245	154	4.65842	1	already_active	2	4.99221		True	retropontine_dorsal	reliably_recruited	0.668239
40	4	contra	bulbar_medial	middle	201007_F02_chx10	90um	233		1	1	1	141	282	5	5.16472	154	4.65842	1	already_active	2	4.99221		True	retropontine_dorsal	reliably_recruited	0.668239
41	0	contra	bulbar_medial	middle	201007_F02_chx10	90um	233		0	0	0	255	308	1		155	14.4868	1	not_selected	not_selected			True	medulla	recruited_not_selected	1.16097
41	1	contra	bulbar_medial	middle	201007_F02_chx10	90um	233		0	0	1	255	308	2	12.2432	155	14.4868	1	not_selected	not_selected			True	medulla	recruited_not_selected	1.16097
41	2	contra	bulbar_medial	middle	201007_F02_chx10	90um	233		0	0	0	255	308	3		155	14.4868	1	not_selected	not_selected			True	medulla	recruited_not_selected	1.16097
41	3	contra	bulbar_medial	middle	201007_F02_chx10	90um	233		0	1	1	255	308	4	16.7304	155	14.4868	1	not_selected	not_selected			True	medulla	recruited_not_selected	1.16097
41	4	contra	bulbar_medial	middle	201007_F02_chx10	90um	233		0	0	0	255	308	5		155	14.4868	1	not_selected	not_selected			True	medulla	recruited_not_selected	1.16097
43	0	ipsi	pontine	middle	201007_F02_chx10	90um	233		0	1	1	67	248	1	10.8581	156	10.0696	1	not_selected	not_selected			True	retropontine_dorsal	recruited_not_selected	1.00301
43	1	ipsi	pontine	middle	201007_F02_chx10	90um	233		0	0	0	67	248	2		156	10.0696	1	not_selected	not_selected			True	retropontine_dorsal	recruited_not_selected	1.00301
43	2	ipsi	pontine	middle	201007_F02_chx10	90um	233		0	0	0	67	248	3		156	10.0696	1	not_selected	not_selected			True	retropontine_dorsal	recruited_not_selected	1.00301
43	3	ipsi	pontine	middle	201007_F02_chx10	90um	233		0	1	1	67	248	4	5.64156	156	10.0696	1	not_selected	not_selected			True	retropontine_dorsal	recruited_not_selected	1.00301
43	4	ipsi	pontine	middle	201007_F02_chx10	90um	233		0	1	1	67	248	5	10.0696	156	10.0696	1	not_selected	not_selected			True	retropontine_dorsal	recruited_not_selected	1.00301
44	0	contra	bulbar_medial	middle	201007_F02_chx10	90um	233		0	0	0	121	273.5	1		157	11.1979	1	not_selected	not_selected			True	retropontine_dorsal	recruited_not_selected	1.04914
44	1	contra	bulbar_medial	middle	201007_F02_chx10	90um	233		0	0	1	121	273.5	2	8.98213	157	11.1979	1	not_selected	not_selected			True	retropontine_dorsal	recruited_not_selected	1.04914
44	2	contra	bulbar_medial	middle	201007_F02_chx10	90um	233		0	0	0	121	273.5	3		157	11.1979	1	not_selected	not_selected			True	retropontine_dorsal	recruited_not_selected	1.04914
44	3	contra	bulbar_medial	middle	201007_F02_chx10	90um	233		0	1	1	121	273.5	4	13.4137	157	11.1979	1	not_selected	not_selected			True	retropontine_dorsal	recruited_not_selected	1.04914
44	4	contra	bulbar_medial	middle	201007_F02_chx10	90um	233		0	1	0	121	273.5	5		157	11.1979	1	not_selected	not_selected			True	retropontine_dorsal	recruited_not_selected	1.04914
45	0	contra	bulbar_medial	middle	201007_F02_chx10	90um	233		1	0	0	139	327	1		158	8.63379	1	not active	2	16.3212		True	retropontine_dorsal	reliably_recruited	0.936201
45	1	contra	bulbar_medial	middle	201007_F02_chx10	90um	233		1	1	1	139	327	2	17.4737	158	8.63379	1	newly_active	2	16.3212	first_response	True	retropontine_dorsal	reliably_recruited	0.936201
45	2	contra	bulbar_medial	middle	201007_F02_chx10	90um	233		1	1	1	139	327	3	9.37407	158	8.63379	1	already_active	2	16.3212	second_response	True	retropontine_dorsal	reliably_recruited	0.936201
45	3	contra	bulbar_medial	middle	201007_F02_chx10	90um	233		1	1	1	139	327	4	7.89351	158	8.63379	1	already_active	2	16.3212		True	retropontine_dorsal	reliably_recruited	0.936201
45	4	contra	bulbar_medial	middle	201007_F02_chx10	90um	233		1	1	1	139	327	5	6.41444	158	8.63379	1	already_active	2	16.3212		True	retropontine_dorsal	reliably_recruited	0.936201
46	0	ipsi	bulbar_medial	middle	201007_F02_chx10	90um	233		0	0	0	170	239	1		159		1	not_selected	not_selected			True	medulla	not_recruited
46	1	ipsi	bulbar_medial	middle	201007_F02_chx10	90um	233		0	0	0	170	239	2		159		1	not_selected	not_selected			True	medulla	not_recruited
46	2	ipsi	bulbar_medial	middle	201007_F02_chx10	90um	233		0	0	0	170	239	3		159		1	not_selected	not_selected			True	medulla	not_recruited
46	3	ipsi	bulbar_medial	middle	201007_F02_chx10	90um	233		0	0	0	170	239	4		159		1	not_selected	not_selected			True	medulla	not_recruited
46	4	ipsi	bulbar_medial	middle	201007_F02_chx10	90um	233		0	0	0	170	239	5		159		1	not_selected	not_selected			True	medulla	not_recruited
54	0	ipsi	bulbar_medial	middle	201007_F02_chx10	90um	233		0	0	0	326	223	1		160	1.12235	1	not_selected	not_selected			True	medulla	recruited_not_selected	0.0501278
54	1	ipsi	bulbar_medial	middle	201007_F02_chx10	90um	233		0	1	1	326	223	2	1.12235	160	1.12235	1	not_selected	not_selected			True	medulla	recruited_not_selected	0.0501278
54	2	ipsi	bulbar_medial	middle	201007_F02_chx10	90um	233		0	0	0	326	223	3		160	1.12235	1	not_selected	not_selected			True	medulla	recruited_not_selected	0.0501278
54	3	ipsi	bulbar_medial	middle	201007_F02_chx10	90um	233		0	0	0	326	223	4		160	1.12235	1	not_selected	not_selected			True	medulla	recruited_not_selected	0.0501278
54	4	ipsi	bulbar_medial	middle	201007_F02_chx10	90um	233		0	0	0	326	223	5		160	1.12235	1	not_selected	not_selected			True	medulla	recruited_not_selected	0.0501278
56	0	contra	bulbar_medial	middle	201007_F02_chx10	90um	233		1	0	0	218	306	1		161	9.99552	1	not active	2	18.9187		True	medulla	reliably_recruited	0.999805
56	1	contra	bulbar_medial	middle	201007_F02_chx10	90um	233		1	1	1	218	306	2	30.3746	161	9.99552	1	newly_active	2	18.9187	first_response	True	medulla	reliably_recruited	0.999805
56	2	contra	bulbar_medial	middle	201007_F02_chx10	90um	233		1	1	1	218	306	3	9.54726	161	9.99552	1	already_active	2	18.9187	second_response	True	medulla	reliably_recruited	0.999805
56	3	contra	bulbar_medial	middle	201007_F02_chx10	90um	233		1	1	1	218	306	4	9.57864	161	9.99552	1	already_active	2	18.9187		True	medulla	reliably_recruited	0.999805
56	4	contra	bulbar_medial	middle	201007_F02_chx10	90um	233		1	1	1	218	306	5	10.4124	161	9.99552	1	already_active	2	18.9187		True	medulla	reliably_recruited	0.999805
60	0	contra	bulbar_medial	middle	201007_F02_chx10	90um	233		0	1	0	270	285	1		162	13.6688	1	not_selected	not_selected			True	medulla	recruited_not_selected	1.13573
60	1	contra	bulbar_medial	middle	201007_F02_chx10	90um	233		0	1	1	270	285	2	16.3917	162	13.6688	1	not_selected	not_selected			True	medulla	recruited_not_selected	1.13573
60	2	contra	bulbar_medial	middle	201007_F02_chx10	90um	233		0	1	1	270	285	3	7.65754	162	13.6688	1	not_selected	not_selected			True	medulla	recruited_not_selected	1.13573
60	3	contra	bulbar_medial	middle	201007_F02_chx10	90um	233		0	1	0	270	285	4		162	13.6688	1	not_selected	not_selected			True	medulla	recruited_not_selected	1.13573
60	4	contra	bulbar_medial	middle	201007_F02_chx10	90um	233		0	1	1	270	285	5	13.6688	162	13.6688	1	not_selected	not_selected			True	medulla	recruited_not_selected	1.13573
61	0	contra	bulbar_medial	middle	201007_F02_chx10	90um	233		0	0	0	184	278	1		163	3.39614	1	not_selected	not_selected			True	medulla	recruited_not_selected	0.530986
61	1	contra	bulbar_medial	middle	201007_F02_chx10	90um	233		0	0	1	184	278	2	0.8176	163	3.39614	1	not_selected	not_selected			True	medulla	recruited_not_selected	0.530986
61	2	contra	bulbar_medial	middle	201007_F02_chx10	90um	233		0	1	0	184	278	3		163	3.39614	1	not_selected	not_selected			True	medulla	recruited_not_selected	0.530986
61	3	contra	bulbar_medial	middle	201007_F02_chx10	90um	233		0	1	1	184	278	4	13.8184	163	3.39614	1	not_selected	not_selected			True	medulla	recruited_not_selected	0.530986
61	4	contra	bulbar_medial	middle	201007_F02_chx10	90um	233		0	1	1	184	278	5	3.39614	163	3.39614	1	not_selected	not_selected			True	medulla	recruited_not_selected	0.530986
62	0	ipsi	bulbar_medial	middle	201007_F02_chx10	90um	233		1	1	1	268	223	1	23.472	164	15.5126	1	newly_active	1	14.4545	first_response	True	medulla	reliably_recruited	1.19068
62	1	ipsi	bulbar_medial	middle	201007_F02_chx10	90um	233		1	1	1	268	223	2	10.465	164	15.5126	1	already_active	1	14.4545	second_response	True	medulla	reliably_recruited	1.19068
62	2	ipsi	bulbar_medial	middle	201007_F02_chx10	90um	233		1	0	1	268	223	3	4.5679	164	15.5126	1	already_active	1	14.4545		True	medulla	reliably_recruited	1.19068
62	3	ipsi	bulbar_medial	middle	201007_F02_chx10	90um	233		1	1	1	268	223	4	15.5126	164	15.5126	1	already_active	1	14.4545		True	medulla	reliably_recruited	1.19068
62	4	ipsi	bulbar_medial	middle	201007_F02_chx10	90um	233		1	1	1	268	223	5	18.8741	164	15.5126	1	already_active	1	14.4545		True	medulla	reliably_recruited	1.19068
66	0	contra	bulbar_medial	middle	201007_F02_chx10	90um	233		0	0	0	156	299	1		165	5.87242	1	not_selected	not_selected			True	medulla	recruited_not_selected	0.768817
66	1	contra	bulbar_medial	middle	201007_F02_chx10	90um	233		0	1	1	156	299	2	10.2143	165	5.87242	1	not_selected	not_selected			True	medulla	recruited_not_selected	0.768817
66	2	contra	bulbar_medial	middle	201007_F02_chx10	90um	233		0	0	0	156	299	3		165	5.87242	1	not_selected	not_selected			True	medulla	recruited_not_selected	0.768817
66	3	contra	bulbar_medial	middle	201007_F02_chx10	90um	233		0	1	1	156	299	4	2.44303	165	5.87242	1	not_selected	not_selected			True	medulla	recruited_not_selected	0.768817
66	4	contra	bulbar_medial	middle	201007_F02_chx10	90um	233		0	1	1	156	299	5	5.87242	165	5.87242	1	not_selected	not_selected			True	medulla	recruited_not_selected	0.768817
67	0	contra	bulbar_medial	middle	201007_F02_chx10	90um	233		1	1	1	188	321	1	5.33561	166	6.12655	1	newly_active	1	3.39205	first_response	True	medulla	reliably_recruited	0.787216
67	1	contra	bulbar_medial	middle	201007_F02_chx10	90um	233		1	1	1	188	321	2	7.6552	166	6.12655	1	already_active	1	3.39205	second_response	True	medulla	reliably_recruited	0.787216
67	2	contra	bulbar_medial	middle	201007_F02_chx10	90um	233		1	1	1	188	321	3	2.70202	166	6.12655	1	already_active	1	3.39205		True	medulla	reliably_recruited	0.787216
67	3	contra	bulbar_medial	middle	201007_F02_chx10	90um	233		1	1	1	188	321	4	6.12655	166	6.12655	1	already_active	1	3.39205		True	medulla	reliably_recruited	0.787216
67	4	contra	bulbar_medial	middle	201007_F02_chx10	90um	233		1	1	1	188	321	5	11.5114	166	6.12655	1	already_active	1	3.39205		True	medulla	reliably_recruited	0.787216
68	0	ipsi	bulbar_medial	middle	201007_F02_chx10	90um	233		0	1	1	293	234	1	6.92479	167	13.1574	1	not_selected	not_selected			True	medulla	recruited_not_selected	1.11917
68	1	ipsi	bulbar_medial	middle	201007_F02_chx10	90um	233		0	0	0	293	234	2		167	13.1574	1	not_selected	not_selected			True	medulla	recruited_not_selected	1.11917
68	2	ipsi	bulbar_medial	middle	201007_F02_chx10	90um	233		0	0	0	293	234	3		167	13.1574	1	not_selected	not_selected			True	medulla	recruited_not_selected	1.11917
68	3	ipsi	bulbar_medial	middle	201007_F02_chx10	90um	233		0	0	0	293	234	4		167	13.1574	1	not_selected	not_selected			True	medulla	recruited_not_selected	1.11917
68	4	ipsi	bulbar_medial	middle	201007_F02_chx10	90um	233		0	1	1	293	234	5	19.3901	167	13.1574	1	not_selected	not_selected			True	medulla	recruited_not_selected	1.11917
69	0	contra	pontine	middle	201007_F02_chx10	90um	233		0	0	0	90	275	1		168	13.721	1	not_selected	not_selected			True	retropontine_dorsal	recruited_not_selected	1.13739
69	1	contra	pontine	middle	201007_F02_chx10	90um	233		0	1	1	90	275	2	25.5271	168	13.721	1	not_selected	not_selected			True	retropontine_dorsal	recruited_not_selected	1.13739
69	2	contra	pontine	middle	201007_F02_chx10	90um	233		0	0	0	90	275	3		168	13.721	1	not_selected	not_selected			True	retropontine_dorsal	recruited_not_selected	1.13739
69	3	contra	pontine	middle	201007_F02_chx10	90um	233		0	1	1	90	275	4	13.721	168	13.721	1	not_selected	not_selected			True	retropontine_dorsal	recruited_not_selected	1.13739
69	4	contra	pontine	middle	201007_F02_chx10	90um	233		0	1	1	90	275	5	1.03043	168	13.721	1	not_selected	not_selected			True	retropontine_dorsal	recruited_not_selected	1.13739
78	0	ipsi	bulbar_medial	middle	201007_F02_chx10	90um	233		1	1	1	201	251.5	1	18.7025	169	4.424	1	newly_active	1	15.897	first_response	True	medulla	reliably_recruited	0.645815
78	1	ipsi	bulbar_medial	middle	201007_F02_chx10	90um	233		1	1	1	201	251.5	2	3.68124	169	4.424	1	already_active	1	15.897	second_response	True	medulla	reliably_recruited	0.645815
78	2	ipsi	bulbar_medial	middle	201007_F02_chx10	90um	233		1	0	1	201	251.5	3	1.67708	169	4.424	1	already_active	1	15.897		True	medulla	reliably_recruited	0.645815
78	3	ipsi	bulbar_medial	middle	201007_F02_chx10	90um	233		1	1	1	201	251.5	4	4.424	169	4.424	1	already_active	1	15.897		True	medulla	reliably_recruited	0.645815
78	4	ipsi	bulbar_medial	middle	201007_F02_chx10	90um	233		1	1	1	201	251.5	5	5.27327	169	4.424	1	already_active	1	15.897		True	medulla	reliably_recruited	0.645815
79	0	contra	bulbar_medial	middle	201007_F02_chx10	90um	233		1	1	1	230	308	1	14.4875	170	6.56767	1	newly_active	1	4.81796	first_response	True	medulla	reliably_recruited	0.817411
79	1	contra	bulbar_medial	middle	201007_F02_chx10	90um	233		1	1	1	230	308	2	5.60762	170	6.56767	1	already_active	1	4.81796	second_response	True	medulla	reliably_recruited	0.817411
79	2	contra	bulbar_medial	middle	201007_F02_chx10	90um	233		1	1	1	230	308	3	4.55086	170	6.56767	1	already_active	1	4.81796		True	medulla	reliably_recruited	0.817411
79	3	contra	bulbar_medial	middle	201007_F02_chx10	90um	233		1	1	1	230	308	4	6.56767	170	6.56767	1	already_active	1	4.81796		True	medulla	reliably_recruited	0.817411
79	4	contra	bulbar_medial	middle	201007_F02_chx10	90um	233		1	1	1	230	308	5	12.9775	170	6.56767	1	already_active	1	4.81796		True	medulla	reliably_recruited	0.817411
80	0	contra	bulbar_medial	middle	201007_F02_chx10	90um	233		0	0	0	206	295	1		171	2.58583	1	not_selected	not_selected			True	medulla	recruited_not_selected	0.4126
80	1	contra	bulbar_medial	middle	201007_F02_chx10	90um	233		0	1	0	206	295	2		171	2.58583	1	not_selected	not_selected			True	medulla	recruited_not_selected	0.4126
80	2	contra	bulbar_medial	middle	201007_F02_chx10	90um	233		0	0	0	206	295	3		171	2.58583	1	not_selected	not_selected			True	medulla	recruited_not_selected	0.4126
80	3	contra	bulbar_medial	middle	201007_F02_chx10	90um	233		0	0	1	206	295	4	2.58583	171	2.58583	1	not_selected	not_selected			True	medulla	recruited_not_selected	0.4126
80	4	contra	bulbar_medial	middle	201007_F02_chx10	90um	233		0	0	0	206	295	5		171	2.58583	1	not_selected	not_selected			True	medulla	recruited_not_selected	0.4126
85	0	ipsi	bulbar_medial	middle	201007_F02_chx10	90um	233		0	1	1	333	237	1	30.3328	172	17.1587	1	not_selected	not_selected			True	medulla	recruited_not_selected	1.23448
85	1	ipsi	bulbar_medial	middle	201007_F02_chx10	90um	233		0	0	0	333	237	2		172	17.1587	1	not_selected	not_selected			True	medulla	recruited_not_selected	1.23448
85	2	ipsi	bulbar_medial	middle	201007_F02_chx10	90um	233		0	1	1	333	237	3	3.9845	172	17.1587	1	not_selected	not_selected			True	medulla	recruited_not_selected	1.23448
85	3	ipsi	bulbar_medial	middle	201007_F02_chx10	90um	233		0	0	0	333	237	4		172	17.1587	1	not_selected	not_selected			True	medulla	recruited_not_selected	1.23448
85	4	ipsi	bulbar_medial	middle	201007_F02_chx10	90um	233		0	0	0	333	237	5		172	17.1587	1	not_selected	not_selected			True	medulla	recruited_not_selected	1.23448
87	0	contra	pontine	middle	201007_F02_chx10	90um	233		0	0	0	81	318	1		173	3.67307	1	not_selected	not_selected			True	retropontine_dorsal	recruited_not_selected	0.565029
87	1	contra	pontine	middle	201007_F02_chx10	90um	233		0	1	1	81	318	2	2.46553	173	3.67307	1	not_selected	not_selected			True	retropontine_dorsal	recruited_not_selected	0.565029
87	2	contra	pontine	middle	201007_F02_chx10	90um	233		0	0	0	81	318	3		173	3.67307	1	not_selected	not_selected			True	retropontine_dorsal	recruited_not_selected	0.565029
87	3	contra	pontine	middle	201007_F02_chx10	90um	233		0	1	1	81	318	4	10.1551	173	3.67307	1	not_selected	not_selected			True	retropontine_dorsal	recruited_not_selected	0.565029
87	4	contra	pontine	middle	201007_F02_chx10	90um	233		0	1	1	81	318	5	3.67307	173	3.67307	1	not_selected	not_selected			True	retropontine_dorsal	recruited_not_selected	0.565029
91	0	ipsi	bulbar_medial	middle	201007_F02_chx10	90um	233		0	0	0	298	247	1		174		1	not_selected	not_selected			True	medulla	not_recruited
91	1	ipsi	bulbar_medial	middle	201007_F02_chx10	90um	233		0	0	0	298	247	2		174		1	not_selected	not_selected			True	medulla	not_recruited
91	2	ipsi	bulbar_medial	middle	201007_F02_chx10	90um	233		0	1	0	298	247	3		174		1	not_selected	not_selected			True	medulla	not_recruited
91	3	ipsi	bulbar_medial	middle	201007_F02_chx10	90um	233		0	0	0	298	247	4		174		1	not_selected	not_selected			True	medulla	not_recruited
91	4	ipsi	bulbar_medial	middle	201007_F02_chx10	90um	233		0	0	0	298	247	5		174		1	not_selected	not_selected			True	medulla	not_recruited
93	0	contra	bulbar_medial	middle	201007_F02_chx10	90um	233		1	1	1	140	314	1	6.81295	175	4.87679	1	newly_active	1	3.34573	first_response	True	retropontine_dorsal	reliably_recruited	0.688134
93	1	contra	bulbar_medial	middle	201007_F02_chx10	90um	233		1	1	1	140	314	2	2.82621	175	4.87679	1	already_active	1	3.34573	second_response	True	retropontine_dorsal	reliably_recruited	0.688134
93	2	contra	bulbar_medial	middle	201007_F02_chx10	90um	233		1	1	1	140	314	3	1.63741	175	4.87679	1	already_active	1	3.34573		True	retropontine_dorsal	reliably_recruited	0.688134
93	3	contra	bulbar_medial	middle	201007_F02_chx10	90um	233		1	1	1	140	314	4	5.87106	175	4.87679	1	already_active	1	3.34573		True	retropontine_dorsal	reliably_recruited	0.688134
93	4	contra	bulbar_medial	middle	201007_F02_chx10	90um	233		1	1	1	140	314	5	4.87679	175	4.87679	1	already_active	1	3.34573		True	retropontine_dorsal	reliably_recruited	0.688134
94	0	ipsi	bulbar_medial	middle	201007_F02_chx10	90um	233		0	0	1	255	212	1	10.943	176	4.3255	1	not_selected	not_selected			True	medulla	recruited_not_selected	0.636036
94	1	ipsi	bulbar_medial	middle	201007_F02_chx10	90um	233		0	0	1	255	212	2	2.22709	176	4.3255	1	not_selected	not_selected			True	medulla	recruited_not_selected	0.636036
94	2	ipsi	bulbar_medial	middle	201007_F02_chx10	90um	233		0	0	0	255	212	3		176	4.3255	1	not_selected	not_selected			True	medulla	recruited_not_selected	0.636036
94	3	ipsi	bulbar_medial	middle	201007_F02_chx10	90um	233		0	0	1	255	212	4	2.99624	176	4.3255	1	not_selected	not_selected			True	medulla	recruited_not_selected	0.636036
94	4	ipsi	bulbar_medial	middle	201007_F02_chx10	90um	233		0	0	1	255	212	5	5.65476	176	4.3255	1	not_selected	not_selected			True	medulla	recruited_not_selected	0.636036
97	0	contra	bulbar_medial	middle	201007_F02_chx10	90um	233		1	0	0	149	277	1		177	4.40478	1	not active	2	2.23368		True	medulla	reliably_recruited	0.643925
97	1	contra	bulbar_medial	middle	201007_F02_chx10	90um	233		1	0	1	149	277	2	4.74165	177	4.40478	1	newly_active	2	2.23368	first_response	True	medulla	reliably_recruited	0.643925
97	2	contra	bulbar_medial	middle	201007_F02_chx10	90um	233		1	0	1	149	277	3	1.7462	177	4.40478	1	already_active	2	2.23368	second_response	True	medulla	reliably_recruited	0.643925
97	3	contra	bulbar_medial	middle	201007_F02_chx10	90um	233		1	1	1	149	277	4	4.89863	177	4.40478	1	already_active	2	2.23368		True	medulla	reliably_recruited	0.643925
97	4	contra	bulbar_medial	middle	201007_F02_chx10	90um	233		1	1	1	149	277	5	4.06792	177	4.40478	1	already_active	2	2.23368		True	medulla	reliably_recruited	0.643925
99	0	contra	bulbar_medial	middle	201007_F02_chx10	90um	233		1	0	0	193	309	1		178	4.10894	1	not active	2	6.56278		True	medulla	reliably_recruited	0.61373
99	1	contra	bulbar_medial	middle	201007_F02_chx10	90um	233		1	1	1	193	309	2	5.50931	178	4.10894	1	newly_active	2	6.56278	first_response	True	medulla	reliably_recruited	0.61373
99	2	contra	bulbar_medial	middle	201007_F02_chx10	90um	233		1	0	1	193	309	3	1.74197	178	4.10894	1	already_active	2	6.56278	second_response	True	medulla	reliably_recruited	0.61373
99	3	contra	bulbar_medial	middle	201007_F02_chx10	90um	233		1	1	1	193	309	4	4.3531	178	4.10894	1	already_active	2	6.56278		True	medulla	reliably_recruited	0.61373
99	4	contra	bulbar_medial	middle	201007_F02_chx10	90um	233		1	1	1	193	309	5	3.86478	178	4.10894	1	already_active	2	6.56278		True	medulla	reliably_recruited	0.61373
100	0	ipsi	bulbar_medial	middle	201007_F02_chx10	90um	233		0	0	1	277	229	1	11.08	179	11.08	1	not_selected	not_selected			True	medulla	recruited_not_selected	1.04454
100	1	ipsi	bulbar_medial	middle	201007_F02_chx10	90um	233		0	0	0	277	229	2		179	11.08	1	not_selected	not_selected			True	medulla	recruited_not_selected	1.04454
100	2	ipsi	bulbar_medial	middle	201007_F02_chx10	90um	233		0	0	0	277	229	3		179	11.08	1	not_selected	not_selected			True	medulla	recruited_not_selected	1.04454
100	3	ipsi	bulbar_medial	middle	201007_F02_chx10	90um	233		0	0	0	277	229	4		179	11.08	1	not_selected	not_selected			True	medulla	recruited_not_selected	1.04454
100	4	ipsi	bulbar_medial	middle	201007_F02_chx10	90um	233		0	0	0	277	229	5		179	11.08	1	not_selected	not_selected			True	medulla	recruited_not_selected	1.04454
102	0	contra	bulbar_medial	middle	201007_F02_chx10	90um	233		1	0	0	165	314	1		180	5.93638	1	not active	2	6.48309		True	medulla	reliably_recruited	0.773522
102	1	contra	bulbar_medial	middle	201007_F02_chx10	90um	233		1	1	1	165	314	2	7.83669	180	5.93638	1	newly_active	2	6.48309	first_response	True	medulla	reliably_recruited	0.773522
102	2	contra	bulbar_medial	middle	201007_F02_chx10	90um	233		1	1	1	165	314	3	2.11675	180	5.93638	1	already_active	2	6.48309	second_response	True	medulla	reliably_recruited	0.773522
102	3	contra	bulbar_medial	middle	201007_F02_chx10	90um	233		1	1	1	165	314	4	4.03606	180	5.93638	1	already_active	2	6.48309		True	medulla	reliably_recruited	0.773522
102	4	contra	bulbar_medial	middle	201007_F02_chx10	90um	233		1	1	1	165	314	5	8.68794	180	5.93638	1	already_active	2	6.48309		True	medulla	reliably_recruited	0.773522
103	0	ipsi	bulbar_medial	middle	201007_F02_chx10	90um	233		0	0	1	207	260	1	1.62513	181	3.09489	1	not_selected	not_selected			True	medulla	recruited_not_selected	0.490645
103	1	ipsi	bulbar_medial	middle	201007_F02_chx10	90um	233		0	0	1	207	260	2	11.0758	181	3.09489	1	not_selected	not_selected			True	medulla	recruited_not_selected	0.490645
103	2	ipsi	bulbar_medial	middle	201007_F02_chx10	90um	233		0	0	0	207	260	3		181	3.09489	1	not_selected	not_selected			True	medulla	recruited_not_selected	0.490645
103	3	ipsi	bulbar_medial	middle	201007_F02_chx10	90um	233		0	1	1	207	260	4	3.09489	181	3.09489	1	not_selected	not_selected			True	medulla	recruited_not_selected	0.490645
103	4	ipsi	bulbar_medial	middle	201007_F02_chx10	90um	233		0	0	0	207	260	5		181	3.09489	1	not_selected	not_selected			True	medulla	recruited_not_selected	0.490645
106	0	ipsi	bulbar_medial	middle	201007_F02_chx10	90um	233		1	0	0	243	239.5	1		182	7.55221	1	not active	4	3.12061		True	medulla	reliably_recruited	0.878074
106	1	ipsi	bulbar_medial	middle	201007_F02_chx10	90um	233		1	0	0	243	239.5	2		182	7.55221	1	not active	4	3.12061		True	medulla	reliably_recruited	0.878074
106	2	ipsi	bulbar_medial	middle	201007_F02_chx10	90um	233		1	0	0	243	239.5	3		182	7.55221	1	not active	4	3.12061		True	medulla	reliably_recruited	0.878074
106	3	ipsi	bulbar_medial	middle	201007_F02_chx10	90um	233		1	0	1	243	239.5	4	2.01846	182	7.55221	1	newly_active	4	3.12061	first_response	True	medulla	reliably_recruited	0.878074
106	4	ipsi	bulbar_medial	middle	201007_F02_chx10	90um	233		1	1	1	243	239.5	5	13.086	182	7.55221	1	already_active	4	3.12061	second_response	True	medulla	reliably_recruited	0.878074
113	0	contra	bulbar_medial	middle	201007_F02_chx10	90um	233		0	0	0	326	279	1		183		1	not_selected	not_selected			True	medulla	not_recruited
113	1	contra	bulbar_medial	middle	201007_F02_chx10	90um	233		0	0	0	326	279	2		183		1	not_selected	not_selected			True	medulla	not_recruited
113	2	contra	bulbar_medial	middle	201007_F02_chx10	90um	233		0	0	0	326	279	3		183		1	not_selected	not_selected			True	medulla	not_recruited
113	3	contra	bulbar_medial	middle	201007_F02_chx10	90um	233		0	0	0	326	279	4		183		1	not_selected	not_selected			True	medulla	not_recruited
113	4	contra	bulbar_medial	middle	201007_F02_chx10	90um	233		0	0	0	326	279	5		183		1	not_selected	not_selected			True	medulla	not_recruited
131	0	contra	bulbar_medial	middle	201007_F02_chx10	90um	233		0	0	0	216	269.5	1		184	15.2831	1	not_selected	not_selected			True	medulla	recruited_not_selected	1.18421
131	1	contra	bulbar_medial	middle	201007_F02_chx10	90um	233		0	1	0	216	269.5	2		184	15.2831	1	not_selected	not_selected			True	medulla	recruited_not_selected	1.18421
131	2	contra	bulbar_medial	middle	201007_F02_chx10	90um	233		0	0	0	216	269.5	3		184	15.2831	1	not_selected	not_selected			True	medulla	recruited_not_selected	1.18421
131	3	contra	bulbar_medial	middle	201007_F02_chx10	90um	233		0	1	1	216	269.5	4	15.2831	184	15.2831	1	not_selected	not_selected			True	medulla	recruited_not_selected	1.18421
131	4	contra	bulbar_medial	middle	201007_F02_chx10	90um	233		0	0	0	216	269.5	5		184	15.2831	1	not_selected	not_selected			True	medulla	recruited_not_selected	1.18421
154	0	contra	bulbar_medial	middle	201007_F02_chx10	90um	233		1	1	1	271	295	1	8.72446	186	6.89642	1	newly_active	1	5.36556	first_response	True	medulla	reliably_recruited	0.838624
154	1	contra	bulbar_medial	middle	201007_F02_chx10	90um	233		1	1	1	271	295	2	10.8786	186	6.89642	1	already_active	1	5.36556	second_response	True	medulla	reliably_recruited	0.838624
154	2	contra	bulbar_medial	middle	201007_F02_chx10	90um	233		1	1	1	271	295	3	6.19714	186	6.89642	1	already_active	1	5.36556		True	medulla	reliably_recruited	0.838624
154	3	contra	bulbar_medial	middle	201007_F02_chx10	90um	233		1	1	1	271	295	4	4.23407	186	6.89642	1	already_active	1	5.36556		True	medulla	reliably_recruited	0.838624
154	4	contra	bulbar_medial	middle	201007_F02_chx10	90um	233		1	1	1	271	295	5	6.89642	186	6.89642	1	already_active	1	5.36556		True	medulla	reliably_recruited	0.838624
162	0	contra	bulbar_medial	middle	201007_F02_chx10	90um	233		1	0	1	114	310	1	11.4336	187	18.5668	1	newly_active	1	4.27424	first_response	True	retropontine_dorsal	reliably_recruited	1.26874
162	1	contra	bulbar_medial	middle	201007_F02_chx10	90um	233		1	1	1	114	310	2	26.0625	187	18.5668	1	already_active	1	4.27424	second_response	True	retropontine_dorsal	reliably_recruited	1.26874
162	2	contra	bulbar_medial	middle	201007_F02_chx10	90um	233		1	1	1	114	310	3	23.8332	187	18.5668	1	already_active	1	4.27424		True	retropontine_dorsal	reliably_recruited	1.26874
162	3	contra	bulbar_medial	middle	201007_F02_chx10	90um	233		1	1	1	114	310	4	18.5668	187	18.5668	1	already_active	1	4.27424		True	retropontine_dorsal	reliably_recruited	1.26874
162	4	contra	bulbar_medial	middle	201007_F02_chx10	90um	233		1	1	1	114	310	5	10.5346	187	18.5668	1	already_active	1	4.27424		True	retropontine_dorsal	reliably_recruited	1.26874
163	0	contra	bulbar_medial	middle	201007_F02_chx10	90um	233		1	1	0	298	292	1		188	21.1206	1	not active	2	80.4182		True	medulla	reliably_recruited	1.32471
163	1	contra	bulbar_medial	middle	201007_F02_chx10	90um	233		1	1	1	298	292	2	26.5478	188	21.1206	1	newly_active	2	80.4182	first_response	True	medulla	reliably_recruited	1.32471
163	2	contra	bulbar_medial	middle	201007_F02_chx10	90um	233		1	1	1	298	292	3	14.1606	188	21.1206	1	already_active	2	80.4182	second_response	True	medulla	reliably_recruited	1.32471
163	3	contra	bulbar_medial	middle	201007_F02_chx10	90um	233		1	1	1	298	292	4	16.4046	188	21.1206	1	already_active	2	80.4182		True	medulla	reliably_recruited	1.32471
163	4	contra	bulbar_medial	middle	201007_F02_chx10	90um	233		1	1	1	298	292	5	25.8365	188	21.1206	1	already_active	2	80.4182		True	medulla	reliably_recruited	1.32471
164	0	contra	bulbar_medial	middle	201007_F02_chx10	90um	233		1	0	0	115	318	1		189	13.5729	1	not active	2	38.0216		True	retropontine_dorsal	reliably_recruited	1.13267
164	1	contra	bulbar_medial	middle	201007_F02_chx10	90um	233		1	1	1	115	318	2	25.9735	189	13.5729	1	newly_active	2	38.0216	first_response	True	retropontine_dorsal	reliably_recruited	1.13267
164	2	contra	bulbar_medial	middle	201007_F02_chx10	90um	233		1	1	1	115	318	3	8.71992	189	13.5729	1	already_active	2	38.0216	second_response	True	retropontine_dorsal	reliably_recruited	1.13267
164	3	contra	bulbar_medial	middle	201007_F02_chx10	90um	233		1	1	1	115	318	4	18.2626	189	13.5729	1	already_active	2	38.0216		True	retropontine_dorsal	reliably_recruited	1.13267
164	4	contra	bulbar_medial	middle	201007_F02_chx10	90um	233		1	1	1	115	318	5	8.8832	189	13.5729	1	already_active	2	38.0216		True	retropontine_dorsal	reliably_recruited	1.13267
165	0	ipsi	bulbar_medial	middle	201007_F02_chx10	90um	233		1	0	0	346	226	1		190	10.8893	1	not active	4	22.2431		True	medulla	reliably_recruited	1.037
165	1	ipsi	bulbar_medial	middle	201007_F02_chx10	90um	233		1	1	0	346	226	2		190	10.8893	1	not active	4	22.2431		True	medulla	reliably_recruited	1.037
165	2	ipsi	bulbar_medial	middle	201007_F02_chx10	90um	233		1	0	0	346	226	3		190	10.8893	1	not active	4	22.2431		True	medulla	reliably_recruited	1.037
165	3	ipsi	bulbar_medial	middle	201007_F02_chx10	90um	233		1	1	1	346	226	4	13.3403	190	10.8893	1	newly_active	4	22.2431	first_response	True	medulla	reliably_recruited	1.037
165	4	ipsi	bulbar_medial	middle	201007_F02_chx10	90um	233		1	1	1	346	226	5	8.4383	190	10.8893	1	already_active	4	22.2431	second_response	True	medulla	reliably_recruited	1.037
166	0	ipsi	bulbar_medial	middle	201007_F02_chx10	90um	233		0	1	1	124	235	1	36.3298	191	36.3298	1	not_selected	not_selected			True	retropontine_dorsal	recruited_not_selected	1.56026
166	1	ipsi	bulbar_medial	middle	201007_F02_chx10	90um	233		0	0	0	124	235	2		191	36.3298	1	not_selected	not_selected			True	retropontine_dorsal	recruited_not_selected	1.56026
166	2	ipsi	bulbar_medial	middle	201007_F02_chx10	90um	233		0	0	0	124	235	3		191	36.3298	1	not_selected	not_selected			True	retropontine_dorsal	recruited_not_selected	1.56026
166	3	ipsi	bulbar_medial	middle	201007_F02_chx10	90um	233		0	0	0	124	235	4		191	36.3298	1	not_selected	not_selected			True	retropontine_dorsal	recruited_not_selected	1.56026
166	4	ipsi	bulbar_medial	middle	201007_F02_chx10	90um	233		0	0	0	124	235	5		191	36.3298	1	not_selected	not_selected			True	retropontine_dorsal	recruited_not_selected	1.56026
168	0	contra	bulbar_medial	middle	201007_F02_chx10	90um	233		0	0	0	280	288	1		192		1	not_selected	not_selected			True	medulla	not_recruited
168	1	contra	bulbar_medial	middle	201007_F02_chx10	90um	233		0	0	0	280	288	2		192		1	not_selected	not_selected			True	medulla	not_recruited
168	2	contra	bulbar_medial	middle	201007_F02_chx10	90um	233		0	0	0	280	288	3		192		1	not_selected	not_selected			True	medulla	not_recruited
168	3	contra	bulbar_medial	middle	201007_F02_chx10	90um	233		0	0	0	280	288	4		192		1	not_selected	not_selected			True	medulla	not_recruited
168	4	contra	bulbar_medial	middle	201007_F02_chx10	90um	233		0	0	0	280	288	5		192		1	not_selected	not_selected			True	medulla	not_recruited
170	0	ipsi	bulbar_medial	middle	201007_F02_chx10	90um	233		0	1	1	315	236	1	11.3038	193	13.0596	1	not_selected	not_selected			True	medulla	recruited_not_selected	1.11593
170	1	ipsi	bulbar_medial	middle	201007_F02_chx10	90um	233		0	0	0	315	236	2		193	13.0596	1	not_selected	not_selected			True	medulla	recruited_not_selected	1.11593
170	2	ipsi	bulbar_medial	middle	201007_F02_chx10	90um	233		0	0	1	315	236	3	14.8153	193	13.0596	1	not_selected	not_selected			True	medulla	recruited_not_selected	1.11593
170	3	ipsi	bulbar_medial	middle	201007_F02_chx10	90um	233		0	0	0	315	236	4		193	13.0596	1	not_selected	not_selected			True	medulla	recruited_not_selected	1.11593
170	4	ipsi	bulbar_medial	middle	201007_F02_chx10	90um	233		0	0	0	315	236	5		193	13.0596	1	not_selected	not_selected			True	medulla	recruited_not_selected	1.11593
172	0	ipsi	bulbar_medial	middle	201007_F02_chx10	90um	233		0	1	1	111	242	1	23.0408	194	20.941	1	not_selected	not_selected			True	retropontine_dorsal	recruited_not_selected	1.321
172	1	ipsi	bulbar_medial	middle	201007_F02_chx10	90um	233		0	1	1	111	242	2	18.8411	194	20.941	1	not_selected	not_selected			True	retropontine_dorsal	recruited_not_selected	1.321
172	2	ipsi	bulbar_medial	middle	201007_F02_chx10	90um	233		0	0	0	111	242	3		194	20.941	1	not_selected	not_selected			True	retropontine_dorsal	recruited_not_selected	1.321
172	3	ipsi	bulbar_medial	middle	201007_F02_chx10	90um	233		0	0	0	111	242	4		194	20.941	1	not_selected	not_selected			True	retropontine_dorsal	recruited_not_selected	1.321
172	4	ipsi	bulbar_medial	middle	201007_F02_chx10	90um	233		0	0	0	111	242	5		194	20.941	1	not_selected	not_selected			True	retropontine_dorsal	recruited_not_selected	1.321
173	0	contra	bulbar_lateral	middle	201007_F02_chx10	90um	233		1	0	0	357	328	1		195	34.1103	1	not active	2	44.8624		True	medullar_lateral	reliably_recruited	1.53289
173	1	contra	bulbar_lateral	middle	201007_F02_chx10	90um	233		1	1	1	357	328	2	62.7324	195	34.1103	1	newly_active	2	44.8624	first_response	True	medullar_lateral	reliably_recruited	1.53289
173	2	contra	bulbar_lateral	middle	201007_F02_chx10	90um	233		1	1	1	357	328	3	17.2313	195	34.1103	1	already_active	2	44.8624	second_response	True	medullar_lateral	reliably_recruited	1.53289
173	3	contra	bulbar_lateral	middle	201007_F02_chx10	90um	233		1	1	1	357	328	4	30.6397	195	34.1103	1	already_active	2	44.8624		True	medullar_lateral	reliably_recruited	1.53289
173	4	contra	bulbar_lateral	middle	201007_F02_chx10	90um	233		1	1	1	357	328	5	37.581	195	34.1103	1	already_active	2	44.8624		True	medullar_lateral	reliably_recruited	1.53289
174	0	contra	bulbar_medial	middle	201007_F02_chx10	90um	233		0	1	1	293	286	1	14.352	196	14.352	1	not_selected	not_selected			True	medulla	recruited_not_selected	1.15691
174	1	contra	bulbar_medial	middle	201007_F02_chx10	90um	233		0	1	1	293	286	2	19.55	196	14.352	1	not_selected	not_selected			True	medulla	recruited_not_selected	1.15691
174	2	contra	bulbar_medial	middle	201007_F02_chx10	90um	233		0	0	0	293	286	3		196	14.352	1	not_selected	not_selected			True	medulla	recruited_not_selected	1.15691
174	3	contra	bulbar_medial	middle	201007_F02_chx10	90um	233		0	0	0	293	286	4		196	14.352	1	not_selected	not_selected			True	medulla	recruited_not_selected	1.15691
174	4	contra	bulbar_medial	middle	201007_F02_chx10	90um	233		0	1	1	293	286	5	1.03528	196	14.352	1	not_selected	not_selected			True	medulla	recruited_not_selected	1.15691
186	0	ipsi	pontine	middle	201007_F02_chx10	90um	233		1	0	0	74	239	1		198	8.07093	1	not active	4	6.53766		True	retropontine_dorsal	reliably_recruited	0.906923
186	1	ipsi	pontine	middle	201007_F02_chx10	90um	233		1	0	0	74	239	2		198	8.07093	1	not active	4	6.53766		True	retropontine_dorsal	reliably_recruited	0.906923
186	2	ipsi	pontine	middle	201007_F02_chx10	90um	233		1	0	0	74	239	3		198	8.07093	1	not active	4	6.53766		True	retropontine_dorsal	reliably_recruited	0.906923
186	3	ipsi	pontine	middle	201007_F02_chx10	90um	233		1	1	1	74	239	4	3.5983	198	8.07093	1	newly_active	4	6.53766	first_response	True	retropontine_dorsal	reliably_recruited	0.906923
186	4	ipsi	pontine	middle	201007_F02_chx10	90um	233		1	1	1	74	239	5	12.5436	198	8.07093	1	already_active	4	6.53766	second_response	True	retropontine_dorsal	reliably_recruited	0.906923
191	0	contra	bulbar_medial	middle	201007_F02_chx10	90um	233		1	0	0	206	286	1		199	7.34144	1	not active	2	8.16648		True	medulla	reliably_recruited	0.865781
191	1	contra	bulbar_medial	middle	201007_F02_chx10	90um	233		1	1	1	206	286	2	10.9039	199	7.34144	1	newly_active	2	8.16648	first_response	True	medulla	reliably_recruited	0.865781
191	2	contra	bulbar_medial	middle	201007_F02_chx10	90um	233		1	1	1	206	286	3	5.6505	199	7.34144	1	already_active	2	8.16648	second_response	True	medulla	reliably_recruited	0.865781
191	3	contra	bulbar_medial	middle	201007_F02_chx10	90um	233		1	1	1	206	286	4	3.97794	199	7.34144	1	already_active	2	8.16648		True	medulla	reliably_recruited	0.865781
191	4	contra	bulbar_medial	middle	201007_F02_chx10	90um	233		1	1	1	206	286	5	9.03237	199	7.34144	1	already_active	2	8.16648		True	medulla	reliably_recruited	0.865781
199	0	ipsi	pontine	middle	201007_F02_chx10	90um	233		1	0	0	53	241	1		200	15.2438	1	not active	4	7.23366		True	retropontine_dorsal	reliably_recruited	1.18309
199	1	ipsi	pontine	middle	201007_F02_chx10	90um	233		1	0	0	53	241	2		200	15.2438	1	not active	4	7.23366		True	retropontine_dorsal	reliably_recruited	1.18309
199	2	ipsi	pontine	middle	201007_F02_chx10	90um	233		1	0	0	53	241	3		200	15.2438	1	not active	4	7.23366		True	retropontine_dorsal	reliably_recruited	1.18309
199	3	ipsi	pontine	middle	201007_F02_chx10	90um	233		1	1	1	53	241	4	6.22642	200	15.2438	1	newly_active	4	7.23366	first_response	True	retropontine_dorsal	reliably_recruited	1.18309
199	4	ipsi	pontine	middle	201007_F02_chx10	90um	233		1	1	1	53	241	5	24.2611	200	15.2438	1	already_active	4	7.23366	second_response	True	retropontine_dorsal	reliably_recruited	1.18309
201	0	contra	bulbar_medial	middle	201007_F02_chx10	90um	233		0	0	0	176	289	1		201	13.1612	1	not_selected	not_selected			True	medulla	recruited_not_selected	1.11929
201	1	contra	bulbar_medial	middle	201007_F02_chx10	90um	233		0	0	1	176	289	2	2.87938	201	13.1612	1	not_selected	not_selected			True	medulla	recruited_not_selected	1.11929
201	2	contra	bulbar_medial	middle	201007_F02_chx10	90um	233		0	0	0	176	289	3		201	13.1612	1	not_selected	not_selected			True	medulla	recruited_not_selected	1.11929
201	3	contra	bulbar_medial	middle	201007_F02_chx10	90um	233		0	1	1	176	289	4	13.1612	201	13.1612	1	not_selected	not_selected			True	medulla	recruited_not_selected	1.11929
201	4	contra	bulbar_medial	middle	201007_F02_chx10	90um	233		0	1	1	176	289	5	14.4269	201	13.1612	1	not_selected	not_selected			True	medulla	recruited_not_selected	1.11929
216	0	contra	bulbar_medial	middle	201007_F02_chx10	90um	233		0	0	0	373	299	1		202	25.8711	1	not_selected	not_selected			True	medulla	recruited_not_selected	1.41282
216	1	contra	bulbar_medial	middle	201007_F02_chx10	90um	233		0	0	0	373	299	2		202	25.8711	1	not_selected	not_selected			True	medulla	recruited_not_selected	1.41282
216	2	contra	bulbar_medial	middle	201007_F02_chx10	90um	233		0	0	0	373	299	3		202	25.8711	1	not_selected	not_selected			True	medulla	recruited_not_selected	1.41282
216	3	contra	bulbar_medial	middle	201007_F02_chx10	90um	233		0	1	1	373	299	4	25.8711	202	25.8711	1	not_selected	not_selected			True	medulla	recruited_not_selected	1.41282
216	4	contra	bulbar_medial	middle	201007_F02_chx10	90um	233		0	1	0	373	299	5		202	25.8711	1	not_selected	not_selected			True	medulla	recruited_not_selected	1.41282
218	0	ipsi	bulbar_medial	middle	201007_F02_chx10	90um	233		0	1	1	270	240	1	12.9375	203	5.92927	1	not_selected	not_selected			True	medulla	recruited_not_selected	0.773001
218	1	ipsi	bulbar_medial	middle	201007_F02_chx10	90um	233		0	0	0	270	240	2		203	5.92927	1	not_selected	not_selected			True	medulla	recruited_not_selected	0.773001
218	2	ipsi	bulbar_medial	middle	201007_F02_chx10	90um	233		0	0	0	270	240	3		203	5.92927	1	not_selected	not_selected			True	medulla	recruited_not_selected	0.773001
218	3	ipsi	bulbar_medial	middle	201007_F02_chx10	90um	233		0	1	1	270	240	4	5.92927	203	5.92927	1	not_selected	not_selected			True	medulla	recruited_not_selected	0.773001
218	4	ipsi	bulbar_medial	middle	201007_F02_chx10	90um	233		0	0	1	270	240	5	3.76743	203	5.92927	1	not_selected	not_selected			True	medulla	recruited_not_selected	0.773001
221	0	ipsi	bulbar_medial	middle	201007_F02_chx10	90um	233		0	0	0	94	241	1		204	3.0362	1	not_selected	not_selected			True	retropontine_dorsal	recruited_not_selected	0.48233
221	1	ipsi	bulbar_medial	middle	201007_F02_chx10	90um	233		0	0	0	94	241	2		204	3.0362	1	not_selected	not_selected			True	retropontine_dorsal	recruited_not_selected	0.48233
221	2	ipsi	bulbar_medial	middle	201007_F02_chx10	90um	233		0	0	0	94	241	3		204	3.0362	1	not_selected	not_selected			True	retropontine_dorsal	recruited_not_selected	0.48233
221	3	ipsi	bulbar_medial	middle	201007_F02_chx10	90um	233		0	0	1	94	241	4	3.0362	204	3.0362	1	not_selected	not_selected			True	retropontine_dorsal	recruited_not_selected	0.48233
221	4	ipsi	bulbar_medial	middle	201007_F02_chx10	90um	233		0	0	0	94	241	5		204	3.0362	1	not_selected	not_selected			True	retropontine_dorsal	recruited_not_selected	0.48233
223	0	contra	bulbar_medial	middle	201007_F02_chx10	90um	233		1	0	0	237	306	1		205	10.9429	1	not active	3	4.84724		True	medulla	reliably_recruited	1.03913
223	1	contra	bulbar_medial	middle	201007_F02_chx10	90um	233		1	0	0	237	306	2		205	10.9429	1	not active	3	4.84724		True	medulla	reliably_recruited	1.03913
223	2	contra	bulbar_medial	middle	201007_F02_chx10	90um	233		1	0	1	237	306	3	10.9429	205	10.9429	1	newly_active	3	4.84724	first_response	True	medulla	reliably_recruited	1.03913
223	3	contra	bulbar_medial	middle	201007_F02_chx10	90um	233		1	1	1	237	306	4	2.97444	205	10.9429	1	already_active	3	4.84724	second_response	True	medulla	reliably_recruited	1.03913
223	4	contra	bulbar_medial	middle	201007_F02_chx10	90um	233		1	1	1	237	306	5	13.3395	205	10.9429	1	already_active	3	4.84724		True	medulla	reliably_recruited	1.03913
225	0	ipsi	pontine	middle	201007_F02_chx10	90um	233		0	0	1	25	237	1	8.76732	206	8.76732	1	not_selected	not_selected			True	pontine_dorsal	recruited_not_selected	0.942867
225	1	ipsi	pontine	middle	201007_F02_chx10	90um	233		0	1	1	25	237	2	15.3057	206	8.76732	1	not_selected	not_selected			True	pontine_dorsal	recruited_not_selected	0.942867
225	2	ipsi	pontine	middle	201007_F02_chx10	90um	233		0	0	0	25	237	3		206	8.76732	1	not_selected	not_selected			True	pontine_dorsal	recruited_not_selected	0.942867
225	3	ipsi	pontine	middle	201007_F02_chx10	90um	233		0	1	1	25	237	4	4.27733	206	8.76732	1	not_selected	not_selected			True	pontine_dorsal	recruited_not_selected	0.942867
225	4	ipsi	pontine	middle	201007_F02_chx10	90um	233		0	0	0	25	237	5		206	8.76732	1	not_selected	not_selected			True	pontine_dorsal	recruited_not_selected	0.942867
227	0	ipsi	bulbar_medial	middle	201007_F02_chx10	90um	233		0	0	0	343	242	1		207		1	not_selected	not_selected			True	medulla	not_recruited
227	1	ipsi	bulbar_medial	middle	201007_F02_chx10	90um	233		0	0	0	343	242	2		207		1	not_selected	not_selected			True	medulla	not_recruited
227	2	ipsi	bulbar_medial	middle	201007_F02_chx10	90um	233		0	0	0	343	242	3		207		1	not_selected	not_selected			True	medulla	not_recruited
227	3	ipsi	bulbar_medial	middle	201007_F02_chx10	90um	233		0	0	0	343	242	4		207		1	not_selected	not_selected			True	medulla	not_recruited
227	4	ipsi	bulbar_medial	middle	201007_F02_chx10	90um	233		0	0	0	343	242	5		207		1	not_selected	not_selected			True	medulla	not_recruited
229	0	contra	bulbar_medial	middle	201007_F02_chx10	90um	233		0	0	0	345	286	1		208	35.3817	1	not_selected	not_selected			True	medulla	recruited_not_selected	1.54878
229	1	contra	bulbar_medial	middle	201007_F02_chx10	90um	233		0	1	1	345	286	2	45.1637	208	35.3817	1	not_selected	not_selected			True	medulla	recruited_not_selected	1.54878
229	2	contra	bulbar_medial	middle	201007_F02_chx10	90um	233		0	0	0	345	286	3		208	35.3817	1	not_selected	not_selected			True	medulla	recruited_not_selected	1.54878
229	3	contra	bulbar_medial	middle	201007_F02_chx10	90um	233		0	0	0	345	286	4		208	35.3817	1	not_selected	not_selected			True	medulla	recruited_not_selected	1.54878
229	4	contra	bulbar_medial	middle	201007_F02_chx10	90um	233		0	1	1	345	286	5	25.5996	208	35.3817	1	not_selected	not_selected			True	medulla	recruited_not_selected	1.54878
260	0	ipsi	bulbar_medial	middle	201007_F02_chx10	90um	233		0	1	1	305	227	1	14.545	209	12.4077	1	not_selected	not_selected			True	medulla	recruited_not_selected	1.09369
260	1	ipsi	bulbar_medial	middle	201007_F02_chx10	90um	233		0	0	0	305	227	2		209	12.4077	1	not_selected	not_selected			True	medulla	recruited_not_selected	1.09369
260	2	ipsi	bulbar_medial	middle	201007_F02_chx10	90um	233		0	0	0	305	227	3		209	12.4077	1	not_selected	not_selected			True	medulla	recruited_not_selected	1.09369
260	3	ipsi	bulbar_medial	middle	201007_F02_chx10	90um	233		0	0	1	305	227	4	12.4077	209	12.4077	1	not_selected	not_selected			True	medulla	recruited_not_selected	1.09369
260	4	ipsi	bulbar_medial	middle	201007_F02_chx10	90um	233		0	1	1	305	227	5	4.59566	209	12.4077	1	not_selected	not_selected			True	medulla	recruited_not_selected	1.09369
328	0	contra	bulbar_medial	middle	201007_F02_chx10	90um	233		1	0	0	318	311	1		211	11.8879	1	not active	2	12.075		True	medulla	reliably_recruited	1.07511
328	1	contra	bulbar_medial	middle	201007_F02_chx10	90um	233		1	1	1	318	311	2	20.495	211	11.8879	1	newly_active	2	12.075	first_response	True	medulla	reliably_recruited	1.07511
328	2	contra	bulbar_medial	middle	201007_F02_chx10	90um	233		1	0	1	318	311	3	4.21423	211	11.8879	1	already_active	2	12.075	second_response	True	medulla	reliably_recruited	1.07511
328	3	contra	bulbar_medial	middle	201007_F02_chx10	90um	233		1	1	1	318	311	4	9.57896	211	11.8879	1	already_active	2	12.075		True	medulla	reliably_recruited	1.07511
328	4	contra	bulbar_medial	middle	201007_F02_chx10	90um	233		1	0	1	318	311	5	14.1969	211	11.8879	1	already_active	2	12.075		True	medulla	reliably_recruited	1.07511
339	0	contra	pontine	middle	201007_F02_chx10	90um	233		1	1	1	68	277	1	6.89582	212	6.89582	1	newly_active	1	7.29537	first_response	True	retropontine_dorsal	reliably_recruited	0.838586
339	1	contra	pontine	middle	201007_F02_chx10	90um	233		1	1	1	68	277	2	5.52034	212	6.89582	1	already_active	1	7.29537	second_response	True	retropontine_dorsal	reliably_recruited	0.838586
339	2	contra	pontine	middle	201007_F02_chx10	90um	233		1	1	1	68	277	3	8.26542	212	6.89582	1	already_active	1	7.29537		True	retropontine_dorsal	reliably_recruited	0.838586
339	3	contra	pontine	middle	201007_F02_chx10	90um	233		1	1	1	68	277	4	3.80774	212	6.89582	1	already_active	1	7.29537		True	retropontine_dorsal	reliably_recruited	0.838586
339	4	contra	pontine	middle	201007_F02_chx10	90um	233		1	1	1	68	277	5	8.43253	212	6.89582	1	already_active	1	7.29537		True	retropontine_dorsal	reliably_recruited	0.838586
348	0	ipsi	bulbar_medial	middle	201007_F02_chx10	90um	233		0	0	0	130	262	1		213	2.27647	1	not_selected	not_selected			True	retropontine_dorsal	recruited_not_selected	0.357262
348	1	ipsi	bulbar_medial	middle	201007_F02_chx10	90um	233		0	1	1	130	262	2	2.27647	213	2.27647	1	not_selected	not_selected			True	retropontine_dorsal	recruited_not_selected	0.357262
348	2	ipsi	bulbar_medial	middle	201007_F02_chx10	90um	233		0	0	0	130	262	3		213	2.27647	1	not_selected	not_selected			True	retropontine_dorsal	recruited_not_selected	0.357262
348	3	ipsi	bulbar_medial	middle	201007_F02_chx10	90um	233		0	0	0	130	262	4		213	2.27647	1	not_selected	not_selected			True	retropontine_dorsal	recruited_not_selected	0.357262
348	4	ipsi	bulbar_medial	middle	201007_F02_chx10	90um	233		0	0	0	130	262	5		213	2.27647	1	not_selected	not_selected			True	retropontine_dorsal	recruited_not_selected	0.357262
353	0	contra	bulbar_medial	middle	201007_F02_chx10	90um	233		0	0	0	337.5	296	1		214	20.3619	1	not_selected	not_selected			True	medulla	recruited_not_selected	1.30882
353	1	contra	bulbar_medial	middle	201007_F02_chx10	90um	233		0	1	0	337.5	296	2		214	20.3619	1	not_selected	not_selected			True	medulla	recruited_not_selected	1.30882
353	2	contra	bulbar_medial	middle	201007_F02_chx10	90um	233		0	0	0	337.5	296	3		214	20.3619	1	not_selected	not_selected			True	medulla	recruited_not_selected	1.30882
353	3	contra	bulbar_medial	middle	201007_F02_chx10	90um	233		0	1	1	337.5	296	4	20.3619	214	20.3619	1	not_selected	not_selected			True	medulla	recruited_not_selected	1.30882
353	4	contra	bulbar_medial	middle	201007_F02_chx10	90um	233		0	1	0	337.5	296	5		214	20.3619	1	not_selected	not_selected			True	medulla	recruited_not_selected	1.30882
507	0	contra	bulbar_medial	middle	201007_F02_chx10	90um	233		0	0	0	351	307	1		215	40.8286	1	not_selected	not_selected			True	medulla	recruited_not_selected	1.61096
507	1	contra	bulbar_medial	middle	201007_F02_chx10	90um	233		0	1	0	351	307	2		215	40.8286	1	not_selected	not_selected			True	medulla	recruited_not_selected	1.61096
507	2	contra	bulbar_medial	middle	201007_F02_chx10	90um	233		0	0	0	351	307	3		215	40.8286	1	not_selected	not_selected			True	medulla	recruited_not_selected	1.61096
507	3	contra	bulbar_medial	middle	201007_F02_chx10	90um	233		0	1	1	351	307	4	40.8286	215	40.8286	1	not_selected	not_selected			True	medulla	recruited_not_selected	1.61096
507	4	contra	bulbar_medial	middle	201007_F02_chx10	90um	233		0	0	0	351	307	5		215	40.8286	1	not_selected	not_selected			True	medulla	recruited_not_selected	1.61096
509	0	ipsi	bulbar_medial	middle	201007_F02_chx10	90um	233		0	0	0	105.5	248	1		216		1	not_selected	not_selected			True	retropontine_dorsal	not_recruited
509	1	ipsi	bulbar_medial	middle	201007_F02_chx10	90um	233		0	0	0	105.5	248	2		216		1	not_selected	not_selected			True	retropontine_dorsal	not_recruited
509	2	ipsi	bulbar_medial	middle	201007_F02_chx10	90um	233		0	0	0	105.5	248	3		216		1	not_selected	not_selected			True	retropontine_dorsal	not_recruited
509	3	ipsi	bulbar_medial	middle	201007_F02_chx10	90um	233		0	0	0	105.5	248	4		216		1	not_selected	not_selected			True	retropontine_dorsal	not_recruited
509	4	ipsi	bulbar_medial	middle	201007_F02_chx10	90um	233		0	0	0	105.5	248	5		216		1	not_selected	not_selected			True	retropontine_dorsal	not_recruited
527	0	ipsi	bulbar_medial	middle	201007_F02_chx10	90um	233		1	1	0	322	217	1		143	25.1605	1	not active	4	32.1053		True	medulla	reliably_recruited	1.40072
527	1	ipsi	bulbar_medial	middle	201007_F02_chx10	90um	233		1	0	0	322	217	2		143	25.1605	1	not active	4	32.1053		True	medulla	reliably_recruited	1.40072
527	2	ipsi	bulbar_medial	middle	201007_F02_chx10	90um	233		1	1	0	322	217	3		143	25.1605	1	not active	4	32.1053		True	medulla	reliably_recruited	1.40072
527	3	ipsi	bulbar_medial	middle	201007_F02_chx10	90um	233		1	1	1	322	217	4	22.9125	143	25.1605	1	newly_active	4	32.1053	first_response	True	medulla	reliably_recruited	1.40072
527	4	ipsi	bulbar_medial	middle	201007_F02_chx10	90um	233		1	1	1	322	217	5	27.4084	143	25.1605	1	already_active	4	32.1053	second_response	True	medulla	reliably_recruited	1.40072
538	0	contra	bulbar_medial	middle	201007_F02_chx10	90um	233		0	1	0	116	279	1		147	8.27247	1	not_selected	not_selected			True	retropontine_dorsal	recruited_not_selected	0.917635
538	1	contra	bulbar_medial	middle	201007_F02_chx10	90um	233		0	0	1	116	279	2	11.2023	147	8.27247	1	not_selected	not_selected			True	retropontine_dorsal	recruited_not_selected	0.917635
538	2	contra	bulbar_medial	middle	201007_F02_chx10	90um	233		0	1	0	116	279	3		147	8.27247	1	not_selected	not_selected			True	retropontine_dorsal	recruited_not_selected	0.917635
538	3	contra	bulbar_medial	middle	201007_F02_chx10	90um	233		0	1	1	116	279	4	2.20108	147	8.27247	1	not_selected	not_selected			True	retropontine_dorsal	recruited_not_selected	0.917635
538	4	contra	bulbar_medial	middle	201007_F02_chx10	90um	233		0	1	1	116	279	5	8.27247	147	8.27247	1	not_selected	not_selected			True	retropontine_dorsal	recruited_not_selected	0.917635
660	0	ipsi	bulbar_medial	middle	201007_F02_chx10	90um	233		0	0	0	214	227	1		185	9.37679	1	not_selected	not_selected			True	medulla	recruited_not_selected	0.972054
660	1	ipsi	bulbar_medial	middle	201007_F02_chx10	90um	233		0	0	1	214	227	2	13.8773	185	9.37679	1	not_selected	not_selected			True	medulla	recruited_not_selected	0.972054
660	2	ipsi	bulbar_medial	middle	201007_F02_chx10	90um	233		0	1	1	214	227	3	4.57262	185	9.37679	1	not_selected	not_selected			True	medulla	recruited_not_selected	0.972054
660	3	ipsi	bulbar_medial	middle	201007_F02_chx10	90um	233		0	0	0	214	227	4		185	9.37679	1	not_selected	not_selected			True	medulla	recruited_not_selected	0.972054
660	4	ipsi	bulbar_medial	middle	201007_F02_chx10	90um	233		0	1	1	214	227	5	9.37679	185	9.37679	1	not_selected	not_selected			True	medulla	recruited_not_selected	0.972054
689	0	contra	bulbar_medial	middle	201007_F02_chx10	90um	233		1	1	1	108	314	1	7.35437	197	10.5851	1	newly_active	1	3.63814	first_response	True	retropontine_dorsal	reliably_recruited	1.02469
689	1	contra	bulbar_medial	middle	201007_F02_chx10	90um	233		1	1	1	108	314	2	17.2981	197	10.5851	1	already_active	1	3.63814	second_response	True	retropontine_dorsal	reliably_recruited	1.02469
689	2	contra	bulbar_medial	middle	201007_F02_chx10	90um	233		1	1	1	108	314	3	5.08177	197	10.5851	1	already_active	1	3.63814		True	retropontine_dorsal	reliably_recruited	1.02469
689	3	contra	bulbar_medial	middle	201007_F02_chx10	90um	233		1	1	1	108	314	4	10.5851	197	10.5851	1	already_active	1	3.63814		True	retropontine_dorsal	reliably_recruited	1.02469
689	4	contra	bulbar_medial	middle	201007_F02_chx10	90um	233		1	1	1	108	314	5	11.1727	197	10.5851	1	already_active	1	3.63814		True	retropontine_dorsal	reliably_recruited	1.02469
835	0	contra	bulbar_medial	middle	201007_F02_chx10	90um	233		0	0	0	192	330	1		210	3.04934	1	not_selected	not_selected			True	medulla	recruited_not_selected	0.484205
835	1	contra	bulbar_medial	middle	201007_F02_chx10	90um	233		0	1	1	192	330	2	2.62937	210	3.04934	1	not_selected	not_selected			True	medulla	recruited_not_selected	0.484205
835	2	contra	bulbar_medial	middle	201007_F02_chx10	90um	233		0	0	0	192	330	3		210	3.04934	1	not_selected	not_selected			True	medulla	recruited_not_selected	0.484205
835	3	contra	bulbar_medial	middle	201007_F02_chx10	90um	233		0	1	1	192	330	4	3.04934	210	3.04934	1	not_selected	not_selected			True	medulla	recruited_not_selected	0.484205
835	4	contra	bulbar_medial	middle	201007_F02_chx10	90um	233		0	1	1	192	330	5	8.43014	210	3.04934	1	not_selected	not_selected			True	medulla	recruited_not_selected	0.484205
0	0	contra	pontine	ventral	201007_F02_chx10	120um	217		0	0	1	23	289.5	1	19.3123	217	18.8396	1	not_selected	not_selected			True	pontine_ventral	recruited_not_selected	1.27507
0	1	contra	pontine	ventral	201007_F02_chx10	120um	217		0	0	1	23	289.5	2		217	18.8396	1	not_selected	not_selected			True	pontine_ventral	recruited_not_selected	1.27507
0	2	contra	pontine	ventral	201007_F02_chx10	120um	217		0	0	0	23	289.5	3		217	18.8396	1	not_selected	not_selected			True	pontine_ventral	recruited_not_selected	1.27507
0	3	contra	pontine	ventral	201007_F02_chx10	120um	217		0	0	0	23	289.5	4		217	18.8396	1	not_selected	not_selected			True	pontine_ventral	recruited_not_selected	1.27507
0	4	contra	pontine	ventral	201007_F02_chx10	120um	217		0	1	1	23	289.5	5	18.3669	217	18.8396	1	not_selected	not_selected			True	pontine_ventral	recruited_not_selected	1.27507
2	0	ipsi	pontine	ventral	201007_F02_chx10	120um	217		0	1	1	89.5	238	1	19.241	218	19.241	1	not_selected	not_selected			True	retropontine_ventral	recruited_not_selected	1.28423
2	1	ipsi	pontine	ventral	201007_F02_chx10	120um	217		0	0	0	89.5	238	2		218	19.241	1	not_selected	not_selected			True	retropontine_ventral	recruited_not_selected	1.28423
2	2	ipsi	pontine	ventral	201007_F02_chx10	120um	217		0	1	0	89.5	238	3		218	19.241	1	not_selected	not_selected			True	retropontine_ventral	recruited_not_selected	1.28423
2	3	ipsi	pontine	ventral	201007_F02_chx10	120um	217		0	0	0	89.5	238	4		218	19.241	1	not_selected	not_selected			True	retropontine_ventral	recruited_not_selected	1.28423
2	4	ipsi	pontine	ventral	201007_F02_chx10	120um	217		0	0	0	89.5	238	5		218	19.241	1	not_selected	not_selected			True	retropontine_ventral	recruited_not_selected	1.28423
3	0	ipsi	pontine	ventral	201007_F02_chx10	120um	217		0	1	1	91	225.5	1	18.811	219	14.2235	1	not_selected	not_selected			True	retropontine_ventral	recruited_not_selected	1.15301
3	1	ipsi	pontine	ventral	201007_F02_chx10	120um	217		0	0	0	91	225.5	2		219	14.2235	1	not_selected	not_selected			True	retropontine_ventral	recruited_not_selected	1.15301
3	2	ipsi	pontine	ventral	201007_F02_chx10	120um	217		0	0	0	91	225.5	3		219	14.2235	1	not_selected	not_selected			True	retropontine_ventral	recruited_not_selected	1.15301
3	3	ipsi	pontine	ventral	201007_F02_chx10	120um	217		0	0	0	91	225.5	4		219	14.2235	1	not_selected	not_selected			True	retropontine_ventral	recruited_not_selected	1.15301
3	4	ipsi	pontine	ventral	201007_F02_chx10	120um	217		0	1	1	91	225.5	5	9.63604	219	14.2235	1	not_selected	not_selected			True	retropontine_ventral	recruited_not_selected	1.15301
4	0	ipsi	pontine	ventral	201007_F02_chx10	120um	217		0	1	1	85	219	1	7.44625	220	7.44625	1	not_selected	not_selected			True	retropontine_ventral	recruited_not_selected	0.871938
4	1	ipsi	pontine	ventral	201007_F02_chx10	120um	217		0	0	0	85	219	2		220	7.44625	1	not_selected	not_selected			True	retropontine_ventral	recruited_not_selected	0.871938
4	2	ipsi	pontine	ventral	201007_F02_chx10	120um	217		0	0	0	85	219	3		220	7.44625	1	not_selected	not_selected			True	retropontine_ventral	recruited_not_selected	0.871938
4	3	ipsi	pontine	ventral	201007_F02_chx10	120um	217		0	0	0	85	219	4		220	7.44625	1	not_selected	not_selected			True	retropontine_ventral	recruited_not_selected	0.871938
4	4	ipsi	pontine	ventral	201007_F02_chx10	120um	217		0	0	0	85	219	5		220	7.44625	1	not_selected	not_selected			True	retropontine_ventral	recruited_not_selected	0.871938
5	0	ipsi	pontine	ventral	201007_F02_chx10	120um	217		0	1	1	75	231	1	9.69176	221	9.69176	1	not_selected	not_selected			True	retropontine_ventral	recruited_not_selected	0.986403
5	1	ipsi	pontine	ventral	201007_F02_chx10	120um	217		0	0	0	75	231	2		221	9.69176	1	not_selected	not_selected			True	retropontine_ventral	recruited_not_selected	0.986403
5	2	ipsi	pontine	ventral	201007_F02_chx10	120um	217		0	0	0	75	231	3		221	9.69176	1	not_selected	not_selected			True	retropontine_ventral	recruited_not_selected	0.986403
5	3	ipsi	pontine	ventral	201007_F02_chx10	120um	217		0	0	0	75	231	4		221	9.69176	1	not_selected	not_selected			True	retropontine_ventral	recruited_not_selected	0.986403
5	4	ipsi	pontine	ventral	201007_F02_chx10	120um	217		0	1	0	75	231	5		221	9.69176	1	not_selected	not_selected			True	retropontine_ventral	recruited_not_selected	0.986403
6	0	contra	pontine	ventral	201007_F02_chx10	120um	217		1	0	1	74	318	1	7.15087	222	7.15087	1	newly_active	1	4.58961	first_response	True	retropontine_ventral	reliably_recruited	0.854359
6	1	contra	pontine	ventral	201007_F02_chx10	120um	217		1	1	1	74	318	2	8.1038	222	7.15087	1	already_active	1	4.58961	second_response	True	retropontine_ventral	reliably_recruited	0.854359
6	2	contra	pontine	ventral	201007_F02_chx10	120um	217		1	1	1	74	318	3	8.14041	222	7.15087	1	already_active	1	4.58961		True	retropontine_ventral	reliably_recruited	0.854359
6	3	contra	pontine	ventral	201007_F02_chx10	120um	217		1	1	1	74	318	4	5.97507	222	7.15087	1	already_active	1	4.58961		True	retropontine_ventral	reliably_recruited	0.854359
6	4	contra	pontine	ventral	201007_F02_chx10	120um	217		1	1	1	74	318	5	6.9974	222	7.15087	1	already_active	1	4.58961		True	retropontine_ventral	reliably_recruited	0.854359
7	0	ipsi	bulbar_medial	ventral	201007_F02_chx10	120um	217		1	1	1	113	204	1	37.8475	223	37.8475	1	newly_active	1	36.5657	first_response	True	retropontine_ventral	reliably_recruited	1.57804
7	1	ipsi	bulbar_medial	ventral	201007_F02_chx10	120um	217		1	1	1	113	204	2	8.93131	223	37.8475	1	already_active	1	36.5657	second_response	True	retropontine_ventral	reliably_recruited	1.57804
7	2	ipsi	bulbar_medial	ventral	201007_F02_chx10	120um	217		1	1	1	113	204	3	36.3829	223	37.8475	1	already_active	1	36.5657		True	retropontine_ventral	reliably_recruited	1.57804
7	3	ipsi	bulbar_medial	ventral	201007_F02_chx10	120um	217		1	1	1	113	204	4	45.7546	223	37.8475	1	already_active	1	36.5657		True	retropontine_ventral	reliably_recruited	1.57804
7	4	ipsi	bulbar_medial	ventral	201007_F02_chx10	120um	217		1	1	1	113	204	5	72.4553	223	37.8475	1	already_active	1	36.5657		True	retropontine_ventral	reliably_recruited	1.57804
8	0	contra	bulbar_medial	ventral	201007_F02_chx10	120um	217		1	1	1	119	328	1	25.4863	224	55.2838	1	newly_active	1	30.5169	first_response	True	retropontine_ventral	reliably_recruited	1.7426
8	1	contra	bulbar_medial	ventral	201007_F02_chx10	120um	217		1	1	1	119	328	2	86.4974	224	55.2838	1	already_active	1	30.5169	second_response	True	retropontine_ventral	reliably_recruited	1.7426
8	2	contra	bulbar_medial	ventral	201007_F02_chx10	120um	217		1	1	1	119	328	3	90.7025	224	55.2838	1	already_active	1	30.5169		True	retropontine_ventral	reliably_recruited	1.7426
8	3	contra	bulbar_medial	ventral	201007_F02_chx10	120um	217		1	1	1	119	328	4	55.2838	224	55.2838	1	already_active	1	30.5169		True	retropontine_ventral	reliably_recruited	1.7426
8	4	contra	bulbar_medial	ventral	201007_F02_chx10	120um	217		1	1	1	119	328	5	41.7947	224	55.2838	1	already_active	1	30.5169		True	retropontine_ventral	reliably_recruited	1.7426
10	0	ipsi	bulbar_medial	ventral	201007_F02_chx10	120um	217		0	1	1	137	229.5	1	23.2203	226	14.2957	1	not_selected	not_selected			True	retropontine_ventral	recruited_not_selected	1.15521
10	1	ipsi	bulbar_medial	ventral	201007_F02_chx10	120um	217		0	0	0	137	229.5	2		226	14.2957	1	not_selected	not_selected			True	retropontine_ventral	recruited_not_selected	1.15521
10	2	ipsi	bulbar_medial	ventral	201007_F02_chx10	120um	217		0	0	0	137	229.5	3		226	14.2957	1	not_selected	not_selected			True	retropontine_ventral	recruited_not_selected	1.15521
10	3	ipsi	bulbar_medial	ventral	201007_F02_chx10	120um	217		0	0	0	137	229.5	4		226	14.2957	1	not_selected	not_selected			True	retropontine_ventral	recruited_not_selected	1.15521
10	4	ipsi	bulbar_medial	ventral	201007_F02_chx10	120um	217		0	1	1	137	229.5	5	5.37121	226	14.2957	1	not_selected	not_selected			True	retropontine_ventral	recruited_not_selected	1.15521
12	0	ipsi	bulbar_medial	ventral	201007_F02_chx10	120um	217		0	1	1	119	225.5	1	112.459	227	22.5039	1	not_selected	not_selected			True	retropontine_ventral	recruited_not_selected	1.35226
12	1	ipsi	bulbar_medial	ventral	201007_F02_chx10	120um	217		0	1	0	119	225.5	2		227	22.5039	1	not_selected	not_selected			True	retropontine_ventral	recruited_not_selected	1.35226
12	2	ipsi	bulbar_medial	ventral	201007_F02_chx10	120um	217		0	1	1	119	225.5	3	22.5952	227	22.5039	1	not_selected	not_selected			True	retropontine_ventral	recruited_not_selected	1.35226
12	3	ipsi	bulbar_medial	ventral	201007_F02_chx10	120um	217		0	1	1	119	225.5	4	22.4126	227	22.5039	1	not_selected	not_selected			True	retropontine_ventral	recruited_not_selected	1.35226
12	4	ipsi	bulbar_medial	ventral	201007_F02_chx10	120um	217		0	1	1	119	225.5	5	21.9598	227	22.5039	1	not_selected	not_selected			True	retropontine_ventral	recruited_not_selected	1.35226
13	0	ipsi	pontine	ventral	201007_F02_chx10	120um	217		0	1	1	58	239	1	10.7399	228	10.7399	1	not_selected	not_selected			True	retropontine_ventral	recruited_not_selected	1.031
13	1	ipsi	pontine	ventral	201007_F02_chx10	120um	217		0	0	0	58	239	2		228	10.7399	1	not_selected	not_selected			True	retropontine_ventral	recruited_not_selected	1.031
13	2	ipsi	pontine	ventral	201007_F02_chx10	120um	217		0	0	0	58	239	3		228	10.7399	1	not_selected	not_selected			True	retropontine_ventral	recruited_not_selected	1.031
13	3	ipsi	pontine	ventral	201007_F02_chx10	120um	217		0	0	0	58	239	4		228	10.7399	1	not_selected	not_selected			True	retropontine_ventral	recruited_not_selected	1.031
13	4	ipsi	pontine	ventral	201007_F02_chx10	120um	217		0	1	1	58	239	5		228	10.7399	1	not_selected	not_selected			True	retropontine_ventral	recruited_not_selected	1.031
15	0	ipsi	pontine	ventral	201007_F02_chx10	120um	217		1	1	1	63	220	1	18.167	229	14.8681	1	newly_active	1	24.1055	first_response	True	retropontine_ventral	reliably_recruited	1.17226
15	1	ipsi	pontine	ventral	201007_F02_chx10	120um	217		1	1	1	63	220	2	14.3025	229	14.8681	1	already_active	1	24.1055	second_response	True	retropontine_ventral	reliably_recruited	1.17226
15	2	ipsi	pontine	ventral	201007_F02_chx10	120um	217		1	1	1	63	220	3	14.6729	229	14.8681	1	already_active	1	24.1055		True	retropontine_ventral	reliably_recruited	1.17226
15	3	ipsi	pontine	ventral	201007_F02_chx10	120um	217		1	1	1	63	220	4	14.8681	229	14.8681	1	already_active	1	24.1055		True	retropontine_ventral	reliably_recruited	1.17226
15	4	ipsi	pontine	ventral	201007_F02_chx10	120um	217		1	1	1	63	220	5	19.3148	229	14.8681	1	already_active	1	24.1055		True	retropontine_ventral	reliably_recruited	1.17226
20	0	contra	pontine	ventral	201007_F02_chx10	120um	217		1	1	1	85	295	1	11.4498	230	11.4498	1	newly_active	1	7.3577	first_response	True	retropontine_ventral	reliably_recruited	1.0588
20	1	contra	pontine	ventral	201007_F02_chx10	120um	217		1	1	1	85	295	2	10.0103	230	11.4498	1	already_active	1	7.3577	second_response	True	retropontine_ventral	reliably_recruited	1.0588
20	2	contra	pontine	ventral	201007_F02_chx10	120um	217		1	1	1	85	295	3	13.2149	230	11.4498	1	already_active	1	7.3577		True	retropontine_ventral	reliably_recruited	1.0588
20	3	contra	pontine	ventral	201007_F02_chx10	120um	217		1	1	1	85	295	4	9.77075	230	11.4498	1	already_active	1	7.3577		True	retropontine_ventral	reliably_recruited	1.0588
20	4	contra	pontine	ventral	201007_F02_chx10	120um	217		1	1	1	85	295	5	16.7566	230	11.4498	1	already_active	1	7.3577		True	retropontine_ventral	reliably_recruited	1.0588
22	0	contra	pontine	ventral	201007_F02_chx10	120um	217		1	0	0	72	285	1		231	11.5705	1	not active	2	15.3		True	retropontine_ventral	reliably_recruited	1.06335
22	1	contra	pontine	ventral	201007_F02_chx10	120um	217		1	1	1	72	285	2	15.2486	231	11.5705	1	newly_active	2	15.3	first_response	True	retropontine_ventral	reliably_recruited	1.06335
22	2	contra	pontine	ventral	201007_F02_chx10	120um	217		1	0	1	72	285	3	3.83599	231	11.5705	1	already_active	2	15.3	second_response	True	retropontine_ventral	reliably_recruited	1.06335
22	3	contra	pontine	ventral	201007_F02_chx10	120um	217		1	1	1	72	285	4	8.91184	231	11.5705	1	already_active	2	15.3		True	retropontine_ventral	reliably_recruited	1.06335
22	4	contra	pontine	ventral	201007_F02_chx10	120um	217		1	1	1	72	285	5	14.2291	231	11.5705	1	already_active	2	15.3		True	retropontine_ventral	reliably_recruited	1.06335
24	0	contra	bulbar_medial	ventral	201007_F02_chx10	120um	217		1	0	0	102	298	1		232	17.25	1	not active	2	41.1965		True	retropontine_ventral	reliably_recruited	1.23679
24	1	contra	bulbar_medial	ventral	201007_F02_chx10	120um	217		1	1	1	102	298	2	45.1394	232	17.25	1	newly_active	2	41.1965	first_response	True	retropontine_ventral	reliably_recruited	1.23679
24	2	contra	bulbar_medial	ventral	201007_F02_chx10	120um	217		1	1	1	102	298	3	11.1851	232	17.25	1	already_active	2	41.1965	second_response	True	retropontine_ventral	reliably_recruited	1.23679
24	3	contra	bulbar_medial	ventral	201007_F02_chx10	120um	217		1	1	1	102	298	4	23.3148	232	17.25	1	already_active	2	41.1965		True	retropontine_ventral	reliably_recruited	1.23679
24	4	contra	bulbar_medial	ventral	201007_F02_chx10	120um	217		1	1	1	102	298	5	11.0039	232	17.25	1	already_active	2	41.1965		True	retropontine_ventral	reliably_recruited	1.23679
43	0	contra	bulbar_medial	ventral	201007_F02_chx10	120um	217		1	0	0	126	286	1		233	6.50588	1	not active	2	5.40845		True	retropontine_ventral	reliably_recruited	0.813306
43	1	contra	bulbar_medial	ventral	201007_F02_chx10	120um	217		1	1	1	126	286	2	8.65093	233	6.50588	1	newly_active	2	5.40845	first_response	True	retropontine_ventral	reliably_recruited	0.813306
43	2	contra	bulbar_medial	ventral	201007_F02_chx10	120um	217		1	1	1	126	286	3	4.58285	233	6.50588	1	already_active	2	5.40845	second_response	True	retropontine_ventral	reliably_recruited	0.813306
43	3	contra	bulbar_medial	ventral	201007_F02_chx10	120um	217		1	1	1	126	286	4	5.37592	233	6.50588	1	already_active	2	5.40845		True	retropontine_ventral	reliably_recruited	0.813306
43	4	contra	bulbar_medial	ventral	201007_F02_chx10	120um	217		1	1	1	126	286	5	7.63585	233	6.50588	1	already_active	2	5.40845		True	retropontine_ventral	reliably_recruited	0.813306
184	0	contra	bulbar_medial	ventral	201007_F02_chx10	120um	217		1	1	1	119	305	1	18.243	234	21.6243	1	newly_active	1	16.8502	first_response	True	retropontine_ventral	reliably_recruited	1.33494
184	1	contra	bulbar_medial	ventral	201007_F02_chx10	120um	217		1	1	1	119	305	2	66.7616	234	21.6243	1	already_active	1	16.8502	second_response	True	retropontine_ventral	reliably_recruited	1.33494
184	2	contra	bulbar_medial	ventral	201007_F02_chx10	120um	217		1	1	1	119	305	3	20.9843	234	21.6243	1	already_active	1	16.8502		True	retropontine_ventral	reliably_recruited	1.33494
184	3	contra	bulbar_medial	ventral	201007_F02_chx10	120um	217		1	1	1	119	305	4	28.635	234	21.6243	1	already_active	1	16.8502		True	retropontine_ventral	reliably_recruited	1.33494
184	4	contra	bulbar_medial	ventral	201007_F02_chx10	120um	217		1	1	1	119	305	5	21.6243	234	21.6243	1	already_active	1	16.8502		True	retropontine_ventral	reliably_recruited	1.33494
185	0	contra	bulbar_medial	ventral	201007_F02_chx10	120um	217		1	0	0	95	294	1		235	8.05691	1	not active	3	26.3872		True	retropontine_ventral	reliably_recruited	0.906168
185	1	contra	bulbar_medial	ventral	201007_F02_chx10	120um	217		1	1	0	95	294	2		235	8.05691	1	not active	3	26.3872		True	retropontine_ventral	reliably_recruited	0.906168
185	2	contra	bulbar_medial	ventral	201007_F02_chx10	120um	217		1	1	1	95	294	3	20.0435	235	8.05691	1	newly_active	3	26.3872	first_response	True	retropontine_ventral	reliably_recruited	0.906168
185	3	contra	bulbar_medial	ventral	201007_F02_chx10	120um	217		1	1	1	95	294	4	8.05691	235	8.05691	1	already_active	3	26.3872	second_response	True	retropontine_ventral	reliably_recruited	0.906168
185	4	contra	bulbar_medial	ventral	201007_F02_chx10	120um	217		1	1	1	95	294	5	3.9281	235	8.05691	1	already_active	3	26.3872		True	retropontine_ventral	reliably_recruited	0.906168
188	0	contra	pontine	ventral	201007_F02_chx10	120um	217		0	0	1	81	285	1	6.45149	236	5.14837	1	not_selected	not_selected			True	retropontine_ventral	recruited_not_selected	0.71167
188	1	contra	pontine	ventral	201007_F02_chx10	120um	217		0	1	1	81	285	2	6.74831	236	5.14837	1	not_selected	not_selected			True	retropontine_ventral	recruited_not_selected	0.71167
188	2	contra	pontine	ventral	201007_F02_chx10	120um	217		0	0	0	81	285	3		236	5.14837	1	not_selected	not_selected			True	retropontine_ventral	recruited_not_selected	0.71167
188	3	contra	pontine	ventral	201007_F02_chx10	120um	217		0	1	1	81	285	4	3.43031	236	5.14837	1	not_selected	not_selected			True	retropontine_ventral	recruited_not_selected	0.71167
188	4	contra	pontine	ventral	201007_F02_chx10	120um	217		0	1	1	81	285	5	3.84526	236	5.14837	1	not_selected	not_selected			True	retropontine_ventral	recruited_not_selected	0.71167
189	0	contra	bulbar_medial	ventral	201007_F02_chx10	120um	217		1	0	0	140	287	1		237	11.5769	1	not active	2	6.50097		True	retropontine_ventral	reliably_recruited	1.06359
189	1	contra	bulbar_medial	ventral	201007_F02_chx10	120um	217		1	1	1	140	287	2	12.3267	237	11.5769	1	newly_active	2	6.50097	first_response	True	retropontine_ventral	reliably_recruited	1.06359
189	2	contra	bulbar_medial	ventral	201007_F02_chx10	120um	217		1	1	1	140	287	3	19.4272	237	11.5769	1	already_active	2	6.50097	second_response	True	retropontine_ventral	reliably_recruited	1.06359
189	3	contra	bulbar_medial	ventral	201007_F02_chx10	120um	217		1	1	1	140	287	4	10.8272	237	11.5769	1	already_active	2	6.50097		True	retropontine_ventral	reliably_recruited	1.06359
189	4	contra	bulbar_medial	ventral	201007_F02_chx10	120um	217		1	1	1	140	287	5	6.81147	237	11.5769	1	already_active	2	6.50097		True	retropontine_ventral	reliably_recruited	1.06359
194	0	contra	pontine	ventral	201007_F02_chx10	120um	217		0	0	0	63	284	1		238	6.08706	1	not_selected	not_selected			True	retropontine_ventral	recruited_not_selected	0.784407
194	1	contra	pontine	ventral	201007_F02_chx10	120um	217		0	1	1	63	284	2	19.691	238	6.08706	1	not_selected	not_selected			True	retropontine_ventral	recruited_not_selected	0.784407
194	2	contra	pontine	ventral	201007_F02_chx10	120um	217		0	0	0	63	284	3		238	6.08706	1	not_selected	not_selected			True	retropontine_ventral	recruited_not_selected	0.784407
194	3	contra	pontine	ventral	201007_F02_chx10	120um	217		0	1	1	63	284	4	5.85241	238	6.08706	1	not_selected	not_selected			True	retropontine_ventral	recruited_not_selected	0.784407
194	4	contra	pontine	ventral	201007_F02_chx10	120um	217		0	1	1	63	284	5	6.08706	238	6.08706	1	not_selected	not_selected			True	retropontine_ventral	recruited_not_selected	0.784407
210	0	contra	pontine	ventral	201007_F02_chx10	120um	217		1	0	0	90	303	1		239	10.6629	1	not active	2	17.1483		True	retropontine_ventral	reliably_recruited	1.02788
210	1	contra	pontine	ventral	201007_F02_chx10	120um	217		1	1	1	90	303	2	15.9963	239	10.6629	1	newly_active	2	17.1483	first_response	True	retropontine_ventral	reliably_recruited	1.02788
210	2	contra	pontine	ventral	201007_F02_chx10	120um	217		1	1	1	90	303	3	4.00184	239	10.6629	1	already_active	2	17.1483	second_response	True	retropontine_ventral	reliably_recruited	1.02788
210	3	contra	pontine	ventral	201007_F02_chx10	120um	217		1	1	1	90	303	4	8.82708	239	10.6629	1	already_active	2	17.1483		True	retropontine_ventral	reliably_recruited	1.02788
210	4	contra	pontine	ventral	201007_F02_chx10	120um	217		1	1	1	90	303	5	12.4987	239	10.6629	1	already_active	2	17.1483		True	retropontine_ventral	reliably_recruited	1.02788
242	0	contra	pontine	ventral	201007_F02_chx10	120um	217		1	0	0	69	300	1		240	6.75117	1	not active	2	11.6986		True	retropontine_ventral	reliably_recruited	0.829379
242	1	contra	pontine	ventral	201007_F02_chx10	120um	217		1	1	1	69	300	2	13.7793	240	6.75117	1	newly_active	2	11.6986	first_response	True	retropontine_ventral	reliably_recruited	0.829379
242	2	contra	pontine	ventral	201007_F02_chx10	120um	217		1	1	1	69	300	3	8.06128	240	6.75117	1	already_active	2	11.6986	second_response	True	retropontine_ventral	reliably_recruited	0.829379
242	3	contra	pontine	ventral	201007_F02_chx10	120um	217		1	1	1	69	300	4	5.20396	240	6.75117	1	already_active	2	11.6986		True	retropontine_ventral	reliably_recruited	0.829379
242	4	contra	pontine	ventral	201007_F02_chx10	120um	217		1	1	1	69	300	5	5.44106	240	6.75117	1	already_active	2	11.6986		True	retropontine_ventral	reliably_recruited	0.829379
370	0	ipsi	bulbar_medial	ventral	201007_F02_chx10	120um	217		0	1	1	130	240	1	6.81584	241	7.19147	1	not_selected	not_selected			True	retropontine_ventral	recruited_not_selected	0.856818
370	1	ipsi	bulbar_medial	ventral	201007_F02_chx10	120um	217		0	0	0	130	240	2		241	7.19147	1	not_selected	not_selected			True	retropontine_ventral	recruited_not_selected	0.856818
370	2	ipsi	bulbar_medial	ventral	201007_F02_chx10	120um	217		0	1	0	130	240	3		241	7.19147	1	not_selected	not_selected			True	retropontine_ventral	recruited_not_selected	0.856818
370	3	ipsi	bulbar_medial	ventral	201007_F02_chx10	120um	217		0	0	0	130	240	4		241	7.19147	1	not_selected	not_selected			True	retropontine_ventral	recruited_not_selected	0.856818
370	4	ipsi	bulbar_medial	ventral	201007_F02_chx10	120um	217		0	1	1	130	240	5	7.5671	241	7.19147	1	not_selected	not_selected			True	retropontine_ventral	recruited_not_selected	0.856818
371	0	ipsi	bulbar_medial	ventral	201007_F02_chx10	120um	217		0	1	1	133.5	227	1	11.1601	242	9.7582	1	not_selected	not_selected			True	retropontine_ventral	recruited_not_selected	0.98937
371	1	ipsi	bulbar_medial	ventral	201007_F02_chx10	120um	217		0	0	0	133.5	227	2		242	9.7582	1	not_selected	not_selected			True	retropontine_ventral	recruited_not_selected	0.98937
371	2	ipsi	bulbar_medial	ventral	201007_F02_chx10	120um	217		0	0	0	133.5	227	3		242	9.7582	1	not_selected	not_selected			True	retropontine_ventral	recruited_not_selected	0.98937
371	3	ipsi	bulbar_medial	ventral	201007_F02_chx10	120um	217		0	0	0	133.5	227	4		242	9.7582	1	not_selected	not_selected			True	retropontine_ventral	recruited_not_selected	0.98937
371	4	ipsi	bulbar_medial	ventral	201007_F02_chx10	120um	217		0	1	1	133.5	227	5	8.35629	242	9.7582	1	not_selected	not_selected			True	retropontine_ventral	recruited_not_selected	0.98937
372	0	contra	bulbar_medial	ventral	201007_F02_chx10	120um	217		1	1	1	109	301	1	7.93655	243	7.93655	1	newly_active	1	7.08685	first_response	True	retropontine_ventral	reliably_recruited	0.899632
372	1	contra	bulbar_medial	ventral	201007_F02_chx10	120um	217		1	1	1	109	301	2	37.8972	243	7.93655	1	already_active	1	7.08685	second_response	True	retropontine_ventral	reliably_recruited	0.899632
372	2	contra	bulbar_medial	ventral	201007_F02_chx10	120um	217		1	1	1	109	301	3	5.71228	243	7.93655	1	already_active	1	7.08685		True	retropontine_ventral	reliably_recruited	0.899632
372	3	contra	bulbar_medial	ventral	201007_F02_chx10	120um	217		1	1	1	109	301	4	11.3862	243	7.93655	1	already_active	1	7.08685		True	retropontine_ventral	reliably_recruited	0.899632
372	4	contra	bulbar_medial	ventral	201007_F02_chx10	120um	217		1	1	1	109	301	5	5.02238	243	7.93655	1	already_active	1	7.08685		True	retropontine_ventral	reliably_recruited	0.899632
391	0	contra	pontine	ventral	201007_F02_chx10	120um	217		1	1	1	79	290	1	13.3998	225	8.54062	1	newly_active	1	5.54787	first_response	True	retropontine_ventral	reliably_recruited	0.93149
391	1	contra	pontine	ventral	201007_F02_chx10	120um	217		1	1	1	79	290	2	13.5796	225	8.54062	1	already_active	1	5.54787	second_response	True	retropontine_ventral	reliably_recruited	0.93149
391	2	contra	pontine	ventral	201007_F02_chx10	120um	217		1	1	1	79	290	3	5.1997	225	8.54062	1	already_active	1	5.54787		True	retropontine_ventral	reliably_recruited	0.93149
391	3	contra	pontine	ventral	201007_F02_chx10	120um	217		1	1	1	79	290	4	4.75103	225	8.54062	1	already_active	1	5.54787		True	retropontine_ventral	reliably_recruited	0.93149
391	4	contra	pontine	ventral	201007_F02_chx10	120um	217		1	1	1	79	290	5	8.54062	225	8.54062	1	already_active	1	5.54787		True	retropontine_ventral	reliably_recruited	0.93149
0	0	contra	bulbar_medial	ventral	201007_F02_chx10	160um	189		1	1	0	106	313	1		244	13.4688	1	not active	2	24.4825		True	retropontine_ventral	reliably_recruited	1.12933
0	1	contra	bulbar_medial	ventral	201007_F02_chx10	160um	189		1	1	1	106	313	2	12.8976	244	13.4688	1	newly_active	2	24.4825	first_response	True	retropontine_ventral	reliably_recruited	1.12933
0	2	contra	bulbar_medial	ventral	201007_F02_chx10	160um	189		1	1	1	106	313	3	16.2418	244	13.4688	1	already_active	2	24.4825	second_response	True	retropontine_ventral	reliably_recruited	1.12933
0	3	contra	bulbar_medial	ventral	201007_F02_chx10	160um	189		1	1	1	106	313	4	13.0453	244	13.4688	1	already_active	2	24.4825		True	retropontine_ventral	reliably_recruited	1.12933
0	4	contra	bulbar_medial	ventral	201007_F02_chx10	160um	189		1	1	1	106	313	5	13.8922	244	13.4688	1	already_active	2	24.4825		True	retropontine_ventral	reliably_recruited	1.12933
1	0	contra	bulbar_medial	ventral	201007_F02_chx10	160um	189		1	1	1	150	327	1	7.47458	245	21.5836	1	newly_active	1	16.9908	first_response	True	medulla	reliably_recruited	1.33412
1	1	contra	bulbar_medial	ventral	201007_F02_chx10	160um	189		1	1	1	150	327	2	13.2722	245	21.5836	1	already_active	1	16.9908	second_response	True	medulla	reliably_recruited	1.33412
1	2	contra	bulbar_medial	ventral	201007_F02_chx10	160um	189		1	1	1	150	327	3	32.1444	245	21.5836	1	already_active	1	16.9908		True	medulla	reliably_recruited	1.33412
1	3	contra	bulbar_medial	ventral	201007_F02_chx10	160um	189		1	1	1	150	327	4	22.1919	245	21.5836	1	already_active	1	16.9908		True	medulla	reliably_recruited	1.33412
1	4	contra	bulbar_medial	ventral	201007_F02_chx10	160um	189		1	1	1	150	327	5	21.5836	245	21.5836	1	already_active	1	16.9908		True	medulla	reliably_recruited	1.33412
2	0	ipsi	bulbar_medial	ventral	201007_F02_chx10	160um	189		0	1	1	149	220	1	16.9829	246	22.6142	1	not_selected	not_selected			True	medulla	recruited_not_selected	1.35438
2	1	ipsi	bulbar_medial	ventral	201007_F02_chx10	160um	189		0	1	1	149	220	2	28.2455	246	22.6142	1	not_selected	not_selected			True	medulla	recruited_not_selected	1.35438
2	2	ipsi	bulbar_medial	ventral	201007_F02_chx10	160um	189		0	0	0	149	220	3		246	22.6142	1	not_selected	not_selected			True	medulla	recruited_not_selected	1.35438
2	3	ipsi	bulbar_medial	ventral	201007_F02_chx10	160um	189		0	1	0	149	220	4		246	22.6142	1	not_selected	not_selected			True	medulla	recruited_not_selected	1.35438
2	4	ipsi	bulbar_medial	ventral	201007_F02_chx10	160um	189		0	1	0	149	220	5		246	22.6142	1	not_selected	not_selected			True	medulla	recruited_not_selected	1.35438
3	0	ipsi	bulbar_medial	ventral	201007_F02_chx10	160um	189		0	1	1	143	193.5	1	10.6003	247	8.68022	1	not_selected	not_selected			True	retropontine_ventral	recruited_not_selected	0.938531
3	1	ipsi	bulbar_medial	ventral	201007_F02_chx10	160um	189		0	1	1	143	193.5	2	6.76018	247	8.68022	1	not_selected	not_selected			True	retropontine_ventral	recruited_not_selected	0.938531
3	2	ipsi	bulbar_medial	ventral	201007_F02_chx10	160um	189		0	0	0	143	193.5	3		247	8.68022	1	not_selected	not_selected			True	retropontine_ventral	recruited_not_selected	0.938531
3	3	ipsi	bulbar_medial	ventral	201007_F02_chx10	160um	189		0	1	0	143	193.5	4		247	8.68022	1	not_selected	not_selected			True	retropontine_ventral	recruited_not_selected	0.938531
3	4	ipsi	bulbar_medial	ventral	201007_F02_chx10	160um	189		0	1	0	143	193.5	5		247	8.68022	1	not_selected	not_selected			True	retropontine_ventral	recruited_not_selected	0.938531
4	0	ipsi	bulbar_medial	ventral	201007_F02_chx10	160um	189		0	1	1	98	225	1	5.89026	248	12.3122	1	not_selected	not_selected			True	retropontine_ventral	recruited_not_selected	1.09034
4	1	ipsi	bulbar_medial	ventral	201007_F02_chx10	160um	189		0	1	1	98	225	2	18.7341	248	12.3122	1	not_selected	not_selected			True	retropontine_ventral	recruited_not_selected	1.09034
4	2	ipsi	bulbar_medial	ventral	201007_F02_chx10	160um	189		0	0	0	98	225	3		248	12.3122	1	not_selected	not_selected			True	retropontine_ventral	recruited_not_selected	1.09034
4	3	ipsi	bulbar_medial	ventral	201007_F02_chx10	160um	189		0	1	0	98	225	4		248	12.3122	1	not_selected	not_selected			True	retropontine_ventral	recruited_not_selected	1.09034
4	4	ipsi	bulbar_medial	ventral	201007_F02_chx10	160um	189		0	1	0	98	225	5		248	12.3122	1	not_selected	not_selected			True	retropontine_ventral	recruited_not_selected	1.09034
5	0	ipsi	pontine	ventral	201007_F02_chx10	160um	189		0	1	1	4	232.5	1	16.6561	249	5.0128	1	not_selected	not_selected			True	pontine_ventral	recruited_not_selected	0.70008
5	1	ipsi	pontine	ventral	201007_F02_chx10	160um	189		0	1	0	4	232.5	2		249	5.0128	1	not_selected	not_selected			True	pontine_ventral	recruited_not_selected	0.70008
5	2	ipsi	pontine	ventral	201007_F02_chx10	160um	189		0	1	1	4	232.5	3	6.0819	249	5.0128	1	not_selected	not_selected			True	pontine_ventral	recruited_not_selected	0.70008
5	3	ipsi	pontine	ventral	201007_F02_chx10	160um	189		0	1	1	4	232.5	4	2.48853	249	5.0128	1	not_selected	not_selected			True	pontine_ventral	recruited_not_selected	0.70008
5	4	ipsi	pontine	ventral	201007_F02_chx10	160um	189		0	1	1	4	232.5	5	3.94371	249	5.0128	1	not_selected	not_selected			True	pontine_ventral	recruited_not_selected	0.70008
6	0	contra	pontine	ventral	201007_F02_chx10	160um	189		1	1	0	33	296	1		250	18.8814	1	not active	2	58.5732		True	pontine_ventral	reliably_recruited	1.27603
6	1	contra	pontine	ventral	201007_F02_chx10	160um	189		1	1	1	33	296	2	60.8339	250	18.8814	1	newly_active	2	58.5732	first_response	True	pontine_ventral	reliably_recruited	1.27603
6	2	contra	pontine	ventral	201007_F02_chx10	160um	189		1	1	1	33	296	3	17.1708	250	18.8814	1	already_active	2	58.5732	second_response	True	pontine_ventral	reliably_recruited	1.27603
6	3	contra	pontine	ventral	201007_F02_chx10	160um	189		1	1	1	33	296	4	20.5921	250	18.8814	1	already_active	2	58.5732		True	pontine_ventral	reliably_recruited	1.27603
6	4	contra	pontine	ventral	201007_F02_chx10	160um	189		1	1	1	33	296	5	10.3289	250	18.8814	1	already_active	2	58.5732		True	pontine_ventral	reliably_recruited	1.27603
8	0	contra	pontine	ventral	201007_F02_chx10	160um	189		1	1	0	6	295	1		251	9.52008	1	not active	2	28.4782		True	pontine_ventral	reliably_recruited	0.97864
8	1	contra	pontine	ventral	201007_F02_chx10	160um	189		1	1	1	6	295	2	30.0468	251	9.52008	1	newly_active	2	28.4782	first_response	True	pontine_ventral	reliably_recruited	0.97864
8	2	contra	pontine	ventral	201007_F02_chx10	160um	189		1	1	1	6	295	3	8.72554	251	9.52008	1	already_active	2	28.4782	second_response	True	pontine_ventral	reliably_recruited	0.97864
8	3	contra	pontine	ventral	201007_F02_chx10	160um	189		1	1	1	6	295	4	10.3146	251	9.52008	1	already_active	2	28.4782		True	pontine_ventral	reliably_recruited	0.97864
8	4	contra	pontine	ventral	201007_F02_chx10	160um	189		1	1	1	6	295	5	3.17304	251	9.52008	1	already_active	2	28.4782		True	pontine_ventral	reliably_recruited	0.97864
9	0	contra	pontine	ventral	201007_F02_chx10	160um	189		1	1	1	56	295	1	2.30815	252	28.4879	1	newly_active	1	6.73268	first_response	True	retropontine_ventral	reliably_recruited	1.45466
9	1	contra	pontine	ventral	201007_F02_chx10	160um	189		1	1	1	56	295	2	43.0211	252	28.4879	1	already_active	1	6.73268	second_response	True	retropontine_ventral	reliably_recruited	1.45466
9	2	contra	pontine	ventral	201007_F02_chx10	160um	189		1	1	1	56	295	3	18.12	252	28.4879	1	already_active	1	6.73268		True	retropontine_ventral	reliably_recruited	1.45466
9	3	contra	pontine	ventral	201007_F02_chx10	160um	189		1	1	1	56	295	4	28.4879	252	28.4879	1	already_active	1	6.73268		True	retropontine_ventral	reliably_recruited	1.45466
9	4	contra	pontine	ventral	201007_F02_chx10	160um	189		1	1	1	56	295	5	29.8207	252	28.4879	1	already_active	1	6.73268		True	retropontine_ventral	reliably_recruited	1.45466
10	0	ipsi	pontine	ventral	201007_F02_chx10	160um	189		1	1	1	77	237	1	26.6002	253	9.10647	1	newly_active	1	29.6396	first_response	True	retropontine_ventral	reliably_recruited	0.95935
10	1	ipsi	pontine	ventral	201007_F02_chx10	160um	189		1	1	1	77	237	2	9.10647	253	9.10647	1	already_active	1	29.6396	second_response	True	retropontine_ventral	reliably_recruited	0.95935
10	2	ipsi	pontine	ventral	201007_F02_chx10	160um	189		1	1	1	77	237	3	10.8876	253	9.10647	1	already_active	1	29.6396		True	retropontine_ventral	reliably_recruited	0.95935
10	3	ipsi	pontine	ventral	201007_F02_chx10	160um	189		1	1	1	77	237	4	4.75211	253	9.10647	1	already_active	1	29.6396		True	retropontine_ventral	reliably_recruited	0.95935
10	4	ipsi	pontine	ventral	201007_F02_chx10	160um	189		1	1	1	77	237	5	4.48362	253	9.10647	1	already_active	1	29.6396		True	retropontine_ventral	reliably_recruited	0.95935
11	0	ipsi	pontine	ventral	201007_F02_chx10	160um	189		0	1	1	43	242	1	12.5286	254	5.77401	1	not_selected	not_selected			True	pontine_ventral	recruited_not_selected	0.761477
11	1	ipsi	pontine	ventral	201007_F02_chx10	160um	189		0	1	0	43	242	2		254	5.77401	1	not_selected	not_selected			True	pontine_ventral	recruited_not_selected	0.761477
11	2	ipsi	pontine	ventral	201007_F02_chx10	160um	189		0	1	1	43	242	3	5.55574	254	5.77401	1	not_selected	not_selected			True	pontine_ventral	recruited_not_selected	0.761477
11	3	ipsi	pontine	ventral	201007_F02_chx10	160um	189		0	1	1	43	242	4	4.09784	254	5.77401	1	not_selected	not_selected			True	pontine_ventral	recruited_not_selected	0.761477
11	4	ipsi	pontine	ventral	201007_F02_chx10	160um	189		0	1	1	43	242	5	5.99227	254	5.77401	1	not_selected	not_selected			True	pontine_ventral	recruited_not_selected	0.761477
15	0	contra	pontine	ventral	201007_F02_chx10	160um	189		1	1	0	80	292	1		255	12.5534	1	not active	2	26.958		True	retropontine_ventral	reliably_recruited	1.09876
15	1	contra	pontine	ventral	201007_F02_chx10	160um	189		1	1	1	80	292	2	41.6394	255	12.5534	1	newly_active	2	26.958	first_response	True	retropontine_ventral	reliably_recruited	1.09876
15	2	contra	pontine	ventral	201007_F02_chx10	160um	189		1	1	1	80	292	3	5.11503	255	12.5534	1	already_active	2	26.958	second_response	True	retropontine_ventral	reliably_recruited	1.09876
15	3	contra	pontine	ventral	201007_F02_chx10	160um	189		1	1	1	80	292	4	18.3232	255	12.5534	1	already_active	2	26.958		True	retropontine_ventral	reliably_recruited	1.09876
15	4	contra	pontine	ventral	201007_F02_chx10	160um	189		1	1	1	80	292	5	6.78356	255	12.5534	1	already_active	2	26.958		True	retropontine_ventral	reliably_recruited	1.09876
16	0	contra	bulbar_medial	ventral	201007_F02_chx10	160um	189		1	1	1	151	304	1	13.0098	256	7.88028	1	newly_active	1	6.38596	first_response	True	medulla	reliably_recruited	0.896542
16	1	contra	bulbar_medial	ventral	201007_F02_chx10	160um	189		1	1	1	151	304	2	12.7536	256	7.88028	1	already_active	1	6.38596	second_response	True	medulla	reliably_recruited	0.896542
16	2	contra	bulbar_medial	ventral	201007_F02_chx10	160um	189		1	1	1	151	304	3	7.88028	256	7.88028	1	already_active	1	6.38596		True	medulla	reliably_recruited	0.896542
16	3	contra	bulbar_medial	ventral	201007_F02_chx10	160um	189		1	1	1	151	304	4	6.73069	256	7.88028	1	already_active	1	6.38596		True	medulla	reliably_recruited	0.896542
16	4	contra	bulbar_medial	ventral	201007_F02_chx10	160um	189		1	1	1	151	304	5	2.90131	256	7.88028	1	already_active	1	6.38596		True	medulla	reliably_recruited	0.896542
17	0	contra	bulbar_medial	ventral	201007_F02_chx10	160um	189		1	1	0	129	314	1		257	10.2358	1	not active	2	25.734		True	retropontine_ventral	reliably_recruited	1.01012
17	1	contra	bulbar_medial	ventral	201007_F02_chx10	160um	189		1	1	1	129	314	2	39.3241	257	10.2358	1	newly_active	2	25.734	first_response	True	retropontine_ventral	reliably_recruited	1.01012
17	2	contra	bulbar_medial	ventral	201007_F02_chx10	160um	189		1	1	1	129	314	3	5.38331	257	10.2358	1	already_active	2	25.734	second_response	True	retropontine_ventral	reliably_recruited	1.01012
17	3	contra	bulbar_medial	ventral	201007_F02_chx10	160um	189		1	1	1	129	314	4	12.7556	257	10.2358	1	already_active	2	25.734		True	retropontine_ventral	reliably_recruited	1.01012
17	4	contra	bulbar_medial	ventral	201007_F02_chx10	160um	189		1	1	1	129	314	5	7.71606	257	10.2358	1	already_active	2	25.734		True	retropontine_ventral	reliably_recruited	1.01012
18	0	contra	bulbar_medial	ventral	201007_F02_chx10	160um	189		1	1	0	109	300	1		258	5.30405	1	not active	2	3.89823		True	retropontine_ventral	reliably_recruited	0.724608
18	1	contra	bulbar_medial	ventral	201007_F02_chx10	160um	189		1	1	1	109	300	2	2.71839	258	5.30405	1	newly_active	2	3.89823	first_response	True	retropontine_ventral	reliably_recruited	0.724608
18	2	contra	bulbar_medial	ventral	201007_F02_chx10	160um	189		1	1	1	109	300	3	12.9125	258	5.30405	1	already_active	2	3.89823	second_response	True	retropontine_ventral	reliably_recruited	0.724608
18	3	contra	bulbar_medial	ventral	201007_F02_chx10	160um	189		1	1	1	109	300	4	5.34657	258	5.30405	1	already_active	2	3.89823		True	retropontine_ventral	reliably_recruited	0.724608
18	4	contra	bulbar_medial	ventral	201007_F02_chx10	160um	189		1	1	1	109	300	5	5.26153	258	5.30405	1	already_active	2	3.89823		True	retropontine_ventral	reliably_recruited	0.724608
20	0	ipsi	pontine	ventral	201007_F02_chx10	160um	189		1	1	1	53	243	1	28.3971	259	22.7521	1	newly_active	1	28.5363	first_response	True	retropontine_ventral	reliably_recruited	1.35702
20	1	ipsi	pontine	ventral	201007_F02_chx10	160um	189		1	1	1	53	243	2	8.51511	259	22.7521	1	already_active	1	28.5363	second_response	True	retropontine_ventral	reliably_recruited	1.35702
20	2	ipsi	pontine	ventral	201007_F02_chx10	160um	189		1	1	1	53	243	3	24.7409	259	22.7521	1	already_active	1	28.5363		True	retropontine_ventral	reliably_recruited	1.35702
20	3	ipsi	pontine	ventral	201007_F02_chx10	160um	189		1	1	1	53	243	4	18.4958	259	22.7521	1	already_active	1	28.5363		True	retropontine_ventral	reliably_recruited	1.35702
20	4	ipsi	pontine	ventral	201007_F02_chx10	160um	189		1	1	1	53	243	5	22.7521	259	22.7521	1	already_active	1	28.5363		True	retropontine_ventral	reliably_recruited	1.35702
21	0	ipsi	pontine	ventral	201007_F02_chx10	160um	189		0	1	1	30	227	1	26.3285	260	9.97237	1	not_selected	not_selected			True	pontine_ventral	recruited_not_selected	0.998798
21	1	ipsi	pontine	ventral	201007_F02_chx10	160um	189		0	1	0	30	227	2		260	9.97237	1	not_selected	not_selected			True	pontine_ventral	recruited_not_selected	0.998798
21	2	ipsi	pontine	ventral	201007_F02_chx10	160um	189		0	1	1	30	227	3	10.2052	260	9.97237	1	not_selected	not_selected			True	pontine_ventral	recruited_not_selected	0.998798
21	3	ipsi	pontine	ventral	201007_F02_chx10	160um	189		0	1	1	30	227	4	7.94194	260	9.97237	1	not_selected	not_selected			True	pontine_ventral	recruited_not_selected	0.998798
21	4	ipsi	pontine	ventral	201007_F02_chx10	160um	189		0	1	1	30	227	5	9.73953	260	9.97237	1	not_selected	not_selected			True	pontine_ventral	recruited_not_selected	0.998798
24	0	contra	pontine	ventral	201007_F02_chx10	160um	189		1	1	0	44	284	1		261	5.33342	1	not active	2	21.5168		True	pontine_ventral	reliably_recruited	0.727006
24	1	contra	pontine	ventral	201007_F02_chx10	160um	189		1	1	1	44	284	2	19.2129	261	5.33342	1	newly_active	2	21.5168	first_response	True	pontine_ventral	reliably_recruited	0.727006
24	2	contra	pontine	ventral	201007_F02_chx10	160um	189		1	1	1	44	284	3	6.14297	261	5.33342	1	already_active	2	21.5168	second_response	True	pontine_ventral	reliably_recruited	0.727006
24	3	contra	pontine	ventral	201007_F02_chx10	160um	189		1	1	1	44	284	4	4.52388	261	5.33342	1	already_active	2	21.5168		True	pontine_ventral	reliably_recruited	0.727006
24	4	contra	pontine	ventral	201007_F02_chx10	160um	189		1	1	1	44	284	5	4.00651	261	5.33342	1	already_active	2	21.5168		True	pontine_ventral	reliably_recruited	0.727006
29	0	ipsi	bulbar_medial	ventral	201007_F02_chx10	160um	189		1	1	1	127	202	1	36.2953	262	6.35137	1	newly_active	1	25.0812	first_response	True	retropontine_ventral	reliably_recruited	0.802868
29	1	ipsi	bulbar_medial	ventral	201007_F02_chx10	160um	189		1	1	1	127	202	2	2.73953	262	6.35137	1	already_active	1	25.0812	second_response	True	retropontine_ventral	reliably_recruited	0.802868
29	2	ipsi	bulbar_medial	ventral	201007_F02_chx10	160um	189		1	1	1	127	202	3	11.7938	262	6.35137	1	already_active	1	25.0812		True	retropontine_ventral	reliably_recruited	0.802868
29	3	ipsi	bulbar_medial	ventral	201007_F02_chx10	160um	189		1	1	1	127	202	4	5.51443	262	6.35137	1	already_active	1	25.0812		True	retropontine_ventral	reliably_recruited	0.802868
29	4	ipsi	bulbar_medial	ventral	201007_F02_chx10	160um	189		1	1	1	127	202	5	6.35137	262	6.35137	1	already_active	1	25.0812		True	retropontine_ventral	reliably_recruited	0.802868
0	1	contra	bulbar_medial	dorsal	201118_F01_chx10	70um	284		1	1	0	211	288	1		263	5.64252	1	not active	3	4.52987		True	medulla	reliably_recruited	0.751473
0	3	contra	bulbar_medial	dorsal	201118_F01_chx10	70um	284		1	1	0	211	288	2		263	5.64252	1	not active	3	4.52987		True	medulla	reliably_recruited	0.751473
0	5	contra	bulbar_medial	dorsal	201118_F01_chx10	70um	284		1	1	1	211	288	3	5.64252	263	5.64252	1	newly_active	3	4.52987	first_response	True	medulla	reliably_recruited	0.751473
0	6	contra	bulbar_medial	dorsal	201118_F01_chx10	70um	284		1	1	1	211	288	4	9.74604	263	5.64252	1	already_active	3	4.52987	second_response	True	medulla	reliably_recruited	0.751473
0	7	contra	bulbar_medial	dorsal	201118_F01_chx10	70um	284		1	1	1	211	288	5	3.56484	263	5.64252	1	already_active	3	4.52987		True	medulla	reliably_recruited	0.751473
5	1	ipsi	bulbar_lateral	dorsal	201118_F01_chx10	70um	284	cluster2	1	0	0	417	225	1		264	148.287	1	not active	2	112.67		True	medullar_lateral	reliably_recruited	2.1711
5	3	ipsi	bulbar_lateral	dorsal	201118_F01_chx10	70um	284	cluster2	1	1	1	417	225	2	160.393	264	148.287	1	newly_active	2	112.67	first_response	True	medullar_lateral	reliably_recruited	2.1711
5	5	ipsi	bulbar_lateral	dorsal	201118_F01_chx10	70um	284	cluster2	1	1	1	417	225	3	192.112	264	148.287	1	already_active	2	112.67	second_response	True	medullar_lateral	reliably_recruited	2.1711
5	6	ipsi	bulbar_lateral	dorsal	201118_F01_chx10	70um	284	cluster2	1	1	1	417	225	4	87.1415	264	148.287	1	already_active	2	112.67		True	medullar_lateral	reliably_recruited	2.1711
5	7	ipsi	bulbar_lateral	dorsal	201118_F01_chx10	70um	284	cluster2	1	1	1	417	225	5	136.18	264	148.287	1	already_active	2	112.67		True	medullar_lateral	reliably_recruited	2.1711
8	1	ipsi	bulbar_medial	dorsal	201118_F01_chx10	70um	284	cluster2	1	1	0	111	231	1		266	12.6556	1	not active	2	10.8675		True	retropontine_dorsal	reliably_recruited	1.10228
8	3	ipsi	bulbar_medial	dorsal	201118_F01_chx10	70um	284	cluster2	1	1	1	111	231	2		266	12.6556	1	newly_active	2	10.8675	first_response	True	retropontine_dorsal	reliably_recruited	1.10228
8	5	ipsi	bulbar_medial	dorsal	201118_F01_chx10	70um	284	cluster2	1	1	1	111	231	3	12.5994	266	12.6556	1	already_active	2	10.8675	second_response	True	retropontine_dorsal	reliably_recruited	1.10228
8	6	ipsi	bulbar_medial	dorsal	201118_F01_chx10	70um	284	cluster2	1	1	1	111	231	4	26.2771	266	12.6556	1	already_active	2	10.8675		True	retropontine_dorsal	reliably_recruited	1.10228
8	7	ipsi	bulbar_medial	dorsal	201118_F01_chx10	70um	284	cluster2	1	1	1	111	231	5	12.6556	266	12.6556	1	already_active	2	10.8675		True	retropontine_dorsal	reliably_recruited	1.10228
9	1	ipsi	pontine	dorsal	201118_F01_chx10	70um	284		0	1	0	48	246	1		267	29.1164	1	not_selected	not_selected			True	pontine_dorsal	recruited_not_selected	1.46414
9	3	ipsi	pontine	dorsal	201118_F01_chx10	70um	284		0	1	0	48	246	2		267	29.1164	1	not_selected	not_selected			True	pontine_dorsal	recruited_not_selected	1.46414
9	5	ipsi	pontine	dorsal	201118_F01_chx10	70um	284		0	1	1	48	246	3	29.1164	267	29.1164	1	not_selected	not_selected			True	pontine_dorsal	recruited_not_selected	1.46414
9	6	ipsi	pontine	dorsal	201118_F01_chx10	70um	284		0	1	0	48	246	4		267	29.1164	1	not_selected	not_selected			True	pontine_dorsal	recruited_not_selected	1.46414
9	7	ipsi	pontine	dorsal	201118_F01_chx10	70um	284		0	1	0	48	246	5		267	29.1164	1	not_selected	not_selected			True	pontine_dorsal	recruited_not_selected	1.46414
10	1	ipsi	pontine	dorsal	201118_F01_chx10	70um	284		0	1	0	62	247	1		268	18.645	1	not_selected	not_selected			True	retropontine_dorsal	recruited_not_selected	1.27056
10	3	ipsi	pontine	dorsal	201118_F01_chx10	70um	284		0	1	1	62	247	2		268	18.645	1	not_selected	not_selected			True	retropontine_dorsal	recruited_not_selected	1.27056
10	5	ipsi	pontine	dorsal	201118_F01_chx10	70um	284		0	1	1	62	247	3		268	18.645	1	not_selected	not_selected			True	retropontine_dorsal	recruited_not_selected	1.27056
10	6	ipsi	pontine	dorsal	201118_F01_chx10	70um	284		0	1	0	62	247	4		268	18.645	1	not_selected	not_selected			True	retropontine_dorsal	recruited_not_selected	1.27056
10	7	ipsi	pontine	dorsal	201118_F01_chx10	70um	284		0	1	1	62	247	5	18.645	268	18.645	1	not_selected	not_selected			True	retropontine_dorsal	recruited_not_selected	1.27056
13	1	contra	bulbar_lateral	dorsal	201118_F01_chx10	70um	284	cluster2	0	1	1	422	305	1		271	74.4643	1	not_selected	not_selected			True	medullar_lateral	recruited_not_selected	1.87195
13	3	contra	bulbar_lateral	dorsal	201118_F01_chx10	70um	284	cluster2	0	1	0	422	305	2		271	74.4643	1	not_selected	not_selected			True	medullar_lateral	recruited_not_selected	1.87195
13	5	contra	bulbar_lateral	dorsal	201118_F01_chx10	70um	284	cluster2	0	1	1	422	305	3	45.644	271	74.4643	1	not_selected	not_selected			True	medullar_lateral	recruited_not_selected	1.87195
13	6	contra	bulbar_lateral	dorsal	201118_F01_chx10	70um	284	cluster2	0	1	1	422	305	4	74.4643	271	74.4643	1	not_selected	not_selected			True	medullar_lateral	recruited_not_selected	1.87195
13	7	contra	bulbar_lateral	dorsal	201118_F01_chx10	70um	284	cluster2	0	1	1	422	305	5	283.912	271	74.4643	1	not_selected	not_selected			True	medullar_lateral	recruited_not_selected	1.87195
15	1	contra	spinal_cord	dorsal	201118_F01_chx10	70um	284	cluster2	1	0	0	515	288	1		273	66.8326	1	not active	2	20.5362		True	spinal_cord	reliably_recruited	1.82499
15	3	contra	spinal_cord	dorsal	201118_F01_chx10	70um	284	cluster2	1	1	1	515	288	2	68.2145	273	66.8326	1	newly_active	2	20.5362	first_response	True	spinal_cord	reliably_recruited	1.82499
15	5	contra	spinal_cord	dorsal	201118_F01_chx10	70um	284	cluster2	1	1	1	515	288	3	65.4506	273	66.8326	1	already_active	2	20.5362	second_response	True	spinal_cord	reliably_recruited	1.82499
15	6	contra	spinal_cord	dorsal	201118_F01_chx10	70um	284	cluster2	1	1	1	515	288	4	59.5986	273	66.8326	1	already_active	2	20.5362		True	spinal_cord	reliably_recruited	1.82499
15	7	contra	spinal_cord	dorsal	201118_F01_chx10	70um	284	cluster2	1	1	1	515	288	5	228.781	273	66.8326	1	already_active	2	20.5362		True	spinal_cord	reliably_recruited	1.82499
16	1	contra	bulbar_medial	dorsal	201118_F01_chx10	70um	284		1	1	1	408	293	1	137.316	274	137.316	1	newly_active	1	68.899	first_response	True	medulla	reliably_recruited	2.13772
16	3	contra	bulbar_medial	dorsal	201118_F01_chx10	70um	284		1	1	1	408	293	2		274	137.316	1	already_active	1	68.899	second_response	True	medulla	reliably_recruited	2.13772
16	5	contra	bulbar_medial	dorsal	201118_F01_chx10	70um	284		1	1	1	408	293	3		274	137.316	1	already_active	1	68.899		True	medulla	reliably_recruited	2.13772
16	6	contra	bulbar_medial	dorsal	201118_F01_chx10	70um	284		1	1	1	408	293	4		274	137.316	1	already_active	1	68.899		True	medulla	reliably_recruited	2.13772
16	7	contra	bulbar_medial	dorsal	201118_F01_chx10	70um	284		1	1	1	408	293	5		274	137.316	1	already_active	1	68.899		True	medulla	reliably_recruited	2.13772
17	1	ipsi	spinal_cord	dorsal	201118_F01_chx10	70um	284		0	1	1	503	257	1	55.1187	275	55.1187	1	not_selected	not_selected			True	spinal_cord	recruited_not_selected	1.7413
17	3	ipsi	spinal_cord	dorsal	201118_F01_chx10	70um	284		0	1	0	503	257	2		275	55.1187	1	not_selected	not_selected			True	spinal_cord	recruited_not_selected	1.7413
17	5	ipsi	spinal_cord	dorsal	201118_F01_chx10	70um	284		0	1	1	503	257	3		275	55.1187	1	not_selected	not_selected			True	spinal_cord	recruited_not_selected	1.7413
17	6	ipsi	spinal_cord	dorsal	201118_F01_chx10	70um	284		0	1	0	503	257	4		275	55.1187	1	not_selected	not_selected			True	spinal_cord	recruited_not_selected	1.7413
17	7	ipsi	spinal_cord	dorsal	201118_F01_chx10	70um	284		0	1	1	503	257	5		275	55.1187	1	not_selected	not_selected			True	spinal_cord	recruited_not_selected	1.7413
18	1	contra	bulbar_lateral	dorsal	201118_F01_chx10	70um	284		1	0	0	398	326	1		276	44.2486	1	not active	3	10.7729		True	medullar_lateral	reliably_recruited	1.6459
18	3	contra	bulbar_lateral	dorsal	201118_F01_chx10	70um	284		1	0	0	398	326	2		276	44.2486	1	not active	3	10.7729		True	medullar_lateral	reliably_recruited	1.6459
18	5	contra	bulbar_lateral	dorsal	201118_F01_chx10	70um	284		1	1	1	398	326	3		276	44.2486	1	newly_active	3	10.7729	first_response	True	medullar_lateral	reliably_recruited	1.6459
18	6	contra	bulbar_lateral	dorsal	201118_F01_chx10	70um	284		1	1	1	398	326	4	62.4323	276	44.2486	1	already_active	3	10.7729	second_response	True	medullar_lateral	reliably_recruited	1.6459
18	7	contra	bulbar_lateral	dorsal	201118_F01_chx10	70um	284		1	1	1	398	326	5	26.0649	276	44.2486	1	already_active	3	10.7729		True	medullar_lateral	reliably_recruited	1.6459
19	1	contra	spinal_cord	dorsal	201118_F01_chx10	70um	284		1	1	1	449	286	1	225.418	277	215.171	1	newly_active	1	90.484	first_response	True	spinal_cord	reliably_recruited	2.33278
19	3	contra	spinal_cord	dorsal	201118_F01_chx10	70um	284		1	1	1	449	286	2		277	215.171	1	already_active	1	90.484	second_response	True	spinal_cord	reliably_recruited	2.33278
19	5	contra	spinal_cord	dorsal	201118_F01_chx10	70um	284		1	1	1	449	286	3		277	215.171	1	already_active	1	90.484		True	spinal_cord	reliably_recruited	2.33278
19	6	contra	spinal_cord	dorsal	201118_F01_chx10	70um	284		1	1	1	449	286	4	204.923	277	215.171	1	already_active	1	90.484		True	spinal_cord	reliably_recruited	2.33278
19	7	contra	spinal_cord	dorsal	201118_F01_chx10	70um	284		1	1	1	449	286	5		277	215.171	1	already_active	1	90.484		True	spinal_cord	reliably_recruited	2.33278
20	1	ipsi	bulbar_lateral	dorsal	201118_F01_chx10	70um	284	cluster2	1	0	0	384.5	210	1		278	309.072	1	not active	2	251.942		True	medullar_lateral	reliably_recruited	2.49006
20	3	ipsi	bulbar_lateral	dorsal	201118_F01_chx10	70um	284	cluster2	1	1	1	384.5	210	2	418.434	278	309.072	1	newly_active	2	251.942	first_response	True	medullar_lateral	reliably_recruited	2.49006
20	5	ipsi	bulbar_lateral	dorsal	201118_F01_chx10	70um	284	cluster2	1	1	1	384.5	210	3	309.072	278	309.072	1	already_active	2	251.942	second_response	True	medullar_lateral	reliably_recruited	2.49006
20	6	ipsi	bulbar_lateral	dorsal	201118_F01_chx10	70um	284	cluster2	1	1	1	384.5	210	4		278	309.072	1	already_active	2	251.942		True	medullar_lateral	reliably_recruited	2.49006
20	7	ipsi	bulbar_lateral	dorsal	201118_F01_chx10	70um	284	cluster2	1	1	1	384.5	210	5	244.439	278	309.072	1	already_active	2	251.942		True	medullar_lateral	reliably_recruited	2.49006
22	1	contra	bulbar_medial	dorsal	201118_F01_chx10	70um	284		1	1	0	314	284	1		279	124.515	1	not active	3	58.4494		True	medulla	reliably_recruited	2.09522
22	3	contra	bulbar_medial	dorsal	201118_F01_chx10	70um	284		1	1	0	314	284	2		279	124.515	1	not active	3	58.4494		True	medulla	reliably_recruited	2.09522
22	5	contra	bulbar_medial	dorsal	201118_F01_chx10	70um	284		1	1	1	314	284	3		279	124.515	1	newly_active	3	58.4494	first_response	True	medulla	reliably_recruited	2.09522
22	6	contra	bulbar_medial	dorsal	201118_F01_chx10	70um	284		1	1	1	314	284	4	124.515	279	124.515	1	already_active	3	58.4494	second_response	True	medulla	reliably_recruited	2.09522
22	7	contra	bulbar_medial	dorsal	201118_F01_chx10	70um	284		1	1	1	314	284	5		279	124.515	1	already_active	3	58.4494		True	medulla	reliably_recruited	2.09522
23	1	ipsi	bulbar_lateral	dorsal	201118_F01_chx10	70um	284	cluster2	1	0	0	395	219	1		280	119.967	1	not active	2	87.8915		True	medullar_lateral	reliably_recruited	2.07906
23	3	ipsi	bulbar_lateral	dorsal	201118_F01_chx10	70um	284	cluster2	1	1	1	395	219	2	109.48	280	119.967	1	newly_active	2	87.8915	first_response	True	medullar_lateral	reliably_recruited	2.07906
23	5	ipsi	bulbar_lateral	dorsal	201118_F01_chx10	70um	284	cluster2	1	1	1	395	219	3		280	119.967	1	already_active	2	87.8915	second_response	True	medullar_lateral	reliably_recruited	2.07906
23	6	ipsi	bulbar_lateral	dorsal	201118_F01_chx10	70um	284	cluster2	1	1	1	395	219	4		280	119.967	1	already_active	2	87.8915		True	medullar_lateral	reliably_recruited	2.07906
23	7	ipsi	bulbar_lateral	dorsal	201118_F01_chx10	70um	284	cluster2	1	1	1	395	219	5	130.454	280	119.967	1	already_active	2	87.8915		True	medullar_lateral	reliably_recruited	2.07906
24	1	contra	spinal_cord	dorsal	201118_F01_chx10	70um	284		1	1	1	467	281	1	141.352	281	141.352	1	newly_active	1	70.9242	first_response	True	spinal_cord	reliably_recruited	2.1503
24	3	contra	spinal_cord	dorsal	201118_F01_chx10	70um	284		1	1	1	467	281	2		281	141.352	1	already_active	1	70.9242	second_response	True	spinal_cord	reliably_recruited	2.1503
24	5	contra	spinal_cord	dorsal	201118_F01_chx10	70um	284		1	1	1	467	281	3		281	141.352	1	already_active	1	70.9242		True	spinal_cord	reliably_recruited	2.1503
24	6	contra	spinal_cord	dorsal	201118_F01_chx10	70um	284		1	1	1	467	281	4		281	141.352	1	already_active	1	70.9242		True	spinal_cord	reliably_recruited	2.1503
24	7	contra	spinal_cord	dorsal	201118_F01_chx10	70um	284		1	1	1	467	281	5		281	141.352	1	already_active	1	70.9242		True	spinal_cord	reliably_recruited	2.1503
25	1	contra	bulbar_medial	dorsal	201118_F01_chx10	70um	284		0	1	0	169	284	1		282	9.49641	1	not_selected	not_selected			True	medulla	recruited_not_selected	0.97756
25	3	contra	bulbar_medial	dorsal	201118_F01_chx10	70um	284		0	1	0	169	284	2		282	9.49641	1	not_selected	not_selected			True	medulla	recruited_not_selected	0.97756
25	5	contra	bulbar_medial	dorsal	201118_F01_chx10	70um	284		0	1	1	169	284	3		282	9.49641	1	not_selected	not_selected			True	medulla	recruited_not_selected	0.97756
25	6	contra	bulbar_medial	dorsal	201118_F01_chx10	70um	284		0	1	1	169	284	4	9.49641	282	9.49641	1	not_selected	not_selected			True	medulla	recruited_not_selected	0.97756
25	7	contra	bulbar_medial	dorsal	201118_F01_chx10	70um	284		0	0	0	169	284	5		282	9.49641	1	not_selected	not_selected			True	medulla	recruited_not_selected	0.97756
26	1	contra	bulbar_medial	dorsal	201118_F01_chx10	70um	284		0	1	1	381	290	1	72.0019	283	67.6376	1	not_selected	not_selected			True	medulla	recruited_not_selected	1.83019
26	3	contra	bulbar_medial	dorsal	201118_F01_chx10	70um	284		0	1	1	381	290	2		283	67.6376	1	not_selected	not_selected			True	medulla	recruited_not_selected	1.83019
26	5	contra	bulbar_medial	dorsal	201118_F01_chx10	70um	284		0	1	1	381	290	3		283	67.6376	1	not_selected	not_selected			True	medulla	recruited_not_selected	1.83019
26	6	contra	bulbar_medial	dorsal	201118_F01_chx10	70um	284		0	1	1	381	290	4	63.2734	283	67.6376	1	not_selected	not_selected			True	medulla	recruited_not_selected	1.83019
26	7	contra	bulbar_medial	dorsal	201118_F01_chx10	70um	284		0	1	0	381	290	5		283	67.6376	1	not_selected	not_selected			True	medulla	recruited_not_selected	1.83019
27	1	ipsi	bulbar_medial	dorsal	201118_F01_chx10	70um	284		1	1	0	347	242	1		284	19.4162	1	not active	2	14.7079		True	medulla	reliably_recruited	1.28816
27	3	ipsi	bulbar_medial	dorsal	201118_F01_chx10	70um	284		1	1	1	347	242	2		284	19.4162	1	newly_active	2	14.7079	first_response	True	medulla	reliably_recruited	1.28816
27	5	ipsi	bulbar_medial	dorsal	201118_F01_chx10	70um	284		1	1	1	347	242	3		284	19.4162	1	already_active	2	14.7079	second_response	True	medulla	reliably_recruited	1.28816
27	6	ipsi	bulbar_medial	dorsal	201118_F01_chx10	70um	284		1	1	1	347	242	4	31.0783	284	19.4162	1	already_active	2	14.7079		True	medulla	reliably_recruited	1.28816
27	7	ipsi	bulbar_medial	dorsal	201118_F01_chx10	70um	284		1	1	1	347	242	5	7.75406	284	19.4162	1	already_active	2	14.7079		True	medulla	reliably_recruited	1.28816
28	1	ipsi	spinal_cord	dorsal	201118_F01_chx10	70um	284		0	1	0	443	248	1		285	161.454	1	not_selected	not_selected			True	spinal_cord	recruited_not_selected	2.20805
28	3	ipsi	spinal_cord	dorsal	201118_F01_chx10	70um	284		0	1	0	443	248	2		285	161.454	1	not_selected	not_selected			True	spinal_cord	recruited_not_selected	2.20805
28	5	ipsi	spinal_cord	dorsal	201118_F01_chx10	70um	284		0	1	1	443	248	3		285	161.454	1	not_selected	not_selected			True	spinal_cord	recruited_not_selected	2.20805
28	6	ipsi	spinal_cord	dorsal	201118_F01_chx10	70um	284		0	1	1	443	248	4	161.454	285	161.454	1	not_selected	not_selected			True	spinal_cord	recruited_not_selected	2.20805
28	7	ipsi	spinal_cord	dorsal	201118_F01_chx10	70um	284		0	1	0	443	248	5		285	161.454	1	not_selected	not_selected			True	spinal_cord	recruited_not_selected	2.20805
30	1	contra	bulbar_medial	dorsal	201118_F01_chx10	70um	284		0	1	1	193	273	1	57.6665	286	32.0207	1	not_selected	not_selected			True	medulla	recruited_not_selected	1.50543
30	3	contra	bulbar_medial	dorsal	201118_F01_chx10	70um	284		0	1	0	193	273	2		286	32.0207	1	not_selected	not_selected			True	medulla	recruited_not_selected	1.50543
30	5	contra	bulbar_medial	dorsal	201118_F01_chx10	70um	284		0	1	1	193	273	3		286	32.0207	1	not_selected	not_selected			True	medulla	recruited_not_selected	1.50543
30	6	contra	bulbar_medial	dorsal	201118_F01_chx10	70um	284		0	1	1	193	273	4	6.37488	286	32.0207	1	not_selected	not_selected			True	medulla	recruited_not_selected	1.50543
30	7	contra	bulbar_medial	dorsal	201118_F01_chx10	70um	284		0	1	0	193	273	5		286	32.0207	1	not_selected	not_selected			True	medulla	recruited_not_selected	1.50543
34	1	contra	bulbar_medial	dorsal	201118_F01_chx10	70um	284		0	1	0	151	285	1		287	30.7889	1	not_selected	not_selected			True	medulla	recruited_not_selected	1.48839
34	3	contra	bulbar_medial	dorsal	201118_F01_chx10	70um	284		0	1	0	151	285	2		287	30.7889	1	not_selected	not_selected			True	medulla	recruited_not_selected	1.48839
34	5	contra	bulbar_medial	dorsal	201118_F01_chx10	70um	284		0	1	1	151	285	3	30.7889	287	30.7889	1	not_selected	not_selected			True	medulla	recruited_not_selected	1.48839
34	6	contra	bulbar_medial	dorsal	201118_F01_chx10	70um	284		0	1	1	151	285	4		287	30.7889	1	not_selected	not_selected			True	medulla	recruited_not_selected	1.48839
34	7	contra	bulbar_medial	dorsal	201118_F01_chx10	70um	284		0	1	0	151	285	5		287	30.7889	1	not_selected	not_selected			True	medulla	recruited_not_selected	1.48839
36	1	ipsi	bulbar_medial	dorsal	201118_F01_chx10	70um	284		1	1	0	368	244	1		288	24.4473	1	not active	3	24.4417		True	medulla	reliably_recruited	1.38823
36	3	ipsi	bulbar_medial	dorsal	201118_F01_chx10	70um	284		1	1	0	368	244	2		288	24.4473	1	not active	3	24.4417		True	medulla	reliably_recruited	1.38823
36	5	ipsi	bulbar_medial	dorsal	201118_F01_chx10	70um	284		1	1	1	368	244	3		288	24.4473	1	newly_active	3	24.4417	first_response	True	medulla	reliably_recruited	1.38823
36	6	ipsi	bulbar_medial	dorsal	201118_F01_chx10	70um	284		1	1	1	368	244	4	31.7073	288	24.4473	1	already_active	3	24.4417	second_response	True	medulla	reliably_recruited	1.38823
36	7	ipsi	bulbar_medial	dorsal	201118_F01_chx10	70um	284		1	1	1	368	244	5	17.1874	288	24.4473	1	already_active	3	24.4417		True	medulla	reliably_recruited	1.38823
38	1	contra	bulbar_medial	dorsal	201118_F01_chx10	70um	284		0	1	1	106	295	1	43.7082	289	19.0214	1	not_selected	not_selected			True	retropontine_dorsal	recruited_not_selected	1.27924
38	3	contra	bulbar_medial	dorsal	201118_F01_chx10	70um	284		0	1	0	106	295	2		289	19.0214	1	not_selected	not_selected			True	retropontine_dorsal	recruited_not_selected	1.27924
38	5	contra	bulbar_medial	dorsal	201118_F01_chx10	70um	284		0	1	1	106	295	3	24.3874	289	19.0214	1	not_selected	not_selected			True	retropontine_dorsal	recruited_not_selected	1.27924
38	6	contra	bulbar_medial	dorsal	201118_F01_chx10	70um	284		0	1	1	106	295	4	13.6554	289	19.0214	1	not_selected	not_selected			True	retropontine_dorsal	recruited_not_selected	1.27924
38	7	contra	bulbar_medial	dorsal	201118_F01_chx10	70um	284		0	1	1	106	295	5	5.19881	289	19.0214	1	not_selected	not_selected			True	retropontine_dorsal	recruited_not_selected	1.27924
39	1	contra	spinal_cord	dorsal	201118_F01_chx10	70um	284	cluster2	1	1	0	496	298	1		290	190.671	1	not active	3	13.7773		True	spinal_cord	reliably_recruited	2.28029
39	3	contra	spinal_cord	dorsal	201118_F01_chx10	70um	284	cluster2	1	1	0	496	298	2		290	190.671	1	not active	3	13.7773		True	spinal_cord	reliably_recruited	2.28029
39	5	contra	spinal_cord	dorsal	201118_F01_chx10	70um	284	cluster2	1	1	1	496	298	3	45.7635	290	190.671	1	newly_active	3	13.7773	first_response	True	spinal_cord	reliably_recruited	2.28029
39	6	contra	spinal_cord	dorsal	201118_F01_chx10	70um	284	cluster2	1	1	1	496	298	4	261.584	290	190.671	1	already_active	3	13.7773	second_response	True	spinal_cord	reliably_recruited	2.28029
39	7	contra	spinal_cord	dorsal	201118_F01_chx10	70um	284	cluster2	1	1	1	496	298	5	190.671	290	190.671	1	already_active	3	13.7773		True	spinal_cord	reliably_recruited	2.28029
40	1	ipsi	spinal_cord	dorsal	201118_F01_chx10	70um	284		0	1	1	477	253	1	14.3899	291	14.3899	1	not_selected	not_selected			True	spinal_cord	recruited_not_selected	1.15806
40	3	ipsi	spinal_cord	dorsal	201118_F01_chx10	70um	284		0	1	1	477	253	2		291	14.3899	1	not_selected	not_selected			True	spinal_cord	recruited_not_selected	1.15806
40	5	ipsi	spinal_cord	dorsal	201118_F01_chx10	70um	284		0	1	0	477	253	3		291	14.3899	1	not_selected	not_selected			True	spinal_cord	recruited_not_selected	1.15806
40	6	ipsi	spinal_cord	dorsal	201118_F01_chx10	70um	284		0	1	0	477	253	4		291	14.3899	1	not_selected	not_selected			True	spinal_cord	recruited_not_selected	1.15806
40	7	ipsi	spinal_cord	dorsal	201118_F01_chx10	70um	284		0	1	0	477	253	5		291	14.3899	1	not_selected	not_selected			True	spinal_cord	recruited_not_selected	1.15806
41	1	ipsi	bulbar_medial	dorsal	201118_F01_chx10	70um	284	cluster2	1	1	0	335	263	1		292	28.5292	1	not active	2	25.7664		True	medulla	reliably_recruited	1.45529
41	3	ipsi	bulbar_medial	dorsal	201118_F01_chx10	70um	284	cluster2	1	1	1	335	263	2	28.5292	292	28.5292	1	newly_active	2	25.7664	first_response	True	medulla	reliably_recruited	1.45529
41	5	ipsi	bulbar_medial	dorsal	201118_F01_chx10	70um	284	cluster2	1	1	1	335	263	3	42.2886	292	28.5292	1	already_active	2	25.7664	second_response	True	medulla	reliably_recruited	1.45529
41	6	ipsi	bulbar_medial	dorsal	201118_F01_chx10	70um	284	cluster2	1	1	1	335	263	4		292	28.5292	1	already_active	2	25.7664		True	medulla	reliably_recruited	1.45529
41	7	ipsi	bulbar_medial	dorsal	201118_F01_chx10	70um	284	cluster2	1	1	1	335	263	5	13.6143	292	28.5292	1	already_active	2	25.7664		True	medulla	reliably_recruited	1.45529
44	1	contra	bulbar_medial	dorsal	201118_F01_chx10	70um	284		1	1	0	281	284	1		293	18.4973	1	not active	3	9.80979		True	medulla	reliably_recruited	1.26711
44	3	contra	bulbar_medial	dorsal	201118_F01_chx10	70um	284		1	1	0	281	284	2		293	18.4973	1	not active	3	9.80979		True	medulla	reliably_recruited	1.26711
44	5	contra	bulbar_medial	dorsal	201118_F01_chx10	70um	284		1	1	1	281	284	3	24.4386	293	18.4973	1	newly_active	3	9.80979	first_response	True	medulla	reliably_recruited	1.26711
44	6	contra	bulbar_medial	dorsal	201118_F01_chx10	70um	284		1	1	1	281	284	4	18.4973	293	18.4973	1	already_active	3	9.80979	second_response	True	medulla	reliably_recruited	1.26711
44	7	contra	bulbar_medial	dorsal	201118_F01_chx10	70um	284		1	1	1	281	284	5	7.45415	293	18.4973	1	already_active	3	9.80979		True	medulla	reliably_recruited	1.26711
49	1	contra	pontine	dorsal	201118_F01_chx10	70um	284		0	1	0	45	270	1		295	13.735	1	not_selected	not_selected			True	pontine_dorsal	recruited_not_selected	1.13783
49	3	contra	pontine	dorsal	201118_F01_chx10	70um	284		0	1	1	45	270	2	60.7058	295	13.735	1	not_selected	not_selected			True	pontine_dorsal	recruited_not_selected	1.13783
49	5	contra	pontine	dorsal	201118_F01_chx10	70um	284		0	1	0	45	270	3		295	13.735	1	not_selected	not_selected			True	pontine_dorsal	recruited_not_selected	1.13783
49	6	contra	pontine	dorsal	201118_F01_chx10	70um	284		0	1	1	45	270	4	13.735	295	13.735	1	not_selected	not_selected			True	pontine_dorsal	recruited_not_selected	1.13783
49	7	contra	pontine	dorsal	201118_F01_chx10	70um	284		0	1	1	45	270	5	7.04809	295	13.735	1	not_selected	not_selected			True	pontine_dorsal	recruited_not_selected	1.13783
50	1	contra	bulbar_medial	dorsal	201118_F01_chx10	70um	284		1	1	1	182	267	1	19.7451	296	21.6288	1	newly_active	1	9.90723	first_response	True	medulla	reliably_recruited	1.33503
50	3	contra	bulbar_medial	dorsal	201118_F01_chx10	70um	284		1	1	1	182	267	2	34.3042	296	21.6288	1	already_active	1	9.90723	second_response	True	medulla	reliably_recruited	1.33503
50	5	contra	bulbar_medial	dorsal	201118_F01_chx10	70um	284		1	1	1	182	267	3		296	21.6288	1	already_active	1	9.90723		True	medulla	reliably_recruited	1.33503
50	6	contra	bulbar_medial	dorsal	201118_F01_chx10	70um	284		1	1	1	182	267	4	21.6288	296	21.6288	1	already_active	1	9.90723		True	medulla	reliably_recruited	1.33503
50	7	contra	bulbar_medial	dorsal	201118_F01_chx10	70um	284		1	1	1	182	267	5		296	21.6288	1	already_active	1	9.90723		True	medulla	reliably_recruited	1.33503
51	1	ipsi	bulbar_medial	dorsal	201118_F01_chx10	70um	284		1	1	0	164	263	1		297	46.755	1	not active	2	10.1989		True	medulla	reliably_recruited	1.66983
51	3	ipsi	bulbar_medial	dorsal	201118_F01_chx10	70um	284		1	1	1	164	263	2		297	46.755	1	newly_active	2	10.1989	first_response	True	medulla	reliably_recruited	1.66983
51	5	ipsi	bulbar_medial	dorsal	201118_F01_chx10	70um	284		1	1	1	164	263	3		297	46.755	1	already_active	2	10.1989	second_response	True	medulla	reliably_recruited	1.66983
51	6	ipsi	bulbar_medial	dorsal	201118_F01_chx10	70um	284		1	1	1	164	263	4	46.755	297	46.755	1	already_active	2	10.1989		True	medulla	reliably_recruited	1.66983
51	7	ipsi	bulbar_medial	dorsal	201118_F01_chx10	70um	284		1	1	1	164	263	5		297	46.755	1	already_active	2	10.1989		True	medulla	reliably_recruited	1.66983
57	1	contra	pontine	dorsal	201118_F01_chx10	70um	284		0	1	1	79	276	1	21.2214	300	21.5812	1	not_selected	not_selected			True	retropontine_dorsal	recruited_not_selected	1.33408
57	3	contra	pontine	dorsal	201118_F01_chx10	70um	284		0	1	0	79	276	2		300	21.5812	1	not_selected	not_selected			True	retropontine_dorsal	recruited_not_selected	1.33408
57	5	contra	pontine	dorsal	201118_F01_chx10	70um	284		0	1	1	79	276	3	52.6371	300	21.5812	1	not_selected	not_selected			True	retropontine_dorsal	recruited_not_selected	1.33408
57	6	contra	pontine	dorsal	201118_F01_chx10	70um	284		0	1	1	79	276	4	21.9411	300	21.5812	1	not_selected	not_selected			True	retropontine_dorsal	recruited_not_selected	1.33408
57	7	contra	pontine	dorsal	201118_F01_chx10	70um	284		0	1	1	79	276	5	3.89774	300	21.5812	1	not_selected	not_selected			True	retropontine_dorsal	recruited_not_selected	1.33408
58	1	contra	pontine	dorsal	201118_F01_chx10	70um	284		1	1	0	80	294	1		301	11.8761	1	not active	2	13.83		True	retropontine_dorsal	reliably_recruited	1.07467
58	3	contra	pontine	dorsal	201118_F01_chx10	70um	284		1	1	1	80	294	2	17.227	301	11.8761	1	newly_active	2	13.83	first_response	True	retropontine_dorsal	reliably_recruited	1.07467
58	5	contra	pontine	dorsal	201118_F01_chx10	70um	284		1	1	1	80	294	3	12.9105	301	11.8761	1	already_active	2	13.83	second_response	True	retropontine_dorsal	reliably_recruited	1.07467
58	6	contra	pontine	dorsal	201118_F01_chx10	70um	284		1	1	1	80	294	4	10.8416	301	11.8761	1	already_active	2	13.83		True	retropontine_dorsal	reliably_recruited	1.07467
58	7	contra	pontine	dorsal	201118_F01_chx10	70um	284		1	1	1	80	294	5	3.81527	301	11.8761	1	already_active	2	13.83		True	retropontine_dorsal	reliably_recruited	1.07467
61	1	contra	pontine	dorsal	201118_F01_chx10	70um	284		1	1	0	55	288	1		304	8.01702	1	not active	3	8.99851		True	retropontine_dorsal	reliably_recruited	0.904013
61	3	contra	pontine	dorsal	201118_F01_chx10	70um	284		1	1	0	55	288	2		304	8.01702	1	not active	3	8.99851		True	retropontine_dorsal	reliably_recruited	0.904013
61	5	contra	pontine	dorsal	201118_F01_chx10	70um	284		1	1	1	55	288	3	29.89	304	8.01702	1	newly_active	3	8.99851	first_response	True	retropontine_dorsal	reliably_recruited	0.904013
61	6	contra	pontine	dorsal	201118_F01_chx10	70um	284		1	1	1	55	288	4	8.01702	304	8.01702	1	already_active	3	8.99851	second_response	True	retropontine_dorsal	reliably_recruited	0.904013
61	7	contra	pontine	dorsal	201118_F01_chx10	70um	284		1	1	1	55	288	5	2.61919	304	8.01702	1	already_active	3	8.99851		True	retropontine_dorsal	reliably_recruited	0.904013
65	1	ipsi	bulbar_medial	dorsal	201118_F01_chx10	70um	284		1	1	1	311	259	1	18.363	308	9.47096	1	newly_active	1	12.8992	first_response	True	medulla	reliably_recruited	0.976394
65	3	ipsi	bulbar_medial	dorsal	201118_F01_chx10	70um	284		1	1	1	311	259	2	12.3989	308	9.47096	1	already_active	1	12.8992	second_response	True	medulla	reliably_recruited	0.976394
65	5	ipsi	bulbar_medial	dorsal	201118_F01_chx10	70um	284		1	1	1	311	259	3	9.18935	308	9.47096	1	already_active	1	12.8992		True	medulla	reliably_recruited	0.976394
65	6	ipsi	bulbar_medial	dorsal	201118_F01_chx10	70um	284		1	1	1	311	259	4	9.47096	308	9.47096	1	already_active	1	12.8992		True	medulla	reliably_recruited	0.976394
65	7	ipsi	bulbar_medial	dorsal	201118_F01_chx10	70um	284		1	1	1	311	259	5	3.84461	308	9.47096	1	already_active	1	12.8992		True	medulla	reliably_recruited	0.976394
66	1	contra	bulbar_lateral	dorsal	201118_F01_chx10	70um	284	cluster2	1	1	0	382	328	1		309	21.1674	1	not active	3	7.06631		True	medullar_lateral	reliably_recruited	1.32567
66	3	contra	bulbar_lateral	dorsal	201118_F01_chx10	70um	284	cluster2	1	1	0	382	328	2		309	21.1674	1	not active	3	7.06631		True	medullar_lateral	reliably_recruited	1.32567
66	5	contra	bulbar_lateral	dorsal	201118_F01_chx10	70um	284	cluster2	1	1	1	382	328	3		309	21.1674	1	newly_active	3	7.06631	first_response	True	medullar_lateral	reliably_recruited	1.32567
66	6	contra	bulbar_lateral	dorsal	201118_F01_chx10	70um	284	cluster2	1	1	1	382	328	4	29.2302	309	21.1674	1	already_active	3	7.06631	second_response	True	medullar_lateral	reliably_recruited	1.32567
66	7	contra	bulbar_lateral	dorsal	201118_F01_chx10	70um	284	cluster2	1	1	1	382	328	5	13.1047	309	21.1674	1	already_active	3	7.06631		True	medullar_lateral	reliably_recruited	1.32567
89	1	contra	bulbar_medial	dorsal	201118_F01_chx10	70um	284	cluster2	0	1	0	247	285	1		318	7.93874	1	not_selected	not_selected			True	medulla	recruited_not_selected	0.899752
89	3	contra	bulbar_medial	dorsal	201118_F01_chx10	70um	284	cluster2	0	1	0	247	285	2		318	7.93874	1	not_selected	not_selected			True	medulla	recruited_not_selected	0.899752
89	5	contra	bulbar_medial	dorsal	201118_F01_chx10	70um	284	cluster2	0	1	1	247	285	3		318	7.93874	1	not_selected	not_selected			True	medulla	recruited_not_selected	0.899752
89	6	contra	bulbar_medial	dorsal	201118_F01_chx10	70um	284	cluster2	0	1	0	247	285	4		318	7.93874	1	not_selected	not_selected			True	medulla	recruited_not_selected	0.899752
89	7	contra	bulbar_medial	dorsal	201118_F01_chx10	70um	284	cluster2	0	1	1	247	285	5	7.93874	318	7.93874	1	not_selected	not_selected			True	medulla	recruited_not_selected	0.899752
92	1	contra	bulbar_medial	dorsal	201118_F01_chx10	70um	284		0	1	0	348.5	274	1		319		1	not_selected	not_selected			True	medulla	not_recruited
92	3	contra	bulbar_medial	dorsal	201118_F01_chx10	70um	284		0	1	0	348.5	274	2		319		1	not_selected	not_selected			True	medulla	not_recruited
92	5	contra	bulbar_medial	dorsal	201118_F01_chx10	70um	284		0	1	0	348.5	274	3		319		1	not_selected	not_selected			True	medulla	not_recruited
92	6	contra	bulbar_medial	dorsal	201118_F01_chx10	70um	284		0	1	0	348.5	274	4		319		1	not_selected	not_selected			True	medulla	not_recruited
92	7	contra	bulbar_medial	dorsal	201118_F01_chx10	70um	284		0	1	0	348.5	274	5		319		1	not_selected	not_selected			True	medulla	not_recruited
97	1	contra	bulbar_lateral	dorsal	201118_F01_chx10	70um	284		1	1	0	372.5	318	1		321	31.4065	1	not active	4	9.39943		True	medullar_lateral	reliably_recruited	1.49702
97	3	contra	bulbar_lateral	dorsal	201118_F01_chx10	70um	284		1	1	0	372.5	318	2		321	31.4065	1	not active	4	9.39943		True	medullar_lateral	reliably_recruited	1.49702
97	5	contra	bulbar_lateral	dorsal	201118_F01_chx10	70um	284		1	1	0	372.5	318	3		321	31.4065	1	not active	4	9.39943		True	medullar_lateral	reliably_recruited	1.49702
97	6	contra	bulbar_lateral	dorsal	201118_F01_chx10	70um	284		1	1	1	372.5	318	4	23.4163	321	31.4065	1	newly_active	4	9.39943	first_response	True	medullar_lateral	reliably_recruited	1.49702
97	7	contra	bulbar_lateral	dorsal	201118_F01_chx10	70um	284		1	1	1	372.5	318	5	39.3967	321	31.4065	1	already_active	4	9.39943	second_response	True	medullar_lateral	reliably_recruited	1.49702
105	1	ipsi	pontine	dorsal	201118_F01_chx10	70um	284		0	1	0	92	251	1		323	40.1527	1	not_selected	not_selected			True	retropontine_dorsal	recruited_not_selected	1.60371
105	3	ipsi	pontine	dorsal	201118_F01_chx10	70um	284		0	1	1	92	251	2	40.1527	323	40.1527	1	not_selected	not_selected			True	retropontine_dorsal	recruited_not_selected	1.60371
105	5	ipsi	pontine	dorsal	201118_F01_chx10	70um	284		0	1	0	92	251	3		323	40.1527	1	not_selected	not_selected			True	retropontine_dorsal	recruited_not_selected	1.60371
105	6	ipsi	pontine	dorsal	201118_F01_chx10	70um	284		0	1	0	92	251	4		323	40.1527	1	not_selected	not_selected			True	retropontine_dorsal	recruited_not_selected	1.60371
105	7	ipsi	pontine	dorsal	201118_F01_chx10	70um	284		0	1	0	92	251	5		323	40.1527	1	not_selected	not_selected			True	retropontine_dorsal	recruited_not_selected	1.60371
120	1	contra	bulbar_medial	dorsal	201118_F01_chx10	70um	284		0	1	1	259	274	1		325	11.2047	1	not_selected	not_selected			True	medulla	recruited_not_selected	1.0494
120	3	contra	bulbar_medial	dorsal	201118_F01_chx10	70um	284		0	1	0	259	274	2		325	11.2047	1	not_selected	not_selected			True	medulla	recruited_not_selected	1.0494
120	5	contra	bulbar_medial	dorsal	201118_F01_chx10	70um	284		0	1	1	259	274	3		325	11.2047	1	not_selected	not_selected			True	medulla	recruited_not_selected	1.0494
120	6	contra	bulbar_medial	dorsal	201118_F01_chx10	70um	284		0	1	0	259	274	4		325	11.2047	1	not_selected	not_selected			True	medulla	recruited_not_selected	1.0494
120	7	contra	bulbar_medial	dorsal	201118_F01_chx10	70um	284		0	1	1	259	274	5	11.2047	325	11.2047	1	not_selected	not_selected			True	medulla	recruited_not_selected	1.0494
181	1	ipsi	bulbar_medial	dorsal	201118_F01_chx10	70um	284	cluster2	1	1	0	144	248	1		298	21.2823	1	not active	2	17.0856		True	retropontine_dorsal	reliably_recruited	1.32802
181	3	ipsi	bulbar_medial	dorsal	201118_F01_chx10	70um	284	cluster2	1	1	1	144	248	2	21.2823	298	21.2823	1	newly_active	2	17.0856	first_response	True	retropontine_dorsal	reliably_recruited	1.32802
181	5	ipsi	bulbar_medial	dorsal	201118_F01_chx10	70um	284	cluster2	1	1	1	144	248	3	35.536	298	21.2823	1	already_active	2	17.0856	second_response	True	retropontine_dorsal	reliably_recruited	1.32802
181	6	ipsi	bulbar_medial	dorsal	201118_F01_chx10	70um	284	cluster2	1	1	1	144	248	4	13.8121	298	21.2823	1	already_active	2	17.0856		True	retropontine_dorsal	reliably_recruited	1.32802
181	7	ipsi	bulbar_medial	dorsal	201118_F01_chx10	70um	284	cluster2	1	1	1	144	248	5		298	21.2823	1	already_active	2	17.0856		True	retropontine_dorsal	reliably_recruited	1.32802
184	1	ipsi	spinal_cord	dorsal	201118_F01_chx10	70um	284	cluster1	1	1	1	515	235	1	6.46735	299	289.647	1	newly_active	1	7.13907	first_response	True	spinal_cord	reliably_recruited	2.46187
184	3	ipsi	spinal_cord	dorsal	201118_F01_chx10	70um	284	cluster1	1	1	1	515	235	2	295.183	299	289.647	1	already_active	1	7.13907	second_response	True	spinal_cord	reliably_recruited	2.46187
184	5	ipsi	spinal_cord	dorsal	201118_F01_chx10	70um	284	cluster1	1	1	1	515	235	3	284.112	299	289.647	1	already_active	1	7.13907		True	spinal_cord	reliably_recruited	2.46187
184	6	ipsi	spinal_cord	dorsal	201118_F01_chx10	70um	284	cluster1	1	1	1	515	235	4	416.31	299	289.647	1	already_active	1	7.13907		True	spinal_cord	reliably_recruited	2.46187
184	7	ipsi	spinal_cord	dorsal	201118_F01_chx10	70um	284	cluster1	1	1	1	515	235	5		299	289.647	1	already_active	1	7.13907		True	spinal_cord	reliably_recruited	2.46187
185	1	ipsi	spinal_cord	dorsal	201118_F01_chx10	70um	284		0	1	0	473	249	1		302	17.9523	1	not_selected	not_selected			True	spinal_cord	recruited_not_selected	1.25412
185	3	ipsi	spinal_cord	dorsal	201118_F01_chx10	70um	284		0	1	1	473	249	2		302	17.9523	1	not_selected	not_selected			True	spinal_cord	recruited_not_selected	1.25412
185	5	ipsi	spinal_cord	dorsal	201118_F01_chx10	70um	284		0	1	1	473	249	3	17.9523	302	17.9523	1	not_selected	not_selected			True	spinal_cord	recruited_not_selected	1.25412
185	6	ipsi	spinal_cord	dorsal	201118_F01_chx10	70um	284		0	1	0	473	249	4		302	17.9523	1	not_selected	not_selected			True	spinal_cord	recruited_not_selected	1.25412
185	7	ipsi	spinal_cord	dorsal	201118_F01_chx10	70um	284		0	1	0	473	249	5		302	17.9523	1	not_selected	not_selected			True	spinal_cord	recruited_not_selected	1.25412
187	1	contra	spinal_cord	dorsal	201118_F01_chx10	70um	284	cluster2	1	0	0	487	303	1		303	77.0693	1	not active	4	81.078		True	spinal_cord	reliably_recruited	1.88688
187	3	contra	spinal_cord	dorsal	201118_F01_chx10	70um	284	cluster2	1	1	0	487	303	2		303	77.0693	1	not active	4	81.078		True	spinal_cord	reliably_recruited	1.88688
187	5	contra	spinal_cord	dorsal	201118_F01_chx10	70um	284	cluster2	1	1	0	487	303	3		303	77.0693	1	not active	4	81.078		True	spinal_cord	reliably_recruited	1.88688
187	6	contra	spinal_cord	dorsal	201118_F01_chx10	70um	284	cluster2	1	1	1	487	303	4	115.42	303	77.0693	1	newly_active	4	81.078	first_response	True	spinal_cord	reliably_recruited	1.88688
187	7	contra	spinal_cord	dorsal	201118_F01_chx10	70um	284	cluster2	1	1	1	487	303	5	38.7184	303	77.0693	1	already_active	4	81.078	second_response	True	spinal_cord	reliably_recruited	1.88688
188	1	contra	spinal_cord	dorsal	201118_F01_chx10	70um	284	cluster2	1	0	0	440	314	1		305	228.813	1	not active	4	163.241		True	spinal_cord	reliably_recruited	2.35948
188	3	contra	spinal_cord	dorsal	201118_F01_chx10	70um	284	cluster2	1	0	0	440	314	2		305	228.813	1	not active	4	163.241		True	spinal_cord	reliably_recruited	2.35948
188	5	contra	spinal_cord	dorsal	201118_F01_chx10	70um	284	cluster2	1	1	0	440	314	3		305	228.813	1	not active	4	163.241		True	spinal_cord	reliably_recruited	2.35948
188	6	contra	spinal_cord	dorsal	201118_F01_chx10	70um	284	cluster2	1	1	1	440	314	4	232.385	305	228.813	1	newly_active	4	163.241	first_response	True	spinal_cord	reliably_recruited	2.35948
188	7	contra	spinal_cord	dorsal	201118_F01_chx10	70um	284	cluster2	1	1	1	440	314	5	225.241	305	228.813	1	already_active	4	163.241	second_response	True	spinal_cord	reliably_recruited	2.35948
189	1	ipsi	bulbar_medial	dorsal	201118_F01_chx10	70um	284	cluster2	1	1	1	201	261	1		306	21.722	1	newly_active	1	18.0203	first_response	True	medulla	reliably_recruited	1.3369
189	3	ipsi	bulbar_medial	dorsal	201118_F01_chx10	70um	284	cluster2	1	1	1	201	261	2	37.3412	306	21.722	1	already_active	1	18.0203	second_response	True	medulla	reliably_recruited	1.3369
189	5	ipsi	bulbar_medial	dorsal	201118_F01_chx10	70um	284	cluster2	1	1	1	201	261	3		306	21.722	1	already_active	1	18.0203		True	medulla	reliably_recruited	1.3369
189	6	ipsi	bulbar_medial	dorsal	201118_F01_chx10	70um	284	cluster2	1	1	1	201	261	4	20.8084	306	21.722	1	already_active	1	18.0203		True	medulla	reliably_recruited	1.3369
189	7	ipsi	bulbar_medial	dorsal	201118_F01_chx10	70um	284	cluster2	1	1	1	201	261	5	21.722	306	21.722	1	already_active	1	18.0203		True	medulla	reliably_recruited	1.3369
191	1	contra	bulbar_medial	dorsal	201118_F01_chx10	70um	284		1	1	0	127	273	1		307	14.3334	1	not active	3	10.5739		True	retropontine_dorsal	reliably_recruited	1.15635
191	3	contra	bulbar_medial	dorsal	201118_F01_chx10	70um	284		1	1	0	127	273	2		307	14.3334	1	not active	3	10.5739		True	retropontine_dorsal	reliably_recruited	1.15635
191	5	contra	bulbar_medial	dorsal	201118_F01_chx10	70um	284		1	1	1	127	273	3	17.5615	307	14.3334	1	newly_active	3	10.5739	first_response	True	retropontine_dorsal	reliably_recruited	1.15635
191	6	contra	bulbar_medial	dorsal	201118_F01_chx10	70um	284		1	1	1	127	273	4	14.3334	307	14.3334	1	already_active	3	10.5739	second_response	True	retropontine_dorsal	reliably_recruited	1.15635
191	7	contra	bulbar_medial	dorsal	201118_F01_chx10	70um	284		1	1	1	127	273	5	6.25786	307	14.3334	1	already_active	3	10.5739		True	retropontine_dorsal	reliably_recruited	1.15635
194	1	ipsi	spinal_cord	dorsal	201118_F01_chx10	70um	284		0	1	1	459	255	1	81.8171	310	45.2935	1	not_selected	not_selected			True	spinal_cord	recruited_not_selected	1.65604
194	3	ipsi	spinal_cord	dorsal	201118_F01_chx10	70um	284		0	1	0	459	255	2		310	45.2935	1	not_selected	not_selected			True	spinal_cord	recruited_not_selected	1.65604
194	5	ipsi	spinal_cord	dorsal	201118_F01_chx10	70um	284		0	1	1	459	255	3		310	45.2935	1	not_selected	not_selected			True	spinal_cord	recruited_not_selected	1.65604
194	6	ipsi	spinal_cord	dorsal	201118_F01_chx10	70um	284		0	1	0	459	255	4		310	45.2935	1	not_selected	not_selected			True	spinal_cord	recruited_not_selected	1.65604
194	7	ipsi	spinal_cord	dorsal	201118_F01_chx10	70um	284		0	1	1	459	255	5	8.76997	310	45.2935	1	not_selected	not_selected			True	spinal_cord	recruited_not_selected	1.65604
195	1	contra	spinal_cord	dorsal	201118_F01_chx10	70um	284		0	0	0	491	279	1		311		1	not_selected	not_selected			True	spinal_cord	not_recruited
195	3	contra	spinal_cord	dorsal	201118_F01_chx10	70um	284		0	0	0	491	279	2		311		1	not_selected	not_selected			True	spinal_cord	not_recruited
195	5	contra	spinal_cord	dorsal	201118_F01_chx10	70um	284		0	1	0	491	279	3		311		1	not_selected	not_selected			True	spinal_cord	not_recruited
195	6	contra	spinal_cord	dorsal	201118_F01_chx10	70um	284		0	1	0	491	279	4		311		1	not_selected	not_selected			True	spinal_cord	not_recruited
195	7	contra	spinal_cord	dorsal	201118_F01_chx10	70um	284		0	1	0	491	279	5		311		1	not_selected	not_selected			True	spinal_cord	not_recruited
199	1	contra	bulbar_lateral	dorsal	201118_F01_chx10	70um	284	cluster2	1	1	0	423	319.5	1		312	85.637	1	not active	3	45.0979		True	medullar_lateral	reliably_recruited	1.93266
199	3	contra	bulbar_lateral	dorsal	201118_F01_chx10	70um	284	cluster2	1	1	0	423	319.5	2		312	85.637	1	not active	3	45.0979		True	medullar_lateral	reliably_recruited	1.93266
199	5	contra	bulbar_lateral	dorsal	201118_F01_chx10	70um	284	cluster2	1	1	1	423	319.5	3	56.1751	312	85.637	1	newly_active	3	45.0979	first_response	True	medullar_lateral	reliably_recruited	1.93266
199	6	contra	bulbar_lateral	dorsal	201118_F01_chx10	70um	284	cluster2	1	1	1	423	319.5	4	192.066	312	85.637	1	already_active	3	45.0979	second_response	True	medullar_lateral	reliably_recruited	1.93266
199	7	contra	bulbar_lateral	dorsal	201118_F01_chx10	70um	284	cluster2	1	1	1	423	319.5	5	85.637	312	85.637	1	already_active	3	45.0979		True	medullar_lateral	reliably_recruited	1.93266
202	1	contra	bulbar_medial	dorsal	201118_F01_chx10	70um	284		0	1	1	390	275	1	17.5727	313	12.1623	1	not_selected	not_selected			True	medulla	recruited_not_selected	1.08502
202	3	contra	bulbar_medial	dorsal	201118_F01_chx10	70um	284		0	1	0	390	275	2		313	12.1623	1	not_selected	not_selected			True	medulla	recruited_not_selected	1.08502
202	5	contra	bulbar_medial	dorsal	201118_F01_chx10	70um	284		0	1	0	390	275	3		313	12.1623	1	not_selected	not_selected			True	medulla	recruited_not_selected	1.08502
202	6	contra	bulbar_medial	dorsal	201118_F01_chx10	70um	284		0	1	0	390	275	4		313	12.1623	1	not_selected	not_selected			True	medulla	recruited_not_selected	1.08502
202	7	contra	bulbar_medial	dorsal	201118_F01_chx10	70um	284		0	1	1	390	275	5	6.75197	313	12.1623	1	not_selected	not_selected			True	medulla	recruited_not_selected	1.08502
206	1	ipsi	bulbar_medial	dorsal	201118_F01_chx10	70um	284	cluster2	1	1	0	337	254	1		314	13.7129	1	not active	2	9.21321		True	medulla	reliably_recruited	1.13713
206	3	ipsi	bulbar_medial	dorsal	201118_F01_chx10	70um	284	cluster2	1	1	1	337	254	2	15.3016	314	13.7129	1	newly_active	2	9.21321	first_response	True	medulla	reliably_recruited	1.13713
206	5	ipsi	bulbar_medial	dorsal	201118_F01_chx10	70um	284	cluster2	1	1	1	337	254	3	25.2952	314	13.7129	1	already_active	2	9.21321	second_response	True	medulla	reliably_recruited	1.13713
206	6	ipsi	bulbar_medial	dorsal	201118_F01_chx10	70um	284	cluster2	1	1	1	337	254	4	12.1242	314	13.7129	1	already_active	2	9.21321		True	medulla	reliably_recruited	1.13713
206	7	ipsi	bulbar_medial	dorsal	201118_F01_chx10	70um	284	cluster2	1	1	1	337	254	5	4.31659	314	13.7129	1	already_active	2	9.21321		True	medulla	reliably_recruited	1.13713
209	1	ipsi	bulbar_medial	dorsal	201118_F01_chx10	70um	284	cluster2	1	1	0	162	252	1		315	26.4339	1	not active	5	15.9161		True	medulla	reliably_recruited	1.42216
209	3	ipsi	bulbar_medial	dorsal	201118_F01_chx10	70um	284	cluster2	1	1	0	162	252	2		315	26.4339	1	not active	5	15.9161		True	medulla	reliably_recruited	1.42216
209	5	ipsi	bulbar_medial	dorsal	201118_F01_chx10	70um	284	cluster2	1	1	0	162	252	3		315	26.4339	1	not active	5	15.9161		True	medulla	reliably_recruited	1.42216
209	6	ipsi	bulbar_medial	dorsal	201118_F01_chx10	70um	284	cluster2	1	1	0	162	252	4		315	26.4339	1	not active	5	15.9161		True	medulla	reliably_recruited	1.42216
209	7	ipsi	bulbar_medial	dorsal	201118_F01_chx10	70um	284	cluster2	1	1	1	162	252	5	26.4339	315	26.4339	1	newly_active	5	15.9161	first_response	True	medulla	reliably_recruited	1.42216
214	1	contra	bulbar_medial	dorsal	201118_F01_chx10	70um	284	cluster2	1	1	0	282	277	1		316	15.6278	1	not active	2	7.75364		True	medulla	reliably_recruited	1.1939
214	3	contra	bulbar_medial	dorsal	201118_F01_chx10	70um	284	cluster2	1	1	1	282	277	2	12.8775	316	15.6278	1	newly_active	2	7.75364	first_response	True	medulla	reliably_recruited	1.1939
214	5	contra	bulbar_medial	dorsal	201118_F01_chx10	70um	284	cluster2	1	1	1	282	277	3	16.3642	316	15.6278	1	already_active	2	7.75364	second_response	True	medulla	reliably_recruited	1.1939
214	6	contra	bulbar_medial	dorsal	201118_F01_chx10	70um	284	cluster2	1	1	1	282	277	4	14.8915	316	15.6278	1	already_active	2	7.75364		True	medulla	reliably_recruited	1.1939
214	7	contra	bulbar_medial	dorsal	201118_F01_chx10	70um	284	cluster2	1	1	1	282	277	5	22.831	316	15.6278	1	already_active	2	7.75364		True	medulla	reliably_recruited	1.1939
215	1	contra	bulbar_medial	dorsal	201118_F01_chx10	70um	284	cluster1	1	1	1	179	290	1	14.1906	317	7.26107	1	newly_active	1	12.8164	first_response	True	medulla	reliably_recruited	0.861001
215	3	contra	bulbar_medial	dorsal	201118_F01_chx10	70um	284	cluster1	1	1	1	179	290	2	29.6114	317	7.26107	1	already_active	1	12.8164	second_response	True	medulla	reliably_recruited	0.861001
215	5	contra	bulbar_medial	dorsal	201118_F01_chx10	70um	284	cluster1	1	1	1	179	290	3	7.26107	317	7.26107	1	already_active	1	12.8164		True	medulla	reliably_recruited	0.861001
215	6	contra	bulbar_medial	dorsal	201118_F01_chx10	70um	284	cluster1	1	1	1	179	290	4	4.79134	317	7.26107	1	already_active	1	12.8164		True	medulla	reliably_recruited	0.861001
215	7	contra	bulbar_medial	dorsal	201118_F01_chx10	70um	284	cluster1	1	1	1	179	290	5	6.15453	317	7.26107	1	already_active	1	12.8164		True	medulla	reliably_recruited	0.861001
222	1	ipsi	pontine	dorsal	201118_F01_chx10	70um	284		1	1	1	33	245	1		320	13.5809	1	newly_active	1	5.63341	first_response	True	pontine_dorsal	reliably_recruited	1.13293
222	3	ipsi	pontine	dorsal	201118_F01_chx10	70um	284		1	1	1	33	245	2	35.3525	320	13.5809	1	already_active	1	5.63341	second_response	True	pontine_dorsal	reliably_recruited	1.13293
222	5	ipsi	pontine	dorsal	201118_F01_chx10	70um	284		1	1	1	33	245	3		320	13.5809	1	already_active	1	5.63341		True	pontine_dorsal	reliably_recruited	1.13293
222	6	ipsi	pontine	dorsal	201118_F01_chx10	70um	284		1	1	1	33	245	4	13.5809	320	13.5809	1	already_active	1	5.63341		True	pontine_dorsal	reliably_recruited	1.13293
222	7	ipsi	pontine	dorsal	201118_F01_chx10	70um	284		1	1	1	33	245	5	4.21431	320	13.5809	1	already_active	1	5.63341		True	pontine_dorsal	reliably_recruited	1.13293
227	1	contra	bulbar_medial	dorsal	201118_F01_chx10	70um	284		0	0	0	330.5	284	1		322		1	not_selected	not_selected			True	medulla	not_recruited
227	3	contra	bulbar_medial	dorsal	201118_F01_chx10	70um	284		0	1	0	330.5	284	2		322		1	not_selected	not_selected			True	medulla	not_recruited
227	5	contra	bulbar_medial	dorsal	201118_F01_chx10	70um	284		0	1	0	330.5	284	3		322		1	not_selected	not_selected			True	medulla	not_recruited
227	6	contra	bulbar_medial	dorsal	201118_F01_chx10	70um	284		0	1	0	330.5	284	4		322		1	not_selected	not_selected			True	medulla	not_recruited
227	7	contra	bulbar_medial	dorsal	201118_F01_chx10	70um	284		0	1	0	330.5	284	5		322		1	not_selected	not_selected			True	medulla	not_recruited
236	1	contra	pontine	dorsal	201118_F01_chx10	70um	284	cluster2	1	1	0	93	277	1		324	12.7045	1	not active	3	12.3489		True	retropontine_dorsal	reliably_recruited	1.10396
236	3	contra	pontine	dorsal	201118_F01_chx10	70um	284	cluster2	1	1	0	93	277	2		324	12.7045	1	not active	3	12.3489		True	retropontine_dorsal	reliably_recruited	1.10396
236	5	contra	pontine	dorsal	201118_F01_chx10	70um	284	cluster2	1	1	1	93	277	3	5.85986	324	12.7045	1	newly_active	3	12.3489	first_response	True	retropontine_dorsal	reliably_recruited	1.10396
236	6	contra	pontine	dorsal	201118_F01_chx10	70um	284	cluster2	1	1	1	93	277	4	19.5492	324	12.7045	1	already_active	3	12.3489	second_response	True	retropontine_dorsal	reliably_recruited	1.10396
236	7	contra	pontine	dorsal	201118_F01_chx10	70um	284	cluster2	1	1	1	93	277	5		324	12.7045	1	already_active	3	12.3489		True	retropontine_dorsal	reliably_recruited	1.10396
263	1	contra	pontine	dorsal	201118_F01_chx10	70um	284		1	1	0	47	283	1		265	7.81597	1	not active	3	7.84342		True	pontine_dorsal	reliably_recruited	0.892983
263	3	contra	pontine	dorsal	201118_F01_chx10	70um	284		1	1	0	47	283	2		265	7.81597	1	not active	3	7.84342		True	pontine_dorsal	reliably_recruited	0.892983
263	5	contra	pontine	dorsal	201118_F01_chx10	70um	284		1	1	1	47	283	3	7.81597	265	7.81597	1	newly_active	3	7.84342	first_response	True	pontine_dorsal	reliably_recruited	0.892983
263	6	contra	pontine	dorsal	201118_F01_chx10	70um	284		1	1	1	47	283	4	9.33512	265	7.81597	1	already_active	3	7.84342	second_response	True	pontine_dorsal	reliably_recruited	0.892983
263	7	contra	pontine	dorsal	201118_F01_chx10	70um	284		1	1	1	47	283	5	7.21333	265	7.81597	1	already_active	3	7.84342		True	pontine_dorsal	reliably_recruited	0.892983
267	1	contra	bulbar_medial	dorsal	201118_F01_chx10	70um	284		0	1	0	287	288	1		269	20.6577	1	not_selected	not_selected			True	medulla	recruited_not_selected	1.31508
267	3	contra	bulbar_medial	dorsal	201118_F01_chx10	70um	284		0	1	1	287	288	2	31.5245	269	20.6577	1	not_selected	not_selected			True	medulla	recruited_not_selected	1.31508
267	5	contra	bulbar_medial	dorsal	201118_F01_chx10	70um	284		0	1	1	287	288	3	9.79098	269	20.6577	1	not_selected	not_selected			True	medulla	recruited_not_selected	1.31508
267	6	contra	bulbar_medial	dorsal	201118_F01_chx10	70um	284		0	1	0	287	288	4		269	20.6577	1	not_selected	not_selected			True	medulla	recruited_not_selected	1.31508
267	7	contra	bulbar_medial	dorsal	201118_F01_chx10	70um	284		0	1	0	287	288	5		269	20.6577	1	not_selected	not_selected			True	medulla	recruited_not_selected	1.31508
269	1	ipsi	bulbar_medial	dorsal	201118_F01_chx10	70um	284	cluster2	1	1	0	311	250	1		272	15.5107	1	not active	2	13.1083		True	medulla	reliably_recruited	1.19063
269	3	ipsi	bulbar_medial	dorsal	201118_F01_chx10	70um	284	cluster2	1	1	1	311	250	2	21.7707	272	15.5107	1	newly_active	2	13.1083	first_response	True	medulla	reliably_recruited	1.19063
269	5	ipsi	bulbar_medial	dorsal	201118_F01_chx10	70um	284	cluster2	1	1	1	311	250	3	27.55	272	15.5107	1	already_active	2	13.1083	second_response	True	medulla	reliably_recruited	1.19063
269	6	ipsi	bulbar_medial	dorsal	201118_F01_chx10	70um	284	cluster2	1	1	1	311	250	4	9.25068	272	15.5107	1	already_active	2	13.1083		True	medulla	reliably_recruited	1.19063
269	7	ipsi	bulbar_medial	dorsal	201118_F01_chx10	70um	284	cluster2	1	1	1	311	250	5	7.28658	272	15.5107	1	already_active	2	13.1083		True	medulla	reliably_recruited	1.19063
302	1	contra	bulbar_medial	dorsal	201118_F01_chx10	70um	284		0	1	0	357	273	1		294	13.5883	1	not_selected	not_selected			True	medulla	recruited_not_selected	1.13317
302	3	contra	bulbar_medial	dorsal	201118_F01_chx10	70um	284		0	1	0	357	273	2		294	13.5883	1	not_selected	not_selected			True	medulla	recruited_not_selected	1.13317
302	5	contra	bulbar_medial	dorsal	201118_F01_chx10	70um	284		0	1	1	357	273	3	13.5883	294	13.5883	1	not_selected	not_selected			True	medulla	recruited_not_selected	1.13317
302	6	contra	bulbar_medial	dorsal	201118_F01_chx10	70um	284		0	1	0	357	273	4		294	13.5883	1	not_selected	not_selected			True	medulla	recruited_not_selected	1.13317
302	7	contra	bulbar_medial	dorsal	201118_F01_chx10	70um	284		0	1	0	357	273	5		294	13.5883	1	not_selected	not_selected			True	medulla	recruited_not_selected	1.13317
391	1	contra	bulbar_medial	dorsal	201118_F01_chx10	70um	284		0	1	0	298	290.5	1		270	7.28549	1	not_selected	not_selected			True	medulla	recruited_not_selected	0.862459
391	3	contra	bulbar_medial	dorsal	201118_F01_chx10	70um	284		0	1	0	298	290.5	2		270	7.28549	1	not_selected	not_selected			True	medulla	recruited_not_selected	0.862459
391	5	contra	bulbar_medial	dorsal	201118_F01_chx10	70um	284		0	1	1	298	290.5	3	8.32882	270	7.28549	1	not_selected	not_selected			True	medulla	recruited_not_selected	0.862459
391	6	contra	bulbar_medial	dorsal	201118_F01_chx10	70um	284		0	1	0	298	290.5	4		270	7.28549	1	not_selected	not_selected			True	medulla	recruited_not_selected	0.862459
391	7	contra	bulbar_medial	dorsal	201118_F01_chx10	70um	284		0	1	1	298	290.5	5	6.24215	270	7.28549	1	not_selected	not_selected			True	medulla	recruited_not_selected	0.862459
0	1	contra	bulbar_medial	dorsal	201118_F01_chx10	80um	270		0	1	0	380.174	289.966	1		326	52.4864	1	not_selected	not_selected			True	medulla	recruited_not_selected	1.72005
0	3	contra	bulbar_medial	dorsal	201118_F01_chx10	80um	270		0	1	1	380.174	289.966	2	52.4864	326	52.4864	1	not_selected	not_selected			True	medulla	recruited_not_selected	1.72005
0	5	contra	bulbar_medial	dorsal	201118_F01_chx10	80um	270		0	1	0	380.174	289.966	3		326	52.4864	1	not_selected	not_selected			True	medulla	recruited_not_selected	1.72005
0	6	contra	bulbar_medial	dorsal	201118_F01_chx10	80um	270		0	1	1	380.174	289.966	4		326	52.4864	1	not_selected	not_selected			True	medulla	recruited_not_selected	1.72005
0	7	contra	bulbar_medial	dorsal	201118_F01_chx10	80um	270		0	1	0	380.174	289.966	5		326	52.4864	1	not_selected	not_selected			True	medulla	recruited_not_selected	1.72005
1	1	contra	bulbar_medial	dorsal	201118_F01_chx10	80um	270		0	1	0	128	300	1		327		1	not_selected	not_selected			True	retropontine_dorsal	not_recruited
1	3	contra	bulbar_medial	dorsal	201118_F01_chx10	80um	270		0	1	0	128	300	2		327		1	not_selected	not_selected			True	retropontine_dorsal	not_recruited
1	5	contra	bulbar_medial	dorsal	201118_F01_chx10	80um	270		0	1	0	128	300	3		327		1	not_selected	not_selected			True	retropontine_dorsal	not_recruited
1	6	contra	bulbar_medial	dorsal	201118_F01_chx10	80um	270		0	0	0	128	300	4		327		1	not_selected	not_selected			True	retropontine_dorsal	not_recruited
1	7	contra	bulbar_medial	dorsal	201118_F01_chx10	80um	270		0	1	0	128	300	5		327		1	not_selected	not_selected			True	retropontine_dorsal	not_recruited
2	1	contra	bulbar_medial	dorsal	201118_F01_chx10	80um	270		0	1	0	326	302	1		328	29.143	1	not_selected	not_selected			True	medulla	recruited_not_selected	1.46453
2	3	contra	bulbar_medial	dorsal	201118_F01_chx10	80um	270		0	1	1	326	302	2	29.143	328	29.143	1	not_selected	not_selected			True	medulla	recruited_not_selected	1.46453
2	5	contra	bulbar_medial	dorsal	201118_F01_chx10	80um	270		0	1	0	326	302	3		328	29.143	1	not_selected	not_selected			True	medulla	recruited_not_selected	1.46453
2	6	contra	bulbar_medial	dorsal	201118_F01_chx10	80um	270		0	1	0	326	302	4		328	29.143	1	not_selected	not_selected			True	medulla	recruited_not_selected	1.46453
2	7	contra	bulbar_medial	dorsal	201118_F01_chx10	80um	270		0	1	0	326	302	5		328	29.143	1	not_selected	not_selected			True	medulla	recruited_not_selected	1.46453
3	1	contra	bulbar_lateral	dorsal	201118_F01_chx10	80um	270		0	1	0	211	305	1		329		1	not_selected	not_selected			True	medullar_lateral	not_recruited
3	3	contra	bulbar_lateral	dorsal	201118_F01_chx10	80um	270		0	1	0	211	305	2		329		1	not_selected	not_selected			True	medullar_lateral	not_recruited
3	5	contra	bulbar_lateral	dorsal	201118_F01_chx10	80um	270		0	1	0	211	305	3		329		1	not_selected	not_selected			True	medullar_lateral	not_recruited
3	6	contra	bulbar_lateral	dorsal	201118_F01_chx10	80um	270		0	1	0	211	305	4		329		1	not_selected	not_selected			True	medullar_lateral	not_recruited
3	7	contra	bulbar_lateral	dorsal	201118_F01_chx10	80um	270		0	1	0	211	305	5		329		1	not_selected	not_selected			True	medullar_lateral	not_recruited
5	1	contra	bulbar_lateral	dorsal	201118_F01_chx10	80um	270	cluster2	0	1	1	348	332	1	28.7638	330	17.7195	1	not_selected	not_selected			True	medullar_lateral	recruited_not_selected	1.24845
5	3	contra	bulbar_lateral	dorsal	201118_F01_chx10	80um	270	cluster2	0	1	0	348	332	2		330	17.7195	1	not_selected	not_selected			True	medullar_lateral	recruited_not_selected	1.24845
5	5	contra	bulbar_lateral	dorsal	201118_F01_chx10	80um	270	cluster2	0	1	1	348	332	3	17.9189	330	17.7195	1	not_selected	not_selected			True	medullar_lateral	recruited_not_selected	1.24845
5	6	contra	bulbar_lateral	dorsal	201118_F01_chx10	80um	270	cluster2	0	1	1	348	332	4	6.70986	330	17.7195	1	not_selected	not_selected			True	medullar_lateral	recruited_not_selected	1.24845
5	7	contra	bulbar_lateral	dorsal	201118_F01_chx10	80um	270	cluster2	0	1	1	348	332	5	17.5201	330	17.7195	1	not_selected	not_selected			True	medullar_lateral	recruited_not_selected	1.24845
6	1	contra	spinal_cord	dorsal	201118_F01_chx10	80um	270		0	1	0	464	284	1		331	78.4081	1	not_selected	not_selected			True	spinal_cord	recruited_not_selected	1.89436
6	3	contra	spinal_cord	dorsal	201118_F01_chx10	80um	270		0	1	1	464	284	2	78.4081	331	78.4081	1	not_selected	not_selected			True	spinal_cord	recruited_not_selected	1.89436
6	5	contra	spinal_cord	dorsal	201118_F01_chx10	80um	270		0	1	1	464	284	3		331	78.4081	1	not_selected	not_selected			True	spinal_cord	recruited_not_selected	1.89436
6	6	contra	spinal_cord	dorsal	201118_F01_chx10	80um	270		0	1	1	464	284	4		331	78.4081	1	not_selected	not_selected			True	spinal_cord	recruited_not_selected	1.89436
6	7	contra	spinal_cord	dorsal	201118_F01_chx10	80um	270		0	0	0	464	284	5		331	78.4081	1	not_selected	not_selected			True	spinal_cord	recruited_not_selected	1.89436
7	1	ipsi	bulbar_lateral	dorsal	201118_F01_chx10	80um	270	cluster2	1	1	0	341	215	1		332	39.856	1	not active	2	43.5694		True	medullar_lateral	reliably_recruited	1.60049
7	3	ipsi	bulbar_lateral	dorsal	201118_F01_chx10	80um	270	cluster2	1	1	1	341	215	2	54.2711	332	39.856	1	newly_active	2	43.5694	first_response	True	medullar_lateral	reliably_recruited	1.60049
7	5	ipsi	bulbar_lateral	dorsal	201118_F01_chx10	80um	270	cluster2	1	1	1	341	215	3	35.0679	332	39.856	1	already_active	2	43.5694	second_response	True	medullar_lateral	reliably_recruited	1.60049
7	6	ipsi	bulbar_lateral	dorsal	201118_F01_chx10	80um	270	cluster2	1	1	1	341	215	4	30.6725	332	39.856	1	already_active	2	43.5694		True	medullar_lateral	reliably_recruited	1.60049
7	7	ipsi	bulbar_lateral	dorsal	201118_F01_chx10	80um	270	cluster2	1	1	1	341	215	5	44.6442	332	39.856	1	already_active	2	43.5694		True	medullar_lateral	reliably_recruited	1.60049
8	1	ipsi	bulbar_medial	dorsal	201118_F01_chx10	80um	270		0	1	0	347	242.5	1		333		1	not_selected	not_selected			True	medulla	not_recruited
8	3	ipsi	bulbar_medial	dorsal	201118_F01_chx10	80um	270		0	1	0	347	242.5	2		333		1	not_selected	not_selected			True	medulla	not_recruited
8	5	ipsi	bulbar_medial	dorsal	201118_F01_chx10	80um	270		0	1	0	347	242.5	3		333		1	not_selected	not_selected			True	medulla	not_recruited
8	6	ipsi	bulbar_medial	dorsal	201118_F01_chx10	80um	270		0	1	0	347	242.5	4		333		1	not_selected	not_selected			True	medulla	not_recruited
8	7	ipsi	bulbar_medial	dorsal	201118_F01_chx10	80um	270		0	1	0	347	242.5	5		333		1	not_selected	not_selected			True	medulla	not_recruited
9	1	ipsi	bulbar_lateral	dorsal	201118_F01_chx10	80um	270	cluster2	1	1	0	187	213	1		334	7.27274	1	not active	2	6.58713		True	medullar_lateral	reliably_recruited	0.861698
9	3	ipsi	bulbar_lateral	dorsal	201118_F01_chx10	80um	270	cluster2	1	1	1	187	213	2		334	7.27274	1	newly_active	2	6.58713	first_response	True	medullar_lateral	reliably_recruited	0.861698
9	5	ipsi	bulbar_lateral	dorsal	201118_F01_chx10	80um	270	cluster2	1	1	1	187	213	3	26.7385	334	7.27274	1	already_active	2	6.58713	second_response	True	medullar_lateral	reliably_recruited	0.861698
9	6	ipsi	bulbar_lateral	dorsal	201118_F01_chx10	80um	270	cluster2	1	1	1	187	213	4	7.27274	334	7.27274	1	already_active	2	6.58713		True	medullar_lateral	reliably_recruited	0.861698
9	7	ipsi	bulbar_lateral	dorsal	201118_F01_chx10	80um	270	cluster2	1	1	1	187	213	5	6.03485	334	7.27274	1	already_active	2	6.58713		True	medullar_lateral	reliably_recruited	0.861698
10	1	ipsi	bulbar_medial	dorsal	201118_F01_chx10	80um	270		1	0	0	365	245	1		335		1	not active	2	76.51		True	medulla	reliably_recruited
10	3	ipsi	bulbar_medial	dorsal	201118_F01_chx10	80um	270		1	1	1	365	245	2		335		1	newly_active	2	76.51	first_response	True	medulla	reliably_recruited
10	5	ipsi	bulbar_medial	dorsal	201118_F01_chx10	80um	270		1	1	1	365	245	3		335		1	already_active	2	76.51	second_response	True	medulla	reliably_recruited
10	6	ipsi	bulbar_medial	dorsal	201118_F01_chx10	80um	270		1	1	1	365	245	4		335		1	already_active	2	76.51		True	medulla	reliably_recruited
10	7	ipsi	bulbar_medial	dorsal	201118_F01_chx10	80um	270		1	1	1	365	245	5		335		1	already_active	2	76.51		True	medulla	reliably_recruited
12	1	contra	bulbar_medial	dorsal	201118_F01_chx10	80um	270		0	1	0	192	273	1		337		1	not_selected	not_selected			True	medulla	not_recruited
12	3	contra	bulbar_medial	dorsal	201118_F01_chx10	80um	270		0	1	0	192	273	2		337		1	not_selected	not_selected			True	medulla	not_recruited
12	5	contra	bulbar_medial	dorsal	201118_F01_chx10	80um	270		0	1	0	192	273	3		337		1	not_selected	not_selected			True	medulla	not_recruited
12	6	contra	bulbar_medial	dorsal	201118_F01_chx10	80um	270		0	1	0	192	273	4		337		1	not_selected	not_selected			True	medulla	not_recruited
12	7	contra	bulbar_medial	dorsal	201118_F01_chx10	80um	270		0	1	0	192	273	5		337		1	not_selected	not_selected			True	medulla	not_recruited
13	1	ipsi	bulbar_medial	dorsal	201118_F01_chx10	80um	270		0	0	0	166	262	1		338		1	not_selected	not_selected			True	medulla	not_recruited
13	3	ipsi	bulbar_medial	dorsal	201118_F01_chx10	80um	270		0	1	0	166	262	2		338		1	not_selected	not_selected			True	medulla	not_recruited
13	5	ipsi	bulbar_medial	dorsal	201118_F01_chx10	80um	270		0	0	0	166	262	3		338		1	not_selected	not_selected			True	medulla	not_recruited
13	6	ipsi	bulbar_medial	dorsal	201118_F01_chx10	80um	270		0	0	0	166	262	4		338		1	not_selected	not_selected			True	medulla	not_recruited
13	7	ipsi	bulbar_medial	dorsal	201118_F01_chx10	80um	270		0	0	0	166	262	5		338		1	not_selected	not_selected			True	medulla	not_recruited
15	1	ipsi	bulbar_lateral	dorsal	201118_F01_chx10	80um	270		0	1	1	310	224	1	104.444	340	54.7387	1	not_selected	not_selected			True	medullar_lateral	recruited_not_selected	1.73829
15	3	ipsi	bulbar_lateral	dorsal	201118_F01_chx10	80um	270		0	1	1	310	224	2	54.7387	340	54.7387	1	not_selected	not_selected			True	medullar_lateral	recruited_not_selected	1.73829
15	5	ipsi	bulbar_lateral	dorsal	201118_F01_chx10	80um	270		0	1	1	310	224	3		340	54.7387	1	not_selected	not_selected			True	medullar_lateral	recruited_not_selected	1.73829
15	6	ipsi	bulbar_lateral	dorsal	201118_F01_chx10	80um	270		0	1	1	310	224	4	18.5378	340	54.7387	1	not_selected	not_selected			True	medullar_lateral	recruited_not_selected	1.73829
15	7	ipsi	bulbar_lateral	dorsal	201118_F01_chx10	80um	270		0	1	0	310	224	5		340	54.7387	1	not_selected	not_selected			True	medullar_lateral	recruited_not_selected	1.73829
16	1	contra	bulbar_medial	dorsal	201118_F01_chx10	80um	270		0	1	0	149	286	1		341	56.4398	1	not_selected	not_selected			True	medulla	recruited_not_selected	1.75159
16	3	contra	bulbar_medial	dorsal	201118_F01_chx10	80um	270		0	1	1	149	286	2		341	56.4398	1	not_selected	not_selected			True	medulla	recruited_not_selected	1.75159
16	5	contra	bulbar_medial	dorsal	201118_F01_chx10	80um	270		0	1	0	149	286	3		341	56.4398	1	not_selected	not_selected			True	medulla	recruited_not_selected	1.75159
16	6	contra	bulbar_medial	dorsal	201118_F01_chx10	80um	270		0	1	1	149	286	4	56.4398	341	56.4398	1	not_selected	not_selected			True	medulla	recruited_not_selected	1.75159
16	7	contra	bulbar_medial	dorsal	201118_F01_chx10	80um	270		0	1	0	149	286	5		341	56.4398	1	not_selected	not_selected			True	medulla	recruited_not_selected	1.75159
17	1	contra	bulbar_medial	dorsal	201118_F01_chx10	80um	270		0	1	1	112	307	1	157.082	342	91.4439	1	not_selected	not_selected			True	retropontine_dorsal	recruited_not_selected	1.96115
17	3	contra	bulbar_medial	dorsal	201118_F01_chx10	80um	270		0	1	1	112	307	2		342	91.4439	1	not_selected	not_selected			True	retropontine_dorsal	recruited_not_selected	1.96115
17	5	contra	bulbar_medial	dorsal	201118_F01_chx10	80um	270		0	0	0	112	307	3		342	91.4439	1	not_selected	not_selected			True	retropontine_dorsal	recruited_not_selected	1.96115
17	6	contra	bulbar_medial	dorsal	201118_F01_chx10	80um	270		0	1	1	112	307	4		342	91.4439	1	not_selected	not_selected			True	retropontine_dorsal	recruited_not_selected	1.96115
17	7	contra	bulbar_medial	dorsal	201118_F01_chx10	80um	270		0	1	1	112	307	5	25.8053	342	91.4439	1	not_selected	not_selected			True	retropontine_dorsal	recruited_not_selected	1.96115
22	1	ipsi	bulbar_medial	dorsal	201118_F01_chx10	80um	270		1	0	0	404	246	1		343		1	not active	2	75.6223		True	medulla	reliably_recruited
22	3	ipsi	bulbar_medial	dorsal	201118_F01_chx10	80um	270		1	1	1	404	246	2		343		1	newly_active	2	75.6223	first_response	True	medulla	reliably_recruited
22	5	ipsi	bulbar_medial	dorsal	201118_F01_chx10	80um	270		1	1	1	404	246	3		343		1	already_active	2	75.6223	second_response	True	medulla	reliably_recruited
22	6	ipsi	bulbar_medial	dorsal	201118_F01_chx10	80um	270		1	1	1	404	246	4		343		1	already_active	2	75.6223		True	medulla	reliably_recruited
22	7	ipsi	bulbar_medial	dorsal	201118_F01_chx10	80um	270		1	0	1	404	246	5		343		1	already_active	2	75.6223		True	medulla	reliably_recruited
23	1	contra	bulbar_medial	dorsal	201118_F01_chx10	80um	270		1	1	0	135	280	1		344	12.539	1	not active	5	15.0997		True	retropontine_dorsal	reliably_recruited	1.09826
23	3	contra	bulbar_medial	dorsal	201118_F01_chx10	80um	270		1	1	0	135	280	2		344	12.539	1	not active	5	15.0997		True	retropontine_dorsal	reliably_recruited	1.09826
23	5	contra	bulbar_medial	dorsal	201118_F01_chx10	80um	270		1	1	0	135	280	3		344	12.539	1	not active	5	15.0997		True	retropontine_dorsal	reliably_recruited	1.09826
23	6	contra	bulbar_medial	dorsal	201118_F01_chx10	80um	270		1	1	0	135	280	4		344	12.539	1	not active	5	15.0997		True	retropontine_dorsal	reliably_recruited	1.09826
23	7	contra	bulbar_medial	dorsal	201118_F01_chx10	80um	270		1	1	1	135	280	5	12.539	344	12.539	1	newly_active	5	15.0997	first_response	True	retropontine_dorsal	reliably_recruited	1.09826
24	1	contra	bulbar_medial	dorsal	201118_F01_chx10	80um	270		1	1	0	427	293	1		345		1	not active	2	77.7917		True	medulla	reliably_recruited
24	3	contra	bulbar_medial	dorsal	201118_F01_chx10	80um	270		1	1	1	427	293	2		345		1	newly_active	2	77.7917	first_response	True	medulla	reliably_recruited
24	5	contra	bulbar_medial	dorsal	201118_F01_chx10	80um	270		1	0	1	427	293	3		345		1	already_active	2	77.7917	second_response	True	medulla	reliably_recruited
24	6	contra	bulbar_medial	dorsal	201118_F01_chx10	80um	270		1	1	1	427	293	4		345		1	already_active	2	77.7917		True	medulla	reliably_recruited
24	7	contra	bulbar_medial	dorsal	201118_F01_chx10	80um	270		1	0	1	427	293	5		345		1	already_active	2	77.7917		True	medulla	reliably_recruited
25	1	ipsi	bulbar_lateral	dorsal	201118_F01_chx10	80um	270	cluster2	0	1	0	298.5	204	1		346	40.862	1	not_selected	not_selected			True	medullar_lateral	recruited_not_selected	1.61132
25	3	ipsi	bulbar_lateral	dorsal	201118_F01_chx10	80um	270	cluster2	0	1	1	298.5	204	2	78.3009	346	40.862	1	not_selected	not_selected			True	medullar_lateral	recruited_not_selected	1.61132
25	5	ipsi	bulbar_lateral	dorsal	201118_F01_chx10	80um	270	cluster2	0	1	1	298.5	204	3	40.862	346	40.862	1	not_selected	not_selected			True	medullar_lateral	recruited_not_selected	1.61132
25	6	ipsi	bulbar_lateral	dorsal	201118_F01_chx10	80um	270	cluster2	0	1	1	298.5	204	4	32.9036	346	40.862	1	not_selected	not_selected			True	medullar_lateral	recruited_not_selected	1.61132
25	7	ipsi	bulbar_lateral	dorsal	201118_F01_chx10	80um	270	cluster2	0	1	0	298.5	204	5		346	40.862	1	not_selected	not_selected			True	medullar_lateral	recruited_not_selected	1.61132
26	1	ipsi	bulbar_medial	dorsal	201118_F01_chx10	80um	270		0	1	0	182.5	260	1		347		1	not_selected	not_selected			True	medulla	not_recruited
26	3	ipsi	bulbar_medial	dorsal	201118_F01_chx10	80um	270		0	1	0	182.5	260	2		347		1	not_selected	not_selected			True	medulla	not_recruited
26	5	ipsi	bulbar_medial	dorsal	201118_F01_chx10	80um	270		0	1	0	182.5	260	3		347		1	not_selected	not_selected			True	medulla	not_recruited
26	6	ipsi	bulbar_medial	dorsal	201118_F01_chx10	80um	270		0	1	0	182.5	260	4		347		1	not_selected	not_selected			True	medulla	not_recruited
26	7	ipsi	bulbar_medial	dorsal	201118_F01_chx10	80um	270		0	1	0	182.5	260	5		347		1	not_selected	not_selected			True	medulla	not_recruited
27	1	ipsi	bulbar_lateral	dorsal	201118_F01_chx10	80um	270		1	1	0	321	208	1		348	41.935	1	not active	2	46.5602		True	medullar_lateral	reliably_recruited	1.62258
27	3	ipsi	bulbar_lateral	dorsal	201118_F01_chx10	80um	270		1	1	1	321	208	2	92.7945	348	41.935	1	newly_active	2	46.5602	first_response	True	medullar_lateral	reliably_recruited	1.62258
27	5	ipsi	bulbar_lateral	dorsal	201118_F01_chx10	80um	270		1	1	1	321	208	3		348	41.935	1	already_active	2	46.5602	second_response	True	medullar_lateral	reliably_recruited	1.62258
27	6	ipsi	bulbar_lateral	dorsal	201118_F01_chx10	80um	270		1	1	1	321	208	4	41.935	348	41.935	1	already_active	2	46.5602		True	medullar_lateral	reliably_recruited	1.62258
27	7	ipsi	bulbar_lateral	dorsal	201118_F01_chx10	80um	270		1	1	1	321	208	5	14.2226	348	41.935	1	already_active	2	46.5602		True	medullar_lateral	reliably_recruited	1.62258
28	1	ipsi	bulbar_medial	dorsal	201118_F01_chx10	80um	270		0	1	1	300	238	1	27.437	349	44.2937	1	not_selected	not_selected			True	medulla	recruited_not_selected	1.64634
28	3	ipsi	bulbar_medial	dorsal	201118_F01_chx10	80um	270		0	1	1	300	238	2	61.1504	349	44.2937	1	not_selected	not_selected			True	medulla	recruited_not_selected	1.64634
28	5	ipsi	bulbar_medial	dorsal	201118_F01_chx10	80um	270		0	1	1	300	238	3		349	44.2937	1	not_selected	not_selected			True	medulla	recruited_not_selected	1.64634
28	6	ipsi	bulbar_medial	dorsal	201118_F01_chx10	80um	270		0	1	0	300	238	4		349	44.2937	1	not_selected	not_selected			True	medulla	recruited_not_selected	1.64634
28	7	ipsi	bulbar_medial	dorsal	201118_F01_chx10	80um	270		0	1	1	300	238	5		349	44.2937	1	not_selected	not_selected			True	medulla	recruited_not_selected	1.64634
29	1	ipsi	bulbar_medial	dorsal	201118_F01_chx10	80um	270		1	1	0	113.5	252	1		350	9.1171	1	not active	3	25.2438		True	retropontine_dorsal	reliably_recruited	0.959857
29	3	ipsi	bulbar_medial	dorsal	201118_F01_chx10	80um	270		1	1	0	113.5	252	2		350	9.1171	1	not active	3	25.2438		True	retropontine_dorsal	reliably_recruited	0.959857
29	5	ipsi	bulbar_medial	dorsal	201118_F01_chx10	80um	270		1	1	1	113.5	252	3		350	9.1171	1	newly_active	3	25.2438	first_response	True	retropontine_dorsal	reliably_recruited	0.959857
29	6	ipsi	bulbar_medial	dorsal	201118_F01_chx10	80um	270		1	1	1	113.5	252	4	16.4314	350	9.1171	1	already_active	3	25.2438	second_response	True	retropontine_dorsal	reliably_recruited	0.959857
29	7	ipsi	bulbar_medial	dorsal	201118_F01_chx10	80um	270		1	1	1	113.5	252	5	1.80276	350	9.1171	1	already_active	3	25.2438		True	retropontine_dorsal	reliably_recruited	0.959857
30	1	ipsi	bulbar_lateral	dorsal	201118_F01_chx10	80um	270	cluster2	1	1	0	362	217	1		351	130.832	1	not active	2	67.0752		True	medullar_lateral	reliably_recruited	2.11671
30	3	ipsi	bulbar_lateral	dorsal	201118_F01_chx10	80um	270	cluster2	1	1	1	362	217	2	133.681	351	130.832	1	newly_active	2	67.0752	first_response	True	medullar_lateral	reliably_recruited	2.11671
30	5	ipsi	bulbar_lateral	dorsal	201118_F01_chx10	80um	270	cluster2	1	1	1	362	217	3	128.141	351	130.832	1	already_active	2	67.0752	second_response	True	medullar_lateral	reliably_recruited	2.11671
30	6	ipsi	bulbar_lateral	dorsal	201118_F01_chx10	80um	270	cluster2	1	1	1	362	217	4	133.523	351	130.832	1	already_active	2	67.0752		True	medullar_lateral	reliably_recruited	2.11671
30	7	ipsi	bulbar_lateral	dorsal	201118_F01_chx10	80um	270	cluster2	1	1	1	362	217	5	61.9225	351	130.832	1	already_active	2	67.0752		True	medullar_lateral	reliably_recruited	2.11671
31	1	ipsi	bulbar_medial	dorsal	201118_F01_chx10	80um	270		1	1	1	383	245	1		352		1	newly_active	1	60.1198	first_response	True	medulla	reliably_recruited
31	3	ipsi	bulbar_medial	dorsal	201118_F01_chx10	80um	270		1	1	1	383	245	2		352		1	already_active	1	60.1198	second_response	True	medulla	reliably_recruited
31	5	ipsi	bulbar_medial	dorsal	201118_F01_chx10	80um	270		1	0	1	383	245	3		352		1	already_active	1	60.1198		True	medulla	reliably_recruited
31	6	ipsi	bulbar_medial	dorsal	201118_F01_chx10	80um	270		1	1	1	383	245	4		352		1	already_active	1	60.1198		True	medulla	reliably_recruited
31	7	ipsi	bulbar_medial	dorsal	201118_F01_chx10	80um	270		1	0	1	383	245	5		352		1	already_active	1	60.1198		True	medulla	reliably_recruited
35	1	contra	bulbar_medial	dorsal	201118_F01_chx10	80um	270		0	1	1	333	324	1	27.6985	356	21.4454	1	not_selected	not_selected			True	medulla	recruited_not_selected	1.33133
35	3	contra	bulbar_medial	dorsal	201118_F01_chx10	80um	270		0	1	0	333	324	2		356	21.4454	1	not_selected	not_selected			True	medulla	recruited_not_selected	1.33133
35	5	contra	bulbar_medial	dorsal	201118_F01_chx10	80um	270		0	1	1	333	324	3	27.4479	356	21.4454	1	not_selected	not_selected			True	medulla	recruited_not_selected	1.33133
35	6	contra	bulbar_medial	dorsal	201118_F01_chx10	80um	270		0	1	1	333	324	4	15.443	356	21.4454	1	not_selected	not_selected			True	medulla	recruited_not_selected	1.33133
35	7	contra	bulbar_medial	dorsal	201118_F01_chx10	80um	270		0	1	1	333	324	5	14.4932	356	21.4454	1	not_selected	not_selected			True	medulla	recruited_not_selected	1.33133
38	1	ipsi	bulbar_medial	dorsal	201118_F01_chx10	80um	270		0	1	0	293	259	1		357	55.2767	1	not_selected	not_selected			True	medulla	recruited_not_selected	1.74254
38	3	ipsi	bulbar_medial	dorsal	201118_F01_chx10	80um	270		0	1	1	293	259	2	55.2767	357	55.2767	1	not_selected	not_selected			True	medulla	recruited_not_selected	1.74254
38	5	ipsi	bulbar_medial	dorsal	201118_F01_chx10	80um	270		0	1	1	293	259	3		357	55.2767	1	not_selected	not_selected			True	medulla	recruited_not_selected	1.74254
38	6	ipsi	bulbar_medial	dorsal	201118_F01_chx10	80um	270		0	1	0	293	259	4		357	55.2767	1	not_selected	not_selected			True	medulla	recruited_not_selected	1.74254
38	7	ipsi	bulbar_medial	dorsal	201118_F01_chx10	80um	270		0	1	0	293	259	5		357	55.2767	1	not_selected	not_selected			True	medulla	recruited_not_selected	1.74254
39	1	contra	pontine	dorsal	201118_F01_chx10	80um	270		0	1	0	81	295	1		358	13.8213	1	not_selected	not_selected			True	retropontine_dorsal	recruited_not_selected	1.14055
39	3	contra	pontine	dorsal	201118_F01_chx10	80um	270		0	1	1	81	295	2		358	13.8213	1	not_selected	not_selected			True	retropontine_dorsal	recruited_not_selected	1.14055
39	5	contra	pontine	dorsal	201118_F01_chx10	80um	270		0	1	0	81	295	3		358	13.8213	1	not_selected	not_selected			True	retropontine_dorsal	recruited_not_selected	1.14055
39	6	contra	pontine	dorsal	201118_F01_chx10	80um	270		0	1	1	81	295	4	13.8213	358	13.8213	1	not_selected	not_selected			True	retropontine_dorsal	recruited_not_selected	1.14055
39	7	contra	pontine	dorsal	201118_F01_chx10	80um	270		0	1	1	81	295	5		358	13.8213	1	not_selected	not_selected			True	retropontine_dorsal	recruited_not_selected	1.14055
40	1	contra	bulbar_medial	dorsal	201118_F01_chx10	80um	270		0	1	0	181	276	1		359		1	not_selected	not_selected			True	medulla	not_recruited
40	3	contra	bulbar_medial	dorsal	201118_F01_chx10	80um	270		0	1	0	181	276	2		359		1	not_selected	not_selected			True	medulla	not_recruited
40	5	contra	bulbar_medial	dorsal	201118_F01_chx10	80um	270		0	1	0	181	276	3		359		1	not_selected	not_selected			True	medulla	not_recruited
40	6	contra	bulbar_medial	dorsal	201118_F01_chx10	80um	270		0	1	0	181	276	4		359		1	not_selected	not_selected			True	medulla	not_recruited
40	7	contra	bulbar_medial	dorsal	201118_F01_chx10	80um	270		0	1	0	181	276	5		359		1	not_selected	not_selected			True	medulla	not_recruited
41	1	ipsi	pontine	dorsal	201118_F01_chx10	80um	270		0	1	0	50	250	1		360		1	not_selected	not_selected			True	pontine_dorsal	recruited_not_selected
41	3	ipsi	pontine	dorsal	201118_F01_chx10	80um	270		0	1	0	50	250	2		360		1	not_selected	not_selected			True	pontine_dorsal	recruited_not_selected
41	5	ipsi	pontine	dorsal	201118_F01_chx10	80um	270		0	1	1	50	250	3		360		1	not_selected	not_selected			True	pontine_dorsal	recruited_not_selected
41	6	ipsi	pontine	dorsal	201118_F01_chx10	80um	270		0	1	0	50	250	4		360		1	not_selected	not_selected			True	pontine_dorsal	recruited_not_selected
41	7	ipsi	pontine	dorsal	201118_F01_chx10	80um	270		0	1	0	50	250	5		360		1	not_selected	not_selected			True	pontine_dorsal	recruited_not_selected
42	1	contra	bulbar_medial	dorsal	201118_F01_chx10	80um	270		0	1	1	321	292	1		361	92.3805	1	not_selected	not_selected			True	medulla	recruited_not_selected	1.96558
42	3	contra	bulbar_medial	dorsal	201118_F01_chx10	80um	270		0	1	1	321	292	2	92.3805	361	92.3805	1	not_selected	not_selected			True	medulla	recruited_not_selected	1.96558
42	5	contra	bulbar_medial	dorsal	201118_F01_chx10	80um	270		0	1	0	321	292	3		361	92.3805	1	not_selected	not_selected			True	medulla	recruited_not_selected	1.96558
42	6	contra	bulbar_medial	dorsal	201118_F01_chx10	80um	270		0	1	0	321	292	4		361	92.3805	1	not_selected	not_selected			True	medulla	recruited_not_selected	1.96558
42	7	contra	bulbar_medial	dorsal	201118_F01_chx10	80um	270		0	1	0	321	292	5		361	92.3805	1	not_selected	not_selected			True	medulla	recruited_not_selected	1.96558
43	1	ipsi	spinal_cord	dorsal	201118_F01_chx10	80um	270		0	1	1	497	245	1	23.1123	362	24.4833	1	not_selected	not_selected			True	spinal_cord	recruited_not_selected	1.38887
43	3	ipsi	spinal_cord	dorsal	201118_F01_chx10	80um	270		0	1	1	497	245	2	25.8543	362	24.4833	1	not_selected	not_selected			True	spinal_cord	recruited_not_selected	1.38887
43	5	ipsi	spinal_cord	dorsal	201118_F01_chx10	80um	270		0	1	0	497	245	3		362	24.4833	1	not_selected	not_selected			True	spinal_cord	recruited_not_selected	1.38887
43	6	ipsi	spinal_cord	dorsal	201118_F01_chx10	80um	270		0	1	0	497	245	4		362	24.4833	1	not_selected	not_selected			True	spinal_cord	recruited_not_selected	1.38887
43	7	ipsi	spinal_cord	dorsal	201118_F01_chx10	80um	270		0	1	0	497	245	5		362	24.4833	1	not_selected	not_selected			True	spinal_cord	recruited_not_selected	1.38887
44	1	ipsi	bulbar_medial	dorsal	201118_F01_chx10	80um	270		0	1	0	204	247	1		363	48.952	1	not_selected	not_selected			True	medulla	recruited_not_selected	1.68977
44	3	ipsi	bulbar_medial	dorsal	201118_F01_chx10	80um	270		0	1	1	204	247	2	48.952	363	48.952	1	not_selected	not_selected			True	medulla	recruited_not_selected	1.68977
44	5	ipsi	bulbar_medial	dorsal	201118_F01_chx10	80um	270		0	1	1	204	247	3		363	48.952	1	not_selected	not_selected			True	medulla	recruited_not_selected	1.68977
44	6	ipsi	bulbar_medial	dorsal	201118_F01_chx10	80um	270		0	0	0	204	247	4		363	48.952	1	not_selected	not_selected			True	medulla	recruited_not_selected	1.68977
44	7	ipsi	bulbar_medial	dorsal	201118_F01_chx10	80um	270		0	1	0	204	247	5		363	48.952	1	not_selected	not_selected			True	medulla	recruited_not_selected	1.68977
53	1	ipsi	pontine	dorsal	201118_F01_chx10	80um	270		1	1	0	92	233	1		372	20.6564	1	not active	2	19.3511		True	retropontine_dorsal	reliably_recruited	1.31506
53	3	ipsi	pontine	dorsal	201118_F01_chx10	80um	270		1	1	1	92	233	2	24.1042	372	20.6564	1	newly_active	2	19.3511	first_response	True	retropontine_dorsal	reliably_recruited	1.31506
53	5	ipsi	pontine	dorsal	201118_F01_chx10	80um	270		1	1	1	92	233	3	84.4367	372	20.6564	1	already_active	2	19.3511	second_response	True	retropontine_dorsal	reliably_recruited	1.31506
53	6	ipsi	pontine	dorsal	201118_F01_chx10	80um	270		1	1	1	92	233	4	17.2086	372	20.6564	1	already_active	2	19.3511		True	retropontine_dorsal	reliably_recruited	1.31506
53	7	ipsi	pontine	dorsal	201118_F01_chx10	80um	270		1	1	1	92	233	5	5.81031	372	20.6564	1	already_active	2	19.3511		True	retropontine_dorsal	reliably_recruited	1.31506
55	1	contra	bulbar_medial	dorsal	201118_F01_chx10	80um	270		0	1	1	127	273	1	134.437	374	134.437	1	not_selected	not_selected			True	retropontine_dorsal	recruited_not_selected	2.12852
55	3	contra	bulbar_medial	dorsal	201118_F01_chx10	80um	270		0	1	1	127	273	2		374	134.437	1	not_selected	not_selected			True	retropontine_dorsal	recruited_not_selected	2.12852
55	5	contra	bulbar_medial	dorsal	201118_F01_chx10	80um	270		0	0	0	127	273	3		374	134.437	1	not_selected	not_selected			True	retropontine_dorsal	recruited_not_selected	2.12852
55	6	contra	bulbar_medial	dorsal	201118_F01_chx10	80um	270		0	1	1	127	273	4		374	134.437	1	not_selected	not_selected			True	retropontine_dorsal	recruited_not_selected	2.12852
55	7	contra	bulbar_medial	dorsal	201118_F01_chx10	80um	270		0	1	0	127	273	5		374	134.437	1	not_selected	not_selected			True	retropontine_dorsal	recruited_not_selected	2.12852
56	1	ipsi	pontine	dorsal	201118_F01_chx10	80um	270		1	1	0	26	253	1		375		1	not active	5	6.88893		True	pontine_dorsal	reliably_recruited
56	3	ipsi	pontine	dorsal	201118_F01_chx10	80um	270		1	1	0	26	253	2		375		1	not active	5	6.88893		True	pontine_dorsal	reliably_recruited
56	5	ipsi	pontine	dorsal	201118_F01_chx10	80um	270		1	1	0	26	253	3		375		1	not active	5	6.88893		True	pontine_dorsal	reliably_recruited
56	6	ipsi	pontine	dorsal	201118_F01_chx10	80um	270		1	1	0	26	253	4		375		1	not active	5	6.88893		True	pontine_dorsal	reliably_recruited
56	7	ipsi	pontine	dorsal	201118_F01_chx10	80um	270		1	1	1	26	253	5		375		1	newly_active	5	6.88893	first_response	True	pontine_dorsal	reliably_recruited
57	1	contra	bulbar_medial	dorsal	201118_F01_chx10	80um	270		0	1	1	343	315	1	25.0806	376	25.0806	1	not_selected	not_selected			True	medulla	recruited_not_selected	1.39934
57	3	contra	bulbar_medial	dorsal	201118_F01_chx10	80um	270		0	0	0	343	315	2		376	25.0806	1	not_selected	not_selected			True	medulla	recruited_not_selected	1.39934
57	5	contra	bulbar_medial	dorsal	201118_F01_chx10	80um	270		0	1	0	343	315	3		376	25.0806	1	not_selected	not_selected			True	medulla	recruited_not_selected	1.39934
57	6	contra	bulbar_medial	dorsal	201118_F01_chx10	80um	270		0	1	0	343	315	4		376	25.0806	1	not_selected	not_selected			True	medulla	recruited_not_selected	1.39934
57	7	contra	bulbar_medial	dorsal	201118_F01_chx10	80um	270		0	1	0	343	315	5		376	25.0806	1	not_selected	not_selected			True	medulla	recruited_not_selected	1.39934
61	1	contra	bulbar_medial	dorsal	201118_F01_chx10	80um	270		0	1	0	257	276	1		380		1	not_selected	not_selected			True	medulla	recruited_not_selected
61	3	contra	bulbar_medial	dorsal	201118_F01_chx10	80um	270		0	1	1	257	276	2		380		1	not_selected	not_selected			True	medulla	recruited_not_selected
61	5	contra	bulbar_medial	dorsal	201118_F01_chx10	80um	270		0	1	0	257	276	3		380		1	not_selected	not_selected			True	medulla	recruited_not_selected
61	6	contra	bulbar_medial	dorsal	201118_F01_chx10	80um	270		0	1	0	257	276	4		380		1	not_selected	not_selected			True	medulla	recruited_not_selected
61	7	contra	bulbar_medial	dorsal	201118_F01_chx10	80um	270		0	1	0	257	276	5		380		1	not_selected	not_selected			True	medulla	recruited_not_selected
63	1	ipsi	pontine	dorsal	201118_F01_chx10	80um	270		0	1	0	66.5	240	1		381	11.5119	1	not_selected	not_selected			True	retropontine_dorsal	recruited_not_selected	1.06115
63	3	ipsi	pontine	dorsal	201118_F01_chx10	80um	270		0	1	1	66.5	240	2	14.026	381	11.5119	1	not_selected	not_selected			True	retropontine_dorsal	recruited_not_selected	1.06115
63	5	ipsi	pontine	dorsal	201118_F01_chx10	80um	270		0	1	1	66.5	240	3		381	11.5119	1	not_selected	not_selected			True	retropontine_dorsal	recruited_not_selected	1.06115
63	6	ipsi	pontine	dorsal	201118_F01_chx10	80um	270		0	1	1	66.5	240	4	8.99777	381	11.5119	1	not_selected	not_selected			True	retropontine_dorsal	recruited_not_selected	1.06115
63	7	ipsi	pontine	dorsal	201118_F01_chx10	80um	270		0	1	0	66.5	240	5		381	11.5119	1	not_selected	not_selected			True	retropontine_dorsal	recruited_not_selected	1.06115
70	1	ipsi	spinal_cord	dorsal	201118_F01_chx10	80um	270		0	1	0	471	251	1		384		1	not_selected	not_selected			True	spinal_cord	not_recruited
70	3	ipsi	spinal_cord	dorsal	201118_F01_chx10	80um	270		0	1	0	471	251	2		384		1	not_selected	not_selected			True	spinal_cord	not_recruited
70	5	ipsi	spinal_cord	dorsal	201118_F01_chx10	80um	270		0	1	0	471	251	3		384		1	not_selected	not_selected			True	spinal_cord	not_recruited
70	6	ipsi	spinal_cord	dorsal	201118_F01_chx10	80um	270		0	1	0	471	251	4		384		1	not_selected	not_selected			True	spinal_cord	not_recruited
70	7	ipsi	spinal_cord	dorsal	201118_F01_chx10	80um	270		0	1	0	471	251	5		384		1	not_selected	not_selected			True	spinal_cord	not_recruited
74	1	ipsi	bulbar_medial	dorsal	201118_F01_chx10	80um	270		0	1	0	216	261	1		386	27.7305	1	not_selected	not_selected			True	medulla	recruited_not_selected	1.44296
74	3	ipsi	bulbar_medial	dorsal	201118_F01_chx10	80um	270		0	1	1	216	261	2	35.6852	386	27.7305	1	not_selected	not_selected			True	medulla	recruited_not_selected	1.44296
74	5	ipsi	bulbar_medial	dorsal	201118_F01_chx10	80um	270		0	1	1	216	261	3	19.7758	386	27.7305	1	not_selected	not_selected			True	medulla	recruited_not_selected	1.44296
74	6	ipsi	bulbar_medial	dorsal	201118_F01_chx10	80um	270		0	1	0	216	261	4		386	27.7305	1	not_selected	not_selected			True	medulla	recruited_not_selected	1.44296
74	7	ipsi	bulbar_medial	dorsal	201118_F01_chx10	80um	270		0	1	0	216	261	5		386	27.7305	1	not_selected	not_selected			True	medulla	recruited_not_selected	1.44296
76	1	contra	bulbar_medial	dorsal	201118_F01_chx10	80um	270		0	1	0	277	289	1		387	8.14146	1	not_selected	not_selected			True	medulla	recruited_not_selected	0.910702
76	3	contra	bulbar_medial	dorsal	201118_F01_chx10	80um	270		0	1	1	277	289	2	13.7188	387	8.14146	1	not_selected	not_selected			True	medulla	recruited_not_selected	0.910702
76	5	contra	bulbar_medial	dorsal	201118_F01_chx10	80um	270		0	1	1	277	289	3	8.14146	387	8.14146	1	not_selected	not_selected			True	medulla	recruited_not_selected	0.910702
76	6	contra	bulbar_medial	dorsal	201118_F01_chx10	80um	270		0	1	1	277	289	4	4.12975	387	8.14146	1	not_selected	not_selected			True	medulla	recruited_not_selected	0.910702
76	7	contra	bulbar_medial	dorsal	201118_F01_chx10	80um	270		0	1	0	277	289	5		387	8.14146	1	not_selected	not_selected			True	medulla	recruited_not_selected	0.910702
88	1	contra	bulbar_medial	dorsal	201118_F01_chx10	80um	270		0	1	0	233	292	1		390	18.4203	1	not_selected	not_selected			True	medulla	recruited_not_selected	1.2653
88	3	contra	bulbar_medial	dorsal	201118_F01_chx10	80um	270		0	1	1	233	292	2	18.4203	390	18.4203	1	not_selected	not_selected			True	medulla	recruited_not_selected	1.2653
88	5	contra	bulbar_medial	dorsal	201118_F01_chx10	80um	270		0	1	0	233	292	3		390	18.4203	1	not_selected	not_selected			True	medulla	recruited_not_selected	1.2653
88	6	contra	bulbar_medial	dorsal	201118_F01_chx10	80um	270		0	1	1	233	292	4		390	18.4203	1	not_selected	not_selected			True	medulla	recruited_not_selected	1.2653
88	7	contra	bulbar_medial	dorsal	201118_F01_chx10	80um	270		0	1	1	233	292	5		390	18.4203	1	not_selected	not_selected			True	medulla	recruited_not_selected	1.2653
133	1	ipsi	bulbar_medial	dorsal	201118_F01_chx10	80um	270		0	1	0	251	246	1		336	10.4181	1	not_selected	not_selected			True	medulla	recruited_not_selected	1.01779
133	3	ipsi	bulbar_medial	dorsal	201118_F01_chx10	80um	270		0	1	1	251	246	2	8.21556	336	10.4181	1	not_selected	not_selected			True	medulla	recruited_not_selected	1.01779
133	5	ipsi	bulbar_medial	dorsal	201118_F01_chx10	80um	270		0	1	1	251	246	3	12.6206	336	10.4181	1	not_selected	not_selected			True	medulla	recruited_not_selected	1.01779
133	6	ipsi	bulbar_medial	dorsal	201118_F01_chx10	80um	270		0	1	0	251	246	4		336	10.4181	1	not_selected	not_selected			True	medulla	recruited_not_selected	1.01779
133	7	ipsi	bulbar_medial	dorsal	201118_F01_chx10	80um	270		0	1	0	251	246	5		336	10.4181	1	not_selected	not_selected			True	medulla	recruited_not_selected	1.01779
152	1	contra	bulbar_medial	dorsal	201118_F01_chx10	80um	270		0	1	1	281.5	297	1	13.8691	353	11.0122	1	not_selected	not_selected			True	medulla	recruited_not_selected	1.04187
152	3	contra	bulbar_medial	dorsal	201118_F01_chx10	80um	270		0	1	1	281.5	297	2	27.1462	353	11.0122	1	not_selected	not_selected			True	medulla	recruited_not_selected	1.04187
152	5	contra	bulbar_medial	dorsal	201118_F01_chx10	80um	270		0	1	0	281.5	297	3		353	11.0122	1	not_selected	not_selected			True	medulla	recruited_not_selected	1.04187
152	6	contra	bulbar_medial	dorsal	201118_F01_chx10	80um	270		0	1	1	281.5	297	4	8.15524	353	11.0122	1	not_selected	not_selected			True	medulla	recruited_not_selected	1.04187
152	7	contra	bulbar_medial	dorsal	201118_F01_chx10	80um	270		0	1	1	281.5	297	5	4.598	353	11.0122	1	not_selected	not_selected			True	medulla	recruited_not_selected	1.04187
174	1	contra	bulbar_medial	dorsal	201118_F01_chx10	80um	270		0	1	0	426	287	1		365	180.197	1	not_selected	not_selected			True	medulla	recruited_not_selected	2.25575
174	3	contra	bulbar_medial	dorsal	201118_F01_chx10	80um	270		0	1	1	426	287	2	180.197	365	180.197	1	not_selected	not_selected			True	medulla	recruited_not_selected	2.25575
174	5	contra	bulbar_medial	dorsal	201118_F01_chx10	80um	270		0	0	0	426	287	3		365	180.197	1	not_selected	not_selected			True	medulla	recruited_not_selected	2.25575
174	6	contra	bulbar_medial	dorsal	201118_F01_chx10	80um	270		0	1	0	426	287	4		365	180.197	1	not_selected	not_selected			True	medulla	recruited_not_selected	2.25575
174	7	contra	bulbar_medial	dorsal	201118_F01_chx10	80um	270		0	1	0	426	287	5		365	180.197	1	not_selected	not_selected			True	medulla	recruited_not_selected	2.25575
175	1	ipsi	bulbar_medial	dorsal	201118_F01_chx10	80um	270		0	1	1	430	250	1	53.7938	366	53.7938	1	not_selected	not_selected			True	medulla	recruited_not_selected	1.73073
175	3	ipsi	bulbar_medial	dorsal	201118_F01_chx10	80um	270		0	1	0	430	250	2		366	53.7938	1	not_selected	not_selected			True	medulla	recruited_not_selected	1.73073
175	5	ipsi	bulbar_medial	dorsal	201118_F01_chx10	80um	270		0	0	0	430	250	3		366	53.7938	1	not_selected	not_selected			True	medulla	recruited_not_selected	1.73073
175	6	ipsi	bulbar_medial	dorsal	201118_F01_chx10	80um	270		0	0	0	430	250	4		366	53.7938	1	not_selected	not_selected			True	medulla	recruited_not_selected	1.73073
175	7	ipsi	bulbar_medial	dorsal	201118_F01_chx10	80um	270		0	1	0	430	250	5		366	53.7938	1	not_selected	not_selected			True	medulla	recruited_not_selected	1.73073
176	1	contra	spinal_cord	dorsal	201118_F01_chx10	80um	270		0	1	1	446	284	1	33.191	367	42.1216	1	not_selected	not_selected			True	spinal_cord	recruited_not_selected	1.6245
176	3	contra	spinal_cord	dorsal	201118_F01_chx10	80um	270		0	1	1	446	284	2	51.0522	367	42.1216	1	not_selected	not_selected			True	spinal_cord	recruited_not_selected	1.6245
176	5	contra	spinal_cord	dorsal	201118_F01_chx10	80um	270		0	1	1	446	284	3		367	42.1216	1	not_selected	not_selected			True	spinal_cord	recruited_not_selected	1.6245
176	6	contra	spinal_cord	dorsal	201118_F01_chx10	80um	270		0	1	1	446	284	4		367	42.1216	1	not_selected	not_selected			True	spinal_cord	recruited_not_selected	1.6245
176	7	contra	spinal_cord	dorsal	201118_F01_chx10	80um	270		0	1	0	446	284	5		367	42.1216	1	not_selected	not_selected			True	spinal_cord	recruited_not_selected	1.6245
177	1	ipsi	bulbar_lateral	dorsal	201118_F01_chx10	80um	270	cluster2	1	1	0	386	231	1		368	131.762	1	not active	2	109.564		True	medullar_lateral	reliably_recruited	2.11979
177	3	ipsi	bulbar_lateral	dorsal	201118_F01_chx10	80um	270	cluster2	1	1	1	386	231	2	155.973	368	131.762	1	newly_active	2	109.564	first_response	True	medullar_lateral	reliably_recruited	2.11979
177	5	ipsi	bulbar_lateral	dorsal	201118_F01_chx10	80um	270	cluster2	1	1	1	386	231	3		368	131.762	1	already_active	2	109.564	second_response	True	medullar_lateral	reliably_recruited	2.11979
177	6	ipsi	bulbar_lateral	dorsal	201118_F01_chx10	80um	270	cluster2	1	1	1	386	231	4	107.551	368	131.762	1	already_active	2	109.564		True	medullar_lateral	reliably_recruited	2.11979
177	7	ipsi	bulbar_lateral	dorsal	201118_F01_chx10	80um	270	cluster2	1	1	1	386	231	5		368	131.762	1	already_active	2	109.564		True	medullar_lateral	reliably_recruited	2.11979
179	1	ipsi	bulbar_lateral	dorsal	201118_F01_chx10	80um	270		0	1	0	349	216	1		370	43.2163	1	not_selected	not_selected			True	medullar_lateral	recruited_not_selected	1.63565
179	3	ipsi	bulbar_lateral	dorsal	201118_F01_chx10	80um	270		0	1	1	349	216	2	51.598	370	43.2163	1	not_selected	not_selected			True	medullar_lateral	recruited_not_selected	1.63565
179	5	ipsi	bulbar_lateral	dorsal	201118_F01_chx10	80um	270		0	1	1	349	216	3		370	43.2163	1	not_selected	not_selected			True	medullar_lateral	recruited_not_selected	1.63565
179	6	ipsi	bulbar_lateral	dorsal	201118_F01_chx10	80um	270		0	1	1	349	216	4	34.8346	370	43.2163	1	not_selected	not_selected			True	medullar_lateral	recruited_not_selected	1.63565
179	7	ipsi	bulbar_lateral	dorsal	201118_F01_chx10	80um	270		0	1	0	349	216	5		370	43.2163	1	not_selected	not_selected			True	medullar_lateral	recruited_not_selected	1.63565
180	1	contra	bulbar_medial	dorsal	201118_F01_chx10	80um	270		0	1	0	388	289	1		371		1	not_selected	not_selected			True	medulla	recruited_not_selected
180	3	contra	bulbar_medial	dorsal	201118_F01_chx10	80um	270		0	1	1	388	289	2		371		1	not_selected	not_selected			True	medulla	recruited_not_selected
180	5	contra	bulbar_medial	dorsal	201118_F01_chx10	80um	270		0	1	0	388	289	3		371		1	not_selected	not_selected			True	medulla	recruited_not_selected
180	6	contra	bulbar_medial	dorsal	201118_F01_chx10	80um	270		0	1	1	388	289	4		371		1	not_selected	not_selected			True	medulla	recruited_not_selected
180	7	contra	bulbar_medial	dorsal	201118_F01_chx10	80um	270		0	1	0	388	289	5		371		1	not_selected	not_selected			True	medulla	recruited_not_selected
181	1	ipsi	spinal_cord	dorsal	201118_F01_chx10	80um	270	cluster2	1	1	0	452	237	1		373	60.0328	1	not active	2	13.4082		True	spinal_cord	reliably_recruited	1.77839
181	3	ipsi	spinal_cord	dorsal	201118_F01_chx10	80um	270	cluster2	1	1	1	452	237	2	16.7016	373	60.0328	1	newly_active	2	13.4082	first_response	True	spinal_cord	reliably_recruited	1.77839
181	5	ipsi	spinal_cord	dorsal	201118_F01_chx10	80um	270	cluster2	1	1	1	452	237	3	40.6487	373	60.0328	1	already_active	2	13.4082	second_response	True	spinal_cord	reliably_recruited	1.77839
181	6	ipsi	spinal_cord	dorsal	201118_F01_chx10	80um	270	cluster2	1	1	1	452	237	4	79.4168	373	60.0328	1	already_active	2	13.4082		True	spinal_cord	reliably_recruited	1.77839
181	7	ipsi	spinal_cord	dorsal	201118_F01_chx10	80um	270	cluster2	1	1	1	452	237	5	85.3108	373	60.0328	1	already_active	2	13.4082		True	spinal_cord	reliably_recruited	1.77839
182	1	contra	bulbar_medial	dorsal	201118_F01_chx10	80um	270		0	1	0	132	294	1		377		1	not_selected	not_selected			True	retropontine_dorsal	not_recruited
182	3	contra	bulbar_medial	dorsal	201118_F01_chx10	80um	270		0	1	0	132	294	2		377		1	not_selected	not_selected			True	retropontine_dorsal	not_recruited
182	5	contra	bulbar_medial	dorsal	201118_F01_chx10	80um	270		0	1	0	132	294	3		377		1	not_selected	not_selected			True	retropontine_dorsal	not_recruited
182	6	contra	bulbar_medial	dorsal	201118_F01_chx10	80um	270		0	1	0	132	294	4		377		1	not_selected	not_selected			True	retropontine_dorsal	not_recruited
182	7	contra	bulbar_medial	dorsal	201118_F01_chx10	80um	270		0	1	0	132	294	5		377		1	not_selected	not_selected			True	retropontine_dorsal	not_recruited
184	1	contra	bulbar_lateral	dorsal	201118_F01_chx10	80um	270	cluster2	0	1	0	379	323	1		378	71.8236	1	not_selected	not_selected			True	medullar_lateral	recruited_not_selected	1.85627
184	3	contra	bulbar_lateral	dorsal	201118_F01_chx10	80um	270	cluster2	0	1	1	379	323	2	34.2543	378	71.8236	1	not_selected	not_selected			True	medullar_lateral	recruited_not_selected	1.85627
184	5	contra	bulbar_lateral	dorsal	201118_F01_chx10	80um	270	cluster2	0	1	0	379	323	3		378	71.8236	1	not_selected	not_selected			True	medullar_lateral	recruited_not_selected	1.85627
184	6	contra	bulbar_lateral	dorsal	201118_F01_chx10	80um	270	cluster2	0	1	1	379	323	4	75.5585	378	71.8236	1	not_selected	not_selected			True	medullar_lateral	recruited_not_selected	1.85627
184	7	contra	bulbar_lateral	dorsal	201118_F01_chx10	80um	270	cluster2	0	1	1	379	323	5	71.8236	378	71.8236	1	not_selected	not_selected			True	medullar_lateral	recruited_not_selected	1.85627
196	1	contra	bulbar_medial	dorsal	201118_F01_chx10	80um	270		1	1	0	178	283	1		382	9.93753	1	not active	4	4.92419		True	medulla	reliably_recruited	0.997279
196	3	contra	bulbar_medial	dorsal	201118_F01_chx10	80um	270		1	1	0	178	283	2		382	9.93753	1	not active	4	4.92419		True	medulla	reliably_recruited	0.997279
196	5	contra	bulbar_medial	dorsal	201118_F01_chx10	80um	270		1	1	0	178	283	3		382	9.93753	1	not active	4	4.92419		True	medulla	reliably_recruited	0.997279
196	6	contra	bulbar_medial	dorsal	201118_F01_chx10	80um	270		1	1	1	178	283	4	9.81391	382	9.93753	1	newly_active	4	4.92419	first_response	True	medulla	reliably_recruited	0.997279
196	7	contra	bulbar_medial	dorsal	201118_F01_chx10	80um	270		1	1	1	178	283	5	10.0612	382	9.93753	1	already_active	4	4.92419	second_response	True	medulla	reliably_recruited	0.997279
199	1	contra	spinal_cord	dorsal	201118_F01_chx10	80um	270	cluster2	1	1	0	481	291	1		385	27.7429	1	not active	3	68.7315		True	spinal_cord	reliably_recruited	1.44315
199	3	contra	spinal_cord	dorsal	201118_F01_chx10	80um	270	cluster2	1	1	0	481	291	2		385	27.7429	1	not active	3	68.7315		True	spinal_cord	reliably_recruited	1.44315
199	5	contra	spinal_cord	dorsal	201118_F01_chx10	80um	270	cluster2	1	1	1	481	291	3	114.152	385	27.7429	1	newly_active	3	68.7315	first_response	True	spinal_cord	reliably_recruited	1.44315
199	6	contra	spinal_cord	dorsal	201118_F01_chx10	80um	270	cluster2	1	1	1	481	291	4	27.7429	385	27.7429	1	already_active	3	68.7315	second_response	True	spinal_cord	reliably_recruited	1.44315
199	7	contra	spinal_cord	dorsal	201118_F01_chx10	80um	270	cluster2	1	1	1	481	291	5	19.2418	385	27.7429	1	already_active	3	68.7315		True	spinal_cord	reliably_recruited	1.44315
205	1	ipsi	pontine	dorsal	201118_F01_chx10	80um	270		0	1	0	59	249	1		388		1	not_selected	not_selected			True	retropontine_dorsal	recruited_not_selected
205	3	ipsi	pontine	dorsal	201118_F01_chx10	80um	270		0	1	0	59	249	2		388		1	not_selected	not_selected			True	retropontine_dorsal	recruited_not_selected
205	5	ipsi	pontine	dorsal	201118_F01_chx10	80um	270		0	1	1	59	249	3		388		1	not_selected	not_selected			True	retropontine_dorsal	recruited_not_selected
205	6	ipsi	pontine	dorsal	201118_F01_chx10	80um	270		0	1	0	59	249	4		388		1	not_selected	not_selected			True	retropontine_dorsal	recruited_not_selected
205	7	ipsi	pontine	dorsal	201118_F01_chx10	80um	270		0	1	1	59	249	5		388		1	not_selected	not_selected			True	retropontine_dorsal	recruited_not_selected
207	1	ipsi	bulbar_medial	dorsal	201118_F01_chx10	80um	270		0	1	0	301	259	1		389	38.8501	1	not_selected	not_selected			True	medulla	recruited_not_selected	1.58939
207	3	ipsi	bulbar_medial	dorsal	201118_F01_chx10	80um	270		0	1	1	301	259	2	38.8501	389	38.8501	1	not_selected	not_selected			True	medulla	recruited_not_selected	1.58939
207	5	ipsi	bulbar_medial	dorsal	201118_F01_chx10	80um	270		0	1	1	301	259	3		389	38.8501	1	not_selected	not_selected			True	medulla	recruited_not_selected	1.58939
207	6	ipsi	bulbar_medial	dorsal	201118_F01_chx10	80um	270		0	1	0	301	259	4		389	38.8501	1	not_selected	not_selected			True	medulla	recruited_not_selected	1.58939
207	7	ipsi	bulbar_medial	dorsal	201118_F01_chx10	80um	270		0	1	0	301	259	5		389	38.8501	1	not_selected	not_selected			True	medulla	recruited_not_selected	1.58939
226	1	ipsi	bulbar_medial	dorsal	201118_F01_chx10	80um	270		0	1	1	315	238	1	26.4226	394	33.5989	1	not_selected	not_selected			True	medulla	recruited_not_selected	1.52633
226	3	ipsi	bulbar_medial	dorsal	201118_F01_chx10	80um	270		0	1	1	315	238	2	40.7753	394	33.5989	1	not_selected	not_selected			True	medulla	recruited_not_selected	1.52633
226	5	ipsi	bulbar_medial	dorsal	201118_F01_chx10	80um	270		0	1	0	315	238	3		394	33.5989	1	not_selected	not_selected			True	medulla	recruited_not_selected	1.52633
226	6	ipsi	bulbar_medial	dorsal	201118_F01_chx10	80um	270		0	1	0	315	238	4		394	33.5989	1	not_selected	not_selected			True	medulla	recruited_not_selected	1.52633
226	7	ipsi	bulbar_medial	dorsal	201118_F01_chx10	80um	270		0	1	1	315	238	5		394	33.5989	1	not_selected	not_selected			True	medulla	recruited_not_selected	1.52633
229	1	contra	spinal_cord	dorsal	201118_F01_chx10	80um	270	cluster2	1	1	0	512.5	289	1		395	46.72	1	not active	3	30.7613		True	spinal_cord	reliably_recruited	1.6695
229	3	contra	spinal_cord	dorsal	201118_F01_chx10	80um	270	cluster2	1	1	0	512.5	289	2		395	46.72	1	not active	3	30.7613		True	spinal_cord	reliably_recruited	1.6695
229	5	contra	spinal_cord	dorsal	201118_F01_chx10	80um	270	cluster2	1	1	1	512.5	289	3	38.3171	395	46.72	1	newly_active	3	30.7613	first_response	True	spinal_cord	reliably_recruited	1.6695
229	6	contra	spinal_cord	dorsal	201118_F01_chx10	80um	270	cluster2	1	1	1	512.5	289	4	46.72	395	46.72	1	already_active	3	30.7613	second_response	True	spinal_cord	reliably_recruited	1.6695
229	7	contra	spinal_cord	dorsal	201118_F01_chx10	80um	270	cluster2	1	1	1	512.5	289	5	53.6096	395	46.72	1	already_active	3	30.7613		True	spinal_cord	reliably_recruited	1.6695
231	1	contra	bulbar_lateral	dorsal	201118_F01_chx10	80um	270		0	1	1	372	317	1	40.8227	396	40.7952	1	not_selected	not_selected			True	medullar_lateral	recruited_not_selected	1.61061
231	3	contra	bulbar_lateral	dorsal	201118_F01_chx10	80um	270		0	1	0	372	317	2		396	40.7952	1	not_selected	not_selected			True	medullar_lateral	recruited_not_selected	1.61061
231	5	contra	bulbar_lateral	dorsal	201118_F01_chx10	80um	270		0	1	1	372	317	3	40.7677	396	40.7952	1	not_selected	not_selected			True	medullar_lateral	recruited_not_selected	1.61061
231	6	contra	bulbar_lateral	dorsal	201118_F01_chx10	80um	270		0	1	0	372	317	4		396	40.7952	1	not_selected	not_selected			True	medullar_lateral	recruited_not_selected	1.61061
231	7	contra	bulbar_lateral	dorsal	201118_F01_chx10	80um	270		0	1	0	372	317	5		396	40.7952	1	not_selected	not_selected			True	medullar_lateral	recruited_not_selected	1.61061
250	1	ipsi	bulbar_medial	dorsal	201118_F01_chx10	80um	270		0	1	0	310	252	1		399		1	not_selected	not_selected			True	medulla	recruited_not_selected
250	3	ipsi	bulbar_medial	dorsal	201118_F01_chx10	80um	270		0	1	0	310	252	2		399		1	not_selected	not_selected			True	medulla	recruited_not_selected
250	5	ipsi	bulbar_medial	dorsal	201118_F01_chx10	80um	270		0	1	1	310	252	3		399		1	not_selected	not_selected			True	medulla	recruited_not_selected
250	6	ipsi	bulbar_medial	dorsal	201118_F01_chx10	80um	270		0	1	0	310	252	4		399		1	not_selected	not_selected			True	medulla	recruited_not_selected
250	7	ipsi	bulbar_medial	dorsal	201118_F01_chx10	80um	270		0	1	0	310	252	5		399		1	not_selected	not_selected			True	medulla	recruited_not_selected
268	1	ipsi	bulbar_medial	dorsal	201118_F01_chx10	80um	270	cluster2	1	1	0	191	250	1		339	9.09972	1	not active	2	13.9626		True	medulla	reliably_recruited	0.959028
268	3	ipsi	bulbar_medial	dorsal	201118_F01_chx10	80um	270	cluster2	1	1	1	191	250	2	19.8767	339	9.09972	1	newly_active	2	13.9626	first_response	True	medulla	reliably_recruited	0.959028
268	5	ipsi	bulbar_medial	dorsal	201118_F01_chx10	80um	270	cluster2	1	1	1	191	250	3	6.10686	339	9.09972	1	already_active	2	13.9626	second_response	True	medulla	reliably_recruited	0.959028
268	6	ipsi	bulbar_medial	dorsal	201118_F01_chx10	80um	270	cluster2	1	1	1	191	250	4	9.09972	339	9.09972	1	already_active	2	13.9626		True	medulla	reliably_recruited	0.959028
268	7	ipsi	bulbar_medial	dorsal	201118_F01_chx10	80um	270	cluster2	1	1	1	191	250	5		339	9.09972	1	already_active	2	13.9626		True	medulla	reliably_recruited	0.959028
278	1	contra	bulbar_medial	dorsal	201118_F01_chx10	80um	270		0	1	0	195	294	1		398		1	not_selected	not_selected			True	medulla	not_recruited
278	3	contra	bulbar_medial	dorsal	201118_F01_chx10	80um	270		0	1	0	195	294	2		398		1	not_selected	not_selected			True	medulla	not_recruited
278	5	contra	bulbar_medial	dorsal	201118_F01_chx10	80um	270		0	1	0	195	294	3		398		1	not_selected	not_selected			True	medulla	not_recruited
278	6	contra	bulbar_medial	dorsal	201118_F01_chx10	80um	270		0	1	0	195	294	4		398		1	not_selected	not_selected			True	medulla	not_recruited
278	7	contra	bulbar_medial	dorsal	201118_F01_chx10	80um	270		0	1	0	195	294	5		398		1	not_selected	not_selected			True	medulla	not_recruited
287	1	ipsi	spinal_cord	dorsal	201118_F01_chx10	80um	270		0	1	0	500.5	253	1		354		1	not_selected	not_selected			True	spinal_cord	not_recruited
287	3	ipsi	spinal_cord	dorsal	201118_F01_chx10	80um	270		0	1	0	500.5	253	2		354		1	not_selected	not_selected			True	spinal_cord	not_recruited
287	5	ipsi	spinal_cord	dorsal	201118_F01_chx10	80um	270		0	0	0	500.5	253	3		354		1	not_selected	not_selected			True	spinal_cord	not_recruited
287	6	ipsi	spinal_cord	dorsal	201118_F01_chx10	80um	270		0	0	0	500.5	253	4		354		1	not_selected	not_selected			True	spinal_cord	not_recruited
287	7	ipsi	spinal_cord	dorsal	201118_F01_chx10	80um	270		0	0	0	500.5	253	5		354		1	not_selected	not_selected			True	spinal_cord	not_recruited
296	1	ipsi	bulbar_medial	dorsal	201118_F01_chx10	80um	270		0	0	0	215	254	1		364	7.16251	1	not_selected	not_selected			True	medulla	recruited_not_selected	0.855065
296	3	ipsi	bulbar_medial	dorsal	201118_F01_chx10	80um	270		0	1	1	215	254	2	7.16251	364	7.16251	1	not_selected	not_selected			True	medulla	recruited_not_selected	0.855065
296	5	ipsi	bulbar_medial	dorsal	201118_F01_chx10	80um	270		0	1	1	215	254	3		364	7.16251	1	not_selected	not_selected			True	medulla	recruited_not_selected	0.855065
296	6	ipsi	bulbar_medial	dorsal	201118_F01_chx10	80um	270		0	1	0	215	254	4		364	7.16251	1	not_selected	not_selected			True	medulla	recruited_not_selected	0.855065
296	7	ipsi	bulbar_medial	dorsal	201118_F01_chx10	80um	270		0	1	0	215	254	5		364	7.16251	1	not_selected	not_selected			True	medulla	recruited_not_selected	0.855065
297	1	ipsi	pontine	dorsal	201118_F01_chx10	80um	270		0	1	0	33	257	1		369	8.95915	1	not_selected	not_selected			True	pontine_dorsal	recruited_not_selected	0.952267
297	3	ipsi	pontine	dorsal	201118_F01_chx10	80um	270		0	1	0	33	257	2		369	8.95915	1	not_selected	not_selected			True	pontine_dorsal	recruited_not_selected	0.952267
297	5	ipsi	pontine	dorsal	201118_F01_chx10	80um	270		0	1	1	33	257	3		369	8.95915	1	not_selected	not_selected			True	pontine_dorsal	recruited_not_selected	0.952267
297	6	ipsi	pontine	dorsal	201118_F01_chx10	80um	270		0	1	1	33	257	4	8.95915	369	8.95915	1	not_selected	not_selected			True	pontine_dorsal	recruited_not_selected	0.952267
297	7	ipsi	pontine	dorsal	201118_F01_chx10	80um	270		0	1	0	33	257	5		369	8.95915	1	not_selected	not_selected			True	pontine_dorsal	recruited_not_selected	0.952267
325	1	ipsi	spinal_cord	dorsal	201118_F01_chx10	80um	270	cluster2	1	1	0	445	235.5	1		383	244.224	1	not active	2	133.449		True	spinal_cord	reliably_recruited	2.38779
325	3	ipsi	spinal_cord	dorsal	201118_F01_chx10	80um	270	cluster2	1	1	1	445	235.5	2	221.637	383	244.224	1	newly_active	2	133.449	first_response	True	spinal_cord	reliably_recruited	2.38779
325	5	ipsi	spinal_cord	dorsal	201118_F01_chx10	80um	270	cluster2	1	1	1	445	235.5	3	280.09	383	244.224	1	already_active	2	133.449	second_response	True	spinal_cord	reliably_recruited	2.38779
325	6	ipsi	spinal_cord	dorsal	201118_F01_chx10	80um	270	cluster2	1	1	1	445	235.5	4	266.811	383	244.224	1	already_active	2	133.449		True	spinal_cord	reliably_recruited	2.38779
325	7	ipsi	spinal_cord	dorsal	201118_F01_chx10	80um	270	cluster2	1	1	1	445	235.5	5	156.583	383	244.224	1	already_active	2	133.449		True	spinal_cord	reliably_recruited	2.38779
347	1	contra	bulbar_medial	dorsal	201118_F01_chx10	80um	270		0	1	0	329	284	1		391		1	not_selected	not_selected			True	medulla	recruited_not_selected
347	3	contra	bulbar_medial	dorsal	201118_F01_chx10	80um	270		0	1	1	329	284	2		391		1	not_selected	not_selected			True	medulla	recruited_not_selected
347	5	contra	bulbar_medial	dorsal	201118_F01_chx10	80um	270		0	1	0	329	284	3		391		1	not_selected	not_selected			True	medulla	recruited_not_selected
347	6	contra	bulbar_medial	dorsal	201118_F01_chx10	80um	270		0	1	0	329	284	4		391		1	not_selected	not_selected			True	medulla	recruited_not_selected
347	7	contra	bulbar_medial	dorsal	201118_F01_chx10	80um	270		0	1	0	329	284	5		391		1	not_selected	not_selected			True	medulla	recruited_not_selected
418	1	ipsi	bulbar_medial	dorsal	201118_F01_chx10	80um	270		0	1	0	263	243	1		355	18.7916	1	not_selected	not_selected			True	medulla	recruited_not_selected	1.27396
418	3	ipsi	bulbar_medial	dorsal	201118_F01_chx10	80um	270		0	1	1	263	243	2	18.7916	355	18.7916	1	not_selected	not_selected			True	medulla	recruited_not_selected	1.27396
418	5	ipsi	bulbar_medial	dorsal	201118_F01_chx10	80um	270		0	1	0	263	243	3		355	18.7916	1	not_selected	not_selected			True	medulla	recruited_not_selected	1.27396
418	6	ipsi	bulbar_medial	dorsal	201118_F01_chx10	80um	270		0	1	0	263	243	4		355	18.7916	1	not_selected	not_selected			True	medulla	recruited_not_selected	1.27396
418	7	ipsi	bulbar_medial	dorsal	201118_F01_chx10	80um	270		0	1	0	263	243	5		355	18.7916	1	not_selected	not_selected			True	medulla	recruited_not_selected	1.27396
477	1	ipsi	bulbar_medial	dorsal	201118_F01_chx10	80um	270		0	1	0	292	245	1		392		1	not_selected	not_selected			True	medulla	not_recruited
477	3	ipsi	bulbar_medial	dorsal	201118_F01_chx10	80um	270		0	1	0	292	245	2		392		1	not_selected	not_selected			True	medulla	not_recruited
477	5	ipsi	bulbar_medial	dorsal	201118_F01_chx10	80um	270		0	1	0	292	245	3		392		1	not_selected	not_selected			True	medulla	not_recruited
477	6	ipsi	bulbar_medial	dorsal	201118_F01_chx10	80um	270		0	1	0	292	245	4		392		1	not_selected	not_selected			True	medulla	not_recruited
477	7	ipsi	bulbar_medial	dorsal	201118_F01_chx10	80um	270		0	1	0	292	245	5		392		1	not_selected	not_selected			True	medulla	not_recruited
480	1	contra	pontine	dorsal	201118_F01_chx10	80um	270		0	1	1	60	292	1	34.7465	393	34.7465	1	not_selected	not_selected			True	retropontine_dorsal	recruited_not_selected	1.54091
480	3	contra	pontine	dorsal	201118_F01_chx10	80um	270		0	1	0	60	292	2		393	34.7465	1	not_selected	not_selected			True	retropontine_dorsal	recruited_not_selected	1.54091
480	5	contra	pontine	dorsal	201118_F01_chx10	80um	270		0	1	0	60	292	3		393	34.7465	1	not_selected	not_selected			True	retropontine_dorsal	recruited_not_selected	1.54091
480	6	contra	pontine	dorsal	201118_F01_chx10	80um	270		0	0	0	60	292	4		393	34.7465	1	not_selected	not_selected			True	retropontine_dorsal	recruited_not_selected	1.54091
480	7	contra	pontine	dorsal	201118_F01_chx10	80um	270		0	1	0	60	292	5		393	34.7465	1	not_selected	not_selected			True	retropontine_dorsal	recruited_not_selected	1.54091
496	1	ipsi	bulbar_medial	dorsal	201118_F01_chx10	80um	270		0	1	0	115	233	1		397	49.6288	1	not_selected	not_selected			True	retropontine_dorsal	recruited_not_selected	1.69573
496	3	ipsi	bulbar_medial	dorsal	201118_F01_chx10	80um	270		0	1	0	115	233	2		397	49.6288	1	not_selected	not_selected			True	retropontine_dorsal	recruited_not_selected	1.69573
496	5	ipsi	bulbar_medial	dorsal	201118_F01_chx10	80um	270		0	1	1	115	233	3	49.6288	397	49.6288	1	not_selected	not_selected			True	retropontine_dorsal	recruited_not_selected	1.69573
496	6	ipsi	bulbar_medial	dorsal	201118_F01_chx10	80um	270		0	1	0	115	233	4		397	49.6288	1	not_selected	not_selected			True	retropontine_dorsal	recruited_not_selected	1.69573
496	7	ipsi	bulbar_medial	dorsal	201118_F01_chx10	80um	270		0	1	0	115	233	5		397	49.6288	1	not_selected	not_selected			True	retropontine_dorsal	recruited_not_selected	1.69573
697	1	ipsi	bulbar_medial	dorsal	201118_F01_chx10	80um	270		0	1	0	225	247	1		379	7.36635	1	not_selected	not_selected			True	medulla	recruited_not_selected	0.867252
697	3	ipsi	bulbar_medial	dorsal	201118_F01_chx10	80um	270		0	1	0	225	247	2		379	7.36635	1	not_selected	not_selected			True	medulla	recruited_not_selected	0.867252
697	5	ipsi	bulbar_medial	dorsal	201118_F01_chx10	80um	270		0	1	1	225	247	3	9.09987	379	7.36635	1	not_selected	not_selected			True	medulla	recruited_not_selected	0.867252
697	6	ipsi	bulbar_medial	dorsal	201118_F01_chx10	80um	270		0	1	1	225	247	4	5.63282	379	7.36635	1	not_selected	not_selected			True	medulla	recruited_not_selected	0.867252
[truncated: 8,606 more rows]
