# Supplementary material for: The mesencephalic locomotor region recruits V2a reticulospinal neurons to drive forward locomotion in larval zebrafish
Source: Nat Neurosci. 2023 Sep 4;26(10):1775–90. doi: 10.1038/s41593-023-01418-0 (PMC10545542; doi:10.1038/s41593-023-01418-0)
Supplement: Supplementary file 9 — Images for panels a,d,e,f,g. [file 41593_2023_1418_MOESM9_ESM.zip]

Archive with 4 entries (4 files):
- Fig6a.tiff
- Fig6d.tif
- Fig6e.tif
- Fig6f-g.tif
