# Supplementary material for: The mesencephalic locomotor region recruits V2a reticulospinal neurons to drive forward locomotion in larval zebrafish
Source: Nat Neurosci. 2023 Sep 4;26(10):1775–90. doi: 10.1038/s41593-023-01418-0 (PMC10545542; doi:10.1038/s41593-023-01418-0)
Supplement: Supplementary file 10 — Data frame for panels c,d,g,h,i. [file 41593_2023_1418_MOESM10_ESM.xlsx]

## Sheet: Fig7_c
	Fishlabel	Trial	NumBout	Bout_Duration	BoutStart	BoutEnd	Number_Osc	Max_Bend_Amp	abs_Max_Bend_Amp	Min_Bend_Amp	First_Bend_Amp	Second_Bend_Amp	Ratio First Second Bend	mean_TBF	iTBF	median_iTBF	max_iTBF	iHBF	median_iHBF	mean_tail_angle	Tail_angle_sum	Integral_TA	bends_amp	median_bend_amp	enucleated	stage	duration	exp	abs_first_bend	abs_second_bend	manual_cat
0	210401_F1	1	0	0.743333	189	412	15	-25.1811	25.1811	-25.1811	2.95575	-3.53542	-1.19612	20.1794	[nan, nan, 23.077, nan, 23.077, nan, 25.0, nan, 23.077, nan, 25.0, nan, 23.077, nan, 15.789, nan, 23.077, nan, 25.0, nan, 23.077, nan, 21.429, nan, 23.077, nan, 23.077, nan, 21.429, nan]	23.077	25	[nan, 42.857, 50.0, 50.0, 42.857, 50.0, 50.0, 50.0, 42.857, 60.0, 42.857, 60.0, 37.5, 33.333, 30.0, 50.0, 42.857, 50.0, 50.0, 42.857, 50.0, 42.857, 42.857, 50.0, 42.857, 50.0, 42.857, 37.5, 50.0, 33.333]	42.857	-0.936909	-208.931	-209.343	[2.9557472248126024, -3.5354182722870453, 4.0412279005940075, -7.3668745730647895, 5.257998082995981, -8.883177952011254, 4.669645239367975, -11.0619460389617, 7.308872612050839, -11.051943050736389, 8.539213923645232, -10.302541892255578, 9.679603543787064, -25.18114176747675, 1.5456599615631168, -10.787062625981946, 10.653995956041259, -9.611436613154291, 13.708493835359501, -9.220565132043134,…	-0.994879	0	6 dpf	100	3	2.95575	3.53542	right_turns
1	210401_F1	1	1	0.316667	432	527	6.5	-13.0094	13.0094	-13.0094	0.268596	1.79649	6.68845	20.5263	[nan, nan, 27.273, nan, 21.429, nan, 25.0, nan, 21.429, nan, 21.429, nan, 16.667]	21.429	27.273	[nan, 60.0, 50.0, 37.5, 50.0, 50.0, 50.0, 42.857, 42.857, 37.5, 50.0, 30.0, 37.5]	46.4285	-0.362971	-34.4822	-31.5573	[0.26859625949174837, 1.796491428782469, -13.009413666617608, 10.142933382602784, -11.423047263093096, 11.254801892281906, -12.296441645103176, 10.359709338326706, -9.014139936719763, 8.470673928951646, -6.423714707455331, 6.0262115813509824, -3.9134148751949103]	0.268596	0	6 dpf	100	3	0.268596	1.79649	forward
2	210401_F1	1	2	0.363333	1461	1570	7	-59.4964	59.4964	-59.4964	2.10569	-59.4964	-28.255	19.2661	[nan, nan, 14.286, nan, 23.077, nan, 23.077, nan, 25.0, nan, 23.077, nan, 21.429, nan]	23.077	25	[nan, 27.273, 30.0, 42.857, 50.0, 50.0, 42.857, 50.0, 50.0, 42.857, 50.0, 42.857, 42.857, 37.5]	42.857	-7.21201	-786.109	-785.117	[2.105693397151809, -59.49636212547742, 1.625063664331786, -24.979839840530236, 10.861854485515583, -13.756229915981411, 12.10221242775574, -11.787930441259276, 11.07574635566974, -10.96149374384121, 8.99427921431628, -10.331791523115585, 6.41724868504336, -5.7406226754221805]	-2.05778	0	6 dpf	100	3	2.10569	59.4964	right_turns
3	210401_F1	1	3	0.363333	2081	2190	6	-86.2873	86.2873	-86.2873	0.691562	-86.2873	-124.772	16.5138	[nan, nan, 8.824, nan, 20.0, nan, 23.077, nan, 21.429, nan, 25.0, nan]	21.429	25	[nan, 16.667, 18.75, 50.0, 33.333, 50.0, 42.857, 50.0, 37.5, 50.0, 50.0, 33.333]	42.857	-18.3866	-2004.14	-2007.1	[0.6915616930126711, -86.28731884919073, -9.105517101412639, -35.333113683629605, 4.609741781617105, -22.968851134183208, 8.591280314875817, -14.38330112274094, 8.206540937455406, -10.09695112007085, 6.31829319984298, -9.545436734237615]	-9.32548	0	6 dpf	100	3	0.691562	86.2873	others
4	210401_F1	1	4	0.44	2380	2512	7	-86.739	86.739	-86.739	-86.739	-0.258716	0.00298269	15.9091	[nan, nan, 13.043, nan, 16.667, nan, 20.0, nan, 21.429, nan, 23.077, nan, 21.429, nan]	20.7145	23.077	[nan, 18.75, 42.857, 30.0, 37.5, 37.5, 42.857, 37.5, 50.0, 42.857, 50.0, 50.0, 37.5, 42.857]	42.857	-17.792	-2348.54	-2347.48	[-86.73902317860019, -0.2587155321954, -62.28493742198162, 3.6423120100406337, -36.20503574712636, 10.997890659382278, -21.458711332252253, 12.833955785126847, -17.036900654329873, 15.363785652819796, -13.833510613267885, 12.543148904773204, -10.757679423933245, 3.934838393203862]	-5.5082	0	6 dpf	100	3	86.739	0.258716	others
5	210401_F1	1	5	0.4	2792	2912	7.5	-84.6895	84.6895	-84.6895	-84.6895	-2.66242	0.0314374	18.75	[nan, nan, 16.667, nan, 20.0, nan, 21.429, nan, 21.429, nan, 23.077, nan, 20.0, nan, 23.077]	21.429	23.077	[nan, 27.273, 42.857, 37.5, 42.857, 37.5, 50.0, 37.5, 50.0, 42.857, 50.0, 42.857, 37.5, 50.0, 42.857]	42.857	-12.624	-1514.88	-1513.21	[-84.68948521050568, -2.662419116795168, -53.362544940013855, 4.655025465942441, -30.826310989018847, 12.131905529930963, -22.258817194274233, 16.84559821447182, -15.276701933792333, 13.222397899682784, -14.38835823238134, 14.551879876124016, -10.311436609115097, 7.887944996094531, -8.368275702919778]	-8.36828	0	6 dpf	100	3	84.6895	2.66242	others
6	210401_F1	1	6	0.4	3048	3168	7.5	-79.5328	79.5328	-79.5328	-0.359059	-79.5328	221.503	18.75	[nan, nan, 15.789, nan, 20.0, nan, 21.429, nan, 20.0, nan, 25.0, nan, 23.077, nan, 21.429]	21.429	25	[nan, 37.5, 27.273, 37.5, 42.857, 42.857, 42.857, 37.5, 42.857, 50.0, 50.0, 42.857, 50.0, 37.5, 50.0]	42.857	-12.0319	-1443.83	-1439.7	[-0.3590594108969163, -79.53282608220718, -1.977080315149355, -37.72256264670734, 12.138313973606627, -30.676893574099005, 10.195264361251649, -28.08412267400503, 8.88047738645085, -22.761823789204804, 9.72720364991982, -15.498074555517862, 9.317455621651352, -12.070097547532088, 3.907070153966432]	-1.97708	0	6 dpf	100	3	0.359059	79.5328	others
7	210401_F1	1	7	0.32	3318	3414	6	-75.6486	75.6486	-75.6486	-74.1683	-7.09853	0.0957083	18.75	[nan, nan, 17.647, nan, 20.0, nan, 21.429, nan, 30.0, nan, 17.647, nan]	20	30	[nan, 30.0, 42.857, 33.333, 50.0, 33.333, 60.0, 42.857, 100.0, 27.273, 50.0, 33.333]	42.857	-27.8301	-2671.69	-2668.83	[-74.16831416844332, -7.098526372538556, -75.64860300240363, -5.58232492379636, -70.25528814471939, -3.8157494226913715, -60.15196922342656, 9.17875719456058, -35.034679385299064, 25.06760135553046, -56.59012531854272, -0.29454741517930005]	-21.0666	0	6 dpf	100	3	74.1683	7.09853	others
8	210401_F1	1	8	0.256667	4341	4418	2.5	-86.5516	86.5516	-86.5516	-86.5516	8.84828	-0.102231	9.74026	[nan, nan, 8.571, nan, 16.667]	12.619	16.667	[nan, 10.714, 42.857, 30.0, 37.5]	33.75	-27.1091	-2087.4	-2086.22	[-86.55155369960035, 8.848281265782465, -22.185317691857023, -2.4061333854954476, -20.882063094256036]	-20.8821	0	6 dpf	100	3	86.5516	8.84828	others
9	210401_F1	1	9	0.383333	4763	4878	7.5	-84.8702	84.8702	-84.8702	-2.95551	-84.8702	28.7159	19.5652	[nan, nan, 15.789, nan, 18.75, nan, 25.0, nan, 20.0, nan, 25.0, nan, 23.077, nan, 21.429]	21.429	25	[nan, 33.333, 30.0, 42.857, 33.333, 50.0, 50.0, 42.857, 37.5, 50.0, 50.0, 42.857, 50.0, 37.5, 50.0]	42.857	-13.7475	-1580.96	-1577.61	[-2.955509796736569, -84.87019008955663, -9.330532676506092, -50.987076352979116, 5.319844787335458, -24.635182369304925, 11.34877425958952, -21.51913256491321, 8.8699168234848, -17.500011173624443, 7.998161670245214, -15.345911081284685, 8.894658574402772, -13.366388944656967, 4.121963463969042]	-9.33053	0	6 dpf	100	3	2.95551	84.8702	others
10	210401_F1	1	10	0.366667	4982	5092	7	-76.0476	76.0476	-76.0476	-76.0476	-1.66739	0.0219257	19.0909	[nan, nan, 17.647, nan, 20.0, nan, 23.077, nan, 23.077, nan, 23.077, nan, 21.429, nan]	22.253	23.077	[nan, 30.0, 42.857, 33.333, 50.0, 42.857, 50.0, 42.857, 50.0, 42.857, 50.0, 50.0, 37.5, 42.857]	42.857	-11.7273	-1290	-1282.65	[-76.04758421775104, -1.667393853399189, -34.93093390927997, 6.570998143449386, -26.489032450720234, 11.320153987435537, -22.927950530548493, 8.256819069672508, -18.907357354525782, 7.806905790994382, -13.308030607289423, 10.234508001239572, -12.670862579361634, 4.319059885814851]	-7.16913	0	6 dpf	100	3	76.0476	1.66739	others
11	210401_F1	1	11	0.42	5188	5314	6	-81.3594	81.3594	-81.3594	-81.3594	-13.7744	0.169303	14.2857	[nan, nan, 15.789, nan, 15.0, nan, 18.75, nan, 11.111, nan, 23.077, nan]	15.789	23.077	[nan, 27.273, 37.5, 25.0, 37.5, 37.5, 37.5, 27.273, 18.75, 50.0, 42.857, 33.333]	37.5	-13.2585	-1670.57	-1665.07	[-81.3594442279936, -13.774409447135579, -66.62854444765625, 0.4874183787025634, -27.689183541992183, 11.78440628478658, -23.561580429052704, 60.49776625032195, -14.066124279264304, 0.8168967276358934, -16.337287650713524, 2.9286659995457263]	-13.9203	0	6 dpf	100	3	81.3594	13.7744	others
12	210401_F1	1	12	0.486667	5533	5679	9	-84.4368	84.4368	-84.4368	-84.4368	-9.7093	0.114989	18.4932	[nan, nan, 20.0, nan, 18.75, nan, 17.647, nan, 21.429, nan, 20.0, nan, 23.077, nan, 23.077, nan, 20.0, nan]	20	23.077	[nan, 33.333, 50.0, 37.5, 37.5, 33.333, 37.5, 42.857, 42.857, 42.857, 37.5, 50.0, 42.857, 42.857, 50.0, 37.5, 42.857, 50.0]	42.857	-12.344	-1802.23	-1799.2	[-84.4368491533798, -9.709302750950533, -57.83567175974948, 6.635315748731349, -23.844228752338612, 16.785687420893957, -24.02166672107633, 13.941828975388677, -20.118307380304692, 11.508014689558156, -23.18776466998906, 7.830672381435189, -17.701560605653064, 8.23901415543715, -17.05815777609829, 2.2329640636242245, -14.381907401989196, 0.4654449243545082]	-12.0456	0	6 dpf	100	3	84.4368	9.7093	others
13	210401_F1	1	13	0.313333	5748	5842	5	-80.2278	80.2278	-80.2278	-80.2278	-7.58523	0.0945462	15.9574	[nan, nan, 18.75, nan, 17.647, nan, 17.647, nan, 17.647, nan]	17.647	18.75	[nan, 33.333, 42.857, 30.0, 42.857, 37.5, 33.333, 33.333, 37.5, 42.857]	37.5	-15.5939	-1465.83	-1459.23	[-80.22782272210705, -7.5852319028410875, -39.49081768268195, 4.097086548958246, -25.96119382509102, 18.004066426296877, -31.54410452016599, 2.377712063375906, -14.004326085751217, 1.2076353522524623]	-10.7948	0	6 dpf	100	3	80.2278	7.58523	others
14	210401_F1	1	14	0.486667	6004	6150	8	-84.7809	84.7809	-84.7809	-84.7809	-8.62863	0.101776	16.4384	[nan, nan, 15.0, nan, 16.667, nan, 14.286, nan, 17.647, nan, 20.0, nan, 21.429, nan, 23.077, nan]	17.647	23.077	[nan, 23.077, 42.857, 30.0, 37.5, 25.0, 33.333, 30.0, 42.857, 42.857, 37.5, 50.0, 37.5, 50.0, 42.857, 42.857]	37.5	-17.0681	-2491.94	-2485.09	[-84.7808925346809, -8.628629611586502, -40.73655644415652, 2.906950279917366, -78.26019029275572, 2.3146908838720655, -31.964521567325203, 12.302065441930289, -17.409537055664728, 6.802525636512826, -17.360828535299422, 8.310648939430374, -13.980826586991062, 6.533625249751607, -13.632191108793917, 3.0897830351489963]	-11.1304	0	6 dpf	100	3	84.7809	8.62863	others
15	210401_F1	1	15	0.576667	6286	6459	10.5	44.5699	44.5699	-36.2802	44.5699	-36.2802	-0.814007	18.2081	[nan, nan, 14.286, nan, 16.667, nan, 18.75, nan, 23.077, nan, 18.75, nan, 20.0, nan, 21.429, nan, 25.0, nan, 23.077, nan, 20.0]	20	25	[nan, 23.077, 37.5, 37.5, 30.0, 37.5, 37.5, 42.857, 50.0, 37.5, 37.5, 37.5, 42.857, 42.857, 42.857, 50.0, 50.0, 42.857, 50.0, 37.5, 42.857]	40.1785	-3.98518	-689.435	-679.569	[44.56985377956354, -36.28017578188505, -0.4152624863167289, -35.61549049958275, 12.913893205542136, -28.00757189410269, 8.170630902605248, -16.052543909396302, 10.873376944397805, -13.740945108816852, 22.089276842432923, -17.748636659059216, 11.726078857264781, -15.988133227526808, 9.290546601570355, -16.34329584708603, 6.236655061655031, -12.769916604251215, 9.410194161784947, -11.4267678263930…	-0.415262	0	6 dpf	100	3	44.5699	36.2802	left_turns
16	210401_F1	1	16	0.33	6573	6672	5	-84.0201	84.0201	-84.0201	-84.0201	-14.5463	0.173128	15.1515	[nan, nan, 13.636, nan, 18.75, nan, 16.667, nan, 21.429, nan]	17.7085	21.429	[nan, 18.75, 50.0, 30.0, 50.0, 33.333, 33.333, 33.333, 60.0, 33.333]	33.333	-18.2589	-1807.63	-1801.31	[-84.02005922035688, -14.54625865276389, -36.86813982594502, -0.7440390056274248, -27.229214330613868, 7.820166635568383, -19.171899703979157, 4.2024222529252615, -16.707769185593293, 2.847286786733203]	-15.627	0	6 dpf	100	3	84.0201	14.5463	others
17	210401_F1	1	17	0.45	6799	6934	8	-84.7725	84.7725	-84.7725	-84.7725	-24.4353	0.288246	17.7778	[nan, nan, 14.286, nan, 18.75, nan, 20.0, nan, 17.647, nan, 21.429, nan, 21.429, nan, 21.429, nan]	20	21.429	[nan, 20.0, 50.0, 33.333, 42.857, 37.5, 42.857, 37.5, 33.333, 50.0, 37.5, 50.0, 37.5, 42.857, 42.857, 37.5]	37.5	-14.3369	-1935.48	-1927.39	[-84.77250148329992, -24.43534825974649, -44.21013636794708, -0.05358060951789837, -29.584155616959865, 2.7068520712965642, -20.48235341575842, 14.91701688326299, -14.062161425388117, 13.854093654768445, -9.409440743599797, 8.899312399211254, -12.642875334531826, 4.228552611221907, -12.956923911717421, -0.028323378716291477]	-11.0262	0	6 dpf	100	3	84.7725	24.4353	others
18	210401_F1	1	18	0.336667	7195	7296	6	-50.1639	50.1639	-50.1639	-50.1639	-8.20453	0.163554	17.8218	[nan, nan, 20.0, nan, 17.647, nan, 21.429, nan, 21.429, nan, 23.077, nan]	21.429	23.077	[nan, 30.0, 60.0, 27.273, 50.0, 42.857, 42.857, 42.857, 42.857, 50.0, 42.857, 42.857]	42.857	-12.1821	-1230.39	-1219.38	[-50.16392684459009, -8.204530499454432, -34.751969974595234, 5.959800063175167, -27.37560215090655, 10.718628342139064, -18.284609144268025, 9.028796965151901, -16.4056929386534, 5.16710194544878, -13.250304440805644, 4.520672092047224]	-10.7274	0	6 dpf	100	3	50.1639	8.20453	right_turns
19	210401_F1	1	19	0.343333	7525	7628	6	-61.2408	61.2408	-61.2408	-50.5821	-12.0041	0.23732	17.4757	[nan, nan, 16.667, nan, 17.647, nan, 21.429, nan, 23.077, nan, 21.429, nan]	21.429	23.077	[nan, 33.333, 33.333, 25.0, 60.0, 42.857, 42.857, 42.857, 50.0, 37.5, 50.0, 42.857]	42.857	-15.0414	-1549.26	-1546.94	[-50.582148377965304, -12.00413621242096, -61.24084052178337, -5.415055816133425, -26.593578355046077, 10.152186110365783, -18.612781877380822, 9.883757429163161, -13.519317293217338, 6.800264219839491, -13.941999609846455, 2.8596124205311795]	-12.7617	0	6 dpf	100	3	50.5821	12.0041	others
20	210401_F1	1	20	0.376667	7883	7996	6.5	53.2717	53.2717	-25.2152	53.2717	-24.2253	-0.454751	17.2566	[nan, nan, 15.789, nan, 17.647, nan, 21.429, nan, 21.429, nan, 23.077, nan, 20.0]	20.7145	23.077	[nan, 25.0, 42.857, 42.857, 30.0, 50.0, 37.5, 50.0, 37.5, 50.0, 42.857, 42.857, 37.5]	42.857	-3.35593	-379.22	-376.01	[53.27172305086782, -24.225345420358178, 6.084795828115541, -25.215235390082814, 8.137015169434349, -21.949801062658224, 7.605301876000014, -21.353052591122065, 5.649181377564834, -15.82878914752618, 4.5486688985910755, -12.189863494364364, 1.597729830640898]	1.59773	0	6 dpf	100	3	53.2717	24.2253	left_turns
21	210401_F1	1	21	0.33	8443	8542	5.5	53.7758	53.7758	-16.3529	53.7758	-1.97282	-0.036686	16.6667	[nan, nan, 17.647, nan, 20.0, nan, 23.077, nan, 23.077, nan, 20.0]	20	23.077	[nan, 27.273, 50.0, 37.5, 42.857, 50.0, 42.857, 50.0, 42.857, 37.5, 42.857]	42.857	4.00793	396.785	395.282	[53.77582333025612, -1.9728185858481404, 25.452590159970924, -14.81361870425134, 8.544585832888714, -16.352925193336745, 10.425604868698937, -14.702974650632648, 7.223521744004994, -10.536040082954772, 3.224173809614101]	3.22417	0	6 dpf	100	3	53.7758	1.97282	left_turns
22	210401_F1	1	22	0.38	8818	8932	7	63.7843	63.7843	-17.8905	63.7843	5.83876	0.091539	18.4211	[nan, nan, 16.667, nan, 18.75, nan, 21.429, nan, 23.077, nan, 25.0, nan, 20.0, nan]	20.7145	25	[nan, 25.0, 50.0, 30.0, 50.0, 42.857, 42.857, 50.0, 42.857, 50.0, 50.0, 37.5, 42.857, 37.5]	42.857	5.13124	584.962	586.866	[63.78433370619339, 5.838755915243775, 26.969903353522298, -13.179016327324414, 9.81189513193711, -17.890507310484256, 7.355156101649957, -16.19498444522914, 7.724940286154888, -11.944817205669573, 7.522844412443049, -9.294173239845389, 4.669896622588158, -3.571871136549163]	5.25433	0	6 dpf	100	3	63.7843	5.83876	others
23	210401_F1	1	23	0.343333	9333	9436	6	48.1101	48.1101	-16.4553	48.1101	-6.17485	-0.128348	17.4757	[nan, nan, 18.75, nan, 21.429, nan, 21.429, nan, 23.077, nan, 23.077, nan]	21.429	23.077	[nan, 30.0, 50.0, 37.5, 50.0, 42.857, 42.857, 50.0, 42.857, 42.857, 50.0, 42.857]	42.857	2.90968	299.697	295.52	[48.110143453399914, -6.174852606425908, 20.57916982600998, -16.455263692262665, 11.489138343403308, -16.391467348898722, 10.114698027993883, -13.29357682435638, 9.140070136845228, -11.289796582453071, 8.679847351066838, -8.336548407650275]	1.2525	0	6 dpf	100	3	48.1101	6.17485	left_turns
24	210401_F1	1	24	0.37	9755	9866	7	45.8279	45.8279	-16.4618	-3.9621	45.8279	-11.5666	18.9189	[nan, nan, 15.789, nan, 21.429, nan, 21.429, nan, 23.077, nan, 21.429, nan, 23.077, nan]	21.429	23.077	[nan, 33.333, 30.0, 42.857, 42.857, 42.857, 42.857, 50.0, 42.857, 42.857, 42.857, 42.857, 50.0, 42.857]	42.857	1.64741	182.862	181.317	[-3.9620952123304694, 45.82794519550557, -7.2790416417039445, 17.87164030000547, -15.027577084481608, 11.450218789891276, -16.26747241691164, 9.41409879122573, -16.46175883917282, 8.312774222811402, -12.512814689913974, 8.56055702378752, -12.164992524487168, 6.0793215657959]	1.05861	0	6 dpf	100	3	3.9621	45.8279	left_turns
25	210401_F1	1	25	0.4	9978	10098	8	23.7096	23.7096	-17.8036	-17.7221	23.7096	-1.33785	20	[nan, nan, 20.0, nan, 21.429, nan, 25.0, nan, 21.429, nan, 20.0, nan, 25.0, nan, 23.077, nan]	21.429	25	[nan, 42.857, 37.5, 42.857, 42.857, 42.857, 60.0, 37.5, 50.0, 42.857, 37.5, 50.0, 50.0, 42.857, 50.0, 37.5]	42.857	-2.28123	-273.747	-270.051	[-17.722128810600104, 23.709612594258413, -16.122869456998497, 15.198716310396968, -16.29335732532848, 13.868664644751757, -17.803640147367908, 11.118875481307532, -15.000309064470958, 11.107415861968434, -15.683344371171883, 8.551063098368552, -17.015511339870034, 7.018536026937777, -11.127773538698754, 3.424214133944636]	-3.85178	0	6 dpf	100	3	17.7221	23.7096	forward
26	210401_F1	1	26	0.44	10320	10452	8	53.5517	53.5517	-18.5506	53.5517	-0.390112	-0.00728477	18.1818	[nan, nan, 16.667, nan, 21.429, nan, 21.429, nan, 20.0, nan, 25.0, nan, 20.0, nan, 21.429, nan]	21.429	25	[nan, 25.0, 50.0, 37.5, 50.0, 37.5, 50.0, 37.5, 42.857, 50.0, 50.0, 37.5, 42.857, 60.0, 33.333, 42.857]	42.857	1.92238	253.754	252.195	[53.55165914649725, -0.3901116851182426, 22.142452335127164, -16.13835897336429, 10.599794785192202, -17.21060676382431, 11.473330064013268, -16.92457223409097, 11.582597446273812, -16.471816909896095, 11.557210242301458, -18.55064599464152, 4.835662520504114, -14.347418894691364, 5.547846822782023, -10.896847319567115]	2.22278	0	6 dpf	100	3	53.5517	0.390112	left_turns
27	210401_F1	1	27	0.383333	10778	10893	7	52.4115	52.4115	-20.7827	52.4115	-2.72889	-0.0520666	18.2609	[nan, nan, 18.75, nan, 18.75, nan, 21.429, nan, 23.077, nan, 21.429, nan, 23.077, nan]	21.429	23.077	[nan, 33.333, 42.857, 33.333, 42.857, 50.0, 37.5, 50.0, 42.857, 42.857, 42.857, 50.0, 42.857, 37.5]	42.857	1.60579	184.666	185.184	[52.41147644267082, -2.7288879227737857, 22.941360181844143, -14.822574916745504, 9.04493820343673, -20.782710555771594, 9.365094016560503, -14.128952956544774, 6.770450993379564, -13.321347092773163, 8.731726716471584, -12.729432178944888, 5.940122751866446, -9.272817614622614]	1.60562	0	6 dpf	100	3	52.4115	2.72889	left_turns
28	210401_F1	1	28	0.46	11045	11183	9.5	-20.7023	20.7023	-20.7023	1.9163	-20.7023	-10.8033	20.6522	[nan, nan, 25.0, nan, 23.077, nan, 21.429, nan, 21.429, nan, 23.077, nan, 21.429, nan, 23.077, nan, 23.077, nan, 18.75]	23.077	25	[nan, 60.0, 42.857, 42.857, 50.0, 42.857, 42.857, 42.857, 42.857, 50.0, 42.857, 50.0, 37.5, 50.0, 42.857, 42.857, 50.0, 37.5, 37.5]	42.857	-2.97453	-410.485	-407.595	[1.916300999880841, -20.70232070435447, 11.35269987947654, -17.436484277343034, 9.528256623325095, -17.946857429786085, 11.51680549285225, -16.380855803003247, 8.859553909599791, -15.701502344986244, 10.182578455937058, -13.58459749739216, 9.227700911370821, -14.071900743931288, 6.990864940663788, -13.50834155964816, 6.685282964231856, -10.044465013146173, 5.450830864074934]	1.9163	0	6 dpf	100	3	1.9163	20.7023	forward
29	210401_F1	1	29	0.463333	11299	11438	9.5	-16.8864	16.8864	-16.8864	0.793911	-14.2509	-17.9502	20.5036	[nan, nan, 25.0, nan, 23.077, nan, 20.0, nan, 23.077, nan, 25.0, nan, 20.0, nan, 25.0, nan, 21.429, nan, 21.429]	23.077	25	[nan, 75.0, 37.5, 50.0, 42.857, 42.857, 37.5, 50.0, 42.857, 42.857, 60.0, 42.857, 37.5, 50.0, 50.0, 42.857, 42.857, 42.857, 42.857]	42.857	-2.33239	-324.203	-321.907	[0.7939107720337547, -14.25085847148492, 15.04983789226578, -13.89132910380095, 12.668199269371888, -15.9603219291263, 10.609772842198621, -16.10916272468845, 10.07865118690909, -15.708425264610797, 8.219925592656589, -16.179745362237906, 6.556082010500349, -16.886359210099233, 6.603228783780244, -13.82940768034579, 6.032694916279939, -10.007588381979815, 5.461061807539636]	0.793911	0	6 dpf	100	3	0.793911	14.2509	forward
30	210401_F1	1	30	0.566667	11544	11714	11.5	-16.8505	16.8505	-16.8505	-15.2697	15.8074	-1.03521	20.2941	[nan, nan, 21.429, nan, 23.077, nan, 25.0, nan, 21.429, nan, 21.429, nan, 23.077, nan, 23.077, nan, 21.429, nan, 23.077, nan, 23.077, nan, 21.429]	23.077	25	[nan, 42.857, 42.857, 50.0, 42.857, 50.0, 50.0, 42.857, 42.857, 42.857, 42.857, 50.0, 42.857, 50.0, 42.857, 42.857, 42.857, 50.0, 42.857, 37.5, 60.0, 37.5, 50.0]	42.857	-2.07682	-353.06	-353.315	[-15.269689973413545, 15.807373519301303, -14.449071880249976, 11.387488391733582, -15.7016857211478, 10.986067644720912, -15.60039277681488, 9.861756038051695, -15.774707500341117, 9.91839913406571, -16.850498184893738, 11.30879526564988, -14.31968092909569, 9.523973059402083, -15.11608235363258, 10.43697738157337, -13.505541946115878, 9.866935807742848, -12.366443552428295, 8.037914440305036, -…	-9.44412	0	6 dpf	100	3	15.2697	15.8074	forward
31	210401_F1	1	31	0.49	11801	11948	10	18.3577	18.3577	-17.286	-3.33296	18.3577	-5.50793	20.4082	[nan, nan, 23.077, nan, 23.077, nan, 21.429, nan, 23.077, nan, 20.0, nan, 23.077, nan, 23.077, nan, 21.429, nan, 20.0, nan]	23.077	23.077	[nan, 50.0, 42.857, 42.857, 50.0, 42.857, 42.857, 42.857, 50.0, 37.5, 42.857, 42.857, 50.0, 42.857, 50.0, 42.857, 42.857, 42.857, 37.5, 33.333]	42.857	-2.47884	-364.389	-362.834	[-3.3329551724163884, 18.357683710783178, -17.28604073208776, 10.187117606595296, -16.99649442435896, 10.458877388967496, -15.699038419996212, 10.53593578906488, -16.00244246361142, 9.911335704879534, -15.00496255407318, 9.613264858917672, -15.238102614482484, 6.4805620055612465, -16.36125424376036, 4.685353106681034, -12.684155487720568, 7.147722570014529, -8.718332826085453, 3.7448113885781606]	0.205928	0	6 dpf	100	3	3.33296	18.3577	forward
32	210401_F1	1	32	0.503333	12058	12209	9.5	30.1978	30.1978	-17.7852	30.1978	-8.45425	-0.279963	18.8742	[nan, nan, 21.429, nan, 21.429, nan, 20.0, nan, 21.429, nan, 23.077, nan, 20.0, nan, 21.429, nan, 21.429, nan, 18.75]	21.429	23.077	[nan, 37.5, 50.0, 37.5, 50.0, 37.5, 42.857, 42.857, 42.857, 50.0, 42.857, 37.5, 42.857, 50.0, 37.5, 60.0, 33.333, 50.0, 30.0]	42.857	-0.284905	-43.0207	-39.2287	[30.197783826015463, -8.4542531912868, 17.67418811646396, -17.05271405756991, 11.248368686107288, -16.337507522906385, 11.046285840938564, -16.087009300180387, 11.043587987816196, -17.78517060817163, 11.674127152863838, -15.13089519450611, 9.298800373334949, -15.045318785218326, 7.557481879439646, -12.52971993017345, 8.7147426048491, -6.848065857581184, 5.170147058459948]	5.17015	0	6 dpf	100	3	30.1978	8.45425	left_turns
33	210401_F1	1	33	0.536667	12301	12462	11	-18.797	18.797	-18.797	2.11852	-16.7629	-7.91256	20.4969	[nan, nan, 27.273, nan, 21.429, nan, 21.429, nan, 23.077, nan, 23.077, nan, 20.0, nan, 21.429, nan, 21.429, nan, 21.429, nan, 21.429, nan]	21.429	27.273	[nan, 75.0, 42.857, 42.857, 42.857, 42.857, 42.857, 50.0, 42.857, 50.0, 42.857, 42.857, 37.5, 42.857, 42.857, 42.857, 42.857, 42.857, 42.857, 37.5, 50.0, 33.333]	42.857	-2.33104	-375.298	-377.884	[2.1185178382850274, -16.762900358117754, 16.085770872416976, -14.346630091711951, 10.153960120198256, -18.797028217616436, 9.97521483861925, -17.243623830226394, 9.809323426930794, -14.957614233699065, 11.579155088292985, -16.168255267807403, 10.297980317271355, -14.56874124750832, 11.735464270589997, -15.788872517974267, 10.016565194753804, -15.198575794436719, 9.070496679275118, -11.3354633310…	-3.99742	0	6 dpf	100	3	2.11852	16.7629	forward
34	210401_F1	1	34	0.44	12526	12658	9	24.7964	24.7964	-16.9833	0.743252	-16.9833	-22.8499	20.4545	[nan, nan, 27.273, nan, 23.077, nan, 20.0, nan, 21.429, nan, 23.077, nan, 23.077, nan, 21.429, nan, 21.429, nan]	22.253	27.273	[nan, 60.0, 50.0, 37.5, 60.0, 37.5, 42.857, 50.0, 37.5, 50.0, 42.857, 42.857, 50.0, 42.857, 42.857, 50.0, 37.5, 37.5]	42.857	-1.00047	-132.062	-133.245	[0.743252370956078, -16.983278552770557, 24.79637851225428, -8.43270720780738, 16.56360925292143, -15.55341674335424, 11.49871303669406, -16.841081836117237, 10.064606003778032, -14.224440359560823, 10.238494326974298, -15.722382366407414, 8.485893365061353, -14.275132579582024, 8.15213578403295, -12.995343929868122, 8.187322732826365, -7.961992766492183]	-3.60937	0	6 dpf	100	3	0.743252	16.9833	forward
35	210401_F1	1	35	0.536667	12755	12916	10.5	33.7684	33.7684	-17.0475	-1.93814	33.7684	-17.4232	19.5652	[nan, nan, 21.429, nan, 21.429, nan, 21.429, nan, 21.429, nan, 21.429, nan, 20.0, nan, 23.077, nan, 18.75, nan, 23.077, nan, 23.077]	21.429	23.077	[nan, 50.0, 37.5, 42.857, 42.857, 42.857, 42.857, 37.5, 50.0, 42.857, 42.857, 42.857, 37.5, 42.857, 50.0, 42.857, 33.333, 50.0, 42.857, 42.857, 50.0]	42.857	0.755922	121.703	120.938	[-1.9381358651124776, 33.76844487264261, -11.024650891590234, 19.5211961596209, -12.406820496978883, 14.317273699789213, -16.154914481933886, 11.313706852081348, -17.04748918273804, 11.879031720512254, -14.423422465049686, 13.109536138281298, -16.843949446908713, 12.659539703800434, -15.024927895306565, 13.77848695633565, -13.678269366840459, 10.676715661856115, -12.334277278043956, 10.2944369683…	-1.93814	0	6 dpf	100	3	1.93814	33.7684	left_turns
36	210401_F1	1	36	0.5	12982	13132	10.5	19.6277	19.6277	-16.98	-0.306769	2.8663	-9.34353	21	[nan, nan, 33.333, nan, 21.429, nan, 23.077, nan, 20.0, nan, 23.077, nan, 20.0, nan, 23.077, nan, 20.0, nan, 21.429, nan, 20.0]	21.429	33.333	[nan, 60.0, 75.0, 50.0, 37.5, 42.857, 50.0, 37.5, 42.857, 42.857, 50.0, 37.5, 42.857, 37.5, 60.0, 42.857, 37.5, 42.857, 42.857, 37.5, 42.857]	42.857	-0.975295	-146.294	-148.347	[-0.3067685708394846, 2.8663008133229875, -15.321393553249571, 19.62774182371982, -11.291533625727302, 14.353258121122263, -16.97996781683252, 13.43059154111122, -12.660284864898923, 12.832616933878828, -16.096021778337082, 10.411330828089685, -13.14309168192576, 9.576380256831797, -13.348641382491948, 10.683732410687796, -12.966410795397655, 8.923930695699658, -12.993787004707126, 7.024626896277…	-0.306769	0	6 dpf	100	3	0.306769	2.8663	forward
37	210401_F1	1	37	0.893333	13232	13500	17	21.7844	21.7844	-21.6751	21.5343	-13.716	-0.636937	19.0299	[nan, nan, 21.429, nan, 21.429, nan, 21.429, nan, 20.0, nan, 21.429, nan, 21.429, nan, 20.0, nan, 21.429, nan, 21.429, nan, 20.0, nan, 23.077, nan, 21.429, nan, 18.75, nan, 16.667, nan, 18.75, nan, 20.0, nan]	21.429	23.077	[nan, 42.857, 42.857, 42.857, 42.857, 42.857, 42.857, 42.857, 37.5, 42.857, 42.857, 42.857, 42.857, 37.5, 42.857, 42.857, 42.857, 42.857, 42.857, 42.857, 37.5, 60.0, 37.5, 37.5, 50.0, 33.333, 42.857, 30.0, 37.5, 37.5, 37.5, 37.5, 42.857, 30.0]	42.857	0.122722	32.8894	32.1367	[21.534262551091654, -13.715971753350575, 15.542215371334796, -17.400483250569696, 14.845108233884906, -15.15280885997618, 13.570464364050144, -15.186065444080162, 14.015473800813849, -12.228698218978236, 12.383873795615658, -13.235360798300599, 12.262643680070706, -13.883307831187185, 11.117932878348327, -14.854359848356127, 10.154597389038743, -16.644097194048335, 12.5225037029043, -21.67513474…	0.553588	0	6 dpf	100	3	21.5343	13.716	forward
38	210401_F1	1	38	0.73	13645	13864	14.5	44.1923	44.1923	-20.984	-0.520654	44.1923	-84.8784	19.863	[nan, nan, 25.0, nan, 27.273, nan, 23.077, nan, 21.429, nan, 17.647, nan, 20.0, nan, 18.75, nan, 18.75, nan, 18.75, nan, 20.0, nan, 21.429, nan, 20.0, nan, 20.0, nan, 15.789]	20	27.273	[nan, 60.0, 42.857, 60.0, 50.0, 42.857, 50.0, 42.857, 42.857, 37.5, 33.333, 42.857, 37.5, 37.5, 37.5, 42.857, 33.333, 33.333, 42.857, 33.333, 50.0, 37.5, 50.0, 33.333, 50.0, 37.5, 42.857, 37.5, 27.273]	42.857	-1.07331	-235.056	-234.809	[-0.5206539953294788, 44.192275484156085, -6.3176579419316345, 19.300680956995343, -17.415878674283324, 16.490844661457196, -18.477974092720075, 12.419058023238259, -20.983957474563102, 11.016939497558, -16.66300128072834, 14.36248979311511, -12.839635185723745, 15.929957100748172, -14.759967097205616, 12.674975827136493, -15.045562539069431, 11.066601633561413, -16.699426410475784, 6.28910465926…	-0.520654	0	6 dpf	100	3	0.520654	44.1923	left_turns
39	210401_F1	1	39	0.306667	14016	14108	6.5	36.0437	36.0437	-17.3115	-15.4053	15.8353	-1.02791	21.1957	[nan, nan, 42.857, nan, 50.0, nan, 42.857, nan, 15.0, nan, 20.0, nan, 16.667]	31.4285	50	[nan, 75.0, 100.0, 100.0, 100.0, 75.0, 100.0, 50.0, 21.429, 75.0, 27.273, 37.5, 30.0]	75	5.64039	518.916	519.596	[-15.405297208829417, 15.835317972511358, -10.648719125630176, 17.10782389374741, -17.3115312194037, 23.612069366922142, -12.92451933548371, 36.04373283848462, 4.82251413916258, 11.60502480618123, -7.555367512557564, 6.244044819488803, -3.4727381571951947]	4.82251	0	6 dpf	100	3	15.4053	15.8353	left_turns
40	210401_F1	1	40	0.226667	14522	14590	2.5	77.821	77.821	-50.1825	-1.22686	77.821	-63.431	11.0294	[nan, nan, 15.789, nan, 17.647]	16.718	17.647	[nan, 33.333, 30.0, 42.857, 30.0]	31.6665	-1.64312	-111.732	-101.549	[-1.2268597428762589, 77.82098870978756, -38.683412294147374, 73.60888734113016, -50.182545036076185]	-1.22686	0	6 dpf	100	3	1.22686	77.821	others
41	210401_F1	1	41	0.316667	15015	15110	4.5	-64.3667	64.3667	-64.3667	-64.3667	-3.48656	0.0541672	14.2105	[nan, nan, 15.789, nan, 18.75, nan, 18.75, nan, 18.75]	18.75	18.75	[nan, 25.0, 42.857, 33.333, 42.857, 42.857, 33.333, 37.5, 37.5]	37.5	-10.7745	-1023.57	-1022.04	[-64.36673454063975, -3.4865632823841866, -24.404691278745613, 5.851611002198968, -12.218571755982612, 8.097823695715507, -12.969106343420123, 7.36491531008522, -11.210764574372273]	-11.2108	0	6 dpf	100	3	64.3667	3.48656	others
42	210401_F1	1	42	0.386667	15446	15562	6.5	64.2186	64.2186	-20.2473	-1.91157	64.2186	-33.5947	16.8103	[nan, nan, 13.636, nan, 18.75, nan, 20.0, nan, 20.0, nan, 20.0, nan, 15.789]	19.375	20	[nan, 33.333, 23.077, 50.0, 30.0, 42.857, 37.5, 37.5, 42.857, 37.5, 42.857, 30.0, 33.333]	37.5	5.21676	605.144	604.63	[-1.9115674632773916, 64.21857863468861, 8.101148876815127, 23.939641735332884, -16.21614326981223, 9.929180286268728, -20.24729899332504, 4.673906264302737, -16.19570795476237, 4.3646462880205235, -8.801382373517812, 0.5741494957671511, -0.24200668851018453]	0.574149	0	6 dpf	100	3	1.91157	64.2186	others
43	210401_F1	1	43	0.313333	15860	15954	5	-55.0738	55.0738	-55.0738	0.474211	-55.0738	-116.138	15.9574	[nan, nan, 14.286, nan, 17.647, nan, 18.75, nan, 18.75, nan]	18.1985	18.75	[nan, 27.273, 30.0, 42.857, 30.0, 37.5, 37.5, 37.5, 37.5, 37.5]	37.5	-7.861	-738.934	-739.334	[0.4742106372297685, -55.07376036091823, 5.48916116710273, -25.685794286824027, 5.999933195187963, -20.976609602110308, 9.512682087561156, -13.35710838789133, 9.09415613315341, -11.381560646862454]	-5.45368	0	6 dpf	100	3	0.474211	55.0738	right_turns
44	210401_F1	1	44	0.47	16209	16350	8	60.5888	60.5888	-18.7106	-2.20074	60.5888	-27.5311	17.0213	[nan, nan, 14.286, nan, 15.0, nan, 21.429, nan, 15.0, nan, 23.077, nan, 18.75, nan, 18.75, nan]	18.75	23.077	[nan, 30.0, 27.273, 27.273, 33.333, 42.857, 42.857, 33.333, 27.273, 50.0, 42.857, 33.333, 42.857, 33.333, 42.857, 30.0]	33.333	4.70422	663.295	660.822	[-2.200742318385696, 60.58882163952972, 0.5728130517855281, 5.122517041940056, -8.965238724114968, 13.705999228123343, -18.710566445659275, 22.73210375624411, -10.362138128021543, 13.379409878135505, -16.821572400000676, 8.493462902722879, -12.853660463516276, 7.875590659975754, -7.34123647551589, 3.5284383507257866]	2.05063	0	6 dpf	100	3	2.20074	60.5888	others
45	210401_F1	1	45	0.356667	16642	16749	6.5	-45.3779	45.3779	-45.3779	0.867661	-45.3779	-52.2991	18.2243	[nan, nan, 18.75, nan, 18.75, nan, 18.75, nan, 20.0, nan, 20.0, nan, 18.75]	18.75	20	[nan, 42.857, 33.333, 37.5, 37.5, 37.5, 37.5, 42.857, 37.5, 42.857, 37.5, 42.857, 33.333]	37.5	-3.07671	-329.208	-329.284	[0.8676608845353104, -45.37790677440916, 19.90653313420982, -13.515098058478905, 11.686415523328577, -17.350964128471606, 9.768556697361095, -13.73986848843311, 10.914091920368936, -12.570648374854782, 10.207928456490063, -8.695297273019351, 3.508157492157918]	0.867661	0	6 dpf	100	3	0.867661	45.3779	right_turns
46	210401_F1	1	46	0.303333	16913	17004	4	74.9767	74.9767	-23.2718	-0.806349	74.9767	-92.9829	13.1868	[nan, nan, 7.317, nan, 20.0, nan, 18.75, nan]	18.75	20	[nan, 21.429, 11.111, 37.5, 42.857, 33.333, 42.857, 27.273]	33.333	2.47644	225.356	221.17	[-0.806349403327568, 74.97671335778354, -23.271830529865422, 1.8702331374059475, -14.869572691007354, 8.78038501034158, -7.580417851134932, 3.600916269761676]	0.531942	0	6 dpf	100	3	0.806349	74.9767	others
47	210401_F1	1	47	0.44	17414	17546	6.5	68.2303	68.2303	-22.497	68.2303	-1.65897	-0.0243143	14.7727	[nan, nan, 13.636, nan, 17.647, nan, 21.429, nan, 17.647, nan, 18.75, nan, 17.647]	17.647	21.429	[nan, 23.077, 33.333, 37.5, 33.333, 37.5, 50.0, 37.5, 33.333, 42.857, 33.333, 42.857, 30.0]	35.4165	4.07524	537.931	537.108	[68.23032624387974, -1.6589726461942504, 12.626996856306727, -22.497010419207395, 6.395866898746651, -16.297209630001557, 7.735581860381847, -12.864432782756078, 7.157526528702021, -13.849113530879139, 7.977025127727716, -5.554600893562584, 2.599247981740231]	2.59925	0	6 dpf	100	3	68.2303	1.65897	others
48	210401_F1	1	48	0.416667	17905	18030	7	60.6856	60.6856	-25.6821	-0.301613	60.6856	-201.203	16.8	[nan, nan, 13.636, nan, 20.0, nan, 16.667, nan, 20.0, nan, 20.0, nan, 18.75, nan]	19.375	20	[nan, 33.333, 23.077, 42.857, 37.5, 27.273, 42.857, 33.333, 50.0, 37.5, 42.857, 37.5, 37.5, 25.0]	37.5	2.87818	359.772	354.571	[-0.3016133111740287, 60.685626194885714, 7.392851525339939, 17.31093184141763, -25.68205505460686, 4.6740842798347675, -21.51639939571896, 8.54783926589109, -14.212353043772675, 6.851316398200946, -13.164912526200881, 6.724432197236021, -7.40044463119196, 2.046800328517505]	3.36044	0	6 dpf	100	3	0.301613	60.6856	others
49	210401_F1	1	51	0.3	18810	18900	3.5	77.1857	77.1857	2.56436	77.1857	14.4671	0.187432	11.6667	[nan, nan, 13.043, nan, 16.667, nan, 17.647]	16.667	17.647	[nan, 16.667, 60.0, 27.273, 42.857, 30.0, 42.857]	36.4285	23.6036	2124.32	2120.71	[77.18567774787576, 14.467093641169011, 36.84259335389829, 10.776839920749895, 23.618422994928483, 2.5643615092521572, 16.76530732929051]	16.7653	0	6 dpf	100	3	77.1857	14.4671	others
50	210401_F2	2	2	1.99	165	762	37.5	46.9745	46.9745	-32.0347	0.402564	36.9711	91.8393	18.8442	[nan, nan, 17.647, nan, 20.0, nan, 17.647, nan, 21.429, nan, 20.0, nan, 15.789, nan, 21.429, nan, 23.077, nan, 16.667, nan, 18.75, nan, 23.077, nan, 18.75, nan, 23.077, nan, 15.0, nan, 20.0, nan, 20.0, nan, 20.0, nan, 17.647, nan, 20.0, nan, 21.429, nan, 18.75, nan, 18.75, nan, 17.647, nan, 16.667, nan, 23.077, nan, 15.789, nan, 21.429, nan, 21.429, nan, 25.0, nan, 20.0, nan, 27.273, nan, 25.0, n…	20	27.273	[nan, 30.0, 42.857, 60.0, 30.0, 37.5, 33.333, 42.857, 42.857, 37.5, 42.857, 30.0, 33.333, 50.0, 37.5, 50.0, 42.857, 30.0, 37.5, 37.5, 37.5, 42.857, 50.0, 42.857, 33.333, 42.857, 50.0, 27.273, 33.333, 37.5, 42.857, 42.857, 37.5, 37.5, 42.857, 37.5, 33.333, 42.857, 37.5, 42.857, 42.857, 33.333, 42.857, 37.5, 37.5, 37.5, 33.333, 42.857, 27.273, 50.0, 42.857, 33.333, 30.0, 50.0, 37.5, 50.0, 37.5, 60.…	42.857	2.32706	1389.25	1397.55	[0.402563555226963, 36.97113536580653, 25.910888600637584, 36.01271814893448, -7.449727431078822, 31.943358627769957, -9.554543547905057, 11.064444510829215, -6.622086557817495, 11.764116802674083, -14.074816277119226, 27.62517326241144, 0.029906065060148642, 11.72647985728153, -12.88139422184352, 17.306885940585993, -20.492330714177097, 18.32751421263389, -8.336026952930666, 9.558684254252723, -…	4.89974	0	6 dpf	180	4	0.402564	36.9711	left_turns
51	210401_F2	2	3	1.12333	811	1148	21	-42.1389	42.1389	-42.1389	2.92971	-24.766	-8.45342	18.6944	[nan, nan, 21.429, nan, 23.077, nan, 23.077, nan, 23.077, nan, 20.0, nan, 21.429, nan, 20.0, nan, 17.647, nan, 18.75, nan, 18.75, nan, 20.0, nan, 27.273, nan, 25.0, nan, 20.0, nan, 21.429, nan, 20.0, nan, 18.75, nan, 18.75, nan, 18.75, nan, 17.647, nan]	20	27.273	[nan, 50.0, 37.5, 42.857, 50.0, 50.0, 42.857, 42.857, 50.0, 42.857, 37.5, 50.0, 37.5, 37.5, 42.857, 33.333, 37.5, 37.5, 37.5, 37.5, 37.5, 37.5, 42.857, 60.0, 50.0, 50.0, 50.0, 37.5, 42.857, 42.857, 42.857, 37.5, 42.857, 37.5, 37.5, 37.5, 37.5, 37.5, 37.5, 37.5, 33.333, 33.333]	37.5	-2.86539	-965.636	-968.468	[2.929707270099892, -24.76604254117831, 29.64130573419262, -9.282873392857233, 32.10132081270501, -22.851446715021783, 25.609365410163736, -21.0223892029266, 19.86273971216675, -31.91752638767585, 11.12872548030804, -20.528788388642646, 13.82210823834968, -22.522095853279488, 12.691898509391091, -20.052454965597576, 13.634313482212173, -16.979695586036172, 4.944814661867233, -13.648173732406523, …	-0.147506	0	6 dpf	180	4	2.92971	24.766	right_turns
52	210401_F2	2	4	0.556667	1247	1414	10	-30.3706	30.3706	-30.3706	-3.27117	24.4845	-7.48492	17.9641	[nan, nan, 23.077, nan, 21.429, nan, 23.077, nan, 21.429, nan, 20.0, nan, 18.75, nan, 21.429, nan, 17.647, nan, 17.647, nan]	21.429	23.077	[nan, 50.0, 42.857, 37.5, 50.0, 50.0, 42.857, 42.857, 42.857, 37.5, 42.857, 37.5, 37.5, 42.857, 42.857, 37.5, 33.333, 37.5, 33.333, 30.0]	42.857	-1.96885	-328.798	-330.195	[-3.271173981766772, 24.48448836635717, -24.56470414292954, 26.11309385776908, -27.361843876990015, 20.51739030021196, -30.3705553034465, 12.352967764089973, -18.98799890999418, 14.862930619789186, -18.992294184221635, 13.00840646309442, -21.79984286535791, 10.2486405960646, -18.596330941986952, 12.678126107647163, -13.942784161293371, 9.611902651821305, -10.94918105949166, 2.6111576477100105]	-0.330008	0	6 dpf	180	4	3.27117	24.4845	right_turns
53	210401_F2	2	5	0.76	1602	1830	11.5	-20.9706	20.9706	-20.9706	1.61663	0.286143	0.177	15.1316	[nan, nan, 23.077, nan, 8.824, nan, 9.091, nan, 21.429, nan, 20.0, nan, 21.429, nan, 20.0, nan, 20.0, nan, 18.75, nan, 17.647, nan, 15.0]	20	23.077	[nan, 60.0, 37.5, 11.111, 42.857, 10.714, 60.0, 42.857, 42.857, 42.857, 37.5, 42.857, 42.857, 37.5, 42.857, 37.5, 42.857, 37.5, 37.5, 37.5, 33.333, 30.0, 30.0]	37.5	-1.27986	-291.808	-292.625	[1.6166302243861748, 0.2861431957291533, 1.822898092010744, 0.13661818493258632, 1.6133050123593462, -4.436317240478057, 14.301569403822391, -20.970610348982024, 12.824171141972807, -18.969241987098844, 13.878045947367042, -19.573574833705482, 12.189527502952885, -20.00809498492042, 12.250074170183556, -19.318597141088386, 11.93660843059651, -16.935217244618016, 9.143772008592919, -14.42749000607…	0.955686	0	6 dpf	180	4	1.61663	0.286143	forward
54	210401_F2	2	6	0.433333	1890	2020	6.5	-22.205	22.205	-22.205	-22.205	13.3719	-0.602201	15	[nan, nan, 20.0, nan, 20.0, nan, 20.0, nan, 20.0, nan, 20.0, nan, 16.667]	20	20	[nan, 37.5, 42.857, 42.857, 37.5, 37.5, 42.857, 42.857, 37.5, 37.5, 42.857, 33.333, 33.333]	37.5	-3.44116	-447.351	-447.077	[-22.205009342162757, 13.37188215510947, -19.447363652854392, 11.85398803980429, -19.233766581847622, 13.002476023493317, -18.996763934470863, 13.358253000530947, -18.798315336272353, 11.603950199633143, -16.17960571158247, 6.693419492235962, -10.038729781813004]	-10.0387	0	6 dpf	180	4	22.205	13.3719	forward
55	210401_F2	2	7	0.393333	2198	2316	7	-19.5455	19.5455	-19.5455	2.25931	-17.8715	-7.91017	17.7966	[nan, nan, 23.077, nan, 20.0, nan, 23.077, nan, 20.0, nan, 18.75, nan, 20.0, nan]	20	23.077	[nan, 50.0, 42.857, 37.5, 42.857, 42.857, 50.0, 37.5, 42.857, 37.5, 37.5, 37.5, 42.857, 30.0]	42.857	-3.10766	-366.704	-366.893	[2.259307789353992, -17.87151712785523, 11.878529175262551, -19.046448686417286, 13.420219839498234, -19.38666467396289, 10.041276702897665, -19.545487247821246, 11.85445894679447, -18.260933175137044, 8.14890659879868, -12.779177190037446, 6.4647085696680575, -6.7385671094832436]	-2.23963	0	6 dpf	180	4	2.25931	17.8715	forward
56	210401_F2	2	8	0.456667	2452	2589	7.5	-19.9331	19.9331	-19.9331	-17.321	13.0611	-0.754064	16.4234	[nan, nan, 21.429, nan, 21.429, nan, 21.429, nan, 18.75, nan, 20.0, nan, 17.647, nan, 15.0]	20	21.429	[nan, 42.857, 42.857, 42.857, 42.857, 42.857, 42.857, 37.5, 37.5, 42.857, 37.5, 37.5, 33.333, 37.5, 25.0]	40.1785	-2.76502	-378.807	-383.742	[-17.320955964936932, 13.061114799293195, -19.292363256871987, 12.98530413075305, -19.574729354902622, 12.145531606517824, -19.933087228939918, 11.231324975184345, -17.645023351366536, 9.046024664301267, -15.326438471116937, 6.545287023537625, -9.241567627018577, 4.258699777463492, -2.6932201718732007]	-2.69322	0	6 dpf	180	4	17.321	13.0611	forward
57	210401_F2	2	9	0.41	2975	3098	7.5	-21.3114	21.3114	-21.3114	1.91579	-19.7008	-10.2834	18.2927	[nan, nan, 23.077, nan, 20.0, nan, 21.429, nan, 20.0, nan, 20.0, nan, 17.647, nan, 15.0]	20	23.077	[nan, 42.857, 50.0, 42.857, 37.5, 42.857, 42.857, 37.5, 42.857, 42.857, 37.5, 37.5, 33.333, 30.0, 30.0]	40.1785	-3.01255	-370.544	-370.736	[1.9157930482661172, -19.700840090837932, 8.283086118094529, -21.311416423971355, 10.219475597424035, -17.881258375431656, 11.19737284515656, -17.101130878810608, 5.088819014662876, -13.679112297840138, 6.041859384636602, -9.322911054442308, 4.638001759389664, -6.641127178353638, 1.88839365300472]	1.88839	0	6 dpf	180	4	1.91579	19.7008	forward
58	210401_F2	2	10	0.55	3321	3486	9.5	-19.0777	19.0777	-19.0777	-2.72584	15.5346	-5.69902	17.2727	[nan, nan, 23.077, nan, 20.0, nan, 21.429, nan, 18.75, nan, 21.429, nan, 17.647, nan, 16.667, nan, 17.647, nan, 15.789]	18.75	23.077	[nan, 50.0, 42.857, 42.857, 37.5, 42.857, 42.857, 42.857, 33.333, 42.857, 42.857, 33.333, 37.5, 30.0, 37.5, 33.333, 37.5, 33.333, 30.0]	37.5	-2.67642	-441.609	-440.828	[-2.7258442432099, 15.534633259651654, -18.00685867590884, 12.617158207547831, -18.867078832191, 9.799037153001454, -19.077661510096533, 8.160748730841261, -18.315420531400807, 5.206700826317042, -13.859637420530602, 4.3959720129055295, -10.446750691960514, 4.944193919536142, -8.824184519782829, 4.598973960234555, -10.024045845145572, 4.464353836209584, -7.119238440368428]	-2.72584	0	6 dpf	180	4	2.72584	15.5346	forward
59	210401_F2	2	11	0.536667	3568	3729	8	-19.809	19.809	-19.809	-1.94086	11.2552	-5.79906	14.9068	[nan, nan, 25.0, nan, 20.0, nan, 20.0, nan, 20.0, nan, 20.0, nan, 15.789, nan, 6.977, nan]	20	25	[nan, 50.0, 50.0, 37.5, 42.857, 42.857, 37.5, 42.857, 37.5, 37.5, 42.857, 37.5, 27.273, 11.111, 18.75, 25.0]	37.5	-1.54671	-249.02	-247.712	[-1.9408607951154682, 11.255159720228743, -19.80904130557468, 9.980491201946661, -18.638874977888772, 10.841816160239764, -16.38481952201035, 8.901753895352192, -15.725498424411334, 6.003876289447187, -11.25910234068009, 5.867350117183252, -4.967344481749029, 1.084523699616042, -0.3149142728615853, 0.45872260980148954]	0.0719042	0	6 dpf	180	4	1.94086	11.2552	forward
60	210401_F2	2	17	0.416667	4353	4478	8	-17.565	17.565	-17.565	0.32722	1.53459	4.68979	19.2	[nan, nan, 15.0, nan, 33.333, nan, 20.0, nan, 20.0, nan, 21.429, nan, 20.0, nan, 15.789, nan]	20	33.333	[nan, 23.077, 42.857, 75.0, 60.0, 42.857, 37.5, 37.5, 42.857, 50.0, 37.5, 42.857, 37.5, 33.333, 30.0, 33.333]	37.5	-1.88386	-235.483	-235.015	[0.3272197662661396, 1.5345917204222834, -0.10690444906995257, 6.05371359953982, -11.639931493486595, 9.735769929886025, -17.565036835377494, 7.12529206164056, -15.807219335065364, 7.9314439703625546, -13.899276435103847, 5.329015301195626, -9.4506648114414, 2.9299169539236103, -5.058468142323963, 2.792226841818121]	0.930906	0	6 dpf	180	4	0.32722	1.53459	forward
61	210401_F2	2	18	0.4	4802	4922	7	-19.8112	19.8112	-19.8112	-2.11503	16.0586	-7.59264	17.5	[nan, nan, 25.0, nan, 20.0, nan, 21.429, nan, 20.0, nan, 20.0, nan, 15.789, nan]	20	25	[nan, 60.0, 42.857, 37.5, 42.857, 42.857, 42.857, 37.5, 42.857, 42.857, 37.5, 33.333, 30.0, 33.333]	42.857	-1.23934	-148.721	-149.212	[-2.115026968020204, 16.058637876071234, -18.523658873700608, 13.620868872521783, -19.811237848157013, 10.561762221853986, -16.306273397880847, 10.404190969315977, -12.585918801920425, 8.18368594428396, -8.807078798198058, 4.7232084699460675, -3.272064775172831, 1.2531454346944304]	-0.430941	0	6 dpf	180	4	2.11503	16.0586	forward
62	210401_F2	2	19	0.886667	5194	5460	14.5	-16.2811	16.2811	-16.2811	1.2637	-11.3205	-8.95818	16.3534	[nan, nan, 23.077, nan, 21.429, nan, 20.0, nan, 20.0, nan, 17.647, nan, 20.0, nan, 17.647, nan, 15.0, nan, 17.647, nan, 18.75, nan, 15.0, nan, 14.286, nan, 17.647, nan, 15.0]	17.647	23.077	[nan, 50.0, 42.857, 42.857, 42.857, 42.857, 37.5, 42.857, 37.5, 33.333, 37.5, 37.5, 42.857, 37.5, 33.333, 33.333, 27.273, 33.333, 37.5, 33.333, 42.857, 27.273, 33.333, 30.0, 27.273, 37.5, 33.333, 27.273, 33.333]	37.5	-0.950998	-252.965	-253.227	[1.263702162111286, -11.320475722838923, 15.562596347369382, -15.516032134068347, 11.600610832256141, -16.28110634732892, 6.419342720436248, -10.255750960263411, 6.383553627609861, -9.947643258682431, 6.307808949385906, -10.023785272400529, 6.262066803044329, -8.545119895589343, 6.080870648299913, -4.648645804062715, 3.260967113271126, -7.929475156341871, 7.267024615564495, -9.292089580743644, 5.…	1.2637	0	6 dpf	180	4	1.2637	11.3205	forward
63	210401_F2	2	20	0.82	5898	6144	15	-19.3502	19.3502	-19.3502	-1.27276	9.51913	-7.47914	18.2927	[nan, nan, 30.0, nan, 20.0, nan, 21.429, nan, 20.0, nan, 18.75, nan, 17.647, nan, 15.0, nan, 15.0, nan, 27.273, nan, 23.077, nan, 20.0, nan, 20.0, nan, 18.75, nan, 18.75, nan]	20	30	[nan, 75.0, 50.0, 37.5, 42.857, 37.5, 50.0, 37.5, 42.857, 37.5, 37.5, 37.5, 33.333, 37.5, 25.0, 27.273, 33.333, 100.0, 37.5, 60.0, 37.5, 42.857, 37.5, 42.857, 37.5, 42.857, 33.333, 42.857, 33.333, 33.333]	37.5	-2.28927	-563.161	-562.35	[-1.2727574378612643, 9.519127091095335, -17.849163925522177, 8.368082440198224, -18.93052343330084, 8.019379686434188, -16.65988771107033, 8.08540243742344, -14.012779000941793, 6.542216676833538, -8.84437195961559, 5.916054494049505, -6.140196948815405, 4.339077100748405, -2.242621226203997, 1.66800504781267, 0.14338010496541234, 1.110697721232604, -11.090680993155352, 11.327701618675805, -19.3…	0.627039	0	6 dpf	180	4	1.27276	9.51913	forward
64	210401_F2	2	21	1.02	6567	6873	17.5	-15.2525	15.2525	-15.2525	-0.0664078	3.53403	-53.2171	17.1569	[nan, nan, 18.75, nan, 21.429, nan, 20.0, nan, 20.0, nan, 18.75, nan, 17.647, nan, 18.75, nan, 18.75, nan, 16.667, nan, 15.789, nan, 17.647, nan, 15.0, nan, 17.647, nan, 16.667, nan, 17.647, nan, 15.789, nan, 14.286]	17.647	21.429	[nan, 30.0, 50.0, 42.857, 42.857, 37.5, 42.857, 37.5, 42.857, 37.5, 37.5, 37.5, 33.333, 37.5, 37.5, 33.333, 42.857, 33.333, 33.333, 37.5, 27.273, 37.5, 33.333, 30.0, 30.0, 37.5, 33.333, 37.5, 30.0, 37.5, 33.333, 27.273, 37.5, 27.273, 30.0]	37.5	-1.36559	-417.871	-417.435	[-0.06640776006608803, 3.534027626874942, -10.85659389105246, 8.518079886410941, -15.252493882919701, 6.373631615652881, -13.025037828571069, 8.125456035306524, -9.910434978958616, 6.400620728190666, -9.470590081231503, 6.796361646177316, -10.749254269650729, 5.254425766900428, -9.585502268541047, 6.911174524167129, -8.793386583131063, 7.662003750278408, -10.795901321062777, 4.995331401787112, -5…	-0.0664078	0	6 dpf	180	4	0.0664078	3.53403	forward
65	210401_F2	2	22	0.376667	7205	7318	7.5	-19.6648	19.6648	-19.6648	-0.542619	1.7218	-3.17313	19.9115	[nan, nan, 27.273, nan, 21.429, nan, 21.429, nan, 18.75, nan, 21.429, nan, 20.0, nan, 18.75]	21.429	27.273	[nan, 50.0, 60.0, 42.857, 42.857, 42.857, 42.857, 42.857, 33.333, 50.0, 37.5, 37.5, 42.857, 37.5, 37.5]	42.857	-3.42229	-386.718	-388.427	[-0.5426188784736418, 1.721799456128998, -17.124713216784922, 9.672779659389244, -18.1592272477132, 9.217401907919122, -19.664798408393047, 12.372778663598154, -17.094511170696, 12.160097445859126, -16.78096266632222, 7.019462913864925, -12.509086697828876, 5.628125403650307, -7.865671184987258]	-0.542619	0	6 dpf	180	4	0.542619	1.7218	forward
66	210401_F2	2	23	0.473333	7797	7939	8.5	-20.5722	20.5722	-20.5722	0.7594	-20.5722	-27.09	17.9577	[nan, nan, 20.0, nan, 23.077, nan, 21.429, nan, 18.75, nan, 21.429, nan, 17.647, nan, 15.0, nan, 16.667]	19.375	23.077	[nan, 42.857, 37.5, 42.857, 50.0, 37.5, 50.0, 42.857, 33.333, 50.0, 37.5, 33.333, 37.5, 25.0, 37.5, 30.0, 37.5]	37.5	-1.98844	-282.359	-281.974	[0.7594002263753207, -20.57217200742813, 13.625851042939056, -16.683938758856975, 15.162928165925402, -16.517755506645546, 11.416436297978327, -15.246260785436021, 6.719899465408983, -11.620831201083885, 5.1368786029377445, -5.255980675155423, 2.608374130039931, -3.1935619389137466, 1.559010686107006, -7.426053505172302, 2.9291537593958306]	0.7594	0	6 dpf	180	4	0.7594	20.5722	forward
67	210401_F2	2	24	0.346667	8453	8557	6	-19.6597	19.6597	-19.6597	0.530869	-11.1692	-21.0394	17.3077	[nan, nan, 25.0, nan, 20.0, nan, 20.0, nan, 20.0, nan, 18.75, nan]	20	25	[nan, 60.0, 42.857, 42.857, 37.5, 42.857, 37.5, 42.857, 37.5, 42.857, 33.333, 21.429]	42.857	-3.9842	-414.357	-413.947	[0.530869004492392, -11.169156270542558, 6.1853157813499475, -18.01317036220932, 4.220900772857462, -19.65966496474857, 3.0302899006130426, -13.775319262046786, 4.758194413136454, -10.177703026858069, 1.3863803261014587, -2.7195421329901937]	-1.09434	0	6 dpf	180	4	0.530869	11.1692	forward
68	210401_F2	2	25	0.316667	8774	8869	6	-18.9198	18.9198	-18.9198	0.586242	-5.1059	-8.70955	18.9474	[nan, nan, 21.429, nan, 21.429, nan, 18.75, nan, 20.0, nan, 18.75, nan]	20	21.429	[nan, 42.857, 42.857, 50.0, 37.5, 37.5, 37.5, 42.857, 37.5, 37.5, 37.5, 33.333]	37.5	-3.17845	-301.953	-301.5	[0.5862416556535042, -5.105898319075964, 5.170437449698399, -10.755704700523953, 5.42579222417079, -16.030826302223186, 5.289350149579161, -18.919796900060863, 5.245448275603735, -11.292052761018107, 4.383358568971201, -2.744297122235355]	-1.07903	0	6 dpf	180	4	0.586242	5.1059	forward
69	210401_F2	2	26	0.37	9345	9456	6.5	-28.1957	28.1957	-28.1957	0.886124	-12.4407	-14.0395	17.5676	[nan, nan, 25.0, nan, 21.429, nan, 20.0, nan, 20.0, nan, 20.0, nan, 18.75]	20	25	[nan, 50.0, 50.0, 37.5, 50.0, 37.5, 42.857, 37.5, 42.857, 42.857, 37.5, 33.333, 42.857]	42.857	-5.5003	-610.534	-611.183	[0.8861240855648789, -12.440749519279326, 5.648012452868428, -28.195703847218695, 4.56762995643878, -26.679517436206687, 7.496400447693598, -18.383916863427658, 6.710048211315566, -16.043540734758317, 4.136028394053256, -10.736661604678085, 1.5402242885113373]	0.886124	0	6 dpf	180	4	0.886124	12.4407	right_turns
70	210401_F2	2	27	0.433333	9839	9969	7.5	-31.6153	31.6153	-31.6153	-31.6153	3.95868	-0.125214	17.3077	[nan, nan, 21.429, nan, 20.0, nan, 21.429, nan, 20.0, nan, 20.0, nan, 17.647, nan, 15.0]	20	21.429	[nan, 37.5, 50.0, 37.5, 42.857, 37.5, 50.0, 37.5, 42.857, 33.333, 50.0, 37.5, 33.333, 42.857, 23.077]	37.5	-6.00897	-781.166	-779.218	[-31.615286246950422, 3.9586775299496773, -14.781256874395686, 2.871166955247367, -15.886879763237825, 3.3050532050079373, -18.52518562795825, 5.553207611050608, -19.40780466357076, 3.5169406971931085, -13.161913933934294, 3.350207321668769, -8.48172319076773, 0.13760870460869823, -3.9126928003493626]	-3.91269	0	6 dpf	180	4	31.6153	3.95868	right_turns
71	210401_F2	2	28	0.333333	10280	10380	5.5	-32.626	32.626	-32.626	-32.626	0.570986	-0.017501	16.5	[nan, nan, 20.0, nan, 21.429, nan, 20.0, nan, 20.0, nan, 18.75]	20	21.429	[nan, 42.857, 37.5, 37.5, 50.0, 33.333, 50.0, 33.333, 50.0, 33.333, 42.857]	40.1785	-9.33145	-933.145	-932.125	[-32.62599300414429, 0.5709862119370532, -29.50586263190353, -1.5668932245781204, -25.612834890049143, 4.474658947286105, -23.081200075957817, 3.461666709902703, -16.640706954600354, 4.12731664430244, -8.773346924070001]	-8.77335	0	6 dpf	180	4	32.626	0.570986	right_turns
72	210401_F2	2	29	0.34	10686	10788	5.5	-27.7977	27.7977	-27.7977	-27.7977	5.0606	-0.182051	16.1765	[nan, nan, 21.429, nan, 20.0, nan, 20.0, nan, 18.75, nan, 17.647]	20	21.429	[nan, 42.857, 42.857, 42.857, 37.5, 37.5, 42.857, 37.5, 37.5, 33.333, 37.5]	37.5	-4.11024	-419.244	-417.741	[-27.797709883294154, 5.060601243513431, -20.411314024685954, 12.372504535414873, -17.702038757604214, 7.638887402909012, -15.301894752551126, 7.999175142860268, -12.156410412087125, 2.488219029511954, -3.8997608023785255]	-3.89976	0	6 dpf	180	4	27.7977	5.0606	right_turns
73	210401_F2	2	30	0.34	10964	11066	6	-20.0126	20.0126	-20.0126	1.6782	-13.0998	-7.8059	17.6471	[nan, nan, 25.0, nan, 20.0, nan, 20.0, nan, 20.0, nan, 18.75, nan]	20	25	[nan, 60.0, 42.857, 42.857, 37.5, 42.857, 37.5, 37.5, 42.857, 37.5, 37.5, 37.5]	37.5	-3.83576	-391.248	-390.764	[1.678195112686498, -13.099828062266884, 8.403439821193336, -20.012620969556835, 7.646340301757447, -19.628095277536428, 9.539248241396534, -18.368622920375973, 9.220129734896213, -14.32231168991314, 4.788223054932579, -6.798678791702097]	-2.56024	0	6 dpf	180	4	1.6782	13.0998	forward
74	210401_F2	2	31	0.273333	11427	11509	4.5	-14.7046	14.7046	-14.7046	-4.08378	6.77377	-1.6587	16.4634	[nan, nan, 25.0, nan, 20.0, nan, 18.75, nan, 18.75]	19.375	25	[nan, 50.0, 50.0, 37.5, 42.857, 33.333, 42.857, 37.5, 37.5]	40.1785	-3.1381	-257.324	-257.392	[-4.083777974341947, 6.773766349733047, -12.290390112988717, 6.672853338137554, -14.600795441777112, 4.159631797970175, -14.704554047687305, 4.811810356497024, -10.247877358801084]	-4.08378	0	6 dpf	180	4	4.08378	6.77377	forward
75	210401_F2	2	32	0.316667	11795	11890	5	-18.8933	18.8933	-18.8933	1.22818	-10.6613	-8.68056	15.7895	[nan, nan, 21.429, nan, 20.0, nan, 18.75, nan, 18.75, nan]	19.375	21.429	[nan, 50.0, 37.5, 37.5, 42.857, 37.5, 37.5, 37.5, 37.5, 33.333]	37.5	-3.73072	-354.419	-353.966	[1.2281819089486359, -10.661308282309653, 5.487344031811236, -14.021052735352725, 5.222335624807135, -18.89327656116256, 2.787845787213137, -15.431854566507853, 3.0111821003572445, -8.534234437154215]	-3.65303	0	6 dpf	180	4	1.22818	10.6613	forward
76	210401_F2	2	34	0.3	12444	12534	4	-5.87426	5.87426	-5.87426	0.644592	-0.521684	-0.809325	13.3333	[nan, nan, 20.0, nan, 17.647, nan, 17.647, nan]	17.647	20	[nan, 42.857, 37.5, 37.5, 33.333, 33.333, 37.5, 23.077]	37.5	-0.427083	-38.4375	-37.8122	[0.6445915156960882, -0.5216842821673207, 3.7512079120503623, -3.5441951014331248, 3.5330365767120524, -5.874256324783429, 3.5209591148812125, -3.346832575387947]	0.0614536	0	6 dpf	180	4	0.644592	0.521684	forward
77	210401_F2	2	35	0.266667	12867	12947	4.5	-11.2519	11.2519	-11.2519	-2.22199	5.94373	-2.67496	16.875	[nan, nan, 25.0, nan, 18.75, nan, 17.647, nan, 14.286]	18.1985	25	[nan, 60.0, 42.857, 37.5, 37.5, 33.333, 37.5, 33.333, 25.0]	37.5	-1.58879	-127.103	-127.563	[-2.221987313797684, 5.943733379097607, -8.433026634831648, 2.9980654067059156, -11.25193692462186, 3.0084271832258116, -8.356247087037486, 2.3114309092767678, -1.1814118587935916]	-1.18141	0	6 dpf	180	4	2.22199	5.94373	forward
78	210401_F2	2	36	0.393333	13070	13188	6.5	-27.4065	27.4065	-27.4065	0.970061	-11.6649	-12.0249	16.5254	[nan, nan, 21.429, nan, 20.0, nan, 18.75, nan, 18.75, nan, 18.75, nan, 15.0]	18.75	21.429	[nan, 37.5, 50.0, 42.857, 37.5, 33.333, 42.857, 33.333, 42.857, 33.333, 42.857, 37.5, 25.0]	37.5	-5.95614	-702.825	-702.588	[0.9700608440483907, -11.664873652759448, 6.288469769759124, -27.406500727292244, 1.8724436894175058, -27.337383933311088, 5.626698251753379, -24.741100473052768, 4.62685567261231, -16.25465153042564, 3.813641758139626, -5.064068765460993, 0.41064993337898786]	0.41065	0	6 dpf	180	4	0.970061	11.6649	right_turns
79	210401_F2	2	38	0.34	13629	13731	3	-1.24328	1.24328	-1.24328	-0.757803	0.341533	-0.450688	8.82353	[nan, nan, 20.0, nan, 20.0, nan]	20	20	[nan, 60.0, 30.0, 37.5, 42.857, 7.5]	37.5	-0.419556	-42.7947	-42.5933	[-0.757803430840642, 0.3415328893625554, -0.8296077906699312, 0.3940494708280043, -1.243281285878167, -0.08304676007248585]	-0.420425	0	6 dpf	180	4	0.757803	0.341533	forward
80	210401_F2	2	41	0.366667	14365	14475	6.5	-22.748	22.748	-22.748	0.906483	-6.43393	-7.09768	17.7273	[nan, nan, 23.077, nan, 18.75, nan, 20.0, nan, 20.0, nan, 18.75, nan, 20.0]	20	23.077	[nan, 50.0, 42.857, 33.333, 42.857, 42.857, 37.5, 42.857, 37.5, 37.5, 37.5, 50.0, 33.333]	40.1785	-4.64387	-510.826	-510.154	[0.9064831152542709, -6.433929356561464, 4.853404751233407, -12.228676075186668, 4.819685558222026, -14.979185497706943, 4.100331953513056, -20.014905943680933, 4.1439881686690185, -22.74801389770019, 4.124555033471724, -12.78086481303511, 1.4933249159059496]	0.906483	0	6 dpf	180	4	0.906483	6.43393	forward
81	210401_F2	2	42	0.3	14820	14910	5	-27.0021	27.0021	-27.0021	-19.9974	4.33789	-0.216922	16.6667	[nan, nan, 21.429, nan, 20.0, nan, 20.0, nan, 18.75, nan]	20	21.429	[nan, 50.0, 37.5, 37.5, 42.857, 37.5, 42.857, 37.5, 37.5, 33.333]	37.5	-6.48287	-583.458	-582.762	[-19.997437375989033, 4.337892944898094, -27.002147092721838, 6.428280780388158, -20.961721202347505, 7.0738709045903825, -19.129651747613206, 4.251930260066454, -15.490663529276949, 1.2110188718400625]	-7.13982	0	6 dpf	180	4	19.9974	4.33789	right_turns
82	210401_F2	2	43	0.296667	15133	15222	5.5	-21.7955	21.7955	-21.7955	0.221941	-8.6541	-38.9928	18.5393	[nan, nan, 25.0, nan, 20.0, nan, 18.75, nan, 18.75, nan, 15.789]	18.75	25	[nan, 60.0, 42.857, 42.857, 37.5, 33.333, 42.857, 37.5, 37.5, 33.333, 30.0]	37.5	-4.99692	-444.726	-443.403	[0.22194090187783014, -8.654100321839929, 5.391817606880711, -16.483318928245087, 4.676504473109013, -21.79552205989138, 1.5978885555317628, -14.396578260935934, 3.288231162428574, -8.93109188529682, -0.7630405985259854]	-0.763041	0	6 dpf	180	4	0.221941	8.6541	forward
83	210401_F2	2	44	0.323333	15437	15534	4.5	-11.5706	11.5706	-11.5706	-4.17541	6.11266	-1.46397	13.9175	[nan, nan, 18.75, nan, 18.75, nan, 17.647, nan, 15.789]	18.1985	18.75	[nan, 42.857, 33.333, 37.5, 37.5, 33.333, 37.5, 30.0, 33.333]	35.4165	-1.7065	-165.531	-165.336	[-4.175414453849465, 6.112662671614822, -8.176812426149263, 6.633731572101261, -11.57062978465323, 4.494834870942663, -9.255075544043814, 3.863493735458172, -5.451450682513924]	-4.17541	0	6 dpf	180	4	4.17541	6.11266	forward
84	210401_F2	2	45	0.353333	16094	16200	5	-6.85856	6.85856	-6.85856	-1.27093	2.74869	-2.16274	14.1509	[nan, nan, 17.647, nan, 16.667, nan, 16.667, nan, 15.789, nan]	16.667	17.647	[nan, 33.333, 37.5, 30.0, 37.5, 33.333, 33.333, 30.0, 33.333, 18.75]	33.333	-0.745645	-79.0384	-78.6141	[-1.2709314057972456, 2.7486924178630177, -5.262775210707902, 1.933328473430029, -6.858558519953459, 3.294981739695084, -6.7240190466789365, 1.926160601717666, -2.4110248377002126, -0.3236314494384655]	-0.797281	0	6 dpf	180	4	1.27093	2.74869	forward
85	210401_F2	2	46	0.23	16731	16800	3.5	-9.70003	9.70003	-9.70003	-3.15065	5.55433	-1.76292	15.2174	[nan, nan, 21.429, nan, 20.0, nan, 15.0]	20	21.429	[nan, 50.0, 37.5, 42.857, 37.5, 33.333, 27.273]	37.5	-1.40825	-97.1694	-97.0568	[-3.1506503019884775, 5.554334151775666, -8.08672884693366, 2.6444250546178716, -9.70003018456048, 1.6179019950631177, -1.9672826600209026]	-1.96728	0	6 dpf	180	4	3.15065	5.55433	forward
86	210401_F2	2	49	0.343333	17642	17745	5.5	-10.6251	10.6251	-10.6251	1.22735	-5.2805	-4.30238	16.0194	[nan, nan, 21.429, nan, 18.75, nan, 18.75, nan, 17.647, nan, 16.667]	18.75	21.429	[nan, 42.857, 42.857, 37.5, 37.5, 37.5, 37.5, 37.5, 33.333, 33.333, 33.333]	37.5	-2.11042	-217.373	-216.671	[1.2273463405233722, -5.28050483375737, 3.2556447730434193, -9.01360877035382, 1.9743394609554457, -10.625091904668544, 2.052026653160661, -8.753666101524578, 4.194441088011034, -9.510294667903766, 1.8166828789603058]	1.22735	0	6 dpf	180	4	1.22735	5.2805	forward
87	210401_F2	2	50	0.296667	17958	18047	5	-11.8121	11.8121	-11.8121	1.5153	-8.10997	-5.35205	16.8539	[nan, nan, 23.077, nan, 20.0, nan, 18.75, nan, 16.667, nan]	19.375	23.077	[nan, 42.857, 50.0, 37.5, 42.857, 37.5, 37.5, 37.5, 30.0, 33.333]	37.5	-2.19069	-194.971	-194.196	[1.515302111124526, -8.109969578513212, 7.491800568025194, -11.812056199754968, 3.990785532438998, -11.503388729037265, 2.533751706393947, -9.045768734935788, 2.001512251903068, -1.8647194008424375]	-0.174709	0	6 dpf	180	4	1.5153	8.10997	forward
88	210401_F2	2	51	0.37	18279	18390	6	-54.7877	54.7877	-54.7877	-54.7877	-19.0431	0.34758	16.2162	[nan, nan, 18.75, nan, 17.647, nan, 20.0, nan, 20.0, nan, 17.647, nan]	18.75	20	[nan, 30.0, 50.0, 37.5, 33.333, 42.857, 37.5, 33.333, 50.0, 33.333, 37.5, 33.333]	37.5	-13.0146	-1444.62	-1441.89	[-54.78771831251116, -19.04309884414944, -32.555095151338534, -1.4208454674273512, -23.981275948894385, 2.075296918136444, -25.077780707920653, 3.0587679355066317, -15.411994686253749, 5.460610358426789, -12.967909314342267, -0.2082401697180794]	-14.19	0	6 dpf	180	4	54.7877	19.0431	right_turns
89	210401_F2	2	52	0.41	18651	18774	7	-27.4264	27.4264	-27.4264	-1.46092	2.04502	-1.39982	17.0732	[nan, nan, 25.0, nan, 20.0, nan, 17.647, nan, 20.0, nan, 17.647, nan, 20.0, nan]	20	25	[nan, 60.0, 42.857, 50.0, 33.333, 37.5, 33.333, 42.857, 37.5, 37.5, 33.333, 37.5, 42.857, 37.5]	37.5	-5.78784	-711.905	-710.541	[-1.4609189001965888, 2.0450240977390304, -11.59662989711948, 5.711120564985976, -27.42637698373931, 4.426115270292533, -20.145035198537272, 6.039679299468737, -23.1466378400276, 5.247224812557148, -23.507638723091016, 4.629808712316196, -13.518012546819792, 3.352514989141864]	0.292053	0	6 dpf	180	4	1.46092	2.04502	right_turns
90	210401_F2	2	53	0.353333	19008	19114	6.5	-21.9873	21.9873	-21.9873	0.936516	-19.9804	-21.3348	18.3962	[nan, nan, 23.077, nan, 20.0, nan, 18.75, nan, 20.0, nan, 17.647, nan, 17.647]	19.375	23.077	[nan, 42.857, 50.0, 37.5, 42.857, 33.333, 42.857, 42.857, 37.5, 33.333, 37.5, 37.5, 33.333]	37.5	-5.5001	-583.01	-582.808	[0.9365160039159625, -19.980422060621365, 9.297914997707604, -20.983411077816992, 11.456984007551014, -21.987293421123915, 8.911101434919875, -20.238965759923705, 5.90827322286591, -19.61172409112209, 3.1304473779356083, -15.174061352496986, 2.3920227541747097]	0.936516	0	6 dpf	180	4	0.936516	19.9804	forward
91	210401_F2	2	54	0.343333	19788	19891	5.5	-24.9639	24.9639	-24.9639	-9.69727	8.01347	-0.826363	16.0194	[nan, nan, 21.429, nan, 20.0, nan, 18.75, nan, 20.0, nan, 16.667]	20	21.429	[nan, 42.857, 42.857, 37.5, 42.857, 37.5, 37.5, 42.857, 37.5, 33.333, 33.333]	37.5	-4.66395	-480.387	-478.62	[-9.697271792742617, 8.013466973570988, -24.96389605959389, 5.740270127043147, -21.438709319063435, 8.429170406144888, -18.736258504952367, 8.346434989863113, -13.932844770842259, 2.9304150128792563, -6.943885495344685]	-6.94389	0	6 dpf	180	4	9.69727	8.01347	forward
92	210401_F2	2	55	0.393333	20081	20199	6	-26.2575	26.2575	-26.2575	-11.9173	9.88706	-0.829642	15.2542	[nan, nan, 20.0, nan, 18.75, nan, 21.429, nan, 18.75, nan, 18.75, nan]	18.75	21.429	[nan, 37.5, 42.857, 37.5, 37.5, 42.857, 42.857, 33.333, 42.857, 37.5, 37.5, 27.273]	37.5	-3.51576	-414.859	-414.629	[-11.917256072983772, 9.887061682114394, -26.257506006533493, 12.156319441780237, -19.116130253592555, 6.387267147900209, -22.93742558585896, 11.597840113619547, -15.068502505279525, 6.607456103887591, -11.709175810406776, 2.1754749277920733]	-4.76685	0	6 dpf	180	4	11.9173	9.88706	right_turns
93	210401_F2	2	56	0.416667	20291	20416	6.5	-21.7507	21.7507	-21.7507	-21.7507	11.2514	-0.517292	15.6	[nan, nan, 20.0, nan, 21.429, nan, 20.0, nan, 17.647, nan, 20.0, nan, 15.0]	20	21.429	[nan, 42.857, 37.5, 42.857, 42.857, 42.857, 37.5, 37.5, 33.333, 50.0, 33.333, 37.5, 25.0]	37.5	-3.46055	-432.569	-431.411	[-21.750691891521146, 11.251449911143798, -18.56169715021377, 11.418627806261544, -20.917515935680743, 13.786580648687092, -20.96179985809769, 11.388384621823459, -18.137793932957532, 8.121118853067335, -12.569907173390373, 1.6285988070427997, -2.1869456916168972]	-2.18695	0	6 dpf	180	4	21.7507	11.2514	forward
94	210401_F2	2	57	0.36	20627	20735	6.5	-24.7256	24.7256	-24.7256	1.78792	-11.5075	-6.43628	18.0556	[nan, nan, 25.0, nan, 20.0, nan, 20.0, nan, 18.75, nan, 18.75, nan, 15.789]	19.375	25	[nan, 50.0, 50.0, 37.5, 42.857, 37.5, 42.857, 37.5, 37.5, 37.5, 37.5, 33.333, 30.0]	37.5	-3.68573	-398.059	-397.347	[1.787918568516188, -11.507540835156655, 11.98748276320879, -24.725623165621293, 10.541582116057105, -18.69792201390267, 13.7023599210646, -19.474157332885977, 12.172439547334156, -17.665848465275182, 4.590299291378545, -13.785747156931524, 0.09041516402817107]	0.0904152	0	6 dpf	180	4	1.78792	11.5075	forward
95	210401_F2	2	58	0.473333	20825	20967	7.5	-31.2786	31.2786	-31.2786	-31.2786	9.52097	-0.304393	15.8451	[nan, nan, 21.429, nan, 18.75, nan, 20.0, nan, 20.0, nan, 17.647, nan, 20.0, nan, 17.647]	20	21.429	[nan, 42.857, 42.857, 42.857, 33.333, 42.857, 37.5, 42.857, 37.5, 37.5, 33.333, 42.857, 37.5, 33.333, 37.5]	37.5	-5.21169	-740.059	-738.851	[-31.278577309407844, 9.520965776092057, -19.00008945271997, 11.980864848056841, -19.69888392475442, 12.094197117481603, -21.01452778679877, 10.106224681350898, -20.976280866451464, 7.456151213178501, -20.85987494696395, 11.921136412276354, -19.220376044664995, 5.507124490200578, -10.803717078508104]	-10.8037	0	6 dpf	180	4	31.2786	9.52097	right_turns
96	210401_F2	2	59	0.423333	21074	21201	6.5	-26.4714	26.4714	-26.4714	-26.4714	12.8968	-0.487198	15.3543	[nan, nan, 20.0, nan, 21.429, nan, 21.429, nan, 18.75, nan, 20.0, nan, 17.647]	20	21.429	[nan, 37.5, 42.857, 42.857, 42.857, 42.857, 42.857, 37.5, 37.5, 42.857, 37.5, 33.333, 37.5]	40.1785	-4.95096	-628.772	-626.714	[-26.47140181008224, 12.896817733320681, -23.11568084867484, 10.19620721192964, -18.311761054710207, 13.259831660268077, -20.125036681548426, 13.614708849943684, -21.09258403837837, 11.112491527433042, -20.12898809901071, 3.2391534529607133, -13.174003562727318]	-13.174	0	6 dpf	180	4	26.4714	12.8968	right_turns
97	210401_F2	2	60	0.456667	21290	21427	6.5	-25.9252	25.9252	-25.9252	-25.9252	10.8678	-0.419198	14.2336	[nan, nan, 18.75, nan, 18.75, nan, 20.0, nan, 17.647, nan, 20.0, nan, 16.667]	18.75	20	[nan, 37.5, 37.5, 42.857, 33.333, 42.857, 37.5, 37.5, 33.333, 37.5, 42.857, 33.333, 33.333]	37.5	-4.61006	-631.578	-632.247	[-25.925241440697484, 10.86779882284808, -22.195257791657674, 13.47648537956589, -17.770256391977576, 9.886207179129949, -21.109958490279602, 12.136392401978425, -19.51010295485688, 8.886416979901147, -16.87193584367982, 5.267817187703727, -9.11759903384982]	-9.1176	0	6 dpf	180	4	25.9252	10.8678	right_turns
98	210401_F2	2	61	0.38	21566	21680	5.5	-27.6816	27.6816	-27.6816	-27.6816	9.45932	-0.341719	14.4737	[nan, nan, 18.75, nan, 18.75, nan, 20.0, nan, 17.647, nan, 16.667]	18.75	20	[nan, 37.5, 37.5, 42.857, 33.333, 37.5, 42.857, 30.0, 42.857, 33.333, 33.333]	37.5	-5.48567	-625.366	-624.113	[-27.681560188693194, 9.459322938402812, -20.61726222867317, 5.676170798543633, -20.58350350176698, 10.90224879101297, -20.775376756284736, 7.7734440762605574, -20.096176511113732, 3.9954534849242855, -8.181678875271455]	-8.18168	0	6 dpf	180	4	27.6816	9.45932	right_turns
99	210401_F2	2	62	0.42	21781	21907	7.5	-27.5044	27.5044	-27.5044	1.58239	-27.5044	-17.3816	17.8571	[nan, nan, 21.429, nan, 23.077, nan, 18.75, nan, 20.0, nan, 18.75, nan, 17.647, nan, 16.667]	18.75	23.077	[nan, 50.0, 37.5, 42.857, 50.0, 33.333, 42.857, 42.857, 37.5, 37.5, 37.5, 33.333, 37.5, 37.5, 30.0]	37.5	-4.1999	-529.188	-527.643	[1.5823864471657738, -27.504439245825832, 13.397527770643267, -20.777854931148983, 10.958253734070052, -23.598186575911594, 13.368722873827197, -19.392155076757955, 14.2163787372335, -19.97261116694789, 11.771395619370347, -18.15143723972375, 6.82626242472868, -14.388004611545448, -0.005105390224592558]	-0.00510539	0	6 dpf	180	4	1.58239	27.5044	right_turns
100	210401_F2	2	63	0.4	21995	22115	7.5	-22.204	22.204	-22.204	-3.78831	14.0646	-3.71263	18.75	[nan, nan, 23.077, nan, 20.0, nan, 20.0, nan, 20.0, nan, 20.0, nan, 16.667, nan, 17.647]	20	23.077	[nan, 50.0, 42.857, 42.857, 37.5, 37.5, 42.857, 42.857, 37.5, 37.5, 42.857, 30.0, 37.5, 30.0, 42.857]	40.1785	-2.42019	-290.423	-289.932	[-3.7883145025730767, 14.064594789511624, -19.186520295214553, 11.711161886398092, -22.20396257481533, 12.98383663687478, -19.10162547749095, 13.910363872877863, -20.97119481017273, 11.568771673602877, -18.06672577550016, 13.805429384141442, -10.292362829388118, 4.18423691161209, -0.632120700342402]	-0.632121	0	6 dpf	180	4	3.78831	14.0646	forward
101	210401_F2	2	64	0.38	22506	22620	6.5	-22.1171	22.1171	-22.1171	-7.50877	10.4444	-1.39096	17.1053	[nan, nan, 20.0, nan, 20.0, nan, 18.75, nan, 20.0, nan, 17.647, nan, 18.75]	19.375	20	[nan, 42.857, 37.5, 42.857, 37.5, 37.5, 37.5, 42.857, 37.5, 33.333, 37.5, 27.273, 60.0]	37.5	-4.30069	-490.279	-489.384	[-7.508770990085845, 10.444434437041757, -18.672320415607597, 8.064440085478282, -22.117054243382285, 8.33787730431859, -20.71327402027829, 9.698464670624707, -17.32389803226855, 5.38081478978893, -11.41684570577159, -1.3274565976700696, -2.5146492521819575]	-2.51465	0	6 dpf	180	4	7.50877	10.4444	forward
102	210401_F2	2	68	0.306667	26836	26928	3	-56.5367	56.5367	-56.5367	1.6455	-56.5367	-34.3583	9.78261	[nan, nan, 7.143, nan, 17.647, nan]	12.395	17.647	[nan, 27.273, 9.677, 50.0, 27.273, 33.333]	27.273	-16.3313	-1502.48	-1501.54	[1.6455037431434336, -56.5367171901713, -8.634099242379072, -16.013726125846684, -2.811579442879758, -10.263385338492553]	-9.44874	0	6 dpf	180	4	1.6455	56.5367	right_turns
103	210401_F2	2	70	0.536667	31473	31634	8	-44.1521	44.1521	-44.1521	-44.1521	17.2799	-0.391371	14.9068	[nan, nan, 16.667, nan, 20.0, nan, 20.0, nan, 17.647, nan, 20.0, nan, 18.75, nan, 16.667, nan]	18.75	20	[nan, 25.0, 50.0, 42.857, 37.5, 42.857, 37.5, 37.5, 33.333, 37.5, 42.857, 37.5, 37.5, 37.5, 30.0, 37.5]	37.5	-1.73677	-279.62	-281.995	[-44.152138215071105, 17.27987432476939, -1.6523356669350966, 23.27270794682861, -8.72086773870996, 18.025181837461002, -18.112003177372, 13.761336880530516, -17.8570942239588, 7.709277098805964, -15.938379092215976, 9.023413541170065, -12.187253030737669, 7.373853406236697, -10.068673419652637, 2.643860064353358]	0.495762	0	6 dpf	180	4	44.1521	17.2799	right_turns
104	210401_F2	2	71	0.416667	31748	31873	7.5	-21.393	21.393	-21.393	2.37312	-19.1876	-8.08538	18	[nan, nan, 23.077, nan, 20.0, nan, 20.0, nan, 20.0, nan, 18.75, nan, 18.75, nan, 15.0]	20	23.077	[nan, 50.0, 42.857, 37.5, 42.857, 42.857, 37.5, 42.857, 37.5, 37.5, 37.5, 37.5, 37.5, 33.333, 27.273]	37.5	-4.25484	-531.855	-529.65	[2.3731206968373404, -19.187581744925282, 13.454815731701247, -20.90182534478205, 10.495650104901287, -20.1323223902414, 12.098026314376883, -20.6400158340935, 11.785544614089185, -21.298176489300804, 11.62825528108512, -21.39301643295997, 6.644345460955896, -12.618851550165614, 0.3251106554461261]	0.325111	0	6 dpf	180	4	2.37312	19.1876	forward
105	210401_F2	2	72	0.356667	32184	32291	6.5	-30.667	30.667	-30.667	2.6767	-30.667	-11.457	18.2243	[nan, nan, 20.0, nan, 21.429, nan, 20.0, nan, 20.0, nan, 16.667, nan, 17.647]	20	21.429	[nan, 42.857, 37.5, 50.0, 37.5, 42.857, 37.5, 37.5, 42.857, 33.333, 33.333, 42.857, 30.0]	37.5	-6.1247	-655.343	-656.331	[2.6766970224759152, -30.66702407635534, 8.990296941501141, -20.739281920482426, 9.249318641642976, -27.309995762885467, 9.812417615095809, -19.606281342705646, 10.21710626310171, -22.649055467333, 5.230408924849874, -13.00197572036283, 1.3940703099889338]	1.39407	0	6 dpf	180	4	2.6767	30.667	right_turns
106	210401_F2	2	73	0.88	32340	32604	15.5	-24.8912	24.8912	-24.8912	1.65517	-21.4801	-12.9776	17.6136	[nan, nan, 23.077, nan, 21.429, nan, 18.75, nan, 21.429, nan, 18.75, nan, 18.75, nan, 18.75, nan, 18.75, nan, 18.75, nan, 17.647, nan, 20.0, nan, 16.667, nan, 20.0, nan, 16.667, nan, 17.647]	18.75	23.077	[nan, 60.0, 37.5, 42.857, 42.857, 33.333, 42.857, 50.0, 37.5, 33.333, 42.857, 37.5, 37.5, 37.5, 37.5, 37.5, 37.5, 37.5, 37.5, 37.5, 33.333, 42.857, 37.5, 30.0, 37.5, 50.0, 33.333, 30.0, 37.5, 33.333, 37.5]	37.5	-4.86911	-1285.44	-1285.25	[1.655166216758553, -21.480142389971004, 12.043251712371319, -24.89118227590284, 10.254396656244602, -22.234479029355697, 12.823535100298196, -20.354644926491428, 12.158973943474138, -21.965608925248254, 8.294153161751785, -21.541541940746225, 9.213809775126016, -24.20777100347323, 8.768194550494785, -22.722370816944775, 12.169217433601059, -23.53859735334459, 13.837956276831504, -22.862609966465…	1.65517	0	6 dpf	180	4	1.65517	21.4801	forward
107	210401_F2	2	74	0.6	32697	32877	10.5	-25.0267	25.0267	-25.0267	2.43259	-25.0267	-10.2881	17.5	[nan, nan, 21.429, nan, 21.429, nan, 18.75, nan, 21.429, nan, 18.75, nan, 20.0, nan, 18.75, nan, 17.647, nan, 15.789, nan, 13.043]	18.75	21.429	[nan, 50.0, 37.5, 42.857, 42.857, 42.857, 33.333, 42.857, 42.857, 37.5, 37.5, 42.857, 37.5, 37.5, 37.5, 37.5, 33.333, 33.333, 30.0, 15.0, 100.0]	37.5	-3.24288	-583.719	-582.814	[2.4325925209354566, -25.02672459413471, 13.035540705005452, -19.31962150407696, 12.580135533638437, -23.795979827680952, 13.657604072098819, -20.28829345825631, 12.426210275153599, -23.33200424309865, 13.61194820396266, -21.327351209933376, 12.86756786427674, -21.007249197299217, 14.06512546180877, -18.69551274913245, 9.555532244736602, -11.705377372893421, 0.8702889407636517, -0.840115410155875…	0.681292	0	6 dpf	180	4	2.43259	25.0267	right_turns
108	210401_F2	2	75	0.47	33063	33204	9	-22.5648	22.5648	-22.5648	-2.98253	22.3136	-7.48144	19.1489	[nan, nan, 21.429, nan, 21.429, nan, 20.0, nan, 21.429, nan, 20.0, nan, 18.75, nan, 18.75, nan, 18.75, nan]	20	21.429	[nan, 60.0, 33.333, 50.0, 37.5, 37.5, 42.857, 42.857, 42.857, 42.857, 37.5, 37.5, 37.5, 37.5, 37.5, 33.333, 42.857, 42.857]	37.5	-1.95259	-275.315	-272	[-2.9825328228590564, 22.31363571969145, -16.489591650283884, 14.84232927567935, -20.15117719944895, 15.604585848005575, -22.56483281665767, 13.356295725757205, -19.501961671561194, 15.078306985965538, -20.20166386543778, 12.656553478685284, -21.07494787678378, 10.488037213929145, -15.67848871858111, 3.5407128355293, -1.6373961337263705, -1.062828769364279]	-1.35011	0	6 dpf	180	4	2.98253	22.3136	forward
109	210401_F2	2	76	1.05	33312	33627	18	-40.5825	40.5825	-40.5825	22.4095	-19.2224	-0.857777	17.1429	[nan, nan, 20.0, nan, 20.0, nan, 20.0, nan, 21.429, nan, 18.75, nan, 20.0, nan, 18.75, nan, 20.0, nan, 20.0, nan, 18.75, nan, 20.0, nan, 20.0, nan, 20.0, nan, 21.429, nan, 17.647, nan, 17.647, nan, 17.647, nan]	20	21.429	[nan, 33.333, 50.0, 37.5, 42.857, 42.857, 37.5, 42.857, 42.857, 33.333, 42.857, 42.857, 37.5, 37.5, 37.5, 42.857, 37.5, 42.857, 37.5, 42.857, 33.333, 42.857, 37.5, 37.5, 42.857, 37.5, 42.857, 50.0, 37.5, 33.333, 37.5, 37.5, 33.333, 42.857, 30.0, 37.5]	37.5	-3.76659	-1186.47	-1187.02	[22.409512118067, -19.22237381659124, 10.660685525700655, -22.485738993662093, 12.69899361695259, -22.447981670950917, 12.693145299235574, -21.708384938736526, 11.776532421306525, -23.211438373917833, 9.86410426961045, -19.457927924584208, 14.471467273129527, -19.32276503693282, 11.818584348942657, -21.17867635916299, 12.908905500952836, -21.127589997681984, 11.863486407368427, -20.69548635073546…	-1.30841	0	6 dpf	180	4	22.4095	19.2224	right_turns
110	210401_F2	2	77	0.46	33717	33855	8.5	-28.7483	28.7483	-28.7483	-1.04435	1.6789	-1.60761	18.4783	[nan, nan, 27.273, nan, 25.0, nan, 30.0, nan, 30.0, nan, 21.429, nan, 21.429, nan, 18.75, nan, 16.667]	23.2145	30	[nan, 60.0, 50.0, 42.857, 60.0, 60.0, 60.0, 60.0, 60.0, 50.0, 37.5, 42.857, 42.857, 37.5, 37.5, 33.333, 33.333]	46.4285	-3.20836	-442.753	-441.569	[-1.044345843572488, 1.6789031501060139, -23.674485612561487, 23.849686346986456, -28.748308833504595, 12.81599321042346, -21.44513402197485, 14.450310425568718, -24.471229504359453, 24.846704352555072, -27.835732605158228, 9.195766996039312, -17.881438268710465, 11.562031633552781, -18.35225535284911, 11.58188619352717, -8.061264032213575]	-1.04435	0	6 dpf	180	4	1.04435	1.6789	right_turns
111	210401_F2	2	78	0.393333	34242	34360	6	-21.0908	21.0908	-21.0908	-17.4662	12.4502	-0.712816	15.2542	[nan, nan, 20.0, nan, 20.0, nan, 17.647, nan, 17.647, nan, 20.0, nan]	20	20	[nan, 42.857, 37.5, 37.5, 42.857, 37.5, 33.333, 37.5, 33.333, 42.857, 37.5, 18.75]	37.5	-4.16537	-491.513	-490.755	[-17.466192638483967, 12.450186147102311, -21.09075955003391, 10.824409772871757, -20.045650613507256, 11.060082452519469, -20.609647196056212, 9.109868201627703, -20.58846678035869, 7.277671376423044, -9.718267905416964, -1.085023530263506]	-5.40165	0	6 dpf	180	4	17.4662	12.4502	forward
112	210401_F2	2	79	0.343333	34905	35008	5.5	-19.9525	19.9525	-19.9525	-9.1108	7.42047	-0.81447	16.0194	[nan, nan, 21.429, nan, 18.75, nan, 18.75, nan, 16.667, nan, 16.667]	18.75	21.429	[nan, 42.857, 42.857, 37.5, 37.5, 37.5, 37.5, 33.333, 33.333, 33.333, 33.333]	37.5	-4.29701	-442.592	-442.246	[-9.110797520687761, 7.42046823443162, -13.83681465174382, 4.165073081264501, -18.44154673544644, 5.404562706908134, -19.952548014596147, 3.8641344392849546, -14.472542389067764, 4.49197039295858, -2.5447618778454824]	-2.54476	0	6 dpf	180	4	9.1108	7.42047	forward
113	210401_F2	2	80	0.38	35382	35496	6	-28.9996	28.9996	-28.9996	0.643377	-8.10317	-12.5948	15.7895	[nan, nan, 21.429, nan, 20.0, nan, 18.75, nan, 18.75, nan, 17.647, nan]	18.75	21.429	[nan, 42.857, 42.857, 42.857, 37.5, 42.857, 33.333, 37.5, 37.5, 42.857, 30.0, 42.857]	42.857	-6.41732	-731.574	-730.407	[0.643377137774777, -8.103174233382928, 5.845517238355521, -19.21636807946812, 5.047305516440533, -28.999581452927927, 5.466940074166663, -25.418276792630696, 8.055480021159063, -20.5533464880135, 4.717891753370034, -12.43224733219812]	-3.7299	0	6 dpf	180	4	0.643377	8.10317	right_turns
114	210401_F2	2	81	0.293333	35894	35982	5	-19.7296	19.7296	-19.7296	-0.91221	0.294904	-0.323286	17.0455	[nan, nan, 15.789, nan, 18.75, nan, 18.75, nan, 17.647, nan]	18.1985	18.75	[nan, 50.0, 23.077, 37.5, 37.5, 33.333, 42.857, 30.0, 42.857, 25.0]	37.5	-4.89316	-430.598	-429.16	[-0.9122095784542127, 0.2949044254710737, -10.763360121195154, 6.18752461811273, -19.729633315515105, 1.0198293025452945, -17.601347686995954, 4.905940676920853, -11.557204962628896, -1.138929217377844]	-1.02557	0	6 dpf	180	4	0.91221	0.294904	forward
115	210401_F2	2	82	0.446667	36676	36810	6.5	-53.7717	53.7717	-53.7717	-53.7717	2.87609	-0.0534871	14.5522	[nan, nan, 16.667, nan, 20.0, nan, 20.0, nan, 21.429, nan, 17.647, nan, 17.647]	18.8235	21.429	[nan, 30.0, 37.5, 37.5, 42.857, 42.857, 37.5, 42.857, 42.857, 30.0, 42.857, 37.5, 33.333]	37.5	-9.16132	-1227.62	-1226.01	[-53.77167548753083, 2.8760905831165107, -26.882051964164287, 6.954647116697014, -23.092462555628465, 7.153248047099506, -22.854996086074607, 6.976678012564666, -22.225821280228132, 7.120077989647817, -18.74502014392828, 4.065402139194029, -7.757569883780874]	-7.75757	0	6 dpf	180	4	53.7717	2.87609	right_turns
116	210401_F2	2	96	0.516667	44527	44682	8.5	-63.8452	63.8452	-63.8452	2.28581	-63.8452	-27.931	16.4516	[nan, nan, 13.636, nan, 17.647, nan, 23.077, nan, 17.647, nan, 20.0, nan, 18.75, nan, 17.647, nan, 16.667]	17.647	23.077	[nan, 30.0, 25.0, 37.5, 33.333, 60.0, 37.5, 33.333, 37.5, 42.857, 37.5, 37.5, 37.5, 37.5, 33.333, 37.5, 30.0]	37.5	-12.4572	-1930.87	-1933.55	[2.2858145892763426, -63.84520090968991, -14.495912088654897, -26.38994473603404, -12.439872811657484, -20.51198731267961, 6.782138449330201, -15.486804640424007, 7.635610658130477, -23.619309909351717, 3.9650613412549136, -25.47766308824934, 1.6108062284975309, -18.36057440498796, 4.503328512147415, -15.782475856112326, 0.7087980751616393]	-14.4959	0	6 dpf	180	4	2.28581	63.8452	others
117	210401_F2	2	97	0.473333	45209	45351	7	-29.8613	29.8613	-29.8613	-29.8613	18.6344	-0.624033	14.7887	[nan, nan, 18.75, nan, 18.75, nan, 20.0, nan, 20.0, nan, 17.647, nan, 20.0, nan]	19.375	20	[nan, 33.333, 42.857, 42.857, 33.333, 50.0, 33.333, 42.857, 37.5, 37.5, 33.333, 50.0, 33.333, 33.333]	37.5	-2.66644	-378.634	-378.027	[-29.861277190686994, 18.634414733930196, -12.259356913600453, 12.831130185775752, -16.98838150541859, 13.717490048375932, -21.46291507648132, 10.393903497198918, -18.622733635010654, 14.375301745970917, -17.297454696866797, 5.473257410666871, -10.957568440862293, 3.39287761212133]	-3.78235	0	6 dpf	180	4	29.8613	18.6344	right_turns
118	210401_F2	2	98	0.486667	45658	45804	8	-19.836	19.836	-19.836	2.24424	-18.4888	-8.23836	16.4384	[nan, nan, 21.429, nan, 20.0, nan, 20.0, nan, 20.0, nan, 18.75, nan, 17.647, nan, 17.647, nan]	20	21.429	[nan, 50.0, 37.5, 42.857, 37.5, 42.857, 37.5, 37.5, 42.857, 37.5, 37.5, 33.333, 37.5, 37.5, 33.333, 21.429]	37.5	-1.79285	-261.757	-261.517	[2.2442385643768334, -18.488848622811243, 16.001854098789376, -19.835985308267997, 13.855029093425529, -19.163207141474974, 14.08706683311844, -18.645406860183208, 13.761158762157146, -15.220293121631531, 15.605731939084016, -14.141137367635295, 7.872242576672298, -10.105248031479766, 2.3123101090363813, -1.631902033579795]	0.306168	0	6 dpf	180	4	2.24424	18.4888	forward
119	210401_F2	2	99	0.456667	45974	46111	8	-24.1144	24.1144	-24.1144	2.15106	-24.1144	-11.2105	17.5182	[nan, nan, 21.429, nan, 21.429, nan, 18.75, nan, 20.0, nan, 21.429, nan, 18.75, nan, 18.75, nan]	20	21.429	[nan, 50.0, 37.5, 37.5, 50.0, 37.5, 37.5, 42.857, 37.5, 42.857, 42.857, 37.5, 37.5, 37.5, 37.5, 33.333]	37.5	-2.45636	-336.521	-336.839	[2.1510582491789276, -24.114375875074018, 17.831558134811313, -16.99300530224684, 12.638632671745572, -21.824770698765782, 13.2477691905683, -19.49265089869472, 14.348291565172973, -20.79398954094856, 13.950522074871259, -20.234824978988065, 12.13488350135155, -14.300648728581384, 9.817049955448022, -9.747674392497126]	-3.79831	0	6 dpf	180	4	2.15106	24.1144	forward
120	210401_F2	2	100	0.49	46313	46460	8	-21.9022	21.9022	-21.9022	19.4146	-16.6476	-0.85748	16.3265	[nan, nan, 18.75, nan, 21.429, nan, 18.75, nan, 21.429, nan, 18.75, nan, 18.75, nan, 18.75, nan]	18.75	21.429	[nan, 37.5, 37.5, 42.857, 42.857, 37.5, 37.5, 42.857, 42.857, 37.5, 37.5, 42.857, 33.333, 37.5, 37.5, 37.5]	37.5	-1.72656	-253.804	-252.729	[19.414577163309016, -16.647613658463673, 15.810544729245049, -18.683584215526015, 17.26112626000256, -21.149637288744994, 13.040055092048762, -20.253094754693212, 14.319265815060957, -21.902177653447335, 13.681963730416946, -20.70352926522839, 14.617924929317123, -14.607937253668355, 8.644642936083256, -7.9168302221294224]	0.363906	0	6 dpf	180	4	19.4146	16.6476	forward
121	210401_F2	2	101	0.453333	46591	46727	7.5	-23.5631	23.5631	-23.5631	-20.7562	15.5575	-0.749532	16.5441	[nan, nan, 20.0, nan, 20.0, nan, 18.75, nan, 18.75, nan, 18.75, nan, 20.0, nan, 12.5]	18.75	20	[nan, 37.5, 42.857, 42.857, 37.5, 42.857, 33.333, 37.5, 37.5, 42.857, 33.333, 37.5, 42.857, 30.0, 21.429]	37.5	-3.77624	-513.569	-513.873	[-20.75624055881168, 15.557461576015307, -20.17040624805289, 13.176959218741585, -22.611369892129186, 12.707481149407494, -23.563119176586117, 13.323860258384586, -21.237173114220493, 8.67322467995232, -19.614032487858065, 3.9559848710104384, -14.387252592963891, 6.444973499291248, -0.4101930281750131]	-0.410193	0	6 dpf	180	4	20.7562	15.5575	forward
122	210401_F2	2	102	0.486667	46894	47040	8	-22.4395	22.4395	-22.4395	1.8054	-22.0238	-12.1989	16.4384	[nan, nan, 21.429, nan, 20.0, nan, 20.0, nan, 18.75, nan, 18.75, nan, 18.75, nan, 18.75, nan]	18.75	21.429	[nan, 42.857, 42.857, 37.5, 42.857, 37.5, 42.857, 37.5, 37.5, 33.333, 42.857, 42.857, 33.333, 37.5, 37.5, 30.0]	37.5	-4.06213	-593.07	-592.082	[1.805400211106076, -22.023818440788936, 13.906541630571624, -22.11124693987754, 10.995821226908568, -20.765120116111447, 12.908035303159581, -22.43952406323152, 12.409729225144046, -22.035474539123832, 10.997625897597517, -17.813480653033377, 13.76366104887859, -20.352946552330508, 6.010608105394022, -10.189406167110137]	-4.192	0	6 dpf	180	4	1.8054	22.0238	forward
123	210401_F2	2	103	0.473333	47435	47577	9	-25.5321	25.5321	-25.5321	-0.579152	1.09647	-1.89323	19.0141	[nan, nan, 27.273, nan, 20.0, nan, 20.0, nan, 20.0, nan, 17.647, nan, 20.0, nan, 17.647, nan, 18.75, nan]	20	27.273	[nan, 60.0, 50.0, 42.857, 37.5, 37.5, 42.857, 37.5, 42.857, 37.5, 33.333, 42.857, 37.5, 33.333, 37.5, 30.0, 50.0, 30.0]	37.5	-5.36229	-761.446	-760.805	[-0.5791524501553981, 1.096467533792117, -9.527815928617395, 9.155163461164584, -18.190718063493055, 8.468365428864844, -22.387350467441333, 10.417282568994228, -22.45355661426594, 8.2443622187209, -23.725983683478937, 6.002600175045254, -25.532077618259585, 5.292756779721437, -14.87550193259471, -2.292661116497297, -3.2698341154946484, -1.4940840562526816]	-1.89337	0	6 dpf	180	4	0.579152	1.09647	right_turns
124	210401_F2	2	118	0.31	53655	53748	4.5	1.18151	1.18151	0.211753	0.211753	1.13615	5.36544	14.5161	[nan, nan, 11.111, nan, 21.429, nan, 9.677, nan, 23.077]	16.27	23.077	[nan, 13.043, 75.0, 50.0, 37.5, 60.0, 11.538, 50.0, 42.857]	46.4285	0.732465	68.1193	67.2199	[0.21175278624041738, 1.1361462347502054, 0.45509996279860965, 1.0351817737346867, 0.45043692900101623, 1.181505185378682, 0.31839997447224816, 1.0884817785704723, 0.22990771871856433]	0.4551	0	6 dpf	180	4	0.211753	1.13615	forward
125	210401_F2	2	121	0.346667	54412	54516	4.5	12.8183	12.8183	-9.93788	-7.08366	8.92279	-1.25963	12.9808	[nan, nan, 17.647, nan, 18.75, nan, 18.75, nan, 9.091]	18.1985	18.75	[nan, 33.333, 37.5, 33.333, 42.857, 37.5, 37.5, 30.0, 13.043]	35.4165	1.56076	162.319	161.169	[-7.083663753071819, 8.922789170056195, -9.937884071813091, 12.81831904372076, -5.99220515137508, 9.212836026255433, -2.1861323684836833, 4.647702530856337, 1.1111169703315078]	1.11112	0	6 dpf	180	4	7.08366	8.92279	forward
126	210401_F2	2	122	0.426667	54864	54992	5	51.2995	51.2995	1.51069	51.2995	10.901	0.212497	11.7188	[nan, nan, 17.647, nan, 10.345, nan, 12.0, nan, 15.789, nan]	13.8945	17.647	[nan, 25.0, 60.0, 13.636, 42.857, 17.647, 37.5, 18.75, 100.0, 20.0]	25	8.79644	1125.94	1115.83	[51.299539893928475, 10.901014716515492, 14.488642423959838, 4.202579519410096, 4.8198199154751995, 3.068852644441209, 3.847596621653845, 2.529431662530283, 3.903347983748583, 1.510693000511607]	4.05296	0	6 dpf	180	4	51.2995	10.901	left_turns
127	210805_F1	runA_run2	0	0.553333	182	348	11	18.4979	18.4979	-14.3291	-2.20624	5.55737	-2.51894	19.8795	[nan, nan, 20.0, nan, 21.429, nan, 23.077, nan, 21.429, nan, 20.0, nan, 21.429, nan, 21.429, nan, 20.0, nan, 20.0, nan, 20.0, nan]	20.7145	23.077	[nan, 37.5, 42.857, 42.857, 42.857, 50.0, 42.857, 50.0, 37.5, 50.0, 33.333, 42.857, 42.857, 42.857, 42.857, 42.857, 37.5, 42.857, 37.5, 42.857, 37.5, 37.5]	42.857	1.59039	264.005	264.15	[-2.206235617313109, 5.557373687944746, -5.797378859067282, 7.391732675704948, -8.821121905256126, 10.194540316425869, -8.931893520596063, 14.2683300178522, -6.443824777326059, 18.4979035470461, -11.881215094472175, 13.52150697650869, -14.329079206197989, 11.635279399570424, -11.043038121619647, 12.855907850099236, -11.23946055108981, 10.954881757752611, -11.421323215895546, 8.089242741288595, -3…	0.37647	0	6 dpf	300	11	2.20624	5.55737	forward
128	210805_F1	runA_run2	1	0.546667	527	691	10	-44.9124	44.9124	-44.9124	2.65674	-38.9747	-14.6701	18.2927	[nan, nan, 17.647, nan, 18.75, nan, 17.647, nan, 20.0, nan, 18.75, nan, 20.0, nan, 21.429, nan, 17.647, nan, 20.0, nan]	18.75	21.429	[nan, 30.0, 42.857, 37.5, 37.5, 30.0, 42.857, 33.333, 50.0, 33.333, 42.857, 37.5, 42.857, 42.857, 42.857, 37.5, 33.333, 50.0, 33.333, 33.333]	37.5	-7.07797	-1160.79	-1159.99	[2.6567419308494893, -38.974696840726956, 6.033365554615975, -44.912380410662756, 7.124619697195152, -30.866230363390567, 11.904102011055713, -20.777645669502412, 14.822028882035449, -20.06841478399249, 13.471171690384312, -22.735414004741298, 12.039798227298842, -21.00278135192751, 10.88912676778898, -23.99397388628445, 8.29855991683721, -13.9766356335615, 7.346288721913682, -3.5476337097559685]	-0.445446	0	6 dpf	300	11	2.65674	38.9747	right_turns
129	210805_F1	runA_run2	3	0.39	903	1020	7.5	-46.7862	46.7862	-46.7862	11.8709	-46.7862	-3.94123	19.2308	[nan, nan, 25.0, nan, 27.273, nan, 23.077, nan, 17.647, nan, 21.429, nan, 20.0, nan, 18.75]	21.429	27.273	[nan, 42.857, 60.0, 75.0, 42.857, 42.857, 50.0, 33.333, 37.5, 37.5, 50.0, 30.0, 60.0, 37.5, 37.5]	42.857	-5.5901	-654.041	-652.726	[11.87094458645161, -46.78615542060353, -5.3971122106325, -36.62208075026272, 12.779972955394895, -29.756718453687494, 14.329546051920655, -21.483570127806875, 15.588513197921579, -19.560705826503607, 14.997859005070483, -15.297402813034532, 8.026192921796016, -15.282208728999018, 4.206858903128665]	-5.39711	0	6 dpf	300	11	11.8709	46.7862	right_turns
130	210805_F1	runA_run2	4	0.366667	1402	1512	8	-51.6724	51.6724	-51.6724	-51.6724	-4.84051	0.0936768	21.8182	[nan, nan, 33.333, nan, 33.333, nan, 30.0, nan, 20.0, nan, 20.0, nan, 23.077, nan, 18.75, nan]	23.077	33.333	[nan, 50.0, 100.0, 60.0, 75.0, 75.0, 50.0, 50.0, 33.333, 42.857, 37.5, 50.0, 42.857, 37.5, 37.5, 37.5]	50	-3.94418	-433.86	-432.733	[-51.67241508280054, -4.840505379427384, -32.832532517019274, 5.077541113452687, -18.05679017594695, 13.575339118439878, -18.96400562247446, 17.97645463861678, -15.519495079412016, 19.457490558435897, -15.454759668813352, 13.980354243500933, -13.560996469397528, 9.34496601818002, -5.871651224206809, 3.115255638595145]	-5.35608	0	6 dpf	300	11	51.6724	4.84051	right_turns
131	210805_F1	runA_run2	5	0.466667	1868	2008	8.5	-38.0473	38.0473	-38.0473	8.85694	-38.0473	-4.29576	18.2143	[nan, nan, 17.647, nan, 18.75, nan, 20.0, nan, 18.75, nan, 16.667, nan, 20.0, nan, 20.0, nan, 20.0]	19.375	20	[nan, 37.5, 33.333, 37.5, 37.5, 37.5, 42.857, 37.5, 37.5, 33.333, 33.333, 37.5, 42.857, 33.333, 50.0, 37.5, 42.857]	37.5	-3.59787	-503.701	-502.457	[8.85693905033149, -38.047288532756326, 17.50191431640297, -34.431288605985806, 10.511335191518304, -23.988789894490605, 13.284764071417628, -18.875349301411493, 19.8954581008932, -17.46148004984355, 16.595277276298056, -17.84422144266621, 11.61407113609845, -14.874359825995723, 9.690325763720491, -13.408556599309172, 3.1886164986640653]	3.18862	0	6 dpf	300	11	8.85694	38.0473	right_turns
132	210805_F1	runA_run2	6	0.636667	2342	2533	11.5	34.8254	34.8254	-34.0827	21.8541	-14.4681	-0.66203	18.0628	[nan, nan, 18.75, nan, 16.667, nan, 17.647, nan, 15.789, nan, 20.0, nan, 33.333, nan, 23.077, nan, 21.429, nan, 17.647, nan, 20.0, nan, 18.75]	18.75	33.333	[nan, 37.5, 37.5, 30.0, 37.5, 27.273, 50.0, 30.0, 33.333, 33.333, 50.0, 75.0, 60.0, 50.0, 42.857, 42.857, 42.857, 37.5, 33.333, 37.5, 42.857, 37.5, 37.5]	37.5	3.88033	741.143	746.193	[21.85414356036781, -14.468108748137478, 33.93873762680129, -13.651116105151278, 34.82537738468588, -14.646334621828592, 23.59879662401556, -18.174716031958358, 26.7443088855301, -21.323662363748102, 28.490108414301723, -8.687577265163743, 16.369450537911284, -23.254242545391413, 15.716784136051693, -34.08268141288839, 12.973042270252394, -10.567753551174446, 16.420211876760334, -11.4863116559862…	1.42738	0	6 dpf	300	11	21.8541	14.4681	left_turns
133	210805_F1	runA_run2	7	0.496667	3179	3328	8.5	43.9313	43.9313	-19.4437	4.73318	-4.04819	-0.855279	17.1141	[nan, nan, 21.429, nan, 18.75, nan, 15.0, nan, 17.647, nan, 16.667, nan, 18.75, nan, 20.0, nan, 20.0]	18.75	21.429	[nan, 37.5, 50.0, 42.857, 33.333, 25.0, 37.5, 30.0, 42.857, 33.333, 33.333, 30.0, 50.0, 33.333, 50.0, 33.333, 50.0]	35.4165	6.19934	923.702	927.009	[4.733181432219222, -4.048190843080252, 12.05836657539463, -10.243347467322053, 43.931306360114476, -10.427604971333473, 39.73239903796756, -9.385591260879409, 20.198316801350323, -19.443748898700065, 19.230349295048022, -16.174964451525373, 14.628923134229883, -15.537326526226234, 11.828589291685585, -12.691060655092297, 5.17608052044634]	4.73318	0	6 dpf	300	11	4.73318	4.04819	left_turns
134	210805_F1	runA_run2	8	0.343333	6137	6240	6.5	-8.23184	8.23184	-8.23184	0.830991	-3.2058	-3.8578	18.932	[nan, nan, 20.0, nan, 21.429, nan, 20.0, nan, 21.429, nan, 20.0, nan, 20.0]	20	21.429	[nan, 42.857, 37.5, 37.5, 50.0, 42.857, 37.5, 42.857, 42.857, 42.857, 37.5, 42.857, 37.5]	42.857	-1.1115	-114.485	-110.843	[0.8309912387540838, -3.2057980393015204, 0.6135994881426282, -5.184843181413392, 1.8185684091793408, -6.592478427997808, 3.6823360248567383, -8.231837611730068, 4.1986961576231, -6.066693127468044, 3.916917563446845, -4.660346315567859, 2.4130781301867716]	0.613599	0	6 dpf	300	11	0.830991	3.2058	forward
135	210805_F1	runA_run2	17	0.33	12660	12759	6.5	-9.72337	9.72337	-9.72337	0.878667	-3.78148	-4.30366	19.697	[nan, nan, 21.429, nan, 23.077, nan, 20.0, nan, 23.077, nan, 21.429, nan, 16.667]	21.429	23.077	[nan, 42.857, 42.857, 50.0, 42.857, 37.5, 42.857, 60.0, 37.5, 50.0, 37.5, 33.333, 33.333]	42.857	-0.427449	-42.3175	-41.6529	[0.878666527170908, -3.781478962462843, 2.0956065366408994, -3.768650423297494, 4.834278085496983, -9.723369779197903, 4.204615775284934, -4.594133415452868, 4.141933239409737, -4.321616554409997, 4.043011415681014, -4.955980606522215, 1.05748284836615]	0.878667	0	6 dpf	300	11	0.878667	3.78148	forward
136	210805_F1	runA_run2	18	0.433333	13413	13543	7.5	-57.909	57.909	-57.909	0.603752	-57.909	-95.9151	17.3077	[nan, nan, 12.0, nan, 18.75, nan, 15.789, nan, 21.429, nan, 20.0, nan, 21.429, nan, 20.0]	20	21.429	[nan, 23.077, 25.0, 42.857, 33.333, 27.273, 37.5, 42.857, 42.857, 37.5, 42.857, 42.857, 42.857, 50.0, 33.333]	40.1785	-6.40956	-833.243	-831.268	[0.6037523858045781, -57.90899316877106, 1.5334021379511944, -32.874219666918805, 24.899894652142336, -18.67555782147196, 14.787899498350118, -13.323345263888308, 13.33767922802507, -15.960389254435007, 11.641094478483911, -13.590518373910024, 6.882090664641392, -7.3153840323620765, 2.1957229673300267]	0.603752	0	6 dpf	300	11	0.603752	57.909	right_turns
137	210805_F1	runA_run2	19	0.44	14472	14604	8.5	11.3476	11.3476	-7.18881	1.52609	-2.50352	-1.64047	19.3182	[nan, nan, 25.0, nan, 21.429, nan, 20.0, nan, 23.077, nan, 21.429, nan, 21.429, nan, 20.0, nan, 20.0]	21.429	25	[nan, 60.0, 42.857, 37.5, 50.0, 37.5, 42.857, 50.0, 42.857, 42.857, 42.857, 42.857, 42.857, 37.5, 42.857, 42.857, 37.5]	42.857	1.25711	165.938	167.689	[1.5260944447334504, -2.5035186529878724, 3.9766752658193347, -4.177806241835224, 5.714681051542058, -4.830222455801645, 8.761473210469967, -6.672727063549308, 11.34756337819672, -6.634313405831103, 9.7346353062661, -7.188807774245817, 8.809348701719598, -6.843366100617867, 8.439229733948713, -3.5560183043797133, 3.1917046972011276]	1.52609	0	6 dpf	300	11	1.52609	2.50352	forward
138	210805_F1	runA_run2	21	0.386667	15306	15422	6.5	35.5901	35.5901	-15.8936	27.7473	19.8188	0.71426	16.8103	[nan, nan, 20.0, nan, 16.667, nan, 17.647, nan, 18.75, nan, 21.429, nan, 18.75]	18.75	21.429	[nan, 42.857, 37.5, 33.333, 33.333, 27.273, 50.0, 33.333, 42.857, 37.5, 50.0, 37.5, 37.5]	37.5	8.96715	1040.19	1041.74	[27.74728266073876, 19.818770250198554, 32.40309232003693, 2.118360302052885, 35.5901178831292, -13.576430160491224, 18.230702067701444, -15.893644465165435, 12.9350222795952, -13.342705486676493, 7.972979248939115, -8.14561526451567, 3.7064134690508537]	7.97298	0	6 dpf	300	11	27.7473	19.8188	left_turns
139	210805_F1	runA_run2	24	0.473333	16430	16572	8.5	40.1655	40.1655	-16.4381	7.09738	0.580551	0.0817979	17.9577	[nan, nan, 21.429, nan, 15.0, nan, 18.75, nan, 20.0, nan, 18.75, nan, 23.077, nan, 20.0, nan, 23.077]	20	23.077	[nan, 60.0, 33.333, 25.0, 37.5, 30.0, 50.0, 33.333, 50.0, 42.857, 33.333, 42.857, 50.0, 37.5, 42.857, 37.5, 60.0]	40.1785	5.28855	750.975	751.423	[7.097381213983219, 0.5805509403587314, 40.16553869737494, -5.886871140521904, 31.105674936336378, -11.494784857071672, 15.374397378411986, -14.593371326994857, 15.251035400766819, -16.43808423155386, 12.710868645358417, -13.185172451745368, 10.671977404623597, -12.207493743965218, 5.84201878108922, -3.5503525933293316, 0.8769799689576646]	0.87698	0	6 dpf	300	11	7.09738	0.580551	left_turns
140	210805_F1	runA_run2	28	0.446667	17051	17185	8	-46.1795	46.1795	-46.1795	6.41862	-5.35744	-0.834673	17.9104	[nan, nan, 21.429, nan, 13.043, nan, 17.647, nan, 20.0, nan, 23.077, nan, 21.429, nan, 18.75, nan]	20	23.077	[nan, 42.857, 42.857, 27.273, 25.0, 42.857, 30.0, 37.5, 42.857, 42.857, 50.0, 33.333, 60.0, 33.333, 42.857, 42.857]	42.857	-6.66073	-892.537	-891.488	[6.4186171353637524, -5.357444014239263, 7.775847339968084, -46.1795236485683, 4.642139621450541, -40.56534093704152, 9.79352496164851, -21.34775179038067, 9.672336300038115, -15.075201084284098, 10.929513662569406, -13.631385717309612, 9.59001840024627, -8.122311954091177, 3.4994171493064905, -4.187780432318257]	-0.344182	0	6 dpf	300	11	6.41862	5.35744	right_turns
141	210805_F1	runA_run2	29	0.746667	17696	17920	13.5	60.1537	60.1537	-22.3219	60.1537	9.15774	0.152239	18.0804	[nan, nan, 17.647, nan, 21.429, nan, 21.429, nan, 18.75, nan, 17.647, nan, 16.667, nan, 17.647, nan, 18.75, nan, 13.636, nan, 42.857, nan, 21.429, nan, 21.429, nan, 17.647]	18.75	42.857	[nan, 27.273, 50.0, 33.333, 60.0, 37.5, 50.0, 37.5, 37.5, 33.333, 37.5, 33.333, 33.333, 33.333, 37.5, 30.0, 50.0, 16.667, 75.0, 100.0, 75.0, 50.0, 37.5, 50.0, 37.5, 33.333, 37.5]	37.5	5.56907	1247.47	1249.51	[60.15372574430256, 9.157739573038668, 31.71861741104856, -14.474498172846776, 22.334314930523952, -20.934244237459666, 10.322514113460555, -22.321940462832078, 11.80782648758676, -18.07147089382008, 20.585707088581753, -15.436137114014581, 26.12994096362124, -12.816005636633308, 24.388062757913122, -9.635454877189298, 37.88245533847823, -12.796230777173708, 9.376933257157848, -6.665556574006992,…	7.08171	0	6 dpf	300	11	60.1537	9.15774	others
142	210805_F1	runA_run2	37	0.443333	22782	22915	9	11.4975	11.4975	-4.49842	-1.72167	0.867467	-0.503852	20.3008	[nan, nan, 20.0, nan, 23.077, nan, 21.429, nan, 23.077, nan, 21.429, nan, 21.429, nan, 21.429, nan, 20.0, nan]	21.429	23.077	[nan, 42.857, 37.5, 42.857, 50.0, 37.5, 50.0, 42.857, 50.0, 37.5, 50.0, 42.857, 42.857, 42.857, 42.857, 42.857, 37.5, 37.5]	42.857	1.70601	226.9	225.495	[-1.7216703315951165, 0.8674673519989218, -3.919399060604267, 2.8678523401139113, -4.4006173240312245, 4.3903474313998085, -3.580214255214738, 7.244200416426507, -4.282652684894824, 11.497483601669522, -3.7745775423817176, 11.254218476882277, -4.4984216858251616, 10.86263487978608, -3.601031338682894, 8.046382018071391, -2.4221704614895114, 3.6582894428440276]	-0.427101	0	6 dpf	300	11	1.72167	0.867467	forward
143	210805_F1	runA_run2	38	0.45	23913	24048	8.5	8.00525	8.00525	-6.21749	0.786896	-3.80398	-4.83416	18.8889	[nan, nan, 18.75, nan, 16.667, nan, 21.429, nan, 21.429, nan, 20.0, nan, 23.077, nan, 18.75, nan, 20.0]	20	23.077	[nan, 33.333, 42.857, 37.5, 30.0, 50.0, 37.5, 42.857, 42.857, 42.857, 37.5, 50.0, 42.857, 37.5, 37.5, 42.857, 37.5]	40.1785	-0.229737	-31.0145	-29.4965	[0.7868957422706082, -3.803976837866487, 1.3637027959065429, -4.95588532745283, 2.274237763552759, -5.206616166189705, 3.4084204180517856, -4.826861664574625, 5.017112388530407, -6.217485093365909, 6.283255166574617, -4.016726032128146, 8.00524880326363, -4.936081387768453, 5.534307458749468, -4.162378670091912, 1.967417815214708]	0.786896	0	6 dpf	300	11	0.786896	3.80398	forward
144	210805_F1	runA_run2	39	0.436667	24937	25068	8.5	9.86712	9.86712	-5.78489	-1.9021	1.73914	-0.914323	19.4656	[nan, nan, 20.0, nan, 21.429, nan, 23.077, nan, 23.077, nan, 21.429, nan, 20.0, nan, 23.077, nan, 18.75]	21.429	23.077	[nan, 37.5, 42.857, 42.857, 42.857, 42.857, 50.0, 42.857, 50.0, 42.857, 42.857, 42.857, 37.5, 50.0, 42.857, 42.857, 33.333]	42.857	0.771169	101.023	100.799	[-1.9021028186699838, 1.7391357357067874, -4.151475251481956, 1.5864138695336811, -3.790658450924755, 4.3920214793492995, -4.984763829627635, 7.725064352583832, -4.44214114280263, 8.436978040343336, -5.784890605982418, 9.867123954192502, -4.995370853003498, 8.538380017327524, -3.04630587178511, 5.389210288872657, -2.928424754231799]	-1.9021	0	6 dpf	300	11	1.9021	1.73914	forward
145	210805_F1	runA_run2	40	0.403333	25793	25914	8	10.7715	10.7715	-4.71934	-2.80629	4.41966	-1.57491	19.8347	[nan, nan, 25.0, nan, 20.0, nan, 21.429, nan, 23.077, nan, 21.429, nan, 20.0, nan, 18.75, nan]	21.429	25	[nan, 42.857, 60.0, 33.333, 50.0, 42.857, 42.857, 42.857, 50.0, 42.857, 42.857, 42.857, 37.5, 50.0, 30.0, 42.857]	42.857	2.64729	320.322	316.794	[-2.806294556820238, 4.419662723728302, -4.719342193670265, 8.062033405810475, -4.5655148049985215, 10.305348660817735, -2.1233173528030305, 10.731565288198167, -2.50682086511433, 10.771453163424619, -3.040370630567595, 10.574383966051574, -1.6849098799126285, 6.500434559449932, -2.3201650276876378, 2.2131360314664614]	0.264113	0	6 dpf	300	11	2.80629	4.41966	forward
146	210805_F1	runA_run2	41	0.376667	26426	26539	7.5	14.4637	14.4637	-5.25416	4.28141	-2.34271	-0.547182	19.9115	[nan, nan, 23.077, nan, 21.429, nan, 23.077, nan, 20.0, nan, 21.429, nan, 23.077, nan, 17.647]	21.429	23.077	[nan, 42.857, 50.0, 50.0, 37.5, 42.857, 50.0, 37.5, 42.857, 42.857, 42.857, 42.857, 50.0, 33.333, 37.5]	42.857	3.36397	380.128	378.781	[4.281405642420347, -2.342709834596802, 5.913379954761238, -5.254160952389452, 9.7194269258793, -5.080663626259585, 13.462175887539997, -3.898832905158656, 14.463671399928748, -2.477384259346361, 11.717078237973997, -2.1056672986281573, 7.695445222534572, -1.648408971543707, 4.5395905874655655]	4.28141	0	6 dpf	300	11	4.28141	2.34271	forward
147	210805_F1	runA_run2	42	0.426667	26982	27110	8.5	16.5818	16.5818	-4.53234	8.55107	-2.96383	-0.346604	19.9219	[nan, nan, 23.077, nan, 23.077, nan, 21.429, nan, 21.429, nan, 21.429, nan, 21.429, nan, 20.0, nan, 18.75]	21.429	23.077	[nan, 42.857, 50.0, 50.0, 42.857, 42.857, 42.857, 42.857, 42.857, 50.0, 37.5, 50.0, 37.5, 37.5, 42.857, 37.5, 37.5]	42.857	5.01353	641.732	641.781	[8.551067913678871, -2.963830875075159, 11.239800667712363, -3.0374131564882707, 16.58179326704948, 0.4959483988231395, 15.99020679808831, -2.9341553809843854, 15.954279711604823, -3.549521294450651, 13.670124455936467, -4.5323360118690434, 10.565198025828154, -4.183604058583894, 7.786522136012573, -2.206428975459899, 3.9880526030852663]	3.98805	0	6 dpf	300	11	8.55107	2.96383	forward
148	210805_F1	runA_run2	43	0.393333	27746	27864	8	11.6886	11.6886	-7.60232	-2.78319	6.32066	-2.27101	20.339	[nan, nan, 23.077, nan, 21.429, nan, 21.429, nan, 23.077, nan, 20.0, nan, 23.077, nan, 20.0, nan]	21.429	23.077	[nan, 37.5, 60.0, 37.5, 50.0, 37.5, 50.0, 42.857, 50.0, 37.5, 42.857, 42.857, 50.0, 33.333, 50.0, 33.333]	42.857	2.37794	280.597	279.443	[-2.7831920329912108, 6.320658850596633, -4.84698568958294, 8.988654605791208, -7.602319084464877, 10.666028175999536, -5.986972313943251, 11.688622239797992, -3.4103966450724883, 11.561246437216305, -5.550517232304817, 8.8475322402357, -5.972593451268778, 6.574452807808701, -3.256757294851668, 3.4416438211429603]	0.329226	0	6 dpf	300	11	2.78319	6.32066	forward
149	210805_F1	runA_run2	44	0.503333	28394	28545	10.5	20.3325	20.3325	-5.06179	1.53427	-2.94982	-1.92263	20.8609	[nan, nan, 23.077, nan, 25.0, nan, 21.429, nan, 21.429, nan, 20.0, nan, 20.0, nan, 21.429, nan, 20.0, nan, 21.429, nan, 18.75]	21.429	25	[nan, 50.0, 42.857, 50.0, 50.0, 42.857, 42.857, 42.857, 42.857, 37.5, 42.857, 42.857, 37.5, 37.5, 50.0, 42.857, 37.5, 42.857, 42.857, 37.5, 37.5]	42.857	5.74056	866.825	863.178	[1.5342652646857693, -2.949822254977054, 6.728679829189187, -5.061788396545105, 10.113956442662689, -2.604076208180456, 16.342132464393895, -1.1164915257008539, 18.712105022264584, 0.5087904843297869, 20.33248409744975, 0.2588191886281656, 19.613616931710744, -4.332812671347715, 15.406345490788324, -1.8210809844230842, 13.754279480179544, -4.550463122333982, 7.359638029818548, -2.921356736950466,…	1.53427	0	6 dpf	300	11	1.53427	2.94982	forward
150	210805_F1	runA_run2	45	0.36	29423	29531	7.5	12.5104	12.5104	-4.77444	2.76769	-3.37258	-1.21855	20.8333	[nan, nan, 23.077, nan, 23.077, nan, 21.429, nan, 23.077, nan, 21.429, nan, 21.429, nan, 17.647]	21.429	23.077	[nan, 42.857, 50.0, 50.0, 42.857, 50.0, 37.5, 50.0, 42.857, 37.5, 50.0, 50.0, 37.5, 37.5, 33.333]	42.857	3.21272	346.974	346.614	[2.7676918909925203, -3.372579236129734, 5.623333208986011, -4.77346990411711, 8.98234480305863, -4.426477733239667, 12.069423988660176, -4.774441795607744, 12.510431308344677, -0.7610104693111441, 11.146625287051803, -2.3630766559624306, 7.2205389022495945, -2.0387134092625443, 3.0785842245833113]	2.76769	0	6 dpf	300	11	2.76769	3.37258	forward
151	210805_F1	runA_run2	46	0.42	30146	30272	8.5	23.742	23.742	-9.27539	2.49267	-1.63043	-0.65409	20.2381	[nan, nan, 25.0, nan, 21.429, nan, 20.0, nan, 18.75, nan, 20.0, nan, 21.429, nan, 20.0, nan, 18.75]	20	25	[nan, 50.0, 50.0, 42.857, 42.857, 50.0, 33.333, 33.333, 42.857, 37.5, 42.857, 42.857, 42.857, 42.857, 37.5, 37.5, 37.5]	42.857	4.0321	508.044	508.127	[2.4926700550693615, -1.6304309613573544, 6.654873946718402, -4.330725983564528, 9.253936271121516, -5.77536468659907, 23.742024759533724, -6.4673318154347585, 16.056230025620085, -7.621166618115904, 14.697747283847676, -9.275393033129026, 14.16996580944033, -6.839095931354157, 9.561142530489787, -5.375122452612476, 3.224509810681853]	2.49267	0	6 dpf	300	11	2.49267	1.63043	forward
152	210805_F1	runA_run2	47	0.4	30830	30950	8	15.4574	15.4574	-11.2012	5.39008	-4.74676	-0.880647	20	[nan, nan, 25.0, nan, 23.077, nan, 21.429, nan, 21.429, nan, 20.0, nan, 21.429, nan, 20.0, nan]	21.429	25	[nan, 60.0, 42.857, 50.0, 42.857, 50.0, 37.5, 37.5, 50.0, 37.5, 42.857, 37.5, 50.0, 42.857, 37.5, 37.5]	42.857	3.12022	374.427	374.748	[5.390082212948097, -4.74675987634608, 11.233541232446537, -5.152706354496129, 15.262050644540226, -3.5460830307982856, 15.457357645690902, -7.0166617874560675, 15.08106819787167, -10.97581804248173, 12.015542734796355, -11.201152848481723, 10.806631557458337, -8.899002877386579, 5.96346009849938, -3.8094960964727567]	0.922	0	6 dpf	300	11	5.39008	4.74676	forward
153	210805_F1	runA_run2	48	0.406667	31549	31671	7.5	31.7137	31.7137	-13.5077	6.26567	-4.03067	-0.643294	18.4426	[nan, nan, 21.429, nan, 21.429, nan, 16.667, nan, 18.75, nan, 20.0, nan, 23.077, nan, 20.0]	20	23.077	[nan, 50.0, 37.5, 50.0, 37.5, 30.0, 37.5, 33.333, 42.857, 42.857, 37.5, 50.0, 42.857, 42.857, 37.5]	40.1785	5.64235	688.367	689.289	[6.265673921266399, -4.030669236950607, 13.463626538607475, -0.8602855833597812, 31.71368628468989, -2.033673825015097, 21.173459255865858, -13.50768229644003, 13.815116834332787, -12.948376566688605, 12.57383595352948, -11.844419784881397, 9.844939076181833, -5.21205209437962, 6.1595483596112865]	6.15955	0	6 dpf	300	11	6.26567	4.03067	left_turns
154	210805_F1	runA_run2	49	0.466667	32175	32315	9	22.0898	22.0898	-9.69542	4.58112	-3.94295	-0.860696	19.2857	[nan, nan, 23.077, nan, 25.0, nan, 17.647, nan, 21.429, nan, 18.75, nan, 21.429, nan, 21.429, nan, 20.0, nan]	21.429	25	[nan, 60.0, 37.5, 50.0, 50.0, 33.333, 37.5, 42.857, 42.857, 37.5, 37.5, 50.0, 37.5, 50.0, 37.5, 50.0, 33.333, 42.857]	42.857	4.53464	634.85	634.518	[4.58111924290103, -3.942949391916982, 11.150730291272401, -2.8902832890053505, 15.030762019838216, -9.695423679294908, 22.08978313863431, -3.3893778841443107, 17.868258243457372, -4.902667640684761, 12.67515455995544, -6.421220700340157, 13.3464170270685, -4.7032828980431685, 10.728975166340634, -5.208137420427008, 6.100721018097376, -1.9979282606620516]	1.2916	0	6 dpf	300	11	4.58112	3.94295	forward
155	210805_F1	runA_run2	51	0.363333	32672	32781	6.5	42.7816	42.7816	-9.77967	11.7392	2.34976	0.200164	17.8899	[nan, nan, 18.75, nan, 16.667, nan, 20.0, nan, 21.429, nan, 21.429, nan, 20.0]	20	21.429	[nan, 50.0, 30.0, 27.273, 42.857, 37.5, 42.857, 37.5, 50.0, 37.5, 50.0, 37.5, 42.857]	40.1785	8.17374	890.938	893.663	[11.739187727799981, 2.3497647562386876, 42.78160278185358, 5.044117014972847, 20.129134065379443, -9.779670093429017, 15.452986007630864, -7.507106215270612, 12.251058212991651, -7.481332914232972, 9.438572627352231, -5.146428284773168, 4.134177116752328]	5.04412	0	6 dpf	300	11	11.7392	2.34976	left_turns
156	210805_F1	runA_run2	52	0.406667	34238	34360	8	18.1517	18.1517	-5.51261	-1.96331	4.23135	-2.15521	19.6721	[nan, nan, 21.429, nan, 23.077, nan, 20.0, nan, 21.429, nan, 20.0, nan, 21.429, nan, 20.0, nan]	21.429	23.077	[nan, 37.5, 50.0, 42.857, 50.0, 42.857, 37.5, 42.857, 42.857, 42.857, 37.5, 42.857, 42.857, 42.857, 37.5, 37.5]	42.857	5.04831	615.893	614.441	[-1.9633132092496834, 4.231354785029313, -3.647639448197094, 7.407987880315826, -5.512614581256631, 15.044301718263583, -1.1974787597890588, 18.151662829986705, -1.7894130180193368, 16.247713964834837, -0.07841271404942426, 13.277703379618591, -2.260811005305452, 11.894463837724595, -2.17099697754144, 5.604442726762305]	2.07647	0	6 dpf	300	11	1.96331	4.23135	forward
157	210805_F1	runA_run2	53	0.403333	35117	35238	8	10.011	10.011	-5.19543	-2.72518	4.68011	-1.71736	19.8347	[nan, nan, 23.077, nan, 21.429, nan, 21.429, nan, 23.077, nan, 20.0, nan, 23.077, nan, 21.429, nan]	21.429	23.077	[nan, 37.5, 60.0, 33.333, 60.0, 37.5, 50.0, 50.0, 42.857, 42.857, 37.5, 42.857, 50.0, 37.5, 50.0, 33.333]	42.857	2.63354	318.658	321.287	[-2.725176192699207, 4.680114537171819, -5.19542752849751, 6.544186098637316, -3.1147840307031647, 10.01097047377196, -2.39572713167495, 9.863244885716943, -4.456770557739063, 9.611426670953788, -3.804199917347271, 9.10907468174686, -2.6231064040504553, 7.752485255440389, -3.3794450511875715, 5.777873530170842]	1.14219	0	6 dpf	300	11	2.72518	4.68011	forward
158	210805_F1	runA_run2	54	0.483333	35879	36024	9.5	28.2362	28.2362	-5.03626	1.85991	-3.04885	-1.63924	19.6552	[nan, nan, 18.75, nan, 23.077, nan, 18.75, nan, 18.75, nan, 20.0, nan, 21.429, nan, 20.0, nan, 21.429, nan, 18.75]	20	23.077	[nan, 37.5, 37.5, 50.0, 42.857, 37.5, 37.5, 30.0, 50.0, 42.857, 37.5, 42.857, 42.857, 42.857, 37.5, 42.857, 42.857, 37.5, 37.5]	40.1785	6.30269	913.89	912.776	[1.8599136068682625, -3.0488462207487825, 4.496178749198617, -5.036262288728563, 16.660756095573, 0.8190452523111175, 28.236202018918572, 1.8958728599266876, 21.800794022948285, 0.9787244928005043, 17.3036078357568, -1.5318047549699423, 14.623770342171511, -4.665134590683665, 10.89117914365689, -3.7342839975807656, 7.598308067801428, -2.6007829275660796, 4.290741655804481]	1.89587	0	6 dpf	300	11	1.85991	3.04885	left_turns
159	210805_F1	runA_run2	57	0.47	36560	36701	9	13.4725	13.4725	-3.34952	1.77509	-1.86358	-1.04985	19.1489	[nan, nan, 16.667, nan, 18.75, nan, 20.0, nan, 21.429, nan, 20.0, nan, 23.077, nan, 21.429, nan, 20.0, nan]	20	23.077	[nan, 37.5, 30.0, 37.5, 37.5, 42.857, 37.5, 42.857, 42.857, 42.857, 37.5, 50.0, 42.857, 50.0, 37.5, 42.857, 37.5, 42.857]	42.857	3.02457	426.464	425.079	[1.7750908183680916, -1.8635785774303906, 1.0127252140158123, -2.7098747524701667, 3.4700782378840165, -3.245028214413857, 5.9948839342830285, -3.349524011872444, 11.26886513993885, -2.3635538366582987, 11.946758617946884, -1.0405025526373535, 13.47252020713295, -2.402536835550035, 12.159438254518525, -2.3876853702224294, 7.843541601301986, -0.6403669637572351]	0.186179	0	6 dpf	300	11	1.77509	1.86358	forward
160	210805_F1	runA_run2	80	0.353333	49066	49172	6.5	22.1217	22.1217	-0.520785	20.0575	6.48839	0.323489	18.3962	[nan, nan, 18.75, nan, 21.429, nan, 21.429, nan, 21.429, nan, 21.429, nan, 20.0]	21.429	21.429	[nan, 37.5, 37.5, 42.857, 42.857, 42.857, 42.857, 42.857, 42.857, 42.857, 42.857, 33.333, 50.0]	42.857	9.38202	994.494	994.029	[20.057533646605062, 6.488393936733994, 22.121650043761253, 5.479075777671882, 17.516698491121165, 4.261270818578544, 15.135250114758929, 4.4943428907402465, 14.167567662073793, 3.4693407653542394, 9.409130859315676, -0.5207854398725923, 5.089015744471568]	6.48839	0	6 dpf	300	11	20.0575	6.48839	forward
161	210805_F1	runA_run2	81	0.413333	49483	49607	7.5	45.5212	45.5212	-26.3935	45.5212	8.98859	0.197459	18.1452	[nan, nan, 20.0, nan, 18.75, nan, 23.077, nan, 20.0, nan, 18.75, nan, 21.429, nan, 21.429]	20	23.077	[nan, 33.333, 50.0, 30.0, 50.0, 50.0, 42.857, 37.5, 42.857, 37.5, 37.5, 42.857, 42.857, 42.857, 42.857]	42.857	3.91908	485.966	487.566	[45.52117412767205, 8.988586252834429, 24.468709204758145, -15.0371741259979, 15.962455647799441, -26.393513274661945, 6.521181048589835, -20.638892538134236, 13.518647353106598, -17.434767274090476, 8.614224059570196, -17.232261799156756, 6.910978491755789, -9.766851902010517, 1.4878413322628419]	6.52118	0	6 dpf	300	11	45.5212	8.98859	left_turns
162	210805_F1	runA_run2	82	0.49	50499	50646	8.5	41.051	41.051	-18.6179	41.051	2.91139	0.0709213	17.3469	[nan, nan, 15.789, nan, 16.667, nan, 18.75, nan, 18.75, nan, 20.0, nan, 21.429, nan, 20.0, nan, 17.647]	18.75	21.429	[nan, 21.429, 60.0, 30.0, 37.5, 33.333, 42.857, 33.333, 42.857, 42.857, 37.5, 42.857, 42.857, 42.857, 37.5, 37.5, 33.333]	37.5	5.16257	758.898	759.476	[41.05102594125588, 2.911392642236437, 25.964123325643246, -11.765935729649271, 17.676519547985034, -15.874584710778507, 15.098196016186673, -15.384802997017445, 12.951493713543265, -18.61788734489389, 10.849307274990029, -17.118156935429276, 11.951957193604713, -11.408304844696072, 9.806791915727766, -9.125752469696023, 5.360442341980292]	5.36044	0	6 dpf	300	11	41.051	2.91139	left_turns
163	210805_F1	runA_run2	84	0.653333	51195	51391	11	42.8726	42.8726	-22.3979	42.8726	-9.36167	-0.21836	16.8367	[nan, nan, 15.789, nan, 18.75, nan, 18.75, nan, 16.667, nan, 16.667, nan, 27.273, nan, 14.286, nan, 23.077, nan, 18.75, nan, 20.0, nan]	18.75	27.273	[nan, 25.0, 42.857, 33.333, 42.857, 37.5, 37.5, 33.333, 33.333, 27.273, 42.857, 37.5, 100.0, 18.75, 60.0, 60.0, 37.5, 33.333, 42.857, 37.5, 42.857, 33.333]	37.5	4.93052	966.382	966.62	[42.87260168035786, -9.3616711383071, 21.033262845199843, -22.397941193216692, 12.830591406063428, -19.077090151138428, 22.58574385130116, -9.10527917302634, 29.423075473987886, -19.929727369691296, 25.07860743432817, -0.8736181844135006, 22.44586140485363, -9.739259915280673, 10.39185334539056, -20.27480052997231, 24.52654632009433, -2.960208844674266, 12.332045679449998, -8.775320565631938, 4.1…	1.63912	0	6 dpf	300	11	42.8726	9.36167	left_turns
164	210805_F1	runA_run2	85	0.333333	52778	52878	6.5	-8.05508	8.05508	-8.05508	-1.79502	5.43504	-3.02785	19.5	[nan, nan, 20.0, nan, 23.077, nan, 21.429, nan, 23.077, nan, 23.077, nan, 17.647]	22.253	23.077	[nan, 42.857, 37.5, 50.0, 42.857, 42.857, 42.857, 50.0, 42.857, 37.5, 60.0, 37.5, 33.333]	42.857	0.203036	20.3036	19.944	[-1.79501627082031, 5.43503897462476, -4.743949113910808, 5.146584453349083, -8.055080901049797, 6.449430524271817, -6.488007575392264, 5.788460023583091, -7.686250148105635, 5.150867354207908, -5.648117451796785, 4.346217934185745, -3.3164901573382406]	-1.79502	0	6 dpf	300	11	1.79502	5.43504	forward
165	210805_F1	runA_run2	86	0.326667	54988	55086	5.5	49.1821	49.1821	-16.9854	49.1821	4.65709	0.0946907	16.8367	[nan, nan, 15.0, nan, 18.75, nan, 18.75, nan, 23.077, nan, 20.0]	18.75	23.077	[nan, 23.077, 42.857, 33.333, 42.857, 37.5, 37.5, 42.857, 50.0, 42.857, 37.5]	40.1785	8.85559	867.847	869.253	[49.182118911986336, 4.657090039119253, 26.45863149418916, -3.64929632456959, 13.634687329073023, -16.9853816527967, 11.731647864566071, -8.407115152466101, 9.012337505553143, -7.292364926187522, 4.524562049084275]	4.65709	0	6 dpf	300	11	49.1821	4.65709	left_turns
166	210805_F1	runA_run2	87	0.486667	56597	56743	8.5	51.7938	51.7938	-13.7244	3.0776	-1.44879	-0.470754	17.4658	[nan, nan, 20.0, nan, 11.538, nan, 16.667, nan, 18.75, nan, 21.429, nan, 20.0, nan, 21.429, nan, 17.647]	19.375	21.429	[nan, 42.857, 37.5, 50.0, 15.0, 27.273, 42.857, 33.333, 42.857, 37.5, 50.0, 37.5, 42.857, 50.0, 37.5, 37.5, 33.333]	37.5	8.20181	1197.46	1197.73	[3.077604728423924, -1.4487937243935367, 5.585466496735285, -2.291484505342567, 51.79382138290074, 9.191647340779465, 27.338167726051456, -3.6357405812778194, 17.349542195374628, -7.351875383435657, 13.8277333429903, -13.724375415933492, 10.250573114536223, -6.652053805081829, 8.932980890155982, -3.9916291568245152, 1.908950909150941]	3.0776	0	6 dpf	300	11	3.0776	1.44879	left_turns
167	210805_F1	runA_run2	88	0.33	65064	65163	5.5	41.3705	41.3705	-2.0321	27.9593	13.349	0.477443	16.6667	[nan, nan, 18.75, nan, 15.789, nan, 20.0, nan, 20.0, nan, 20.0]	20	20	[nan, 37.5, 37.5, 27.273, 37.5, 37.5, 42.857, 42.857, 37.5, 42.857, 37.5]	37.5	12.2154	1209.33	1207.69	[27.959271330609326, 13.34896672524191, 41.370510891239086, 8.171220548498063, 25.134568708281343, 0.837180057201163, 15.063507862747842, -2.0321016126992575, 10.008623799154188, 0.5975673804126028, 3.3521728022705]	10.0086	0	6 dpf	300	11	27.9593	13.349	left_turns
168	210805_F1	runA_run2	89	0.456667	65575	65712	8.5	54.5785	54.5785	-17.3852	7.24905	1.35385	0.186763	18.6131	[nan, nan, 18.75, nan, 20.0, nan, 18.75, nan, 18.75, nan, 20.0, nan, 21.429, nan, 20.0, nan, 18.75]	19.375	21.429	[nan, 42.857, 33.333, 42.857, 37.5, 37.5, 37.5, 27.273, 60.0, 37.5, 42.857, 37.5, 50.0, 37.5, 42.857, 42.857, 33.333]	37.5	7.22698	990.097	980.41	[7.249046474287931, 1.3538513684074454, 54.57854961358347, 9.066561353912416, 34.555701186426, 5.879152400331425, 26.04207251816986, -10.496537892937178, 9.415779881512957, -14.834323373800936, 11.070704466965672, -17.385182669992346, 13.86999891378682, -9.098491084126154, 6.209602781000816, -8.58758653572339, 2.242797963519427]	6.2096	0	6 dpf	300	11	7.24905	1.35385	left_turns
169	210805_F1	runA_run2	91	0.583333	66749	66924	11.5	50.4274	50.4274	-23.4199	50.4274	1.47973	0.0293439	19.7143	[nan, nan, 16.667, nan, 18.75, nan, 21.429, nan, 42.857, nan, 21.429, nan, 30.0, nan, 21.429, nan, 20.0, nan, 17.647, nan, 18.75, nan, 20.0]	20	42.857	[nan, 30.0, 37.5, 33.333, 42.857, 33.333, 60.0, 75.0, 100.0, 30.0, 75.0, 60.0, 60.0, 42.857, 42.857, 42.857, 37.5, 33.333, 37.5, 37.5, 37.5, 50.0, 33.333]	40.1785	7.0659	1236.53	1240.75	[50.42736318638439, 1.4797340437125204, 34.85378494759547, 0.28368667193131664, 26.813947216542005, -17.867585178953686, 18.602128343628237, -9.946885093704104, 9.070238341415656, -23.419923661930692, 7.817772679036749, -17.318707691781743, 12.969118675817539, -4.763577480336522, 41.73392586600787, -7.626488525802059, 26.985491834265716, -22.440876560183195, 10.767731099431689, -17.6445655820847,…	1.47973	0	6 dpf	300	11	50.4274	1.47973	left_turns
170	210805_F1	runA_run2	93	0.316667	73763	73858	5.5	27.8986	27.8986	-0.787086	27.8986	8.15179	0.292193	17.3684	[nan, nan, 18.75, nan, 20.0, nan, 23.077, nan, 20.0, nan, 20.0]	20	23.077	[nan, 33.333, 42.857, 42.857, 37.5, 42.857, 50.0, 42.857, 37.5, 42.857, 37.5]	42.857	9.71564	922.985	923.455	[27.89861575344736, 8.151789074056488, 23.479513137580238, 6.056882662434642, 21.298485030884976, 1.8108056480116579, 13.218928467319422, -0.31306584582883934, 9.17478409830933, -0.7870855105549527, 5.05726144316122]	8.15179	0	6 dpf	300	11	27.8986	8.15179	left_turns
171	210805_F1	runA_run2	94	0.413333	75868	75992	7	51.8268	51.8268	-8.01536	-2.27826	51.8268	-22.7484	16.9355	[nan, nan, 12.5, nan, 20.0, nan, 18.75, nan, 23.077, nan, 18.75, nan, 21.429, nan]	19.375	23.077	[nan, 23.077, 27.273, 42.857, 37.5, 33.333, 42.857, 42.857, 50.0, 42.857, 33.333, 42.857, 42.857, 33.333]	42.857	8.08594	1002.66	1002.61	[-2.2782608913368865, 51.826792020985614, 4.440509579655537, 24.881122742584537, -3.764362870158095, 14.304315526506784, -8.015362378757205, 8.922492190768686, -7.558150387102179, 10.96381573180917, -2.0189062912264193, 7.947384636008375, -3.090283141386698, 4.379912404266953]	4.41021	0	6 dpf	300	11	2.27826	51.8268	left_turns
172	210805_F1	runA_run2	95	0.306667	77944	78036	5.5	46.5716	46.5716	2.29078	46.5716	25.9812	0.557878	17.9348	[nan, nan, 20.0, nan, 21.429, nan, 20.0, nan, 21.429, nan, 21.429]	21.429	21.429	[nan, 30.0, 60.0, 42.857, 42.857, 37.5, 42.857, 50.0, 37.5, 37.5, 50.0]	42.857	15.9735	1469.56	1467.55	[46.571582116294, 25.981249029116462, 33.07566739392428, 15.488528783037548, 21.797488849906763, 5.485478594626906, 14.371362719273044, 2.445845842062037, 9.622190246065323, 2.2907761411947996, 4.776308308777685]	14.3714	0	6 dpf	300	11	46.5716	25.9812	left_turns
173	210805_F1	runA_run2	96	0.473333	78623	78765	9	5.28132	5.28132	-5.03286	1.97239	-1.84263	-0.934209	19.0141	[nan, nan, 17.647, nan, 17.647, nan, 20.0, nan, 23.077, nan, 17.647, nan, 21.429, nan, 21.429, nan, 18.75, nan]	19.375	23.077	[nan, 37.5, 33.333, 42.857, 30.0, 42.857, 37.5, 50.0, 42.857, 33.333, 37.5, 50.0, 37.5, 42.857, 42.857, 33.333, 42.857, 37.5]	37.5	-0.318867	-45.2791	-46.1323	[1.9723931357228854, -1.8426275003349424, 0.9784851333531361, -3.8999906957206214, 1.0695908056936545, -5.032858757382413, 2.9465625784136336, -4.951875958713804, 5.281315162134386, -4.2956496152003165, 4.513282074595093, -4.882034712323249, 4.477048459281782, -4.85180858900134, 4.733261591849387, -4.472891396826225, 3.1629145516668893, -4.549902471612614]	-0.432071	0	6 dpf	300	11	1.97239	1.84263	forward
174	210805_F1	runA_run2	98	0.363333	80409	80518	7	10.3219	10.3219	-1.89256	2.76582	-1.09073	-0.394361	19.2661	[nan, nan, 20.0, nan, 25.0, nan, 21.429, nan, 23.077, nan, 21.429, nan, 20.0, nan]	21.429	25	[nan, 50.0, 33.333, 60.0, 42.857, 50.0, 37.5, 60.0, 37.5, 42.857, 42.857, 37.5, 42.857, 37.5]	42.857	3.05597	333.101	330.618	[2.7658238473853403, -1.0907344104994547, 3.965687046992632, -1.594189947593716, 7.075330518259001, -1.892556978296334, 8.045510266453912, -0.9034753582759796, 10.321884211288836, -0.8198331572910844, 8.754388123679442, -0.6123790473213622, 6.292689779246646, -0.46587737403904844]	1.14997	0	6 dpf	300	11	2.76582	1.09073	forward
175	210805_F1	runA_run2	99	0.306667	80920	81012	5.5	41.3684	41.3684	-8.82959	41.3684	1.54979	0.0374631	17.9348	[nan, nan, 16.667, nan, 23.077, nan, 21.429, nan, 21.429, nan, 23.077]	21.429	23.077	[nan, 30.0, 37.5, 50.0, 42.857, 42.857, 42.857, 42.857, 42.857, 42.857, 50.0]	42.857	6.82755	628.135	629.329	[41.368417130336866, 1.5497898719277763, 18.468110035341745, -5.585098599985821, 12.234380174417542, -8.829594023311188, 10.102616824959167, -8.703449409533208, 6.825285025394826, -4.851130486393172, 1.481161555679067]	1.54979	0	6 dpf	300	11	41.3684	1.54979	left_turns
176	210805_F1	runA_run2	100	0.546667	81801	81965	10	47.5385	47.5385	-11.2449	-1.25993	1.57373	-1.24906	18.2927	[nan, nan, 20.0, nan, 16.667, nan, 17.647, nan, 15.0, nan, 18.75, nan, 20.0, nan, 21.429, nan, 23.077, nan, 20.0, nan]	20	23.077	[nan, 37.5, 42.857, 37.5, 30.0, 42.857, 30.0, 30.0, 30.0, 42.857, 33.333, 42.857, 37.5, 42.857, 42.857, 50.0, 42.857, 42.857, 37.5, 37.5]	37.5	4.47735	734.285	734.059	[-1.2599335864915775, 1.5737275010085452, -2.4734767770453674, 1.1804379311587576, -3.7028957242260354, -0.7137934907455185, -4.505667409809123, 47.53850097911958, 1.2753391640309164, 26.300858612116603, -4.975841375920555, 18.81476302856435, -10.016745737039166, 11.805135999035496, -8.847762319053102, 10.56977658699992, -11.244850395056499, 8.152422219672475, -5.266471408735765, 1.56397536860058…	0.233322	0	6 dpf	300	11	1.25993	1.57373	left_turns
177	210805_F1	runA_run2	101	0.89	82785	83052	14	-75.7668	75.7668	-75.7668	51.1687	8.23962	0.161029	15.7303	[nan, nan, 17.647, nan, 20.0, nan, 20.0, nan, 16.667, nan, 20.0, nan, 25.0, nan, 21.429, nan, 25.0, nan, 17.647, nan, 30.0, nan, 15.0, nan, 37.5, nan, 15.0, nan]	20	37.5	[nan, 30.0, 42.857, 37.5, 42.857, 42.857, 37.5, 30.0, 37.5, 42.857, 37.5, 42.857, 60.0, 30.0, 75.0, 50.0, 50.0, 37.5, 33.333, 60.0, 60.0, 30.0, 30.0, 75.0, 75.0, 50.0, 21.429, 27.273]	42.857	-0.266084	-71.0445	-91.619	[51.16869280030443, 8.239623208360028, 30.97859091808634, -1.1971166401227658, 17.769055691994847, -10.592074990979944, 25.035630228661656, -19.05646225324393, 21.280940867165754, -6.209814611405128, 24.00696232639179, -6.8807138181357015, 25.457166992083703, -11.727985300938151, 10.57778763825, -20.700973590602526, 14.977096385044025, -19.2102024163788, 34.22886103382003, 10.789325528502314, 36.…	10.6836	0	6 dpf	300	11	51.1687	8.23962	others
178	210805_F2	runA_run1	0	0.286667	185	271	4.5	37.1563	37.1563	-4.15356	37.1563	7.46399	0.200881	15.6977	[nan, nan, 16.667, nan, 17.647, nan, 21.429, nan, 16.667]	17.157	21.429	[nan, 27.273, 42.857, 37.5, 33.333, 42.857, 42.857, 30.0, 37.5]	37.5	7.96489	684.98	686.944	[37.1562645129737, 7.463994527046353, 20.91115980993806, -0.3354403332848489, 10.883635956304898, -3.358051239515286, 6.573205882117228, -4.153558218642654, 1.8792438460833973]	6.57321	0	6 dpf	300	12	37.1563	7.46399	left_turns
179	210805_F2	runA_run1	1	0.523333	413	570	9	31.2834	31.2834	-17.0557	31.2834	-7.12258	-0.227679	17.1975	[nan, nan, 18.75, nan, 18.75, nan, 18.75, nan, 18.75, nan, 20.0, nan, 17.647, nan, 18.75, nan, 16.667, nan]	18.75	20	[nan, 30.0, 50.0, 30.0, 50.0, 33.333, 42.857, 42.857, 33.333, 37.5, 42.857, 33.333, 37.5, 37.5, 37.5, 37.5, 30.0, 30.0]	37.5	0.635836	99.8263	100.544	[31.283416668845444, -7.122576790049204, 26.054795666717162, -9.891485676421327, 9.14319857777319, -13.188275752840022, 9.81766600006489, -17.055739344368742, 6.947298268151139, -13.87358533341852, 5.972248360513592, -7.308512661382827, 4.472247675239561, -12.492124406561592, 3.9515756138098688, -10.997991004609808, 1.626339535745132, -4.5527806859551365]	-1.46322	0	6 dpf	300	12	31.2834	7.12258	left_turns
180	210805_F2	runA_run1	2	0.47	589	730	9	-33.6279	33.6279	-33.6279	1.3384	-17.5849	-13.1388	19.1489	[nan, nan, 25.0, nan, 18.75, nan, 20.0, nan, 23.077, nan, 23.077, nan, 16.667, nan, 18.75, nan, 17.647, nan]	19.375	25	[nan, 50.0, 50.0, 37.5, 37.5, 33.333, 50.0, 50.0, 42.857, 42.857, 50.0, 50.0, 25.0, 42.857, 33.333, 33.333, 37.5, 30.0]	42.857	-4.85464	-684.504	-687.25	[1.338398273605785, -17.58493917320312, 14.064650409445095, -17.311397799566958, 8.96369399064445, -17.878197172174367, 14.693132277801965, -33.62789420944999, 20.195223425640847, -30.5957762966273, 8.895420265328573, -32.24768527862975, 5.540816529537334, -13.513078460249854, 1.9245844299327712, -11.507374959037477, 3.786194081436465, -8.133854802819076]	-3.39773	0	6 dpf	300	12	1.3384	17.5849	right_turns
181	210805_F2	runA_run1	3	1.04	812	1124	20.5	33.3912	33.3912	-33.0033	-27.0056	17.4957	-0.647856	19.7115	[nan, nan, 21.429, nan, 23.077, nan, 20.0, nan, 18.75, nan, 18.75, nan, 18.75, nan, 16.667, nan, 10.345, nan, 17.647, nan, 18.75, nan, 20.0, nan, 23.077, nan, 25.0, nan, 25.0, nan, 33.333, nan, 33.333, nan, 33.333, nan, 23.077, nan, 18.75, nan, 15.0]	20	33.333	[nan, 37.5, 50.0, 50.0, 42.857, 37.5, 42.857, 37.5, 37.5, 42.857, 33.333, 42.857, 33.333, 37.5, 30.0, 13.043, 50.0, 33.333, 37.5, 37.5, 37.5, 37.5, 42.857, 42.857, 50.0, 42.857, 60.0, 50.0, 50.0, 75.0, 60.0, 60.0, 75.0, 100.0, 50.0, 50.0, 42.857, 37.5, 37.5, 27.273, 33.333]	42.857	-0.23362	-72.8895	-71.1976	[-27.005551473608154, 17.495709072519258, -29.2491894305129, 17.272401303005605, -20.112351163163417, 16.286239302172262, -16.67015216313663, 13.588919265152137, -14.432907570152459, 13.97042809536122, -14.581533274682487, 6.9386457554055685, -13.105292303150323, 5.3304424138825475, -6.7180876457256495, 0.9247575133119591, -14.259739113166207, 9.259252909361946, -10.096372109321068, 9.79231852840…	-3.34396	0	6 dpf	300	12	27.0056	17.4957	left_turns
182	210805_F2	runA_run1	4	0.32	1155	1251	5.5	-14.5434	14.5434	-14.5434	1.23242	-7.18485	-5.82986	17.1875	[nan, nan, 23.077, nan, 17.647, nan, 18.75, nan, 17.647, nan, 15.789]	17.647	23.077	[nan, 50.0, 42.857, 37.5, 33.333, 37.5, 37.5, 37.5, 33.333, 37.5, 27.273]	37.5	-0.33889	-32.5334	-32.5404	[1.2324220299200708, -7.184849919249777, 8.482862984230048, -11.622059953506906, 8.927733587389879, -7.616368955349217, 9.863749999771493, -14.54337825117491, 7.834957114015047, -7.467359720944995, 3.5604566785732668]	1.23242	0	6 dpf	300	12	1.23242	7.18485	forward
183	210805_F2	runA_run1	5	0.516667	1387	1542	13.5	-52.9389	52.9389	-52.9389	2.02616	-36.3045	-17.9179	26.129	[nan, nan, 21.429, nan, 27.273, nan, 27.273, nan, 27.273, nan, 33.333, nan, 23.077, nan, 37.5, nan, 42.857, nan, 37.5, nan, 30.0, nan, 33.333, nan, 30.0, nan, 20.0]	30	42.857	[nan, 42.857, 42.857, 42.857, 75.0, 42.857, 75.0, 50.0, 60.0, 60.0, 75.0, 75.0, 33.333, 75.0, 75.0, 100.0, 75.0, 75.0, 75.0, 60.0, 60.0, 75.0, 60.0, 60.0, 60.0, 37.5, 42.857]	60	-0.673318	-104.364	-88.0622	[2.026158203167407, -36.30449537095262, 17.002331352896334, -30.11737666262402, 20.86465661261546, -11.33140884501412, 22.54469350567425, -20.01649181797542, 24.57346410733682, -12.342674952232016, 29.008379560392992, -33.5404931344537, 24.682736569077026, -22.475396195549152, 28.54943646392403, -11.966068152996181, 28.119683199568307, -23.53464038842872, 43.18271254785069, -52.93894905570468, 36…	0.78272	0	6 dpf	300	12	2.02616	36.3045	right_turns
184	210805_F2	runA_run1	7	0.443333	5437	5570	8	-7.45386	7.45386	-7.45386	-0.448443	-2.65042	5.91027	18.0451	[nan, nan, 21.429, nan, 16.667, nan, 20.0, nan, 17.647, nan, 20.0, nan, 16.667, nan, 16.667, nan]	17.647	21.429	[nan, 37.5, 50.0, 33.333, 33.333, 42.857, 37.5, 33.333, 37.5, 42.857, 37.5, 33.333, 33.333, 27.273, 42.857, 27.273]	37.5	-1.36889	-182.062	-179.868	[-0.4484426135406435, -2.650417895364405, 0.8795461934987747, -3.4075929273070535, 3.8536036638906324, -5.499288903703384, 3.2513239144102943, -5.554923131865478, 3.409542204129646, -7.398380807947755, 2.5843259781343733, -7.453857771033549, 3.0134300067045903, -4.783195273098987, 1.751572348723044, -3.3233012591151647]	-1.54943	0	6 dpf	300	12	0.448443	2.65042	forward
185	210805_F2	runA_run1	8	0.493333	6215	6363	8.5	28.7701	28.7701	-6.53752	26.7207	4.14509	0.155127	17.2297	[nan, nan, 20.0, nan, 18.75, nan, 18.75, nan, 18.75, nan, 18.75, nan, 18.75, nan, 17.647, nan, 16.667]	18.75	20	[nan, 37.5, 42.857, 33.333, 42.857, 37.5, 37.5, 33.333, 42.857, 37.5, 37.5, 37.5, 37.5, 37.5, 33.333, 33.333, 33.333]	37.5	5.78419	856.06	856.307	[26.720672318437035, 4.145088652258746, 28.770112274144513, -3.041731388348279, 21.139375693215502, -5.3181810790428115, 14.882593061751269, -4.771614286684, 14.774279262217211, -5.294388229910063, 9.18769665247065, -5.693837133421153, 7.379632139257084, -6.537521186222303, 5.762075834289422, -4.695434054393797, 1.7107623358457227]	4.14509	0	6 dpf	300	12	26.7207	4.14509	left_turns
186	210805_F2	runA_run1	9	0.57	6525	6696	10	39.4943	39.4943	-13.2375	39.4943	4.25879	0.107833	17.5439	[nan, nan, 20.0, nan, 18.75, nan, 20.0, nan, 16.667, nan, 20.0, nan, 20.0, nan, 17.647, nan, 17.647, nan, 16.667, nan]	18.75	20	[nan, 37.5, 42.857, 33.333, 42.857, 37.5, 42.857, 33.333, 33.333, 50.0, 33.333, 42.857, 37.5, 33.333, 37.5, 37.5, 33.333, 33.333, 33.333, 27.273]	37.5	5.48546	938.014	941.313	[39.49431022540373, 4.258792935748826, 28.343124314441447, -4.209958477232298, 20.561414032234936, -6.963602847373108, 17.085782661032077, -13.237459922397605, 10.96668971244866, -7.951972208228351, 12.550122661544822, -8.195174201484054, 10.362752675362957, -5.593142846013339, 9.014166782086543, -5.508766465397002, 8.381323946550783, -5.245938766336565, 3.947398164973228, -2.1067332149986133]	4.1031	0	6 dpf	300	12	39.4943	4.25879	left_turns
187	210805_F2	runA_run1	10	0.56	6818	6986	9.5	41.7836	41.7836	-12.4085	41.7836	-1.56844	-0.0375371	16.9643	[nan, nan, 20.0, nan, 18.75, nan, 20.0, nan, 18.75, nan, 17.647, nan, 20.0, nan, 18.75, nan, 20.0, nan, 15.789]	18.75	20	[nan, 37.5, 42.857, 33.333, 42.857, 37.5, 42.857, 33.333, 42.857, 33.333, 37.5, 42.857, 37.5, 42.857, 33.333, 42.857, 37.5, 30.0, 33.333]	37.5	5.5216	927.629	929.075	[41.78360959273226, -1.5684374577075904, 27.916284664813702, -8.037037350711456, 19.16623156941533, -10.834630170005275, 21.307775259932995, -12.40846003840363, 19.53285306946014, -7.604293727006877, 12.764210544958168, -11.474542160055016, 11.005036100904295, -6.9845355415001285, 12.185735314005026, -5.207787994324182, 8.957432190468818, -5.245368605104166, 5.686497332766021]	5.6865	0	6 dpf	300	12	41.7836	1.56844	left_turns
188	210805_F2	runA_run1	11	0.51	7153	7306	9	48.1359	48.1359	-16.3458	48.1359	0.336686	0.00699449	17.6471	[nan, nan, 17.647, nan, 20.0, nan, 18.75, nan, 23.077, nan, 21.429, nan, 20.0, nan, 18.75, nan, 17.647, nan]	19.375	23.077	[nan, 33.333, 37.5, 37.5, 42.857, 33.333, 42.857, 42.857, 50.0, 42.857, 42.857, 33.333, 50.0, 33.333, 42.857, 33.333, 37.5, 33.333]	37.5	8.52695	1304.62	1303.08	[48.135859535567135, 0.3366857722963971, 30.19907944652724, -5.492354998819791, 28.92509148396376, -5.75335254123901, 25.564030767932028, -16.234126954402694, 35.3700198588184, -16.345764687984325, 23.490299906442775, -5.021609597431488, 12.414075408379215, -8.846382125048095, 10.152233092498024, -7.5828743069141105, 9.720257720857477, -4.898521222044084]	5.02847	0	6 dpf	300	12	48.1359	0.336686	left_turns
189	210805_F2	runA_run1	12	0.663333	7638	7837	11	37.0445	37.0445	-15.0672	37.0445	-5.67262	-0.15313	16.5829	[nan, nan, 18.75, nan, 18.75, nan, 18.75, nan, 17.647, nan, 18.75, nan, 21.429, nan, 18.75, nan, 17.647, nan, 20.0, nan, 17.647, nan]	18.75	21.429	[nan, 30.0, 50.0, 37.5, 37.5, 37.5, 37.5, 33.333, 37.5, 37.5, 37.5, 42.857, 42.857, 37.5, 37.5, 33.333, 37.5, 42.857, 37.5, 33.333, 37.5, 30.0]	37.5	5.87684	1169.49	1165.79	[37.0445095160483, -5.672617801767698, 20.076277708471544, -14.056929217579023, 20.31504162162262, -13.367690841716929, 19.78200178766783, -15.067150846519844, 18.36813055465642, -14.120971128885644, 36.09994386477728, -4.706429720735712, 35.166293272089085, -5.5642020168119295, 16.377223194678294, -11.383838582560479, 12.06640293747645, -6.911384457319751, 11.276498609364682, -6.539642522053624,…	2.2336	0	6 dpf	300	12	37.0445	5.67262	left_turns
190	210805_F2	runA_run1	13	0.666667	8214	8414	11.5	35.4014	35.4014	-14.9742	28.0306	-2.76247	-0.0985519	17.25	[nan, nan, 17.647, nan, 18.75, nan, 18.75, nan, 20.0, nan, 18.75, nan, 17.647, nan, 17.647, nan, 17.647, nan, 20.0, nan, 17.647, nan, 15.789]	17.647	20	[nan, 37.5, 33.333, 33.333, 42.857, 37.5, 37.5, 37.5, 42.857, 37.5, 37.5, 33.333, 37.5, 33.333, 37.5, 37.5, 33.333, 33.333, 50.0, 30.0, 42.857, 30.0, 33.333]	37.5	6.30009	1260.02	1259.37	[28.030594804410786, -2.7624691625392734, 35.40138749148964, -4.382558759332728, 19.95373264093707, -7.777848751788607, 16.913124132193282, -7.244251138111548, 17.49087641256252, -10.393346849022796, 25.25908592174241, -14.974162076874496, 19.90624873044228, -6.114571955768508, 11.872003988668023, -13.74913955031411, 13.905316575027529, -9.784900585256255, 14.011722614670317, -5.7142612030734234,…	4.91843	0	6 dpf	300	12	28.0306	2.76247	left_turns
191	210805_F2	runA_run1	14	0.553333	8699	8865	9	28.6069	28.6069	-11.5618	28.6069	-5.53499	-0.193484	16.2651	[nan, nan, 18.75, nan, 18.75, nan, 20.0, nan, 18.75, nan, 18.75, nan, 16.667, nan, 17.647, nan, 17.647, nan]	18.75	20	[nan, 33.333, 42.857, 37.5, 37.5, 37.5, 42.857, 37.5, 37.5, 37.5, 37.5, 33.333, 33.333, 33.333, 37.5, 37.5, 33.333, 33.333]	37.5	4.86796	808.081	807.318	[28.60692619728325, -5.53499268782176, 22.217636029317344, -6.69762317057942, 18.20010699711316, -5.8701861874420675, 14.213075181270229, -11.561789133580568, 17.595533858905767, -7.395216643990323, 14.500692433339124, -8.754424081100723, 17.45210271684276, -7.25625991333776, 11.258410160368692, -7.644830003542197, 9.1636308915467, -3.338089084434681]	2.91277	0	6 dpf	300	12	28.6069	5.53499	left_turns
192	210805_F2	runA_run1	15	0.463333	9197	9336	8	32.5475	32.5475	-13.6201	32.5475	-2.53529	-0.0778952	17.2662	[nan, nan, 18.75, nan, 18.75, nan, 20.0, nan, 16.667, nan, 20.0, nan, 17.647, nan, 16.667, nan]	18.75	20	[nan, 33.333, 42.857, 30.0, 50.0, 42.857, 37.5, 33.333, 33.333, 42.857, 37.5, 33.333, 37.5, 33.333, 33.333, 27.273]	33.333	5.04571	701.354	702.575	[32.547514642633615, -2.5352937071746813, 20.76953877127402, -5.813486220833342, 18.1216791403107, -4.988310588900355, 17.62421114391046, -13.620073418120334, 13.944923102639375, -6.824044147205437, 11.101013590921477, -6.391282749580638, 10.142048078586356, -6.619586291316866, 7.091366789368434, -3.5529272962764473]	2.27804	0	6 dpf	300	12	32.5475	2.53529	left_turns
193	210805_F2	runA_run1	16	0.57	9666	9837	9.5	32.9268	32.9268	-14.2992	32.9268	-0.0911812	-0.00276921	16.6667	[nan, nan, 20.0, nan, 17.647, nan, 18.75, nan, 17.647, nan, 17.647, nan, 17.647, nan, 16.667, nan, 17.647, nan, 15.789]	17.647	20	[nan, 30.0, 60.0, 33.333, 37.5, 33.333, 42.857, 33.333, 37.5, 37.5, 33.333, 33.333, 37.5, 33.333, 33.333, 33.333, 37.5, 33.333, 30.0]	33.333	7.23472	1237.14	1238.56	[32.92675002190622, -0.0911812118388591, 21.83250534730785, -3.394183403847783, 23.350928498005068, -2.3631790112889197, 18.58185938076185, -5.776935886713602, 16.026247500932037, -14.29920302840028, 15.60512436248839, -4.645382323760694, 16.837462459801774, -4.533807279184712, 16.089381678962138, -3.117414586473351, 9.715541729284034, -4.460255373191655, 5.1853782349896145]	5.18538	0	6 dpf	300	12	32.9268	0.0911812	left_turns
194	210805_F2	runA_run1	17	0.45	10088	10223	7	35.943	35.943	-6.73393	35.943	-2.56678	-0.0714123	15.5556	[nan, nan, 17.647, nan, 18.75, nan, 17.647, nan, 18.75, nan, 17.647, nan, 16.667, nan]	17.647	18.75	[nan, 30.0, 42.857, 37.5, 37.5, 33.333, 37.5, 37.5, 37.5, 33.333, 37.5, 33.333, 33.333, 33.333]	37.5	7.67453	1036.06	1035.09	[35.94304922219128, -2.5667750745166678, 23.80478330647366, -4.6544158032398215, 22.591473100744196, -6.5253749585229555, 17.923983762728877, -4.129338350402519, 18.74010588271818, -6.733933800718138, 11.871987550416078, -6.169064120067385, 9.759359795482665, -2.6758676930314254]	3.59629	0	6 dpf	300	12	35.943	2.56678	left_turns
195	210805_F2	runA_run1	18	0.436667	10646	10777	7.5	25.6765	25.6765	-4.24902	-1.37497	25.6765	-18.6743	17.1756	[nan, nan, 17.647, nan, 20.0, nan, 18.75, nan, 17.647, nan, 16.667, nan, 17.647, nan, 15.0]	17.647	20	[nan, 37.5, 33.333, 42.857, 37.5, 37.5, 37.5, 33.333, 37.5, 37.5, 30.0, 37.5, 33.333, 37.5, 25.0]	37.5	7.72675	1012.2	1009.61	[-1.374966957515702, 25.676527393190092, 2.050380437693639, 22.330702263823294, -2.1261901863382247, 19.521455919496695, -3.208437431181698, 15.420629721823603, -4.249021791173025, 18.58616187289715, -1.3697514535861366, 12.474477550127986, -3.763214735204942, 9.755427986994787, -0.5342430113637135]	2.05038	0	6 dpf	300	12	1.37497	25.6765	left_turns
196	210805_F2	runA_run1	19	0.433333	11073	11203	7	31.6123	31.6123	-2.76339	31.6123	3.29793	0.104324	16.1538	[nan, nan, 20.0, nan, 18.75, nan, 18.75, nan, 16.667, nan, 17.647, nan, 16.667, nan]	18.1985	20	[nan, 37.5, 42.857, 37.5, 37.5, 37.5, 37.5, 30.0, 37.5, 33.333, 37.5, 33.333, 33.333, 33.333]	37.5	7.30254	949.33	948.494	[31.61227145428695, 3.2979283322126838, 19.78128662921184, -0.4817893072367966, 17.839638671037928, -2.415875357941117, 16.222094870090334, -1.0871243266827209, 14.111527793721855, -2.24333476611703, 10.743798023628312, -2.763388717993767, 7.565508580925484, -2.6501058697787316]	5.43172	0	6 dpf	300	12	31.6123	3.29793	left_turns
197	210805_F2	runA_run1	20	0.476667	11535	11678	7.5	39.4856	39.4856	-5.45477	39.4856	9.63512	0.244016	15.7343	[nan, nan, 17.647, nan, 18.75, nan, 18.75, nan, 18.75, nan, 17.647, nan, 16.667, nan, 17.647]	17.647	18.75	[nan, 30.0, 42.857, 33.333, 42.857, 33.333, 42.857, 37.5, 37.5, 33.333, 37.5, 30.0, 37.5, 33.333, 37.5]	37.5	9.226	1319.32	1318.42	[39.48558194818829, 9.635121371153128, 27.40994012406831, 1.0394154972820004, 17.658524908847564, -1.1596840882754191, 16.288036394729943, -2.7229373329930198, 14.240722033443962, -5.454770324359738, 14.24583304326131, -1.9839729728882862, 11.096063923669139, -3.106904826497201, 7.559758873809898]	9.63512	0	6 dpf	300	12	39.4856	9.63512	left_turns
198	210805_F2	runA_run1	21	0.0533333	21737	21753	1	-2.34298	2.34298	-2.34298	-2.34298	-0.785253	0.335152	18.75	[nan, nan]			[nan, 33.333]	33.333	-1.55627	-24.9003	-23.0072	[-2.3429760897715783, -0.7852526430010619]	-1.56411	0	6 dpf	300	12	2.34298	0.785253	forward
199	210805_F2	runA_run1	22	0.203333	22049	22110	3	-2.62756	2.62756	-2.62756	-2.37283	-1.29604	0.546198	14.7541	[nan, nan, 15.0, nan, 15.0, nan]	15	15	[nan, 27.273, 33.333, 30.0, 30.0, 27.273]	30	-1.7653	-107.683	-106.048	[-2.372831825413945, -1.2960365079271872, -2.627561085293684, -0.9416420884691642, -2.4647125511488803, -0.8635108273297123]	-1.83443	0	6 dpf	300	12	2.37283	1.29604	forward
200	210805_F2	runA_run1	23	0.22	23123	23189	3.5	-2.73023	2.73023	-2.73023	-0.608012	-2.39718	3.94265	15.9091	[nan, nan, 15.0, nan, 17.647, nan, 15.789]	15.789	17.647	[nan, 27.273, 33.333, 37.5, 33.333, 33.333, 30.0]	33.333	-1.48011	-97.6876	-96.0209	[-0.6080121516702649, -2.397176260959341, -0.7341385285663462, -2.7302330447344323, -0.45501010659846547, -2.403340299249619, -0.623124618591119]	-0.734139	0	6 dpf	300	12	0.608012	2.39718	forward
201	210805_F2	runA_run1	24	0.493333	23934	24082	8	-4.27005	4.27005	-4.27005	-2.69709	0.376204	-0.139485	16.2162	[nan, nan, 20.0, nan, 17.647, nan, 18.75, nan, 16.667, nan, 15.0, nan, 18.75, nan, 15.0, nan]	17.647	20	[nan, 42.857, 37.5, 33.333, 37.5, 30.0, 50.0, 30.0, 37.5, 33.333, 27.273, 50.0, 30.0, 37.5, 25.0, 33.333]	33.333	-1.34605	-199.215	-197.679	[-2.6970853664194014, 0.37620376203956957, -2.668928226237516, 1.1198830888795825, -3.3216555869270317, 0.6129121152272452, -3.711448072656884, 0.7598982848408808, -4.270053983588497, 0.48124289458864666, -4.009649936288638, 1.863785737647312, -3.7928305403813543, 0.5221142569476308, -2.613657891166263, 0.5218976369227284]	-1.11873	0	6 dpf	300	12	2.69709	0.376204	forward
202	210805_F2	runA_run1	25	0.6	24446	24626	10.5	27.1231	27.1231	-7.21316	-2.6013	-0.31563	0.121335	17.5	[nan, nan, 17.647, nan, 16.667, nan, 17.647, nan, 20.0, nan, 15.789, nan, 16.667, nan, 18.75, nan, 18.75, nan, 17.647, nan, 15.789]	17.647	20	[nan, 33.333, 37.5, 30.0, 37.5, 33.333, 37.5, 37.5, 42.857, 27.273, 37.5, 37.5, 30.0, 42.857, 33.333, 37.5, 37.5, 37.5, 33.333, 33.333, 30.0]	37.5	2.94529	530.153	531.727	[-2.6013009842491, -0.31562976918232205, -3.0447555175800542, 0.25011157156547104, -5.377165414217314, 1.3322164690809684, -7.213160852138922, 7.398203512527959, -4.100424829487628, 27.123058742121636, 5.1880212082725805, 24.844830757408385, -2.6995149927364226, 14.54389153503286, -4.545662842843583, 8.426269159842612, -5.583228242164268, 5.14411838018127, -5.573682833420182, 3.8745935332628076, …	-0.31563	0	6 dpf	300	12	2.6013	0.31563	left_turns
203	210805_F2	runA_run1	26	0.44	25208	25340	7	39.9918	39.9918	-5.58258	39.9918	12.8538	0.32141	15.9091	[nan, nan, 18.75, nan, 18.75, nan, 18.75, nan, 17.647, nan, 20.0, nan, 16.667, nan]	18.75	20	[nan, 30.0, 50.0, 30.0, 50.0, 37.5, 37.5, 37.5, 33.333, 37.5, 42.857, 33.333, 33.333, 37.5]	37.5	7.16426	945.682	946.221	[39.99180616949076, 12.853780905825602, 25.792574297433664, 2.7570573430352163, 12.924329328929492, -4.160355543188778, 12.94793601974224, -5.582583368926378, 12.074212868552411, -3.4943354260244464, 7.7634431681364235, -5.396548154832749, 5.84490834644665, -5.3327618438272895]	6.80418	0	6 dpf	300	12	39.9918	12.8538	left_turns
204	210805_F2	runA_run1	27	0.373333	25726	25838	6	38.5969	38.5969	-6.51427	38.5969	4.04181	0.104718	16.0714	[nan, nan, 18.75, nan, 18.75, nan, 18.75, nan, 18.75, nan, 20.0, nan]	18.75	20	[nan, 33.333, 42.857, 33.333, 42.857, 33.333, 42.857, 37.5, 37.5, 42.857, 37.5, 33.333]	37.5	6.29023	704.506	704.794	[38.59694906989714, 4.04181195611816, 22.90841495301148, -1.9828981183549175, 16.19804311432839, -5.340840543393976, 9.1964662919372, -5.244644486120605, 7.735855801029222, -6.5142731762981265, 6.414562738801572, -4.927900084528754]	5.22819	0	6 dpf	300	12	38.5969	4.04181	left_turns
205	210805_F2	runA_run1	28	0.403333	26066	26187	7	39.3097	39.3097	-6.6661	39.3097	-1.46717	-0.0373233	17.3554	[nan, nan, 17.647, nan, 20.0, nan, 18.75, nan, 20.0, nan, 18.75, nan, 17.647, nan]	18.75	20	[nan, 30.0, 42.857, 37.5, 42.857, 37.5, 37.5, 42.857, 37.5, 33.333, 42.857, 37.5, 33.333, 33.333]	37.5	5.86033	709.1	711.747	[39.30972408758098, -1.4671699176205266, 20.856406852851972, -4.875988186538042, 14.675257603778514, -5.744259867435076, 13.554288086004242, -6.666095547938385, 9.698040206341647, -6.524983047953312, 7.612782525683312, -5.046856718111821, 6.935616954277039, -2.7932881932150715]	2.73422	0	6 dpf	300	12	39.3097	1.46717	left_turns
206	210805_F2	runA_run1	29	0.37	26359	26470	6	37.0926	37.0926	-7.93667	37.0926	-3.92537	-0.105826	16.2162	[nan, nan, 17.647, nan, 20.0, nan, 20.0, nan, 17.647, nan, 18.75, nan]	18.75	20	[nan, 30.0, 42.857, 42.857, 37.5, 37.5, 42.857, 37.5, 33.333, 42.857, 33.333, 33.333]	37.5	5.03647	559.048	562.319	[37.09262119556911, -3.9253700563760923, 18.180400137073335, -6.538183490359796, 14.27118288307883, -7.936671778859549, 13.033916583962448, -7.237400628318718, 9.903455145784362, -7.051415464571863, 6.996671773462256, -4.49684998379832]	1.53565	0	6 dpf	300	12	37.0926	3.92537	left_turns
207	210805_F2	runA_run1	30	0.386667	26715	26831	6.5	38.0531	38.0531	-7.35713	38.0531	-1.04575	-0.0274812	16.8103	[nan, nan, 18.75, nan, 18.75, nan, 18.75, nan, 20.0, nan, 18.75, nan, 15.789]	18.75	20	[nan, 33.333, 42.857, 33.333, 42.857, 37.5, 37.5, 37.5, 42.857, 33.333, 42.857, 30.0, 33.333]	37.5	6.22037	721.563	720.366	[38.0530517979044, -1.045745239054035, 23.473265604204062, -2.445285152608423, 16.556951478119075, -7.357130035306606, 10.880910231071052, -7.057882585183833, 9.465163527485869, -5.285274727994228, 7.395287463955595, -1.8892101847202745, 3.5295623867577435]	3.52956	0	6 dpf	300	12	38.0531	1.04575	left_turns
208	210805_F2	runA_run1	31	0.48	27066	27210	8.5	41.7751	41.7751	-12.0203	41.7751	1.64826	0.0394555	17.7083	[nan, nan, 18.75, nan, 20.0, nan, 20.0, nan, 17.647, nan, 20.0, nan, 20.0, nan, 16.667, nan, 17.647]	19.375	20	[nan, 30.0, 50.0, 33.333, 50.0, 42.857, 37.5, 33.333, 37.5, 50.0, 33.333, 37.5, 42.857, 33.333, 33.333, 33.333, 37.5]	37.5	5.23915	754.438	753.386	[41.7750533431013, 1.6482561132355213, 19.35628380891163, -3.8179294914587825, 17.112607181106686, -9.080355932804888, 14.929044912853607, -12.02033011737604, 11.482114165338716, -11.244699986909621, 10.090816568754537, -6.154735577726112, 8.621053817124782, -6.1789511458110224, 7.050081086712153, -4.818133640827022, 2.6001566039116897]	2.60016	0	6 dpf	300	12	41.7751	1.64826	left_turns
209	210805_F2	runA_run1	32	0.446667	27510	27644	7.5	41.6015	41.6015	-6.92798	41.6015	-2.0932	-0.0503154	16.791	[nan, nan, 17.647, nan, 18.75, nan, 18.75, nan, 18.75, nan, 18.75, nan, 20.0, nan, 17.647]	18.75	20	[nan, 30.0, 42.857, 33.333, 42.857, 33.333, 42.857, 37.5, 37.5, 37.5, 37.5, 42.857, 37.5, 33.333, 37.5]	37.5	6.90739	925.59	926.718	[41.60153289177468, -2.093196281815893, 24.938950140950073, -5.242771363810879, 19.371647904405474, -5.6934114424300875, 13.181395548119895, -5.9142927492871955, 12.697167528803892, -6.577024706617134, 11.7539151566241, -6.927976388278796, 11.265697809487055, -3.735102005446534, 6.209599302444626]	6.2096	0	6 dpf	300	12	41.6015	2.0932	left_turns
210	210805_F2	runA_run1	33	0.39	27931	28048	6.5	41.694	41.694	-6.13423	41.694	-1.80541	-0.0433014	16.6667	[nan, nan, 18.75, nan, 18.75, nan, 21.429, nan, 18.75, nan, 18.75, nan, 17.647]	18.75	21.429	[nan, 33.333, 42.857, 37.5, 37.5, 42.857, 42.857, 33.333, 42.857, 37.5, 37.5, 37.5, 33.333]	37.5	7.16167	837.916	839.746	[41.69403015744909, -1.8054111663314416, 19.823787855547355, -4.226416582415041, 15.431587483649768, -5.288757125250499, 14.764301385228071, -4.54111705991495, 13.382989554990996, -6.134227158174539, 10.847807332701427, -5.127222984079364, 6.47372889665502]	6.47373	0	6 dpf	300	12	41.694	1.80541	left_turns
211	210805_F2	runA_run1	34	0.383333	28288	28403	6.5	36.0218	36.0218	-7.1502	36.0218	-2.31741	-0.0643334	16.9565	[nan, nan, 18.75, nan, 17.647, nan, 20.0, nan, 18.75, nan, 17.647, nan, 17.647]	18.1985	20	[nan, 33.333, 42.857, 37.5, 33.333, 42.857, 37.5, 37.5, 37.5, 37.5, 33.333, 37.5, 33.333]	37.5	5.92528	681.407	679.098	[36.02180867828134, -2.3174071586658114, 24.298862892470268, -7.150199922285221, 13.639811070819848, -6.531289936771481, 13.62453678283039, -5.2710302672986, 11.588854298323792, -6.295301894937313, 7.814671364742114, -4.235981337705827, 3.67734990769325]	3.67735	0	6 dpf	300	12	36.0218	2.31741	left_turns
212	210805_F2	runA_run1	35	0.393333	28633	28751	7	33.9576	33.9576	-6.86072	-1.75194	33.9576	-19.3829	17.7966	[nan, nan, 16.667, nan, 18.75, nan, 20.0, nan, 17.647, nan, 18.75, nan, 17.647, nan]	18.1985	20	[nan, 33.333, 33.333, 42.857, 33.333, 37.5, 42.857, 37.5, 33.333, 42.857, 33.333, 37.5, 33.333, 33.333]	33.333	5.73458	676.681	676.339	[-1.7519371806736208, 33.95759597442549, -6.571345558719654, 19.91278346066496, -5.256574753956376, 15.303603300822866, -6.860715338225925, 13.106999794554229, -5.251325560093181, 11.408762070445894, -4.490363943987839, 10.559214822940914, -3.672123569460833, 4.805449307329312]	1.52676	0	6 dpf	300	12	1.75194	33.9576	left_turns
213	210805_F2	runA_run1	36	0.39	29015	29132	6.5	41.7482	41.7482	-5.60544	41.7482	-4.39067	-0.10517	16.6667	[nan, nan, 16.667, nan, 18.75, nan, 18.75, nan, 18.75, nan, 17.647, nan, 16.667]	18.1985	18.75	[nan, 30.0, 37.5, 33.333, 42.857, 42.857, 33.333, 33.333, 42.857, 37.5, 33.333, 37.5, 30.0]	35.4165	6.44792	754.407	753.665	[41.74815861398298, -4.390668152691913, 21.026017598913846, -4.252126256730848, 14.517893724789834, -5.605437572253122, 13.85015230468192, -5.1546924209273115, 9.86198123363719, -4.386267603062265, 7.579463147959357, -4.886760195345832, 3.2424993859477884]	3.2425	0	6 dpf	300	12	41.7482	4.39067	left_turns
214	210805_F2	runA_run1	37	0.366667	29395	29505	6.5	33.7058	33.7058	-8.49827	-0.807774	33.7058	-41.7268	17.7273	[nan, nan, 16.667, nan, 20.0, nan, 18.75, nan, 20.0, nan, 17.647, nan, 17.647]	18.1985	20	[nan, 33.333, 33.333, 42.857, 37.5, 37.5, 37.5, 37.5, 42.857, 33.333, 37.5, 33.333, 37.5]	37.5	3.95389	434.928	434.179	[-0.8077735213495696, 33.705835512608196, -4.2653804215226, 17.227242095009082, -7.113363217815075, 11.567649341210974, -8.498273150381468, 10.364009491505236, -5.9602888160487835, 7.707844179003509, -6.3216996494034925, 5.963064129237417, -4.792591026547545]	-0.807774	0	6 dpf	300	12	0.807774	33.7058	left_turns
215	210805_F2	runA_run1	38	0.37	29792	29903	6	37.068	37.068	-6.13123	37.068	-0.337394	-0.00910203	16.2162	[nan, nan, 18.75, nan, 18.75, nan, 17.647, nan, 18.75, nan, 16.667, nan]	18.75	18.75	[nan, 30.0, 50.0, 30.0, 50.0, 30.0, 42.857, 33.333, 42.857, 33.333, 33.333, 33.333]	33.333	6.71617	745.495	745.027	[37.06802919030868, -0.3373943450041527, 25.503883799210417, -1.3990157379158923, 17.358309052793132, -6.131232955411739, 11.388321311477249, -5.12206743480663, 9.61944425749901, -5.6337187460808575, 6.49516162112421, -3.4120369817477108]	3.07888	0	6 dpf	300	12	37.068	0.337394	left_turns
216	210805_F2	runA_run1	39	0.39	30155	30272	6.5	32.3999	32.3999	-5.10624	32.3999	0.331127	0.01022	16.6667	[nan, nan, 18.75, nan, 20.0, nan, 17.647, nan, 17.647, nan, 18.75, nan, 15.789]	18.1985	20	[nan, 33.333, 42.857, 37.5, 42.857, 30.0, 42.857, 37.5, 33.333, 37.5, 37.5, 30.0, 33.333]	37.5	5.41417	633.458	632.438	[32.399850274678435, 0.3311265318498668, 18.784656435364198, -1.996762925562455, 14.717026558718091, -5.010022171548303, 11.28551208189684, -3.745252821628055, 8.175293805576604, -5.106240215198298, 6.383856606080179, -4.48399002457674, 3.1456957077841032]	3.1457	0	6 dpf	300	12	32.3999	0.331127	left_turns
217	210805_F2	runA_run1	40	0.35	30557	30662	5.5	32.5337	32.5337	-5.92202	32.5337	-3.28928	-0.101104	15.7143	[nan, nan, 16.667, nan, 18.75, nan, 17.647, nan, 18.75, nan, 16.667]	17.647	18.75	[nan, 33.333, 33.333, 33.333, 42.857, 37.5, 33.333, 42.857, 33.333, 33.333, 33.333]	33.333	7.01707	736.792	735.314	[32.53374987979261, -3.2892785064219643, 27.392819796082946, -2.326050041903852, 15.195275109749382, -5.495173084656061, 11.285247893504264, -5.922020816006258, 9.353789391533914, -3.1051069980430075, 4.758079464223826]	4.75808	0	6 dpf	300	12	32.5337	3.28928	left_turns
218	210805_F2	runA_run1	41	0.426667	31001	31129	7	29.3985	29.3985	-5.72104	29.3985	-4.4387	-0.150984	16.4062	[nan, nan, 18.75, nan, 18.75, nan, 18.75, nan, 20.0, nan, 15.0, nan, 18.75, nan]	18.75	20	[nan, 33.333, 42.857, 37.5, 37.5, 42.857, 33.333, 33.333, 50.0, 30.0, 30.0, 37.5, 37.5, 27.273]	37.5	3.83032	490.281	490.25	[29.39846864925124, -4.438699271190663, 15.140018239383998, -4.109222885853507, 13.46760613641856, -5.721040362118637, 11.174903129980567, -2.6675346406298885, 7.620236330792425, -3.861364711241147, 5.252610372525645, -5.565685069529724, 5.0742008993998695, -4.107489142500183]	1.20333	0	6 dpf	300	12	29.3985	4.4387	left_turns
219	210805_F2	runA_run1	42	0.34	31467	31569	5.5	36.7135	36.7135	-4.91497	36.7135	4.88177	0.132969	16.1765	[nan, nan, 17.647, nan, 16.667, nan, 18.75, nan, 17.647, nan, 17.647]	17.647	18.75	[nan, 33.333, 37.5, 30.0, 37.5, 33.333, 42.857, 37.5, 33.333, 33.333, 37.5]	35.4165	8.92618	910.471	909.038	[36.713507698911464, 4.88177415465823, 28.113292890723653, -4.914969622203946, 13.722237307252716, -3.4746757050401182, 14.84876586823905, -1.892393073254776, 10.110878144088066, -2.3289764751211512, 3.8074217573122837]	4.88177	0	6 dpf	300	12	36.7135	4.88177	left_turns
220	210805_F2	runA_run1	43	0.373333	31897	32009	6	30.1172	30.1172	-3.22256	30.1172	6.87461	0.228262	16.0714	[nan, nan, 17.647, nan, 20.0, nan, 18.75, nan, 17.647, nan, 17.647, nan]	17.647	20	[nan, 30.0, 42.857, 37.5, 42.857, 37.5, 37.5, 33.333, 37.5, 30.0, 42.857, 33.333]	37.5	7.56684	847.486	845.875	[30.11721409664393, 6.874611867294123, 21.622913612149134, 0.9207730692568293, 17.440848181610416, -1.7995423115360063, 13.113879832427713, -3.222555867407996, 10.182369583841522, -3.085928488843809, 6.214983313415587, -2.284581123119668]	6.5448	0	6 dpf	300	12	30.1172	6.87461	left_turns
221	210805_F2	runA_run1	44	0.38	32411	32525	6	36.1852	36.1852	-3.46812	36.1852	6.96657	0.192525	15.7895	[nan, nan, 20.0, nan, 16.667, nan, 18.75, nan, 17.647, nan, 17.647, nan]	17.647	20	[nan, 33.333, 50.0, 27.273, 42.857, 37.5, 37.5, 37.5, 33.333, 37.5, 33.333, 30.0]	37.5	7.39694	843.251	842.518	[36.18522344762165, 6.966566175474122, 20.18420922848001, -0.08659648399347666, 14.340774683331379, -1.552629913094821, 9.567379035667804, -3.0482218208235192, 8.178290035111507, -3.468123253304461, 5.40304024381271, -1.3350791010190084]	6.1848	0	6 dpf	300	12	36.1852	6.96657	left_turns
222	210805_F2	runA_run1	45	0.516667	32834	32989	8.5	33.3057	33.3057	-4.73314	33.3057	8.40684	0.252414	16.4516	[nan, nan, 20.0, nan, 18.75, nan, 17.647, nan, 18.75, nan, 17.647, nan, 18.75, nan, 16.667, nan, 16.667]	18.1985	20	[nan, 33.333, 50.0, 33.333, 42.857, 33.333, 37.5, 37.5, 37.5, 37.5, 33.333, 37.5, 37.5, 33.333, 33.333, 30.0, 37.5]	37.5	6.05644	938.749	936.519	[33.30573730525904, 8.406842288359002, 18.67343362346799, -0.47889618206489304, 15.511117875583041, 0.26737059818398634, 9.874559533271652, -3.1004385994097414, 10.88066886386809, -1.8204527391765715, 6.977110962127474, -4.245852948677842, 8.039867117475014, -4.036294765230244, 6.1308358769798055, -4.733144659851864, 4.9646391917706065]	6.13084	0	6 dpf	300	12	33.3057	8.40684	left_turns
223	210805_F2	runA_run1	46	0.396667	33270	33389	6	42.5833	42.5833	-2.43978	42.5833	4.73017	0.111081	15.1261	[nan, nan, 17.647, nan, 18.75, nan, 17.647, nan, 18.75, nan, 16.667, nan]	17.647	18.75	[nan, 27.273, 50.0, 33.333, 42.857, 33.333, 37.5, 33.333, 42.857, 30.0, 37.5, 27.273]	33.333	8.80419	1047.7	1045.61	[42.58326443518753, 4.7301739111317715, 23.240113114632194, 1.1398690511740672, 18.270293123828175, -0.5684124883032253, 11.558338040051275, -1.561015390276523, 9.714413601558725, -2.4397772640545354, 6.342174851318422, -0.3272892261539389]	5.53617	0	6 dpf	300	12	42.5833	4.73017	left_turns
224	210805_F2	runA_run1	47	0.393333	33693	33811	6.5	30.891	30.891	-1.76649	30.891	7.36414	0.238391	16.5254	[nan, nan, 18.75, nan, 18.75, nan, 18.75, nan, 17.647, nan, 17.647, nan, 15.0]	18.1985	18.75	[nan, 33.333, 42.857, 33.333, 42.857, 33.333, 42.857, 33.333, 37.5, 33.333, 37.5, 30.0, 30.0]	33.333	7.81065	921.657	919.893	[30.89102491127581, 7.364138981798785, 20.384785768696553, 1.5556582693064382, 16.510223073501198, -1.7325935777834083, 13.53254737586952, -1.7664895790675346, 9.321868841391613, -1.2971411615410764, 7.301365430179384, -0.4172585540004322, 4.365603815339353]	7.30137	0	6 dpf	300	12	30.891	7.36414	left_turns
225	210805_F2	runA_run1	48	0.393333	34166	34284	6.5	33.1892	33.1892	-1.71236	33.1892	6.9273	0.208722	16.5254	[nan, nan, 18.75, nan, 17.647, nan, 21.429, nan, 17.647, nan, 15.789, nan, 15.0]	17.647	21.429	[nan, 33.333, 42.857, 37.5, 33.333, 42.857, 42.857, 30.0, 42.857, 27.273, 37.5, 30.0, 30.0]	35.4165	8.18194	965.469	963.763	[33.189218187299694, 6.9273034565757845, 22.106151569152544, 2.2997959286664, 16.09792342183586, -0.6772763870457206, 13.332350416622413, -1.7123608059563562, 9.488758655258257, -1.155826603988804, 6.9737582037810215, -1.4461560023049143, 3.2088029769217026]	6.9273	0	6 dpf	300	12	33.1892	6.9273	left_turns
226	210805_F2	runA_run1	49	0.4	34555	34675	6.5	21.9786	21.9786	-3.32235	21.9786	-1.98013	-0.0900933	16.25	[nan, nan, 18.75, nan, 17.647, nan, 18.75, nan, 17.647, nan, 18.75, nan, 15.0]	18.1985	18.75	[nan, 37.5, 37.5, 33.333, 37.5, 33.333, 42.857, 33.333, 37.5, 37.5, 37.5, 30.0, 30.0]	37.5	5.61874	674.249	672.76	[21.97861137090983, -1.9801250833931554, 20.983273961412728, 0.9877165472180995, 14.72105277546365, -1.8249541291191715, 10.285502205948514, -2.2863390792478127, 9.131778533584537, -3.3223502792968227, 6.465930947167869, -2.9752164696476426, 4.406266242388886]	4.40627	0	6 dpf	300	12	21.9786	1.98013	forward
227	210805_F2	runA_run1	50	0.393333	34972	35090	6.5	32.4587	32.4587	-3.47961	32.4587	4.8236	0.148607	16.5254	[nan, nan, 18.75, nan, 18.75, nan, 18.75, nan, 17.647, nan, 18.75, nan, 15.789]	18.75	18.75	[nan, 33.333, 42.857, 33.333, 42.857, 33.333, 42.857, 33.333, 37.5, 33.333, 42.857, 30.0, 33.333]	33.333	7.10375	838.242	836.912	[32.458737177987864, 4.823595356380347, 17.777937242560043, 0.003836534278649865, 13.804795184384641, 0.3352391940729945, 12.131680693589168, -1.1905322565157166, 9.601649345193776, -3.4796080368882243, 7.012723927569578, -1.8522827584319215, 3.9370694597574474]	4.8236	0	6 dpf	300	12	32.4587	4.8236	left_turns
228	210805_F2	runA_run1	51	0.453333	35446	35582	7.5	37.0258	37.0258	-2.75888	37.0258	1.82125	0.0491886	16.5441	[nan, nan, 16.667, nan, 20.0, nan, 18.75, nan, 17.647, nan, 16.667, nan, 18.75, nan, 14.286]	17.647	20	[nan, 30.0, 37.5, 37.5, 42.857, 33.333, 42.857, 30.0, 42.857, 27.273, 42.857, 30.0, 50.0, 30.0, 27.273]	35.4165	6.81674	927.077	926.115	[37.025844521451695, 1.8212500031420893, 18.92713125811622, 0.30055132331038803, 14.054821621911861, -2.3307118942409435, 12.781364381510674, -2.6926898637464713, 11.021683237832764, -2.4852347753701705, 8.858606353667062, -2.7588820082707715, 6.775354391618096, -1.8887349824251427, 2.281956161909489]	2.28196	0	6 dpf	300	12	37.0258	1.82125	left_turns
229	210805_F2	runA_run1	52	0.42	35803	35929	6.5	31.2795	31.2795	-3.4456	31.2795	4.63811	0.14828	15.4762	[nan, nan, 17.647, nan, 18.75, nan, 18.75, nan, 18.75, nan, 17.647, nan, 15.789]	18.1985	18.75	[nan, 33.333, 37.5, 33.333, 42.857, 37.5, 37.5, 33.333, 42.857, 27.273, 50.0, 33.333, 30.0]	35.4165	6.76565	852.472	851.71	[31.279511555443317, 4.63811269282196, 24.20530602930124, -0.8016624964245764, 14.901862939533222, -3.400899076168232, 12.635222080610331, -3.033344727652501, 8.579245970099212, -3.111719376860966, 7.741867969567493, -3.4456043270636942, 5.4983890965693]	5.49839	0	6 dpf	300	12	31.2795	4.63811	left_turns
230	210805_F2	runA_run1	53	0.4	36219	36339	6.5	27.8088	27.8088	-3.18968	27.8088	4.39117	0.157906	16.25	[nan, nan, 17.647, nan, 18.75, nan, 17.647, nan, 18.75, nan, 17.647, nan, 16.667]	17.647	18.75	[nan, 33.333, 37.5, 33.333, 42.857, 33.333, 37.5, 37.5, 37.5, 33.333, 37.5, 30.0, 37.5]	37.5	7.10781	852.938	851.675	[27.80875092466681, 4.391172022570259, 21.226966271322123, 0.7451747906266296, 14.203821995189863, -1.1815419494841948, 11.929851122957402, -3.189676561541171, 11.045442564779938, -2.326740942525732, 7.335008536203573, -2.86481023741439, 5.967576046187255]	5.96758	0	6 dpf	300	12	27.8088	4.39117	left_turns
231	210805_F2	runA_run1	54	0.373333	36651	36763	6	34.1503	34.1503	-3.98482	34.1503	2.07565	0.0607797	16.0714	[nan, nan, 18.75, nan, 18.75, nan, 18.75, nan, 18.75, nan, 16.667, nan]	18.75	18.75	[nan, 33.333, 42.857, 37.5, 37.5, 37.5, 37.5, 37.5, 37.5, 37.5, 30.0, 27.273]	37.5	6.50531	728.595	727.08	[34.15032037436423, 2.0756456100865415, 16.970588793916516, -1.7370019142529967, 13.22124623801402, -3.9848161545231524, 10.79901380675455, -2.54414313213028, 8.804098033902527, -2.2888975348210066, 6.294940902726458, -0.9410573201643593]	4.18529	0	6 dpf	300	12	34.1503	2.07565	left_turns
232	210805_F2	runA_run1	55	0.326667	37176	37274	5	34.8851	34.8851	-2.59416	34.8851	11.5875	0.33216	15.3061	[nan, nan, 18.75, nan, 17.647, nan, 17.647, nan, 18.75, nan]	18.1985	18.75	[nan, 30.0, 50.0, 30.0, 42.857, 33.333, 37.5, 37.5, 37.5, 33.333]	37.5	8.18735	802.36	800.743	[34.88513433849267, 11.587461558635356, 20.5295864695092, 3.3401385206846026, 10.544814973539577, -1.6117995965970737, 7.527190994117004, -2.5941611929537443, 5.949305240042122, -1.2050481005799114]	6.73825	0	6 dpf	300	12	34.8851	11.5875	left_turns
233	210805_F2	runA_run1	56	0.353333	37661	37767	6	22.2732	22.2732	-3.25207	22.2732	2.54741	0.114371	16.9811	[nan, nan, 21.429, nan, 16.667, nan, 18.75, nan, 18.75, nan, 18.75, nan]	18.75	21.429	[nan, 33.333, 60.0, 30.0, 37.5, 37.5, 37.5, 37.5, 37.5, 37.5, 37.5, 23.077]	37.5	5.33005	564.985	564.069	[22.273151976628014, 2.5474091953168263, 17.581423584856974, 1.127391663963472, 11.557279476490557, -2.5474803374172317, 7.760686556822713, -3.2520666035985313, 6.353942556430945, -3.1824117973249257, 6.224972776064592, -1.3789014764446998]	4.38619	0	6 dpf	300	12	22.2732	2.54741	forward
234	210805_F2	runA_run1	57	0.35	38340	38445	5.5	40.9702	40.9702	-3.89058	40.9702	6.0071	0.146621	15.7143	[nan, nan, 17.647, nan, 18.75, nan, 18.75, nan, 16.667, nan, 15.789]	17.647	18.75	[nan, 30.0, 42.857, 37.5, 37.5, 30.0, 50.0, 30.0, 37.5, 33.333, 30.0]	35.4165	7.59674	797.658	798.544	[40.97019637548594, 6.007098620540761, 16.978833716189975, 0.9260890087646907, 13.920190024288283, -1.6836035471953223, 8.471672749117156, -3.890577900208955, 6.2728565332268, -1.1865152139742767, 4.615953808165469]	6.0071	0	6 dpf	300	12	40.9702	6.0071	left_turns
235	210805_F2	runA_run1	58	0.313333	39205	39299	4.5	33.723	33.723	-0.659865	33.723	10.8467	0.321643	14.3617	[nan, nan, 18.75, nan, 16.667, nan, 18.75, nan, 17.647]	18.1985	18.75	[nan, 33.333, 42.857, 30.0, 37.5, 33.333, 42.857, 33.333, 37.5]	35.4165	9.09027	854.485	853.156	[33.72295007325845, 10.846736422924925, 22.46909128974911, 3.146022332653965, 14.217385284118837, -0.659864988928817, 8.858758972682173, -0.4792739735754987, 4.347767280578663]	8.85876	0	6 dpf	300	12	33.723	10.8467	left_turns
236	210805_F2	runA_run1	59	0.393333	39824	39942	6.5	34.4501	34.4501	-2.25925	34.4501	12.3713	0.359108	16.5254	[nan, nan, 20.0, nan, 18.75, nan, 17.647, nan, 17.647, nan, 17.647, nan, 16.667]	17.647	20	[nan, 37.5, 42.857, 33.333, 42.857, 33.333, 37.5, 33.333, 37.5, 30.0, 42.857, 33.333, 33.333]	35.4165	9.51194	1122.41	1120.93	[34.45012893179181, 12.371323041167757, 22.398711232265264, 4.2503602322897525, 20.048015682013567, -0.763114119018838, 13.835413529820173, -0.9816539717529214, 10.669822997074895, -2.259246628834877, 7.7433215120911205, -0.9178837894729964, 3.9827028338027497]	7.74332	0	6 dpf	300	12	34.4501	12.3713	left_turns
237	210805_F2	runA_run1	60	0.37	40608	40719	6	35.0753	35.0753	-3.06476	35.0753	9.55907	0.27253	16.2162	[nan, nan, 18.75, nan, 17.647, nan, 18.75, nan, 16.667, nan, 18.75, nan]	18.75	18.75	[nan, 30.0, 50.0, 30.0, 42.857, 37.5, 37.5, 33.333, 33.333, 37.5, 37.5, 33.333]	37.5	6.73138	747.183	746.836	[35.07531223033001, 9.559066530171764, 19.14064942125128, -1.0112952527190802, 11.326515317912229, -2.7342794465014144, 6.637569385153337, -2.4138246238403336, 6.527961517749616, -3.0647557733018136, 5.1681987743937405, -0.8347287494479382]	5.84808	0	6 dpf	300	12	35.0753	9.55907	left_turns
238	210805_F2	runA_run1	61	0.336667	41188	41289	5.5	30.7457	30.7457	-2.32576	30.7457	8.82731	0.287107	16.3366	[nan, nan, 20.0, nan, 17.647, nan, 18.75, nan, 17.647, nan, 17.647]	17.647	20	[nan, 33.333, 50.0, 30.0, 42.857, 37.5, 37.5, 33.333, 37.5, 37.5, 33.333]	37.5	7.6778	775.457	774.639	[30.74573346664468, 8.82730940008971, 19.201210825637013, 1.5612562143536557, 14.243696486702337, -2.3257595123722123, 8.258436008498439, -2.3254412545137315, 6.860961741775424, -1.0364609893776262, 3.3628543409997254]	6.86096	0	6 dpf	300	12	30.7457	8.82731	left_turns
239	210805_F2	runA_run1	62	0.5	43328	43478	8.5	-4.14978	4.14978	-4.14978	1.25254	-1.88825	-1.50753	17	[nan, nan, 18.75, nan, 17.647, nan, 17.647, nan, 17.647, nan, 16.667, nan, 15.789, nan, 17.647, nan, 14.286]	17.647	18.75	[nan, 33.333, 42.857, 33.333, 37.5, 33.333, 37.5, 33.333, 37.5, 30.0, 37.5, 30.0, 33.333, 37.5, 33.333, 30.0, 27.273]	33.333	-0.970403	-145.56	-145.501	[1.2525408929431125, -1.8882461163889517, 0.8401737336569652, -2.5967843530727865, 1.100690225754295, -3.470158166637441, 1.5218822489715567, -4.149784811341624, 1.2625182895716578, -3.6284601600669695, 1.7119683256253917, -3.7877018647094336, 1.3275861437623022, -3.3291744103724983, 1.4786359596374443, -2.903112418939812, 0.2063169828629223]	0.206317	0	6 dpf	300	12	1.25254	1.88825	forward
240	210805_F2	runA_run1	63	0.433333	45714	45844	7.5	-5.73945	5.73945	-5.73945	-1.93913	1.04198	-0.537345	17.3077	[nan, nan, 20.0, nan, 20.0, nan, 16.667, nan, 17.647, nan, 17.647, nan, 17.647, nan, 17.647]	17.647	20	[nan, 42.857, 37.5, 37.5, 42.857, 30.0, 37.5, 37.5, 33.333, 33.333, 37.5, 37.5, 33.333, 33.333, 37.5]	37.5	-1.74552	-226.917	-225.78	[-1.9391309550368352, 1.04198178231115, -2.601389843425658, 1.2259992345257373, -3.073101873129592, 1.5798809139753587, -5.739450739891921, 0.7363259766786814, -4.589959696136329, -0.027409892789594503, -4.69812976995598, 0.3151172971351666, -4.235092644501551, 0.025834406626934238, -4.132007288877342]	-1.93913	0	6 dpf	300	12	1.93913	1.04198	forward
241	210805_F2	runA_run1	64	0.58	46235	46409	10	-7.11332	7.11332	-7.11332	-2.17295	1.124	-0.51727	17.2414	[nan, nan, 18.75, nan, 16.667, nan, 20.0, nan, 16.667, nan, 17.647, nan, 17.647, nan, 15.789, nan, 20.0, nan, 15.789, nan]	17.647	20	[nan, 42.857, 33.333, 37.5, 30.0, 37.5, 42.857, 33.333, 33.333, 37.5, 33.333, 37.5, 33.333, 33.333, 30.0, 50.0, 33.333, 30.0, 33.333, 27.273]	33.333	-2.27636	-396.086	-394.443	[-2.17295297750017, 1.1240036255943342, -4.563351663631133, 0.42675374808103433, -4.326237974262185, 1.4539082400113044, -5.860489755793567, 1.3753321311519322, -6.215334993677632, 1.716524660115456, -6.5301943018964295, 1.070552976561787, -7.113315851436435, 1.1943810908726713, -6.355959345944754, 0.7733821897567636, -6.115296278530378, 0.9476161435488261, -4.761453388082649, -0.2743404451612765…	-1.22365	0	6 dpf	300	12	2.17295	1.124	forward
242	210805_F2	runA_run1	65	0.51	46836	46989	9	-8.17438	8.17438	-8.17438	-2.83173	1.35692	-0.479183	17.6471	[nan, nan, 21.429, nan, 18.75, nan, 18.75, nan, 20.0, nan, 17.647, nan, 17.647, nan, 15.0, nan, 17.647, nan]	18.1985	21.429	[nan, 50.0, 37.5, 37.5, 37.5, 42.857, 33.333, 37.5, 42.857, 33.333, 37.5, 33.333, 37.5, 33.333, 27.273, 37.5, 33.333, 37.5]	37.5	-1.89623	-290.124	-288.623	[-2.831734951635602, 1.356918680697931, -6.105039598114526, 0.764869017214941, -6.583510842385005, 1.3169901256570278, -6.99861178846269, 3.1729402373652844, -8.174378645214817, 4.6918559847323, -5.213776169561774, 4.591972991354454, -5.48623366999361, 2.1380107627247846, -6.2201808881107326, 1.7156171826450906, -6.239496398252112, 0.2220310621958486]	-1.30485	0	6 dpf	300	12	2.83173	1.35692	forward
243	210805_F2	runA_run1	66	0.396667	48071	48190	6	42.0712	42.0712	-4.71675	42.0712	12.3729	0.294093	15.1261	[nan, nan, 17.647, nan, 17.647, nan, 18.75, nan, 17.647, nan, 17.647, nan]	17.647	18.75	[nan, 27.273, 50.0, 33.333, 37.5, 37.5, 37.5, 33.333, 37.5, 37.5, 33.333, 37.5]	37.5	8.53093	1015.18	1014.5	[42.07123945986601, 12.372871404406627, 24.707371309561744, 5.124087716609419, 17.495338421347718, -4.716749922745356, 11.333607027267401, -4.327712899534699, 6.901945926569305, -3.9551204654365013, 4.594665454445478, -2.4170153919066757]	6.01302	0	6 dpf	300	12	42.0712	12.3729	left_turns
244	210805_F2	runA_run1	67	0.483333	48589	48734	8	31.92	31.92	-4.82652	31.92	10.1692	0.318585	16.5517	[nan, nan, 18.75, nan, 18.75, nan, 17.647, nan, 18.75, nan, 17.647, nan, 17.647, nan, 17.647, nan]	17.647	18.75	[nan, 33.333, 42.857, 37.5, 37.5, 37.5, 33.333, 37.5, 37.5, 33.333, 37.5, 37.5, 33.333, 33.333, 37.5, 30.0]	37.5	5.8716	851.382	852.915	[31.919966501257356, 10.169223888409023, 22.179100575183938, 1.1972709395022647, 15.183431758781863, -0.8504950251312235, 11.494593754875089, -2.9282817605187894, 6.821945727985655, -4.8265225628551525, 7.024646644839928, -4.231287501630629, 6.8726598402457215, -3.8598416714561203, 3.1973031400122887, -2.6755492772731886]	5.00962	0	6 dpf	300	12	31.92	10.1692	left_turns
245	210805_F2	runA_run1	68	0.416667	48961	49086	7	30.3614	30.3614	-6.36683	30.3614	4.26614	0.140512	16.8	[nan, nan, 20.0, nan, 16.667, nan, 20.0, nan, 18.75, nan, 18.75, nan, 17.647, nan]	18.75	20	[nan, 33.333, 50.0, 33.333, 33.333, 37.5, 42.857, 33.333, 42.857, 33.333, 42.857, 33.333, 37.5, 30.0]	33.333	6.60304	825.379	827.605	[30.36135717877243, 4.266138325268985, 24.52048324132203, 0.41516302771895514, 16.21997591414369, -1.9042330028790773, 14.297746478269582, -6.3668266170326655, 11.095528774500147, -5.594344024493604, 8.95695367827894, -3.222799370331722, 5.980663778917361, -3.570471013264456]	5.1234	0	6 dpf	300	12	30.3614	4.26614	left_turns
246	210805_F2	runA_run1	69	0.513333	49315	49469	8.5	31.0439	31.0439	-5.74193	31.0439	4.07132	0.131147	16.5584	[nan, nan, 17.647, nan, 20.0, nan, 18.75, nan, 17.647, nan, 17.647, nan, 17.647, nan, 17.647, nan, 15.0]	17.647	20	[nan, 37.5, 33.333, 37.5, 42.857, 37.5, 37.5, 37.5, 33.333, 37.5, 33.333, 37.5, 33.333, 37.5, 33.333, 33.333, 27.273]	37.5	5.48363	844.479	844.206	[31.04392062438412, 4.071324999576736, 18.751343338224725, 0.507128351993237, 14.667649578485607, -2.6084705641591697, 12.84227707858802, -2.8293060966889447, 11.395015739763386, -4.750023490601683, 6.894168356974004, -5.741930246020703, 10.806466535281409, -2.318602449773302, 5.4999874169052525, -3.7457806816413632, 2.23037878323087]	4.07132	0	6 dpf	300	12	31.0439	4.07132	left_turns
247	210805_F2	runA_run1	70	0.433333	49775	49905	7.5	40.8918	40.8918	-5.71141	40.8918	9.36075	0.228915	17.3077	[nan, nan, 18.75, nan, 20.0, nan, 18.75, nan, 18.75, nan, 18.75, nan, 18.75, nan, 15.0]	18.75	20	[nan, 33.333, 42.857, 37.5, 42.857, 37.5, 37.5, 37.5, 37.5, 37.5, 37.5, 33.333, 42.857, 33.333, 27.273]	37.5	7.13067	926.987	926.406	[40.89181199362343, 9.360749716556942, 26.755743449424415, 0.12247001424834487, 15.899559945685358, -3.3870007567815414, 12.975203824647048, -4.800482784715531, 10.129650594636905, -4.0596639509552315, 11.249931839130833, -5.711412116554497, 5.718267805033119, -5.131525007230693, 2.297285013973276]	5.71827	0	6 dpf	300	12	40.8918	9.36075	left_turns
248	210805_F2	runA_run1	71	0.45	50294	50429	7.5	39.0092	39.0092	-4.73375	39.0092	4.23701	0.108616	16.6667	[nan, nan, 17.647, nan, 20.0, nan, 18.75, nan, 17.647, nan, 17.647, nan, 17.647, nan, 17.647]	17.647	20	[nan, 30.0, 42.857, 37.5, 42.857, 33.333, 42.857, 33.333, 37.5, 33.333, 37.5, 37.5, 33.333, 37.5, 33.333]	37.5	6.51074	878.95	878.661	[39.009151744432614, 4.237013534416762, 21.07005323767928, -0.41621350467623824, 18.00187693514403, -2.401470325897074, 14.558025210662656, -3.967057614845578, 9.820824417087518, -3.0452134069748666, 7.711605326436624, -4.729220325166546, 4.888936137065404, -4.733748492550629, 2.9495062227978326]	4.23701	0	6 dpf	300	12	39.0092	4.23701	left_turns
249	210805_F2	runA_run1	72	0.416667	50688	50813	6.5	38.8073	38.8073	-4.47434	38.8073	6.52673	0.168183	15.6	[nan, nan, 18.75, nan, 17.647, nan, 18.75, nan, 18.75, nan, 18.75, nan, 15.789]	18.75	18.75	[nan, 30.0, 50.0, 33.333, 37.5, 37.5, 37.5, 37.5, 37.5, 33.333, 42.857, 33.333, 30.0]	37.5	6.90604	863.255	866.187	[38.8072885991666, 6.526728957359056, 20.815422439022218, -0.14895698856175352, 14.149132299199946, -3.2710483704233355, 10.698999878236567, -4.474344503346053, 9.230928116057136, -4.4219189564980175, 8.055931325926712, -3.105547105155353, 5.574702411596584]	6.52673	0	6 dpf	300	12	38.8073	6.52673	left_turns
250	210805_F2	runA_run1	73	0.356667	51118	51225	6.5	35.8358	35.8358	-3.93505	-1.34584	35.8358	-26.627	18.2243	[nan, nan, 16.667, nan, 20.0, nan, 18.75, nan, 18.75, nan, 20.0, nan, 15.0]	18.75	20	[nan, 37.5, 30.0, 50.0, 33.333, 37.5, 37.5, 37.5, 37.5, 37.5, 42.857, 30.0, 30.0]	37.5	7.60307	813.528	814.144	[-1.3458441718704501, 35.83576282796285, 1.8019782987153847, 24.358889560920485, -1.8319004151047, 15.199275968879826, -3.935048636128117, 15.696810881399715, -2.9609885790605572, 11.087436145904285, -3.6821580362698985, 5.158952223443281, -1.7666348300009638]	1.80198	0	6 dpf	300	12	1.34584	35.8358	left_turns
251	210805_F2	runA_run1	74	0.38	51575	51689	6.5	32.4934	32.4934	-4.96983	32.4934	7.13601	0.219615	17.1053	[nan, nan, 20.0, nan, 18.75, nan, 17.647, nan, 20.0, nan, 17.647, nan, 16.667]	18.1985	20	[nan, 33.333, 50.0, 33.333, 42.857, 37.5, 33.333, 42.857, 37.5, 42.857, 30.0, 37.5, 30.0]	37.5	6.4793	738.641	737.915	[32.49335789469088, 7.136014832119377, 21.847510769907167, -0.46836725178530947, 14.212448280364281, -1.8090239480259567, 9.260158722905645, -4.101935510426683, 7.525191544219661, -4.969830237797277, 6.50051800976977, -3.8901100185725874, 3.5315787019175184]	6.50052	0	6 dpf	300	12	32.4934	7.13601	left_turns
252	210805_F2	runA_run1	75	0.38	52004	52118	6	38.6144	38.6144	-4.40593	38.6144	5.30941	0.137498	15.7895	[nan, nan, 18.75, nan, 20.0, nan, 18.75, nan, 17.647, nan, 17.647, nan]	18.75	20	[nan, 33.333, 42.857, 33.333, 50.0, 33.333, 42.857, 37.5, 33.333, 37.5, 33.333, 33.333]	33.333	6.7843	773.41	772.926	[38.61438970370245, 5.309410312463202, 19.37290794624148, -1.7318382932125984, 13.259340435563091, -3.655198536296331, 12.36938923342628, -4.03461562522983, 10.847645874064499, -4.405932537253319, 7.271743107515499, -4.03006738970517]	6.29058	0	6 dpf	300	12	38.6144	5.30941	left_turns
253	210805_F2	runA_run1	76	0.33	52413	52512	5.5	26.6758	26.6758	-3.44665	20.8222	1.16817	0.0561019	16.6667	[nan, nan, 18.75, nan, 18.75, nan, 18.75, nan, 18.75, nan, 18.75]	18.75	18.75	[nan, 42.857, 33.333, 33.333, 42.857, 37.5, 37.5, 37.5, 37.5, 37.5, 37.5]	37.5	7.51834	744.316	743.462	[20.8222437790713, 1.1681680948345234, 26.675820920617927, 2.874177173305335, 18.717975708019228, -2.739558155447947, 13.705773187996456, -2.507870917963635, 7.855185566865494, -3.4466492146917074, 4.401982558647408]	4.40198	0	6 dpf	300	12	20.8222	1.16817	left_turns
254	210805_F2	runA_run1	77	0.58	52751	52925	10	26.3148	26.3148	-5.25383	26.3148	3.34953	0.127287	17.2414	[nan, nan, 20.0, nan, 18.75, nan, 18.75, nan, 18.75, nan, 18.75, nan, 16.667, nan, 16.667, nan, 18.75, nan, 16.667, nan]	18.75	20	[nan, 37.5, 42.857, 37.5, 37.5, 33.333, 42.857, 37.5, 37.5, 37.5, 37.5, 33.333, 33.333, 42.857, 27.273, 42.857, 33.333, 37.5, 30.0, 37.5]	37.5	5.24892	913.312	912.968	[26.314800714328396, 3.349531866664884, 23.817942080829642, 4.686943021970137, 15.813559458548287, -1.6184792103294763, 12.28777165031853, -3.2263877234909613, 10.827567409756531, -5.253825039791565, 9.758151110495028, -5.242213495333369, 11.27194482550271, -3.393135945847134, 7.90956309742169, -4.721659970187013, 6.6329326625146, -3.7933795919432685, 4.849213039254309, -2.8715929893323104]	4.76808	0	6 dpf	300	12	26.3148	3.34953	left_turns
255	210805_F2	runA_run1	78	0.366667	53157	53267	6	34.7902	34.7902	-2.91803	34.7902	8.02199	0.230582	16.3636	[nan, nan, 20.0, nan, 17.647, nan, 18.75, nan, 17.647, nan, 18.75, nan]	18.75	20	[nan, 37.5, 42.857, 33.333, 37.5, 33.333, 42.857, 33.333, 37.5, 42.857, 33.333, 33.333]	37.5	8.00797	880.877	880.466	[34.79017888840367, 8.021989195359321, 23.879158939911164, 0.5426951593504084, 16.738890970135284, -2.194058254997564, 11.756524463829376, -2.918032405862207, 8.38046776010974, -2.4100866941614285, 7.00370894856065, -2.2134597681070476]	7.51285	0	6 dpf	300	12	34.7902	8.02199	left_turns
256	210805_F2	runA_run1	79	0.323333	53586	53683	5.5	36.3022	36.3022	-3.66716	36.3022	-1.14612	-0.0315717	17.0103	[nan, nan, 18.75, nan, 17.647, nan, 20.0, nan, 18.75, nan, 16.667]	18.75	20	[nan, 33.333, 42.857, 33.333, 37.5, 42.857, 37.5, 33.333, 42.857, 33.333, 33.333]	35.4165	7.91565	767.818	766.116	[36.30220306296289, -1.146120589219636, 22.353130517163464, -0.9872241821050267, 13.79166246985748, -3.667157955218937, 13.929484794538741, -2.847727482921991, 8.495168262251806, -3.271530710784434, 3.5546154239978485]	3.55462	0	6 dpf	300	12	36.3022	1.14612	left_turns
257	210805_F2	runA_run1	80	0.406667	53991	54113	7	30.1427	30.1427	-6.02759	-0.902079	30.1427	-33.4147	17.2131	[nan, nan, 17.647, nan, 18.75, nan, 20.0, nan, 18.75, nan, 18.75, nan, 18.75, nan]	18.75	20	[nan, 37.5, 33.333, 50.0, 30.0, 42.857, 37.5, 42.857, 33.333, 37.5, 37.5, 42.857, 33.333, 37.5]	37.5	6.00626	732.764	732.557	[-0.9020787481235238, 30.142687883122928, 5.699003090196135, 23.04395450021058, 2.1357523703288144, 14.506315508594563, -1.1684797051160205, 9.747942153616268, -4.269464228388107, 7.683706138176111, -4.506624654281339, 5.445850484736138, -6.027586312182789, 4.871956656259598]	5.1589	0	6 dpf	300	12	0.902079	30.1427	left_turns
258	210805_F2	runA_run1	81	0.39	54395	54512	6.5	31.6417	31.6417	-4.97149	31.6417	2.28851	0.0723257	16.6667	[nan, nan, 18.75, nan, 18.75, nan, 18.75, nan, 17.647, nan, 18.75, nan, 15.789]	18.75	18.75	[nan, 30.0, 50.0, 33.333, 42.857, 37.5, 37.5, 33.333, 37.5, 33.333, 42.857, 33.333, 30.0]	35.4165	5.77068	675.169	673.498	[31.641692065657516, 2.288507916453064, 20.177469380079664, -1.9516546598830466, 14.058987969552799, -2.6467729298900102, 10.002876133532803, -4.971489712726042, 6.41647553861912, -4.708121601512483, 6.534623548134771, -3.460007375203186, 4.479182734626207]	4.47918	0	6 dpf	300	12	31.6417	2.28851	left_turns
259	210805_F2	runA_run1	82	0.346667	54777	54881	5.5	28.6477	28.6477	-3.63398	28.6477	-0.436554	-0.0152387	15.8654	[nan, nan, 18.75, nan, 20.0, nan, 18.75, nan, 17.647, nan, 17.647]	18.75	20	[nan, 30.0, 50.0, 33.333, 50.0, 33.333, 42.857, 37.5, 33.333, 37.5, 33.333]	35.4165	6.65167	691.774	692.331	[28.64773605945171, -0.43655389209517403, 21.049631091977606, -1.7918100357090858, 17.035353606294656, -3.6110312292588413, 13.398599029043314, -3.112666831424853, 10.411197049663613, -3.633982652781986, 4.472499289054707]	4.4725	0	6 dpf	300	12	28.6477	0.436554	left_turns
260	210805_F2	runA_run1	83	0.386667	55239	55355	6.5	24.6628	24.6628	-4.89774	24.6628	-0.368679	-0.0149488	16.8103	[nan, nan, 18.75, nan, 20.0, nan, 17.647, nan, 17.647, nan, 17.647, nan, 16.667]	17.647	20	[nan, 33.333, 42.857, 33.333, 50.0, 33.333, 37.5, 37.5, 33.333, 42.857, 30.0, 33.333, 33.333]	33.333	4.69324	544.416	543.528	[24.662827547209957, -0.3686794075650272, 16.96888614478811, -1.1604583805591893, 13.63868990517977, -1.6585144627648993, 9.444490532064886, -4.897738565828666, 5.981853070602636, -4.145379289240383, 5.778427879621921, -3.3308733354456894, 2.86427066802626]	2.86427	0	6 dpf	300	12	24.6628	0.368679	forward
261	210805_F2	runA_run1	84	0.396667	55652	55771	6.5	31.3875	31.3875	-6.16221	31.3875	4.27798	0.136296	16.3866	[nan, nan, 20.0, nan, 18.75, nan, 16.667, nan, 20.0, nan, 16.667, nan, 17.647]	18.1985	20	[nan, 33.333, 50.0, 33.333, 42.857, 30.0, 37.5, 37.5, 42.857, 30.0, 37.5, 37.5, 33.333]	37.5	6.6799	794.908	794.957	[31.38751100780617, 4.277979140119838, 24.486787668751894, 2.702293329292841, 14.420710214730518, -2.119404921477232, 10.347078606628521, -4.33677357812155, 8.065386869409833, -6.162210275382143, 7.770233851258038, -3.008475108947517, 4.36918851801672]	4.36919	0	6 dpf	300	12	31.3875	4.27798	left_turns
262	210805_F2	runA_run1	85	0.383333	56059	56174	6.5	29.0883	29.0883	-3.6245	29.0883	3.27274	0.112511	16.9565	[nan, nan, 18.75, nan, 17.647, nan, 18.75, nan, 18.75, nan, 17.647, nan, 16.667]	18.1985	18.75	[nan, 33.333, 42.857, 33.333, 37.5, 33.333, 42.857, 37.5, 37.5, 37.5, 33.333, 33.333, 33.333]	35.4165	5.66505	651.481	650.962	[29.088261000548275, 3.2727439136647076, 19.543102699284987, -1.2406966340161627, 11.939389046883255, -3.567839804482134, 9.735477640520662, -3.349198015459237, 8.320282913366027, -3.1526747899079752, 7.1646316230067555, -3.624503449580859, 2.309280218785076]	3.27274	0	6 dpf	300	12	29.0883	3.27274	left_turns
263	210805_F2	runA_run1	86	0.356667	56528	56635	5.5	23.751	23.751	-3.91424	23.751	-1.96556	-0.0827569	15.4206	[nan, nan, 17.647, nan, 20.0, nan, 17.647, nan, 17.647, nan, 17.647]	17.647	20	[nan, 37.5, 33.333, 42.857, 37.5, 33.333, 37.5, 37.5, 33.333, 37.5, 33.333]	37.5	4.31194	461.377	462.238	[23.751012413033436, -1.9655601288047315, 16.342163599283374, -1.5863602598292454, 9.8078948167166, -3.575033814323447, 7.593269685317138, -3.8362445847471456, 5.0129723013057585, -3.9142369107913386, 4.4644443444607464]	4.46444	0	6 dpf	300	12	23.751	1.96556	forward
264	210805_F2	runA_run1	87	0.443333	56888	57021	7	28.2889	28.2889	-4.04362	28.2889	6.6923	0.23657	15.7895	[nan, nan, 20.0, nan, 20.0, nan, 16.667, nan, 17.647, nan, 17.647, nan, 17.647, nan]	17.647	20	[nan, 37.5, 42.857, 33.333, 50.0, 30.0, 37.5, 30.0, 42.857, 33.333, 37.5, 30.0, 42.857, 30.0]	37.5	6.18567	822.694	822.323	[28.288910534468013, 6.692295539841098, 24.134118105807122, 3.219793719610158, 15.492993998931889, -2.1361972712297344, 9.155778395367067, -3.149947593048024, 6.937562630782228, -4.043616237562831, 6.303276376404319, -3.7544861072186415, 6.8815584592840615, -2.6200703724577084]	6.49779	0	6 dpf	300	12	28.2889	6.6923	left_turns
265	210805_F2	runA_run1	88	0.44	57357	57489	7	31.8068	31.8068	-3.04165	31.8068	4.6612	0.146548	15.9091	[nan, nan, 17.647, nan, 17.647, nan, 16.667, nan, 18.75, nan, 17.647, nan, 16.667, nan]	17.647	18.75	[nan, 30.0, 42.857, 30.0, 42.857, 33.333, 33.333, 37.5, 37.5, 33.333, 37.5, 33.333, 33.333, 27.273]	33.333	6.80366	898.083	897.337	[31.806780091545644, 4.661204812173937, 20.464790151813435, 1.0992632062040013, 14.206383291806693, -0.7427753615265399, 10.328185953179057, -3.0083277120464595, 9.631480573586801, -2.9204245669799955, 7.397112014114123, -3.0416531386721837, 6.615248085941455, -0.737125280995201]	5.63823	0	6 dpf	300	12	31.8068	4.6612	left_turns
266	210805_F2	runA_run1	89	0.463333	57823	57962	7.5	32.5474	32.5474	-4.11665	32.5474	4.45017	0.136729	16.1871	[nan, nan, 18.75, nan, 18.75, nan, 18.75, nan, 17.647, nan, 17.647, nan, 15.789, nan, 16.667]	17.647	18.75	[nan, 30.0, 50.0, 33.333, 42.857, 33.333, 42.857, 33.333, 37.5, 33.333, 37.5, 30.0, 33.333, 30.0, 37.5]	33.333	5.48918	762.996	763.21	[32.54741754607246, 4.450171397024386, 18.418761166934086, -0.20764413224566514, 13.81910590601566, -2.105783674617337, 8.636671213654168, -3.0064582317333155, 7.485606749183212, -4.116648414728523, 6.947635845808676, -3.183999981215314, 4.608770611580133, -4.011232644249143, 4.127658590188146]	4.45017	0	6 dpf	300	12	32.5474	4.45017	left_turns
267	210805_F2	runA_run1	90	0.33	58343	58442	5.5	34.866	34.866	-1.66657	34.866	10.6215	0.304639	16.6667	[nan, nan, 20.0, nan, 18.75, nan, 18.75, nan, 17.647, nan, 16.667]	18.75	20	[nan, 37.5, 42.857, 33.333, 42.857, 33.333, 42.857, 33.333, 37.5, 30.0, 37.5]	37.5	9.09511	900.416	899.068	[34.86598200024682, 10.621534473622278, 22.59881591794997, 2.2993357513649038, 14.628344235329106, -0.21441508109813173, 11.287176059115257, -1.6665670946543727, 7.84350461407435, -0.5027851440870961, 3.4176359581675086]	7.8435	0	6 dpf	300	12	34.866	10.6215	left_turns
268	210805_F2	runA_run1	91	0.346667	58909	59013	5.5	42.3538	42.3538	-3.55052	42.3538	12.4176	0.293187	15.8654	[nan, nan, 18.75, nan, 17.647, nan, 17.647, nan, 17.647, nan, 17.647]	17.647	18.75	[nan, 33.333, 42.857, 33.333, 37.5, 37.5, 33.333, 33.333, 37.5, 33.333, 37.5]	35.4165	9.57621	995.926	994.927	[42.35375955790165, 12.417557810259893, 24.602706630241503, 3.8075007889989174, 16.71753205250404, -2.1063297791578175, 9.333713005647022, -3.5505201505623702, 7.223012951738408, -2.5087474822528186, 4.3710355440379915]	7.22301	0	6 dpf	300	12	42.3538	12.4176	left_turns
269	210805_F2	runA_run1	92	0.38	59428	59542	6	38.9682	38.9682	-2.26849	38.9682	10.5959	0.271911	15.7895	[nan, nan, 20.0, nan, 17.647, nan, 18.75, nan, 18.75, nan, 16.667, nan]	18.75	20	[nan, 33.333, 50.0, 33.333, 37.5, 33.333, 42.857, 33.333, 42.857, 30.0, 37.5, 30.0]	33.333	7.5917	865.453	864.566	[38.968174767870636, 10.59585782099641, 20.27856959374443, 1.230276066471791, 13.346130336702823, -1.7517373772384954, 8.93977112518618, -1.4906971188462896, 7.776210755733952, -2.2684902822028876, 5.677875415369877, -1.9747520370181908]	6.72704	0	6 dpf	300	12	38.9682	10.5959	left_turns
270	210805_F2	runA_run1	93	0.383333	59942	60057	6.5	29.8875	29.8875	-3.75771	29.8875	9.07798	0.303739	16.9565	[nan, nan, 20.0, nan, 18.75, nan, 20.0, nan, 17.647, nan, 17.647, nan, 15.789]	18.1985	20	[nan, 42.857, 37.5, 33.333, 42.857, 37.5, 42.857, 33.333, 37.5, 30.0, 42.857, 30.0, 33.333]	37.5	6.51182	748.859	746.626	[29.88747937813224, 9.077979219697426, 21.486399439293123, 1.5277764494351327, 11.219282406082153, -3.7577095971429624, 10.286931184925669, -2.859453863724793, 6.546482379576047, -1.6172502192112888, 5.967141905490431, -1.7075128522427665, 3.0390307948921116]	5.96714	0	6 dpf	300	12	29.8875	9.07798	left_turns
271	210805_F2	runA_run1	94	0.316667	60405	60500	5.5	-40.7282	40.7282	-40.7282	35.5965	9.89119	0.27787	17.3684	[nan, nan, 18.75, nan, 23.077, nan, 50.0, nan, 15.0, nan, 20.0]	20	50	[nan, 33.333, 42.857, 33.333, 75.0, 100.0, 100.0, 23.077, 42.857, 37.5, 42.857]	42.857	5.78653	549.72	557.184	[35.596457013598226, 9.891187793152898, 19.548566286408192, -24.592263504679156, 31.31594606363494, -19.13646954304495, 34.06328048896068, -40.72821734130545, 17.425051612010936, -5.0887762814856385, 5.275826393055489]	9.89119	0	6 dpf	300	12	35.5965	9.89119	right_turns
272	210805_F2	runA_run1	95	0.133333	65735	65775	2	-2.36953	2.36953	-2.36953	0.00116954	-2.36953	-2026.03	15	[nan, nan, 16.667, nan]	16.667	16.667	[nan, 30.0, 37.5, 27.273]	30	-1.28066	-51.2264	-50.8228	[0.001169542456196997, -2.369533035457587, -0.20160228139210573, -2.346625915556554]	-1.27411	0	6 dpf	300	12	0.00116954	2.36953	forward
273	210805_F2	runA_run1	96	0.296667	67170	67259	5	-3.71133	3.71133	-3.71133	-2.58917	-0.605834	0.233987	16.8539	[nan, nan, 20.0, nan, 17.647, nan, 17.647, nan, 17.647, nan]	17.647	20	[nan, 42.857, 37.5, 33.333, 37.5, 37.5, 33.333, 37.5, 33.333, 37.5]	37.5	-1.51852	-135.149	-134.218	[-2.589174975569153, -0.6058340756263247, -2.6392160102232887, -0.46665903769191075, -2.859116357980739, 0.6465546545102986, -3.7113276011082728, 0.06245685935460438, -3.2704466768093376, 0.45659880500734984]	-1.5975	0	6 dpf	300	12	2.58917	0.605834	forward
274	210805_F2	runA_run1	98	0.383333	69146	69261	6.5	-4.2092	4.2092	-4.2092	-0.19742	-3.74681	18.9789	16.9565	[nan, nan, 18.75, nan, 18.75, nan, 17.647, nan, 15.789, nan, 16.667, nan, 17.647]	17.647	18.75	[nan, 33.333, 42.857, 42.857, 33.333, 33.333, 37.5, 33.333, 30.0, 33.333, 33.333, 33.333, 37.5]	33.333	-1.94888	-224.122	-222.685	[-0.1974198005900641, -3.7468135871807466, -0.10673944649419106, -4.209203280931428, -0.6052630224629091, -3.913645550878953, -0.8804834694656621, -3.476892065545065, -0.5049891851583969, -3.707409503972711, -1.5793600229126743, -2.7251165793816905, -0.1520330243673428]	-1.57936	0	6 dpf	300	12	0.19742	3.74681	forward
275	210805_F2	runA_run1	99	0.43	70098	70227	7	-3.9624	3.9624	-3.9624	0.0750261	-3.48975	-46.5138	16.2791	[nan, nan, 17.647, nan, 17.647, nan, 16.667, nan, 16.667, nan, 16.667, nan, 16.667, nan]	16.667	17.647	[nan, 30.0, 42.857, 33.333, 37.5, 33.333, 33.333, 37.5, 30.0, 30.0, 37.5, 33.333, 33.333, 30.0]	33.333	-1.95656	-252.396	-250.917	[0.07502611527737327, -3.489751022421864, -0.624299281550469, -3.432884763803578, -0.40310926503542355, -3.6989149271760833, -0.07567418964140026, -2.613858466032922, -0.6636301281002469, -3.3670157982286546, 0.050088721844884214, -3.9623987203627826, -0.5393784165065897, -3.7491270599720545]	-1.63874	0	6 dpf	300	12	0.0750261	3.48975	forward
276	210805_F2	runA_run1	100	0.54	70736	70898	9.5	-8.36738	8.36738	-8.36738	-0.156878	-2.90588	18.5232	17.5926	[nan, nan, 18.75, nan, 18.75, nan, 18.75, nan, 17.647, nan, 17.647, nan, 18.75, nan, 16.667, nan, 17.647, nan, 15.0]	17.647	18.75	[nan, 33.333, 42.857, 37.5, 37.5, 37.5, 37.5, 33.333, 37.5, 37.5, 33.333, 37.5, 37.5, 33.333, 33.333, 37.5, 33.333, 33.333, 27.273]	37.5	-2.78807	-451.667	-449.882	[-0.15687786785587693, -2.9058791456129516, 0.034204033657318965, -4.269623723563357, -0.12365175529520545, -6.193065657545711, 0.3194303561921573, -6.242856799719523, -0.0941027497180585, -8.367383754111794, 0.12572779348173338, -6.907139563851558, 0.8249129786914046, -7.113030176562537, -0.26809984541330795, -6.471907769349378, -1.2746050485379392, -3.818694365897002, -0.6160073133179876]	-1.27461	0	6 dpf	300	12	0.156878	2.90588	forward
277	210805_F2	runA_run1	101	0.513333	71619	71773	9	-7.80851	7.80851	-7.80851	-1.17285	-3.04815	2.59893	17.5325	[nan, nan, 21.429, nan, 16.667, nan, 17.647, nan, 20.0, nan, 17.647, nan, 17.647, nan, 18.75, nan, 16.667, nan]	17.647	21.429	[nan, 33.333, 60.0, 33.333, 33.333, 37.5, 33.333, 42.857, 37.5, 30.0, 42.857, 37.5, 33.333, 37.5, 37.5, 33.333, 33.333, 27.273]	33.333	-3.00323	-462.497	-460.655	[-1.1728495659506544, -3.0481525188154737, 0.3100070755299025, -5.532739776032575, -0.10968228610816509, -7.099430283612216, 0.2954801187395568, -6.702099505769732, -0.19565848649777737, -6.767979911356398, 0.47882110388143667, -7.808513797977327, 0.7137822389013793, -7.670936673545992, 0.5015156749023312, -6.287329442791143, -0.41241270629655186, -4.73640321331698]	-2.1105	0	6 dpf	300	12	1.17285	3.04815	forward
278	210805_F2	runA_run1	102	0.526667	72267	72425	9.5	-8.48845	8.48845	-8.48845	-2.92368	0.00559232	-0.00191277	18.038	[nan, nan, 17.647, nan, 20.0, nan, 18.75, nan, 15.789, nan, 23.077, nan, 16.667, nan, 17.647, nan, 17.647, nan, 16.667]	17.647	23.077	[nan, 37.5, 33.333, 42.857, 37.5, 37.5, 37.5, 33.333, 30.0, 50.0, 42.857, 33.333, 33.333, 42.857, 30.0, 37.5, 33.333, 33.333, 33.333]	35.4165	-2.93037	-462.999	-460.653	[-2.9236805396336183, 0.00559231859875539, -4.818772213993687, -0.2881384416779114, -5.773974208151523, 0.544487905098473, -6.605554608079415, 0.37507806533003674, -7.3788839773251835, 1.5449466409177144, -8.488450788052724, 0.7383824544806338, -6.818086917786211, 0.48266427776422166, -7.791795387074534, -0.3957581910566382, -6.300908196096741, 0.38989446632166735, -3.069352437203515]	-2.92368	0	6 dpf	300	12	2.92368	0.00559232	forward
279	210805_F2	runA_run1	103	0.436667	72804	72935	7.5	40.9167	40.9167	-5.40947	40.9167	5.07097	0.123934	17.1756	[nan, nan, 16.667, nan, 18.75, nan, 20.0, nan, 21.429, nan, 17.647, nan, 20.0, nan, 16.667]	18.75	21.429	[nan, 30.0, 37.5, 33.333, 42.857, 42.857, 37.5, 42.857, 42.857, 33.333, 37.5, 37.5, 42.857, 33.333, 33.333]	37.5	6.15635	806.482	809.673	[40.91666301696254, 5.070970077179769, 22.684438346162025, -0.9406253637193053, 13.872896902754896, -1.368139407933825, 9.792975943192877, -5.247850376841934, 7.497256874672961, -4.985412409493594, 6.091461873131301, -5.409473876283749, 3.690976646126495, -4.749433435524628, 1.4133709162200259]	3.69098	0	6 dpf	300	12	40.9167	5.07097	left_turns
280	210805_F2	runA_run1	104	0.41	73170	73293	6.5	32.6514	32.6514	-6.30905	32.6514	-0.106258	-0.00325432	15.8537	[nan, nan, 16.667, nan, 20.0, nan, 20.0, nan, 17.647, nan, 18.75, nan, 17.647]	18.1985	20	[nan, 30.0, 37.5, 42.857, 37.5, 37.5, 42.857, 37.5, 33.333, 42.857, 33.333, 33.333, 37.5]	37.5	6.83628	840.862	842.451	[32.651365735683754, -0.10625801878343481, 22.050131264342276, 2.2963167416808155, 15.776444555993487, -4.04525459811464, 15.035151449645776, -6.309046387648801, 13.751229087858446, -3.1903182813284783, 9.925318900317261, -2.5376644401712927, 4.632746272610916]	4.63275	0	6 dpf	300	12	32.6514	0.106258	left_turns
281	210805_F2	runA_run1	105	0.403333	73558	73679	7	40.254	40.254	-5.26522	40.254	-0.865982	-0.0215129	17.3554	[nan, nan, 17.647, nan, 20.0, nan, 20.0, nan, 20.0, nan, 18.75, nan, 17.647, nan]	19.375	20	[nan, 30.0, 42.857, 37.5, 42.857, 42.857, 37.5, 42.857, 37.5, 37.5, 37.5, 37.5, 33.333, 33.333]	37.5	7.07041	855.52	857.184	[40.25401613463239, -0.8659815687956476, 23.146793039617652, -2.546658067590704, 16.596174425263023, -4.543683436507988, 16.00944363857678, -4.291492641374164, 13.01238451317188, -5.131774364148361, 9.250114280201105, -5.265220182373656, 6.424642472396984, -3.6621258048691328]	2.77933	0	6 dpf	300	12	40.254	0.865982	left_turns
282	210805_F2	runA_run1	106	0.393333	74038	74156	6.5	40.1779	40.1779	-5.81132	40.1779	0.453475	0.0112867	16.5254	[nan, nan, 17.647, nan, 18.75, nan, 21.429, nan, 17.647, nan, 18.75, nan, 17.647]	18.1985	21.429	[nan, 30.0, 42.857, 33.333, 42.857, 37.5, 50.0, 33.333, 37.5, 42.857, 33.333, 37.5, 33.333]	37.5	8.07017	952.28	953.525	[40.17794815944736, 0.4534753222468643, 26.57912956045807, -1.1884258596682744, 17.415060454409822, -1.9921773230261284, 13.756075953730564, -3.789990757394068, 10.918703816752014, -4.187442744589753, 8.453140262921401, -5.811318410325081, 5.611670459647385]	5.61167	0	6 dpf	300	12	40.1779	0.453475	left_turns
283	210805_F2	runA_run1	107	0.433333	74467	74597	7.5	36.4749	36.4749	-6.25258	36.4749	-0.122584	-0.00336077	17.3077	[nan, nan, 17.647, nan, 20.0, nan, 21.429, nan, 20.0, nan, 18.75, nan, 18.75, nan, 15.789]	18.75	21.429	[nan, 30.0, 42.857, 42.857, 37.5, 42.857, 42.857, 37.5, 42.857, 37.5, 37.5, 37.5, 37.5, 33.333, 30.0]	37.5	6.32552	822.317	821.739	[36.4748919229754, -0.12258370886891237, 20.34760019751605, -0.38135172074017054, 18.525767260985887, -2.844513774642311, 12.59793033673884, -6.252578587541713, 10.854653625533615, -5.886774536028399, 8.997940709626121, -5.795946136764903, 6.4204997112231545, -4.86696597751519, 4.263817833291786]	4.26382	0	6 dpf	300	12	36.4749	0.122584	left_turns
284	210805_F2	runA_run1	108	0.396667	74865	74984	7	41.4923	41.4923	-7.10584	40.3105	5.12303	0.127089	17.6471	[nan, nan, 18.75, nan, 18.75, nan, 20.0, nan, 18.75, nan, 20.0, nan, 17.647, nan]	18.75	20	[nan, 33.333, 42.857, 33.333, 42.857, 42.857, 37.5, 42.857, 33.333, 42.857, 37.5, 33.333, 37.5, 27.273]	37.5	8.4064	1000.36	1002.38	[40.31048330558946, 5.123027178504115, 41.4922791814871, 1.0974205169485662, 16.6016206459434, -5.466506444525751, 14.222530431008273, -4.860568279699342, 10.662238569456486, -7.105836982951303, 9.372308796947747, -5.204201439788397, 7.194980631935078, -1.4116638328428779]	6.159	0	6 dpf	300	12	40.3105	5.12303	left_turns
285	210805_F2	runA_run1	109	0.416667	75408	75533	7	42.1817	42.1817	-5.11305	42.1817	1.72995	0.0410117	16.8	[nan, nan, 17.647, nan, 18.75, nan, 18.75, nan, 18.75, nan, 20.0, nan, 17.647, nan]	18.75	20	[nan, 30.0, 42.857, 33.333, 42.857, 42.857, 33.333, 42.857, 33.333, 42.857, 37.5, 37.5, 33.333, 33.333]	37.5	7.6523	956.538	955.95	[42.181708302229524, 1.7299451667538692, 31.201854220268928, -1.2420330650832756, 14.282496320533657, -5.113049031077264, 13.293906466109311, -2.276441613085036, 10.154161135335768, -3.63593547751097, 8.26728556641322, -4.419400557388891, 7.48424836510593, -4.142384024273843]	4.6071	0	6 dpf	300	12	42.1817	1.72995	left_turns
286	210805_F2	runA_run1	110	0.433333	75776	75906	7.5	33.2899	33.2899	-6.65141	33.2899	4.08956	0.122847	17.3077	[nan, nan, 20.0, nan, 18.75, nan, 18.75, nan, 20.0, nan, 18.75, nan, 18.75, nan, 15.789]	18.75	20	[nan, 33.333, 50.0, 33.333, 42.857, 37.5, 37.5, 37.5, 42.857, 33.333, 42.857, 33.333, 42.857, 33.333, 30.0]	37.5	6.47141	841.283	840.596	[33.289922534629305, 4.089557886906247, 20.033737541456468, -2.002430878042782, 15.103356131488965, -4.448769770688791, 14.689203735387647, -3.5561338369031876, 16.568725292423807, -6.651406446465082, 10.687944483994315, -5.073224187951963, 6.648934051986194, -4.823350732882399, 2.546271199074674]	4.08956	0	6 dpf	300	12	33.2899	4.08956	left_turns
287	210805_F2	runA_run1	111	0.376667	76173	76286	6.5	40.4719	40.4719	-4.38045	40.4719	1.56483	0.0386646	17.2566	[nan, nan, 18.75, nan, 20.0, nan, 18.75, nan, 20.0, nan, 18.75, nan, 15.789]	18.75	20	[nan, 33.333, 42.857, 37.5, 42.857, 37.5, 37.5, 37.5, 42.857, 33.333, 42.857, 33.333, 30.0]	37.5	7.43162	839.773	839.579	[40.47185044868769, 1.5648288272073656, 21.496336776222027, -3.9331560923646025, 17.00161397098825, -3.608889594153609, 14.21550092701457, -3.969818543314642, 9.146939562971102, -4.380445557262852, 7.77882429204806, -3.5706487129458906, 4.182607625181174]	4.18261	0	6 dpf	300	12	40.4719	1.56483	left_turns
288	210805_F2	runA_run1	112	0.353333	76671	76777	6	35.6722	35.6722	-5.36372	35.6722	-0.520108	-0.0145802	16.9811	[nan, nan, 17.647, nan, 20.0, nan, 17.647, nan, 21.429, nan, 18.75, nan]	18.75	21.429	[nan, 33.333, 37.5, 37.5, 42.857, 37.5, 33.333, 50.0, 37.5, 37.5, 37.5, 33.333]	37.5	7.31924	775.839	775.058	[35.6722085708869, -0.5201079798176841, 28.08486876541629, -1.1658121185402777, 14.830773495157722, -5.363716042315545, 11.579627334078396, -4.447275338167734, 10.64759807775366, -4.83480794296732, 6.213829619351738, -3.2119315125090995]	2.84686	0	6 dpf	300	12	35.6722	0.520108	left_turns
289	210805_F2	runA_run1	113	0.376667	77152	77265	6.5	34.6096	34.6096	-4.74008	34.6096	3.55311	0.102663	17.2566	[nan, nan, 20.0, nan, 18.75, nan, 18.75, nan, 17.647, nan, 20.0, nan, 16.667]	18.75	20	[nan, 33.333, 50.0, 33.333, 42.857, 33.333, 42.857, 33.333, 37.5, 37.5, 42.857, 33.333, 33.333]	35.4165	6.65637	752.17	751.679	[34.609579718018814, 3.553107230298696, 22.44813345736772, -1.0061358662866446, 15.552394789254205, -3.0296582503103635, 10.232654692034401, -4.562642548702149, 7.938009840156143, -4.740081219277415, 7.138228574980039, -3.134191150109462, 2.323248640537684]	3.55311	0	6 dpf	300	12	34.6096	3.55311	left_turns
290	210805_F2	runA_run1	114	0.38	77780	77894	6	38.5759	38.5759	-12.1329	38.5759	3.95856	0.102617	15.7895	[nan, nan, 17.647, nan, 16.667, nan, 21.429, nan, 18.75, nan, 18.75, nan]	18.75	21.429	[nan, 30.0, 42.857, 30.0, 37.5, 42.857, 42.857, 37.5, 37.5, 37.5, 37.5, 33.333]	37.5	7.49138	854.017	853.211	[38.57591745088099, 3.9585559644286676, 33.99230770844347, -12.132948836087373, 17.819662029114415, -7.13175333120229, 12.386199163787298, -5.702938657950055, 12.058699501801392, -4.256345920930004, 7.191296673848232, -3.149480575703577]	5.57493	0	6 dpf	300	12	38.5759	3.95856	left_turns
291	210805_F2	runA_run1	115	0.336667	78462	78563	5.5	27.7217	27.7217	-5.89224	27.5473	-5.89224	-0.213896	16.3366	[nan, nan, 18.75, nan, 17.647, nan, 20.0, nan, 18.75, nan, 17.647]	18.75	20	[nan, 37.5, 37.5, 30.0, 42.857, 42.857, 37.5, 42.857, 33.333, 37.5, 33.333]	37.5	6.58315	664.898	662.862	[27.547296125217162, -5.892244632520348, 27.721727295438313, 0.4501802150873168, 14.247771333132441, -4.0739482208710465, 9.476916101383008, -4.159492758111642, 7.429615967417219, -3.2573426578340987, 5.040751223142267]	5.04075	0	6 dpf	300	12	27.5473	5.89224	left_turns
292	210805_F2	runA_run1	116	0.353333	78842	78948	6	38.5044	38.5044	-9.60836	38.5044	-1.57932	-0.0410167	16.9811	[nan, nan, 18.75, nan, 18.75, nan, 18.75, nan, 18.75, nan, 18.75, nan]	18.75	18.75	[nan, 33.333, 42.857, 33.333, 42.857, 37.5, 37.5, 42.857, 33.333, 42.857, 33.333, 33.333]	37.5	6.39358	677.72	677.525	[38.50435520855645, -1.5793216095882188, 21.458678893066015, -9.608361093089549, 17.521786745167816, -7.6205225531171115, 10.423534005023303, -5.727616940240544, 10.635370191863197, -4.098599037241373, 7.804084601729724, -3.289756214406278]	3.11238	0	6 dpf	300	12	38.5044	1.57932	left_turns
293	210805_F2	runA_run1	117	0.356667	79632	79739	5.5	41.3836	41.3836	-3.10445	41.3836	6.6098	0.15972	15.4206	[nan, nan, 18.75, nan, 17.647, nan, 20.0, nan, 16.667, nan, 18.75]	18.75	20	[nan, 33.333, 42.857, 33.333, 37.5, 37.5, 42.857, 30.0, 37.5, 37.5, 37.5]	37.5	8.31683	889.9	889.793	[41.38364607179933, 6.609796786746531, 22.908514386363322, 1.427590695760207, 13.892761046892858, -2.1103189210303768, 10.025802263699557, -3.1044494450901134, 8.365647974823846, -2.977615528558066, 5.667379226072445]	6.6098	0	6 dpf	300	12	41.3836	6.6098	left_turns
294	210805_F2	runA_run1	118	0.38	80199	80313	7	28.2157	28.2157	-3.1849	-0.812492	28.2157	-34.7273	18.4211	[nan, nan, 18.75, nan, 18.75, nan, 18.75, nan, 20.0, nan, 17.647, nan, 17.647, nan]	18.75	20	[nan, 33.333, 42.857, 42.857, 33.333, 42.857, 33.333, 37.5, 42.857, 37.5, 33.333, 42.857, 30.0, 30.0]	37.5	6.71996	766.075	765.242	[-0.8124921338664307, 28.21566513833697, 9.702338864631637, 20.908834087788886, 2.8111198342247166, 12.281495433068253, -3.184904714055673, 8.891663233098381, -2.891479258638568, 8.020945085102687, -2.1988334218292542, 6.886028236547595, -2.343503617307416, 3.91265958795848]	5.39934	0	6 dpf	300	12	0.812492	28.2157	left_turns
295	210805_F2	runA_run1	119	0.383333	80711	80826	6.5	33.7271	33.7271	-4.97764	33.7271	1.10261	0.0326922	16.9565	[nan, nan, 18.75, nan, 18.75, nan, 20.0, nan, 17.647, nan, 18.75, nan, 16.667]	18.75	20	[nan, 33.333, 42.857, 37.5, 37.5, 33.333, 50.0, 33.333, 37.5, 37.5, 37.5, 37.5, 30.0]	37.5	6.37703	733.358	730.937	[33.72709529681464, 1.1026130815407729, 20.33691664478152, -0.5531535180918677, 14.94816354976834, -1.8691731535431522, 9.296001692458495, -2.837579304431362, 6.930263960294036, -4.977635718813938, 8.06412246959381, -3.3170375992384233, 3.8463951149318323]	3.8464	0	6 dpf	300	12	33.7271	1.10261	left_turns
296	210805_F2	runA_run1	120	0.323333	81284	81381	5.5	39.7545	39.7545	-2.36393	39.7545	6.64558	0.167166	17.0103	[nan, nan, 18.75, nan, 18.75, nan, 20.0, nan, 16.667, nan, 20.0]	18.75	20	[nan, 33.333, 42.857, 33.333, 42.857, 42.857, 37.5, 37.5, 30.0, 37.5, 42.857]	37.5	8.98719	871.758	869.54	[39.75445948089903, 6.6455806398025326, 22.880944371916975, 1.561034457580719, 14.30717577734332, -2.363929105142102, 11.187648430011476, -0.7061146031025095, 7.596963144337781, -1.1399031831291877, 4.360566380190893]	6.64558	0	6 dpf	300	12	39.7545	6.64558	left_turns
297	210805_F2	runA_run1	121	0.373333	81638	81750	6.5	21.218	21.218	-12.0004	2.70365	-12.0004	-4.4386	17.4107	[nan, nan, 18.75, nan, 21.429, nan, 18.75, nan, 17.647, nan, 18.75, nan, 17.647]	18.75	21.429	[nan, 50.0, 30.0, 42.857, 42.857, 33.333, 42.857, 33.333, 37.5, 42.857, 33.333, 37.5, 33.333]	37.5	4.10859	460.162	460.435	[2.703652486387851, -12.000420322415804, 21.218043418264664, 1.314994204682311, 20.153162968312827, -0.9946628558645083, 13.339977531632838, -4.658769308686672, 8.192268804449878, -4.885247112864034, 7.480750516549961, -4.322347023254937, 4.978704120322748]	2.70365	0	6 dpf	300	12	2.70365	12.0004	forward
298	210805_F2	runA_run1	122	0.393333	82076	82194	6.5	28.7919	28.7919	-3.8369	28.7919	5.06482	0.175911	16.5254	[nan, nan, 18.75, nan, 18.75, nan, 20.0, nan, 20.0, nan, 17.647, nan, 18.75]	18.75	20	[nan, 33.333, 42.857, 37.5, 37.5, 37.5, 42.857, 37.5, 42.857, 37.5, 33.333, 37.5, 37.5]	37.5	5.81174	685.785	686.604	[28.791938831969073, 5.064820277677634, 21.321805385201987, -0.45022749601697637, 12.864769914699496, -2.944309116682834, 9.555492956707777, -2.599058351883151, 7.521431977092259, -3.3456647450923933, 5.412689864543307, -3.8369013727834336, 4.724786455351501]	5.06482	0	6 dpf	300	12	28.7919	5.06482	left_turns
299	210805_F2	runA_run1	123	0.376667	82684	82797	6.5	18.2118	18.2118	-3.05852	18.2118	-0.274949	-0.0150973	17.2566	[nan, nan, 20.0, nan, 20.0, nan, 18.75, nan, 18.75, nan, 17.647, nan, 15.789]	18.75	20	[nan, 37.5, 42.857, 37.5, 42.857, 33.333, 42.857, 37.5, 37.5, 33.333, 37.5, 33.333, 30.0]	37.5	5.56994	629.404	629.959	[18.211837587220348, -0.27494892966884377, 16.83709503189503, -0.5032209074824305, 12.415922359882513, -3.0585221956260145, 16.72613593954795, -1.0779846644406497, 8.938517402755128, -2.7972105136352194, 6.814929864363869, -2.6871346122770525, 2.9681426392110817]	2.96814	0	6 dpf	300	12	18.2118	0.274949	forward
300	210805_F2	runA_run1	124	0.38	83160	83274	6.5	25.2163	25.2163	-3.3719	25.2163	3.1772	0.125998	17.1053	[nan, nan, 20.0, nan, 17.647, nan, 21.429, nan, 16.667, nan, 20.0, nan, 15.0]	18.8235	21.429	[nan, 33.333, 50.0, 33.333, 37.5, 42.857, 42.857, 33.333, 33.333, 33.333, 50.0, 30.0, 30.0]	33.333	5.65251	644.387	643.866	[25.216349326913548, 3.177197764093563, 20.203340480968485, 2.292282789044138, 13.672181534590125, -3.2128466307651817, 8.747258670185166, -2.9087690178743153, 7.559969352646101, -3.3718982791165577, 6.0892150315700215, -2.425614127291938, 2.17001101003821]	3.1772	0	6 dpf	300	12	25.2163	3.1772	left_turns
301	210805_F2	runA_run1	125	0.336667	83878	83979	5.5	35.3643	35.3643	-4.09183	35.3643	4.86297	0.137511	16.3366	[nan, nan, 18.75, nan, 18.75, nan, 20.0, nan, 17.647, nan, 18.75]	18.75	20	[nan, 33.333, 42.857, 37.5, 37.5, 37.5, 42.857, 30.0, 42.857, 37.5, 37.5]	37.5	8.00643	808.649	809.485	[35.36426115781999, 4.86297446172846, 22.820270220351873, 2.4121745116432938, 16.47569081564708, -4.091827621734007, 8.563858364702101, -3.9431594489683897, 7.6027876296126085, -2.988551508333487, 5.3439237172966125]	5.34392	0	6 dpf	300	12	35.3643	4.86297	left_turns
302	210805_F2	runA_run1	126	0.39	84609	84726	6.5	33.9202	33.9202	-3.1379	33.9202	5.88913	0.173617	16.6667	[nan, nan, 18.75, nan, 18.75, nan, 20.0, nan, 17.647, nan, 16.667, nan, 16.667]	18.1985	20	[nan, 30.0, 50.0, 37.5, 37.5, 37.5, 42.857, 37.5, 33.333, 33.333, 33.333, 33.333, 33.333]	35.4165	6.36143	744.287	744.932	[33.9201722572407, 5.889126923769976, 19.97862264888786, 0.1072998735924312, 13.671323940109108, -3.1378988029261916, 9.549743467882418, -2.6689372718399507, 6.312708967369938, -2.277617199027531, 3.76212653053301, -2.22439095441336, 3.0108501691940748]	3.76213	0	6 dpf	300	12	33.9202	5.88913	left_turns
303	210805_F2	runA_run1	127	0.436667	85405	85536	7.5	30.5202	30.5202	-4.92386	30.5202	5.64525	0.184967	17.1756	[nan, nan, 20.0, nan, 17.647, nan, 18.75, nan, 18.75, nan, 18.75, nan, 18.75, nan, 17.647]	18.75	20	[nan, 33.333, 50.0, 33.333, 37.5, 33.333, 42.857, 42.857, 33.333, 37.5, 37.5, 37.5, 37.5, 37.5, 33.333]	37.5	6.15109	805.793	806.156	[30.520219362218732, 5.64524597360055, 23.669504926570006, 3.210934589128035, 15.06919269015419, -0.9177509996793346, 9.078081930101332, -3.444605397524475, 5.882577451272448, -4.923863795425501, 6.173814263043702, -4.689824990112313, 6.672459936644209, -2.76142363739029, 4.133984190866002]	5.64525	0	6 dpf	300	12	30.5202	5.64525	left_turns
304	210805_F2	runA_run1	128	0.376667	85980	86093	6.5	32.5957	32.5957	-4.82972	32.5957	10.7324	0.329258	17.2566	[nan, nan, 20.0, nan, 17.647, nan, 20.0, nan, 18.75, nan, 18.75, nan, 17.647]	18.75	20	[nan, 33.333, 50.0, 37.5, 33.333, 37.5, 42.857, 37.5, 37.5, 37.5, 37.5, 33.333, 37.5]	37.5	6.68278	755.154	754.521	[32.59573706601084, 10.732408576549728, 21.252085186067493, 2.8010448401476036, 11.696542073863869, -2.994590253206622, 7.417758406490089, -3.877819287647308, 6.717066407449153, -4.829721023530252, 6.740718883749214, -0.9423994028046968, 4.038199784053556]	6.71707	0	6 dpf	300	12	32.5957	10.7324	left_turns
305	210805_F2	runA_run1	129	0.38	86801	86915	6.5	32.878	32.878	-2.86905	32.878	11.3713	0.345865	17.1053	[nan, nan, 18.75, nan, 17.647, nan, 18.75, nan, 18.75, nan, 18.75, nan, 15.789]	18.75	18.75	[nan, 30.0, 50.0, 30.0, 42.857, 37.5, 37.5, 37.5, 37.5, 37.5, 37.5, 33.333, 30.0]	37.5	7.0008	798.091	797.498	[32.878018412175976, 11.37134394874792, 20.693146422093243, 2.966881573725006, 11.45937310738635, -1.796646626219953, 9.312912781500733, -2.414926386152482, 6.871431437593739, -2.8690450923944466, 4.834614803608661, -2.096579150638439, 2.506486639620627]	4.83461	0	6 dpf	300	12	32.878	11.3713	left_turns
306	210805_F2	runA_run1	130	0.48	87326	87470	8.5	8.56089	8.56089	-4.0578	3.05738	-2.756	-0.901425	17.7083	[nan, nan, 20.0, nan, 18.75, nan, 18.75, nan, 16.667, nan, 18.75, nan, 17.647, nan, 16.667, nan, 17.647]	18.1985	20	[nan, 42.857, 37.5, 37.5, 37.5, 33.333, 42.857, 30.0, 37.5, 37.5, 37.5, 37.5, 33.333, 37.5, 30.0, 33.333, 37.5]	37.5	1.33944	192.879	192.365	[3.0573776316160317, -2.7559972727151485, 4.593283630461308, -3.5548145214031655, 7.56446866188029, -4.057801721908245, 8.560893206130553, -2.85490987883493, 7.814828189325363, -1.9343317761460501, 6.237693080616431, -3.6822703596647797, 4.417287648141816, -3.547869213805705, 2.9582424536800085, -3.559992518125518, 1.9326880515776428]	1.93269	0	6 dpf	300	12	3.05738	2.756	forward
307	210805_F2	runA_run2	0	1.07	75	396	22	-26.8669	26.8669	-26.8669	-26.8669	-9.4659	0.352326	20.5607	[nan, nan, 21.429, nan, 23.077, nan, 23.077, nan, 21.429, nan, 21.429, nan, 23.077, nan, 20.0, nan, 23.077, nan, 20.0, nan, 21.429, nan, 21.429, nan, 20.0, nan, 21.429, nan, 20.0, nan, 18.75, nan, 23.077, nan, 21.429, nan, 21.429, nan, 21.429, nan, 23.077, nan, 18.75, nan]	21.429	23.077	[nan, 37.5, 50.0, 50.0, 42.857, 50.0, 42.857, 37.5, 50.0, 42.857, 42.857, 50.0, 42.857, 37.5, 42.857, 42.857, 50.0, 33.333, 50.0, 42.857, 42.857, 42.857, 42.857, 42.857, 37.5, 50.0, 37.5, 42.857, 37.5, 37.5, 37.5, 60.0, 37.5, 42.857, 42.857, 42.857, 42.857, 50.0, 37.5, 42.857, 50.0, 42.857, 33.333, 37.5]	42.857	-5.49754	-1764.71	-1763.7	[-26.866870435321925, -9.465901510422688, -22.484120268866526, -6.561041257300628, -18.64311536807881, -1.1973055360937812, -14.825079003372258, -0.19251337272461405, -11.53837441511056, -0.0643228312152029, -14.167048135218854, 2.8326045718855344, -16.042201317985057, 1.1074956875295106, -12.054716268869687, 0.8895891884055599, -10.94336908291795, 0.9443241209187948, -13.90249172833029, 4.305246…	-7.9235	0	6 dpf	300	13	26.8669	9.4659	right_turns
308	210805_F2	runA_run2	1	0.65	495	690	13.5	36.757	36.757	-27.5434	31.6446	-5.75543	-0.181877	20.7692	[nan, nan, 21.429, nan, 21.429, nan, 21.429, nan, 20.0, nan, 23.077, nan, 23.077, nan, 23.077, nan, 21.429, nan, 21.429, nan, 30.0, nan, 25.0, nan, 23.077, nan, 18.75]	21.429	30	[nan, 37.5, 50.0, 37.5, 50.0, 42.857, 42.857, 42.857, 37.5, 42.857, 50.0, 50.0, 42.857, 60.0, 37.5, 37.5, 50.0, 50.0, 37.5, 60.0, 60.0, 50.0, 50.0, 42.857, 50.0, 37.5, 37.5]	42.857	4.48967	875.485	877.158	[31.64464732879603, -5.755426387416575, 36.75704855118315, -7.9402494727823365, 19.4820207657762, -16.222870778947257, 26.17647909319934, -14.442283196811495, 16.67871456795195, -12.18412266228903, 10.865257853667964, -12.336414818438772, 12.6954182121024, -14.620336356712246, 36.11800136218959, -13.059365243860537, 17.474805360364805, -10.19223266859218, 16.395739964178894, -27.543432206636112, …	6.53768	0	6 dpf	300	13	31.6446	5.75543	left_turns
309	210805_F2	runA_run2	2	0.523333	803	960	12	-38.371	38.371	-38.371	16.8337	-25.1976	-1.49685	22.9299	[nan, nan, 21.429, nan, 21.429, nan, 23.077, nan, 30.0, nan, 30.0, nan, 42.857, nan, 21.429, nan, 25.0, nan, 25.0, nan, 20.0, nan, 20.0, nan]	23.077	42.857	[nan, 37.5, 50.0, 42.857, 42.857, 60.0, 37.5, 75.0, 50.0, 75.0, 50.0, 75.0, 100.0, 27.273, 100.0, 60.0, 42.857, 50.0, 50.0, 42.857, 37.5, 50.0, 33.333, 37.5]	50	1.33802	210.07	226.619	[16.833729601611676, -25.19761967294244, 14.401231219635763, -18.684353854786398, 25.05831291587225, -26.342948364799927, 26.03385753508638, -18.434793918863082, 24.98401352430035, -38.37096900888723, 21.9464322122794, -7.749759677172946, 31.460547385794005, -7.786239851503866, 25.540120631754746, -19.26376243503169, 17.793947573339643, -26.49863853402745, 23.163447353981525, -15.684618638165285,…	-0.854286	0	6 dpf	300	13	16.8337	25.1976	right_turns
310	210805_F2	runA_run2	3	0.486667	1273	1419	9.5	-32.1726	32.1726	-32.1726	-32.1726	12.4076	-0.385658	19.5205	[nan, nan, 21.429, nan, 20.0, nan, 30.0, nan, 17.647, nan, 20.0, nan, 23.077, nan, 21.429, nan, 18.75, nan, 18.75]	20	30	[nan, 37.5, 50.0, 37.5, 42.857, 42.857, 100.0, 30.0, 42.857, 50.0, 33.333, 60.0, 37.5, 42.857, 42.857, 37.5, 37.5, 37.5, 37.5]	40.1785	-1.32238	-193.068	-192.205	[-32.172608452578366, 12.407634861728896, -26.07422445017965, 17.070731031028178, -16.876994476986308, 17.622593659417827, -25.547722498682496, 20.095878631733186, -15.058993152478164, 16.510095908395435, -15.326038090274382, 13.367805868078616, -9.581487244325285, 11.344189536144285, -9.066520485122563, 10.37880576099093, -8.479488851954777, 5.37391215383933, -6.905715530112082]	-6.90572	0	6 dpf	300	13	32.1726	12.4076	right_turns
311	210805_F2	runA_run2	4	0.476667	1541	1684	9.5	-39.4113	39.4113	-39.4113	-26.1073	11.2426	-0.430632	19.9301	[nan, nan, 33.333, nan, 17.647, nan, 20.0, nan, 21.429, nan, 21.429, nan, 21.429, nan, 20.0, nan, 21.429, nan, 18.75]	21.429	33.333	[nan, 50.0, 100.0, 30.0, 42.857, 42.857, 37.5, 42.857, 42.857, 42.857, 42.857, 42.857, 42.857, 42.857, 37.5, 50.0, 37.5, 42.857, 33.333]	42.857	-1.01636	-145.339	-136.132	[-26.10726843161892, 11.242621399930657, -39.41128091516522, 11.735018655441033, -20.594189374619138, 18.006830656386768, -10.118573781938652, 20.09317608406949, -9.387741886701152, 16.983943697901292, -11.607134086545642, 13.376440494351097, -18.038936516945622, 11.13470382337142, -15.037446720018272, 9.083095350560843, -8.614323399372976, 7.283982384733384, -7.749938463036069]	-7.74994	0	6 dpf	300	13	26.1073	11.2426	right_turns
312	210805_F2	runA_run2	5	0.466667	1932	2072	9	-42.8992	42.8992	-42.8992	-42.8992	6.80814	-0.158701	19.2857	[nan, nan, 21.429, nan, 23.077, nan, 18.75, nan, 21.429, nan, 21.429, nan, 20.0, nan, 23.077, nan, 20.0, nan]	21.429	23.077	[nan, 37.5, 50.0, 37.5, 60.0, 33.333, 42.857, 50.0, 37.5, 42.857, 42.857, 42.857, 37.5, 50.0, 42.857, 42.857, 37.5, 37.5]	42.857	-1.52435	-213.409	-212.534	[-42.899213328655755, 6.808142678188113, -35.55473499607105, 9.684883158839606, -23.657399167254965, 11.694280207501022, -20.56668888028326, 14.015190278043171, -15.655022089788778, 31.79687529465468, -1.7489219429707432, 20.256752322485486, -6.860232584618884, 12.810176492647454, -7.871599361602814, 8.645644472231275, -7.76367055173905, 5.330933280639935]	1.79101	0	6 dpf	300	13	42.8992	6.80814	right_turns
313	210805_F2	runA_run2	6	0.476667	2321	2464	9	-35.7444	35.7444	-35.7444	-30.6216	8.06588	-0.263405	18.8811	[nan, nan, 20.0, nan, 21.429, nan, 25.0, nan, 16.667, nan, 20.0, nan, 20.0, nan, 21.429, nan, 20.0, nan]	20	25	[nan, 37.5, 42.857, 33.333, 60.0, 33.333, 100.0, 30.0, 37.5, 37.5, 42.857, 37.5, 42.857, 42.857, 42.857, 33.333, 50.0, 33.333]	37.5	-5.85387	-837.103	-842.689	[-30.621564751867307, 8.065878538978689, -34.337305346042804, 6.78252808218503, -23.166647044718193, 11.734019164721758, -35.744441663764526, 10.488224445414025, -21.180102123361696, 12.839115228424545, -22.167795173406514, 8.495340919735533, -19.443016161984726, 7.365684058937113, -15.496950084856637, 8.391107884748534, -8.963186573909393, 4.00654194797516]	-2.47832	0	6 dpf	300	13	30.6216	8.06588	right_turns
314	210805_F2	runA_run2	7	0.313333	2826	2920	5.5	-48.9045	48.9045	-48.9045	-48.9045	0.818719	-0.0167412	17.5532	[nan, nan, 18.75, nan, 20.0, nan, 21.429, nan, 20.0, nan, 20.0]	20	21.429	[nan, 27.273, 60.0, 33.333, 50.0, 42.857, 42.857, 42.857, 37.5, 42.857, 37.5]	42.857	-7.82292	-735.354	-734.004	[-48.90453041921608, 0.8187194643075748, -27.236080706316535, 5.9982295817287286, -16.500479912620875, 9.030047137012339, -17.418299596844644, 6.842391453086662, -16.386342012697398, 4.997136536691808, -9.296377460285422]	-9.29638	0	6 dpf	300	13	48.9045	0.818719	right_turns
315	210805_F2	runA_run2	8	0.343333	3239	3342	6.5	-33.7507	33.7507	-33.7507	-33.7507	-1.42277	0.0421552	18.932	[nan, nan, 17.647, nan, 23.077, nan, 20.0, nan, 21.429, nan, 20.0, nan, 21.429]	20.7145	23.077	[nan, 33.333, 37.5, 42.857, 50.0, 37.5, 42.857, 42.857, 42.857, 42.857, 37.5, 50.0, 37.5]	42.857	-7.30501	-752.416	-750.363	[-33.75068482176891, -1.4227656968513744, -22.72579373864317, 1.3050303579482991, -20.256075930770088, 5.517776575137491, -12.10462852713726, 7.230121816416744, -16.253636388957823, 3.0511720335606167, -14.186751265952653, 4.798213358816101, -8.169413375030793]	-8.16941	0	6 dpf	300	13	33.7507	1.42277	right_turns
316	210805_F2	runA_run2	9	0.3	3887	3977	5.5	44.1689	44.1689	-10.3686	44.1689	2.59712	0.0587996	18.3333	[nan, nan, 20.0, nan, 18.75, nan, 20.0, nan, 21.429, nan, 18.75]	20	21.429	[nan, 37.5, 42.857, 33.333, 42.857, 37.5, 42.857, 42.857, 42.857, 37.5, 37.5]	40.1785	7.99684	719.716	719.916	[44.16894887172782, 2.5971156692858983, 26.323374354943695, -4.902317073457264, 19.55966052198662, -8.368657201444648, 15.348032833957038, -10.368616058526577, 8.30051922719213, -6.805431192408359, 2.713653303410199]	2.71365	0	6 dpf	300	13	44.1689	2.59712	left_turns
317	210805_F2	runA_run2	10	0.343333	4603	4706	6.5	37.1103	37.1103	-6.78358	37.1103	10.6456	0.286865	18.932	[nan, nan, 20.0, nan, 20.0, nan, 23.077, nan, 21.429, nan, 20.0, nan, 18.75]	20	23.077	[nan, 37.5, 42.857, 37.5, 42.857, 50.0, 42.857, 42.857, 42.857, 37.5, 42.857, 37.5, 37.5]	42.857	8.58555	884.312	882.691	[37.11025076895067, 10.645646576704435, 26.62407064604045, 3.5149295997330863, 17.586774868462555, -4.085269710251772, 17.59482322730375, -6.78357690854648, 10.978586445593928, -6.404623672076663, 7.373734683307272, -5.2780175648358805, 3.0524589957004666]	7.37373	0	6 dpf	300	13	37.1103	10.6456	left_turns
318	210805_F2	runA_run2	11	0.3	5075	5165	5.5	40.887	40.887	-6.2705	40.887	7.45786	0.182402	18.3333	[nan, nan, 21.429, nan, 21.429, nan, 20.0, nan, 21.429, nan, 21.429]	21.429	21.429	[nan, 33.333, 60.0, 33.333, 60.0, 37.5, 42.857, 42.857, 42.857, 42.857, 42.857]	42.857	8.57605	771.845	773.352	[40.8870008889455, 7.457864704113058, 25.58915793759054, -1.099878712735626, 14.163071051575988, -6.270495338306713, 14.029112909082913, -5.786135760340288, 10.79273736296501, -5.24977754356337, 6.159778147590457]	7.45786	0	6 dpf	300	13	40.887	7.45786	left_turns
319	210805_F2	runA_run2	12	0.246667	5632	5706	4.5	34.3352	34.3352	-5.99965	34.3352	5.48903	0.159866	18.2432	[nan, nan, 20.0, nan, 20.0, nan, 23.077, nan, 20.0]	20	23.077	[nan, 33.333, 50.0, 37.5, 42.857, 42.857, 50.0, 37.5, 42.857]	42.857	7.71012	570.549	570.781	[34.33517292526016, 5.489029622139136, 19.07300548942032, -0.9268936038595846, 11.878871057189961, -5.999652501595704, 9.122216081384094, -3.308687093476428, 5.684301556834602]	5.6843	0	6 dpf	300	13	34.3352	5.48903	left_turns
320	210805_F2	runA_run2	13	0.273333	6115	6197	5	36.5632	36.5632	-4.58251	36.5632	4.74756	0.129845	18.2927	[nan, nan, 20.0, nan, 20.0, nan, 21.429, nan, 20.0, nan]	20	21.429	[nan, 37.5, 42.857, 33.333, 50.0, 37.5, 50.0, 37.5, 42.857, 37.5]	37.5	9.86569	808.987	808.426	[36.56322717849966, 4.747555706958805, 34.01827513790048, 0.4661707207101654, 19.251809814857225, -3.744485503181729, 12.504559990200153, -4.582506391048872, 7.215773563470165, -2.932370786124727]	5.98166	0	6 dpf	300	13	36.5632	4.74756	left_turns
321	210805_F2	runA_run2	14	0.29	6651	6738	5.5	38.5945	38.5945	-4.24538	38.5945	7.94139	0.205765	18.9655	[nan, nan, 20.0, nan, 21.429, nan, 20.0, nan, 21.429, nan, 20.0]	20	21.429	[nan, 33.333, 50.0, 37.5, 50.0, 42.857, 37.5, 42.857, 42.857, 42.857, 37.5]	42.857	7.94552	691.26	689.7	[38.59446169434904, 7.941394641306768, 21.61269146363064, -1.3570077349490601, 13.890637338951912, -3.7788176807316964, 9.131442064749427, -4.1379571621176385, 6.399592024018077, -4.245380569773557, 3.0569679397447382]	6.39959	0	6 dpf	300	13	38.5945	7.94139	left_turns
322	210805_F2	runA_run2	15	0.29	7364	7451	5.5	33.3634	33.3634	-2.00772	33.3634	11.0777	0.332031	18.9655	[nan, nan, 21.429, nan, 20.0, nan, 21.429, nan, 20.0, nan, 20.0]	20	21.429	[nan, 37.5, 50.0, 33.333, 50.0, 50.0, 37.5, 42.857, 37.5, 42.857, 37.5]	40.1785	10.4153	906.132	905.961	[33.36337333715029, 11.077667459927575, 28.235414509496167, 5.562672147906283, 17.70886558976369, -0.2636273668732373, 13.763922501369775, -1.9039839478026024, 9.34349893566205, -2.007715190809167, 3.4518533693610607]	9.3435	0	6 dpf	300	13	33.3634	11.0777	left_turns
323	210805_F2	runA_run2	16	0.38	22202	22316	7	45.4255	45.4255	-5.42188	45.4255	17.8271	0.392447	18.4211	[nan, nan, 18.75, nan, 18.75, nan, 23.077, nan, 21.429, nan, 18.75, nan, 20.0, nan]	19.375	23.077	[nan, 27.273, 60.0, 33.333, 42.857, 42.857, 50.0, 33.333, 60.0, 37.5, 37.5, 42.857, 37.5, 42.857]	42.857	7.89687	900.243	902.604	[45.42553998678222, 17.82712860825069, 26.245840958154332, 3.0262852474545134, 12.538653103983227, -2.9910806233334584, 7.7504965815591325, -3.9131131846752387, 3.8137127655834733, -3.6609966938811276, 5.504320935420348, -4.757471683059912, 3.6114668735233466, -5.421876260101056]	3.71259	0	6 dpf	300	13	45.4255	17.8271	left_turns
324	210805_F2	runA_run2	17	0.363333	22601	22710	7	41.8428	41.8428	-6.94131	41.8428	11.7915	0.281805	19.2661	[nan, nan, 20.0, nan, 23.077, nan, 20.0, nan, 21.429, nan, 21.429, nan, 20.0, nan]	20.7145	23.077	[nan, 33.333, 50.0, 42.857, 50.0, 37.5, 42.857, 42.857, 42.857, 50.0, 37.5, 42.857, 37.5, 37.5]	42.857	8.11292	884.308	887.678	[41.842818105519264, 11.791499452540227, 24.794544042502622, 0.4932483380787476, 20.092060961960886, -2.3968461199606983, 14.441908196657852, -4.648919751860246, 10.579498500614443, -5.867061346089259, 8.536368217617278, -6.941307897610223, 3.6333763835410093, -3.9018657001136594]	6.08487	0	6 dpf	300	13	41.8428	11.7915	left_turns
325	210805_F2	runA_run2	18	0.353333	22979	23085	7	35.216	35.216	-9.27837	35.216	4.18018	0.118701	19.8113	[nan, nan, 23.077, nan, 21.429, nan, 23.077, nan, 21.429, nan, 23.077, nan, 20.0, nan]	22.253	23.077	[nan, 37.5, 60.0, 37.5, 50.0, 42.857, 50.0, 42.857, 42.857, 42.857, 50.0, 42.857, 37.5, 37.5]	42.857	5.00861	530.913	532.162	[35.21599762162137, 4.180184067395326, 19.49662274068284, -4.4504817014921905, 15.825191778363019, -4.5580379990713755, 12.025830547746414, -9.064412933655019, 10.210083467691248, -9.278374748324717, 9.919748528585838, -8.172650439251843, 5.039504541990993, -6.163859994102527]	4.60984	0	6 dpf	300	13	35.216	4.18018	left_turns
326	210805_F2	runA_run2	19	0.336667	23374	23475	6.5	37.8737	37.8737	-6.18381	37.8737	1.45226	0.0383448	19.3069	[nan, nan, 21.429, nan, 21.429, nan, 23.077, nan, 21.429, nan, 20.0, nan, 21.429]	21.429	23.077	[nan, 37.5, 50.0, 37.5, 50.0, 42.857, 50.0, 42.857, 42.857, 42.857, 37.5, 50.0, 37.5]	42.857	6.7626	683.022	686.271	[37.8736658748784, 1.4522597382354816, 27.2935945007718, -2.73847083856605, 15.414955567631187, -4.818989077107203, 11.348766687760598, -6.042654349860342, 10.241094433886914, -5.544079206473993, 7.522315008829964, -6.1838057344954445, 3.5179204107667377]	3.51792	0	6 dpf	300	13	37.8737	1.45226	left_turns
327	210805_F2	runA_run2	20	0.346667	23741	23845	6.5	37.6426	37.6426	-7.70714	37.6426	2.59585	0.0689605	18.75	[nan, nan, 21.429, nan, 21.429, nan, 21.429, nan, 21.429, nan, 21.429, nan, 21.429]	21.429	21.429	[nan, 33.333, 60.0, 42.857, 42.857, 42.857, 42.857, 42.857, 42.857, 50.0, 37.5, 42.857, 42.857]	42.857	5.13134	533.659	535.344	[37.642596767522555, 2.5958541167879856, 20.791651487405847, -2.2772251682598603, 13.151028178287266, -6.729131523782823, 10.15186475197682, -6.579996894519909, 7.536688161223848, -7.70714150035327, 7.431288930092548, -6.619395588037334, 3.920251678585819]	3.92025	0	6 dpf	300	13	37.6426	2.59585	left_turns
328	210805_F2	runA_run2	21	0.293333	24133	24221	6	42.5859	42.5859	-6.70653	-1.54536	42.5859	-27.5572	20.4545	[nan, nan, 17.647, nan, 23.077, nan, 23.077, nan, 21.429, nan, 21.429, nan]	21.429	23.077	[nan, 37.5, 33.333, 50.0, 42.857, 50.0, 42.857, 42.857, 42.857, 42.857, 42.857, 37.5]	42.857	6.7633	595.17	596.426	[-1.5453643593051323, 42.5859422685569, 2.7598859991407476, 20.162935372054047, -4.827041197626851, 12.537230497956577, -6.060440323023158, 9.225843636533888, -6.706531626444192, 7.294388714324749, -5.774105987324361, 3.994786737724847]	3.37734	0	6 dpf	300	13	1.54536	42.5859	left_turns
329	210805_F2	runA_run2	22	0.293333	24626	24714	5.5	39.4515	39.4515	-6.04509	39.4515	10.5311	0.266938	18.75	[nan, nan, 23.077, nan, 20.0, nan, 21.429, nan, 21.429, nan, 18.75]	21.429	23.077	[nan, 37.5, 60.0, 33.333, 50.0, 42.857, 42.857, 42.857, 42.857, 37.5, 37.5]	42.857	8.86124	779.789	779.269	[39.45153108975948, 10.531120333181038, 24.943932775842473, 0.9001028818066713, 14.721964272635352, -4.220653940515488, 10.704435456430437, -6.045090632255848, 8.332566376297489, -4.155696189699437, 4.835825471671921]	8.33257	0	6 dpf	300	13	39.4515	10.5311	left_turns
330	210805_F2	runA_run2	23	0.333333	25040	25140	6.5	39.2037	39.2037	-6.06356	39.2037	0.390807	0.00996861	19.5	[nan, nan, 20.0, nan, 21.429, nan, 23.077, nan, 21.429, nan, 21.429, nan, 18.75]	21.429	23.077	[nan, 33.333, 50.0, 37.5, 50.0, 42.857, 50.0, 42.857, 42.857, 50.0, 37.5, 37.5, 37.5]	42.857	6.4561	645.61	644.794	[39.203746228992195, 0.39080702549828034, 20.500513746068815, -2.1066328617986096, 12.20122446393177, -3.5524492719810112, 10.569844270277695, -5.477614881430013, 9.668188407488504, -6.063563952594081, 7.593459907761996, -4.494558649377935, 2.552897434240215]	2.5529	0	6 dpf	300	13	39.2037	0.390807	left_turns
331	210805_F2	runA_run2	24	0.306667	25509	25601	6	47.1952	47.1952	-7.04501	47.1952	5.84073	0.123757	19.5652	[nan, nan, 20.0, nan, 23.077, nan, 25.0, nan, 20.0, nan, 21.429, nan]	21.429	25	[nan, 30.0, 60.0, 50.0, 42.857, 42.857, 60.0, 42.857, 37.5, 50.0, 37.5, 42.857]	42.857	7.6882	707.314	708.415	[47.19515935397234, 5.840725856700421, 20.243929759028482, -3.3868277804796953, 16.687285195488023, -4.364406402943249, 10.535121888336512, -7.045008330213776, 8.06532797815363, -6.658241865325073, 5.5022266145994445, -3.772501612957437]	5.67148	0	6 dpf	300	13	47.1952	5.84073	left_turns
332	210805_F2	runA_run2	25	0.246667	25929	26003	4.5	-55.7079	55.7079	-55.7079	-55.7079	-6.57589	0.118042	18.2432	[nan, nan, 18.75, nan, 21.429, nan, 23.077, nan, 20.0]	20.7145	23.077	[nan, 30.0, 50.0, 42.857, 42.857, 50.0, 42.857, 37.5, 42.857]	42.857	-13.9174	-1029.89	-1027.54	[-55.70788795070558, -6.575893899693684, -23.773105617418853, -1.2923918712718379, -19.19307208919347, 0.8437756459357691, -14.459645524968746, 0.9331089736653507, -9.946561536857278]	-9.94656	0	6 dpf	300	13	55.7079	6.57589	right_turns
333	210805_F2	runA_run2	26	0.27	26439	26520	5	38.9902	38.9902	-4.75092	38.9902	2.52034	0.0646404	18.5185	[nan, nan, 21.429, nan, 21.429, nan, 21.429, nan, 20.0, nan]	21.429	21.429	[nan, 37.5, 50.0, 33.333, 60.0, 42.857, 42.857, 37.5, 42.857, 42.857]	42.857	7.8126	632.821	631.29	[38.99020680867579, 2.520342825299533, 19.6482542670086, -2.8119560979989022, 13.76885791553995, -2.307874186435098, 10.42322138108601, -4.750924972935825, 5.7452113121353, -3.514111604412347]	4.13278	0	6 dpf	300	13	38.9902	2.52034	left_turns
334	210805_F2	runA_run2	27	0.286667	26931	27017	5.5	39.566	39.566	-5.19022	39.566	8.80958	0.222655	19.186	[nan, nan, 20.0, nan, 23.077, nan, 21.429, nan, 20.0, nan, 21.429]	21.429	23.077	[nan, 33.333, 50.0, 42.857, 50.0, 37.5, 50.0, 42.857, 37.5, 50.0, 37.5]	42.857	8.01148	688.987	688.136	[39.56599336185791, 8.80958277515768, 21.945262482084946, -0.9270041598689451, 13.013446273559763, -5.1902178949001, 10.778541432999132, -3.458185396744354, 7.029080493113423, -3.5773108676759287, 2.7581680928456382]	7.02908	0	6 dpf	300	13	39.566	8.80958	left_turns
335	210805_F2	runA_run2	28	0.31	27311	27404	5.5	37.2729	37.2729	-4.67798	37.2729	6.38944	0.171423	17.7419	[nan, nan, 21.429, nan, 21.429, nan, 21.429, nan, 20.0, nan, 21.429]	21.429	21.429	[nan, 37.5, 50.0, 37.5, 50.0, 42.857, 42.857, 42.857, 37.5, 42.857, 42.857]	42.857	6.55402	609.523	610.906	[37.2728800273788, 6.389436239134619, 19.3399331045167, -2.462706175807551, 12.888787147497533, -3.7725965303794986, 9.43331816365068, -4.305278593697342, 6.588325574067012, -4.677982349435638, 5.339819063602539]	6.38944	0	6 dpf	300	13	37.2729	6.38944	left_turns
336	210805_F2	runA_run2	29	0.276667	27715	27798	5	40.9969	40.9969	-3.4218	40.9969	10.6404	0.259543	18.0723	[nan, nan, 21.429, nan, 21.429, nan, 21.429, nan, 20.0, nan]	21.429	21.429	[nan, 37.5, 50.0, 37.5, 50.0, 42.857, 42.857, 42.857, 37.5, 42.857]	42.857	9.16372	760.589	761.338	[40.99693103018255, 10.640448136213111, 23.377327345285238, -0.06845414232490671, 15.363450005431186, -3.421797861658847, 10.449761225750146, -3.350371017477619, 6.691039294426066, -2.144666713045825]	8.5704	0	6 dpf	300	13	40.9969	10.6404	left_turns
337	210805_F2	runA_run2	30	0.283333	28133	28218	5.5	39.7673	39.7673	-4.7964	39.7673	11.2376	0.282584	19.4118	[nan, nan, 21.429, nan, 20.0, nan, 21.429, nan, 20.0, nan, 20.0]	20	21.429	[nan, 33.333, 60.0, 33.333, 50.0, 37.5, 50.0, 42.857, 37.5, 42.857, 37.5]	40.1785	10.0559	854.749	852.225	[39.767260318189216, 11.237599150454837, 29.167189956760517, 3.0317089256989473, 16.03520234128191, -2.2601521718208586, 10.246398219962211, -4.796402791861088, 7.7699326298431926, -3.203588749820078, 3.5967558157472017]	7.76993	0	6 dpf	300	13	39.7673	11.2376	left_turns
338	210805_F2	runA_run2	31	0.296667	28470	28559	5.5	37.8082	37.8082	-4.43636	37.8082	8.52454	0.225468	18.5393	[nan, nan, 21.429, nan, 23.077, nan, 20.0, nan, 20.0, nan, 20.0]	20	23.077	[nan, 37.5, 50.0, 42.857, 50.0, 37.5, 42.857, 42.857, 37.5, 42.857, 37.5]	42.857	8.07954	719.079	717.236	[37.80821758267277, 8.524537934497959, 22.963157072553404, -0.3312335287403447, 13.281326939456688, -2.5951516076467653, 9.347717891136261, -4.436364388148428, 7.982218783131797, -3.713267517070625, 3.840398892399876]	7.98222	0	6 dpf	300	13	37.8082	8.52454	left_turns
339	210805_F2	runA_run2	32	0.33	28825	28924	6	31.5692	31.5692	-5.74605	31.5692	9.02975	0.28603	18.1818	[nan, nan, 21.429, nan, 20.0, nan, 21.429, nan, 21.429, nan, 20.0, nan]	21.429	21.429	[nan, 37.5, 50.0, 37.5, 42.857, 42.857, 42.857, 42.857, 42.857, 42.857, 37.5, 42.857]	42.857	6.33072	626.742	624.617	[31.56922487113733, 9.029746341262923, 21.542856635251347, -0.9834290779069862, 12.873281065982583, -3.4078287294268166, 9.316049517051669, -3.7789241140398135, 7.2860532756777125, -5.746053527922782, 6.0480169480009796, -3.6809244137223986]	6.66704	0	6 dpf	300	13	31.5692	9.02975	left_turns
340	210805_F2	runA_run2	33	0.293333	29158	29246	5.5	32.6881	32.6881	-4.52029	32.6881	9.98557	0.30548	18.75	[nan, nan, 23.077, nan, 21.429, nan, 21.429, nan, 21.429, nan, 18.75]	21.429	23.077	[nan, 42.857, 50.0, 37.5, 50.0, 42.857, 42.857, 42.857, 42.857, 42.857, 33.333]	42.857	8.5855	755.524	755.121	[32.68811523091861, 9.985565706662456, 25.749083795777764, 2.5297331412969553, 16.509912560101398, -2.506738830441658, 10.835519897965076, -4.520287407007056, 8.594851040962132, -2.943765982413677, 5.324864025390193]	8.59485	0	6 dpf	300	13	32.6881	9.98557	left_turns
341	210805_F2	runA_run2	34	0.286667	29514	29600	5	38.6449	38.6449	-4.40509	38.6449	7.37804	0.190919	17.4419	[nan, nan, 20.0, nan, 21.429, nan, 21.429, nan, 21.429, nan]	21.429	21.429	[nan, 33.333, 50.0, 37.5, 50.0, 37.5, 50.0, 42.857, 42.857, 37.5]	42.857	8.46754	728.209	726.259	[38.64486959507935, 7.378035334537211, 22.76318944186523, -1.360685881350282, 16.24841400751577, -4.0852659823080275, 10.180099325939512, -4.405089308370505, 8.504735380131319, -2.594970461054581]	7.94139	0	6 dpf	300	13	38.6449	7.37804	left_turns
342	210805_F2	runA_run2	35	0.29	30020	30107	5	39.3176	39.3176	-5.37305	39.3176	12.1739	0.30963	17.2414	[nan, nan, 21.429, nan, 20.0, nan, 21.429, nan, 21.429, nan]	21.429	21.429	[nan, 33.333, 60.0, 37.5, 42.857, 42.857, 42.857, 42.857, 42.857, 33.333]	42.857	9.48758	825.42	823.125	[39.31762815259749, 12.173934694753994, 24.78257645228745, 1.7553950369403775, 16.136071566443373, -3.08862870843815, 9.146310824672828, -5.3730527497390055, 9.562655388131727, -2.7971266254472873]	9.35448	0	6 dpf	300	13	39.3176	12.1739	left_turns
343	210805_F2	runA_run2	36	0.29	30556	30643	5.5	36.6464	36.6464	-4.81442	36.6464	12.0635	0.329186	18.9655	[nan, nan, 23.077, nan, 20.0, nan, 20.0, nan, 23.077, nan, 17.647]	20	23.077	[nan, 37.5, 60.0, 37.5, 42.857, 42.857, 37.5, 42.857, 50.0, 33.333, 37.5]	40.1785	8.48745	738.408	738.259	[36.64639940110743, 12.063484037509754, 22.639486289531785, 1.247414271775273, 14.293973349351702, -3.6355109331616386, 9.79351503784037, -4.814416912460048, 6.820243331829263, -4.013533389517508, 4.100345575575341]	6.82024	0	6 dpf	300	13	36.6464	12.0635	left_turns
344	210805_F2	runA_run2	37	0.306667	31100	31192	5.5	32.3088	32.3088	-4.42066	32.3088	6.66473	0.206282	17.9348	[nan, nan, 20.0, nan, 21.429, nan, 20.0, nan, 20.0, nan, 21.429]	20	21.429	[nan, 37.5, 42.857, 37.5, 50.0, 37.5, 42.857, 37.5, 42.857, 50.0, 37.5]	40.1785	7.08907	652.194	652.492	[32.30881076668751, 6.664728662346211, 21.81568362715104, 1.1502559084648736, 12.484180178496898, -2.4707734617733457, 7.4354837994748975, -3.460071934449804, 6.859571124914331, -4.420661198672374, 6.328049112507382]	6.66473	0	6 dpf	300	13	32.3088	6.66473	left_turns
345	210805_F2	runA_run2	38	0.293333	31585	31673	5.5	34.7843	34.7843	-3.25104	34.7843	13.6305	0.391857	18.75	[nan, nan, 23.077, nan, 20.0, nan, 23.077, nan, 21.429, nan, 18.75]	21.429	23.077	[nan, 37.5, 60.0, 37.5, 42.857, 42.857, 50.0, 42.857, 42.857, 37.5, 37.5]	42.857	8.70507	766.047	765.954	[34.78429566788686, 13.630454403337392, 24.7257529476544, 1.6252485396086993, 14.795128549223286, -2.0596427699373954, 10.4230697111826, -3.251035329066365, 7.557811289499917, -3.1981149854422357, 5.112681405819465]	7.55781	0	6 dpf	300	13	34.7843	13.6305	left_turns
346	210805_F2	runA_run2	39	0.316667	31938	32033	6	28.108	28.108	-4.87285	28.108	8.16558	0.290507	18.9474	[nan, nan, 23.077, nan, 21.429, nan, 21.429, nan, 21.429, nan, 20.0, nan]	21.429	23.077	[nan, 42.857, 50.0, 37.5, 50.0, 42.857, 42.857, 37.5, 50.0, 37.5, 42.857, 37.5]	42.857	6.67913	634.517	633.556	[28.10803342518963, 8.165575116364556, 20.889000147331434, 0.738193359368297, 14.027434883369876, -2.9328698607524757, 9.935447814118698, -4.87285277211779, 10.055070994177767, -4.602197018059982, 5.71307579190503, -4.004641747097648]	6.93933	0	6 dpf	300	13	28.108	8.16558	left_turns
347	210805_F2	runA_run2	40	0.286667	32454	32540	5.5	36.3528	36.3528	-3.5138	36.3528	12.8274	0.352857	19.186	[nan, nan, 23.077, nan, 21.429, nan, 21.429, nan, 20.0, nan, 20.0]	21.429	23.077	[nan, 37.5, 60.0, 37.5, 50.0, 37.5, 50.0, 37.5, 42.857, 37.5, 42.857]	40.1785	9.1269	784.913	783.794	[36.35281735705191, 12.827358011835239, 25.135049059500997, 3.169034972267907, 14.861192070911018, -2.919292786630056, 10.476933608815273, -3.5138048925765957, 6.855622793321289, -3.3411345372277887, 3.7715862550702477]	6.85562	0	6 dpf	300	13	36.3528	12.8274	left_turns
348	210805_F2	runA_run2	41	0.28	32844	32928	5	30.9467	30.9467	-4.46878	30.9467	11.5177	0.372179	17.8571	[nan, nan, 23.077, nan, 20.0, nan, 21.429, nan, 23.077, nan]	22.253	23.077	[nan, 37.5, 60.0, 33.333, 50.0, 42.857, 42.857, 50.0, 42.857, 33.333]	42.857	7.85889	660.147	658.282	[30.946683824785115, 11.517713017501459, 21.234829007405523, 2.646248475984452, 12.991057172489413, -1.9079927532828787, 9.46718571643611, -4.468783416736413, 7.434269651663386, -2.6341046862876683]	8.45073	0	6 dpf	300	13	30.9467	11.5177	left_turns
349	210805_F2	runA_run2	42	0.3	33412	33502	5.5	35.4108	35.4108	-3.43521	35.4108	14.2804	0.403278	18.3333	[nan, nan, 21.429, nan, 20.0, nan, 21.429, nan, 21.429, nan, 17.647]	21.429	21.429	[nan, 33.333, 60.0, 37.5, 42.857, 37.5, 50.0, 50.0, 37.5, 42.857, 30.0]	40.1785	8.5178	766.602	766.331	[35.410817786354635, 14.280420730932384, 24.28843951407235, 2.3792836443173586, 13.546908217989408, -3.1905305469105008, 8.78549734789897, -3.4352131771626553, 7.274957240694542, -2.885495280598092, 5.970200102310809]	7.27496	0	6 dpf	300	13	35.4108	14.2804	left_turns
350	210805_F2	runA_run2	43	0.316667	33818	33913	6	23.607	23.607	-4.28683	23.607	9.46043	0.400746	18.9474	[nan, nan, 23.077, nan, 20.0, nan, 21.429, nan, 21.429, nan, 18.75, nan]	21.429	23.077	[nan, 42.857, 50.0, 37.5, 42.857, 42.857, 42.857, 37.5, 50.0, 42.857, 33.333, 42.857]	42.857	7.01557	666.479	666.42	[23.607032005349854, 9.460425321402928, 22.26403438470426, 3.5243376612270167, 16.41144536585746, -1.0350488317219748, 12.621797579627751, -2.4870580540298093, 8.688632348221667, -4.286832512701904, 4.683945625054333, -2.6198451990217335]	6.68629	0	6 dpf	300	13	23.607	9.46043	forward
351	210805_F2	runA_run2	44	0.383333	34274	34389	7	29.6256	29.6256	-4.00716	29.6256	9.23635	0.311769	18.2609	[nan, nan, 21.429, nan, 20.0, nan, 21.429, nan, 20.0, nan, 21.429, nan, 21.429, nan]	21.429	21.429	[nan, 37.5, 50.0, 37.5, 42.857, 42.857, 42.857, 42.857, 37.5, 42.857, 42.857, 37.5, 50.0, 37.5]	42.857	6.05151	695.923	694.374	[29.625647626644366, 9.236354997414146, 21.861649764819635, 2.1198828975518325, 12.274225812489066, -3.7596815307509703, 9.047435957669276, -3.517752767011554, 8.359858261705721, -3.123376361623773, 7.62948437698571, -3.846132412086683, 7.347965742385374, -4.00716243467104]	7.48873	0	6 dpf	300	13	29.6256	9.23635	left_turns
352	210805_F2	runA_run2	45	0.293333	34635	34723	5.5	14.6822	14.6822	-2.8825	13.5396	-1.64976	-0.121847	18.75	[nan, nan, 21.429, nan, 21.429, nan, 20.0, nan, 20.0, nan, 20.0]	20	21.429	[nan, 42.857, 42.857, 42.857, 42.857, 37.5, 42.857, 42.857, 37.5, 42.857, 37.5]	42.857	5.09141	448.044	447.787	[13.539553132712145, -1.6497600037657913, 13.217242130398615, -1.0188410489842235, 14.682226709391308, -1.2523852440272916, 12.024982457680366, -2.882501551913083, 9.299210916332253, -2.8715343871304246, 5.013647780493474]	5.01365	0	6 dpf	300	13	13.5396	1.64976	forward
353	210805_F2	runA_run2	46	0.3	34976	35066	5.5	26.3949	26.3949	-4.37484	26.3949	6.38013	0.241718	18.3333	[nan, nan, 23.077, nan, 18.75, nan, 20.0, nan, 21.429, nan, 21.429]	21.429	23.077	[nan, 42.857, 50.0, 33.333, 42.857, 37.5, 42.857, 42.857, 42.857, 42.857, 42.857]	42.857	7.17258	645.532	645.502	[26.394896003612057, 6.380125481166424, 22.989098191530584, 0.28512886926649045, 15.510896192498244, -2.238393262758738, 9.04162552925389, -4.374838291021724, 7.528241316064442, -3.940281928237791, 4.491246762960496]	6.38013	0	6 dpf	300	13	26.3949	6.38013	left_turns
354	210805_F2	runA_run2	47	0.26	35321	35399	4.5	33.9392	33.9392	-3.13388	33.9392	8.80322	0.259382	17.3077	[nan, nan, 21.429, nan, 21.429, nan, 20.0, nan, 20.0]	20.7145	21.429	[nan, 37.5, 50.0, 37.5, 50.0, 37.5, 42.857, 42.857, 37.5]	40.1785	8.22283	641.381	641.056	[33.93917965049695, 8.803217346390491, 22.146864873670857, 0.04390130755738419, 11.20945348670478, -3.133882227376631, 7.561404427369214, -2.2813863221904875, 4.827717178874995]	7.5614	0	6 dpf	300	13	33.9392	8.80322	left_turns
355	210805_F2	runA_run2	48	0.3	35774	35864	5.5	34.6546	34.6546	-2.06729	34.6546	13.4602	0.38841	18.3333	[nan, nan, 21.429, nan, 20.0, nan, 20.0, nan, 21.429, nan, 20.0]	20	21.429	[nan, 37.5, 50.0, 37.5, 42.857, 42.857, 37.5, 42.857, 42.857, 42.857, 37.5]	42.857	10.1793	916.14	914.85	[34.65458755053739, 13.460174666818912, 26.853170646346435, 4.759218366703773, 16.594619274440053, -0.20042458923921946, 11.909555327251592, -1.925397081259122, 9.726351936814163, -2.0672861861623604, 5.608848634501922]	9.72635	0	6 dpf	300	13	34.6546	13.4602	left_turns
356	210805_F2	runA_run2	49	0.293333	36212	36300	5.5	26.0805	26.0805	-3.14002	26.0805	9.45208	0.362419	18.75	[nan, nan, 21.429, nan, 21.429, nan, 20.0, nan, 21.429, nan, 17.647]	21.429	21.429	[nan, 37.5, 50.0, 37.5, 50.0, 37.5, 42.857, 42.857, 42.857, 33.333, 37.5]	40.1785	7.28273	640.88	639.394	[26.080490529218924, 9.4520751342657, 20.730475565373222, 2.447958613140079, 12.609714997528135, -1.479801935365896, 8.231763622404014, -3.1400200008627626, 6.6384382032953955, -2.8032293108864534, 3.916930320191121]	6.63844	0	6 dpf	300	13	26.0805	9.45208	left_turns
357	210805_F2	runA_run2	50	0.353333	36628	36734	6.5	38.1755	38.1755	-3.43801	38.1755	14.2366	0.372924	18.3962	[nan, nan, 23.077, nan, 20.0, nan, 20.0, nan, 21.429, nan, 20.0, nan, 18.75]	20	23.077	[nan, 37.5, 60.0, 33.333, 50.0, 37.5, 42.857, 42.857, 42.857, 37.5, 42.857, 37.5, 37.5]	40.1785	9.53079	1010.26	1010.43	[38.17549638774442, 14.23655013258009, 24.15316972608308, 3.2598920751079006, 15.042868609412727, -0.8443075623157964, 11.694199806448381, -3.4380100532111713, 15.648572879735946, -2.1185378023179404, 9.576541634885448, -3.188024386876091, 6.495703125594317]	9.57654	0	6 dpf	300	13	38.1755	14.2366	left_turns
358	210805_F2	runA_run2	51	0.34	37039	37141	6.5	31.1467	31.1467	-5.08651	31.1467	6.12376	0.19661	19.1176	[nan, nan, 20.0, nan, 20.0, nan, 21.429, nan, 23.077, nan, 18.75, nan, 18.75]	20	23.077	[nan, 33.333, 50.0, 37.5, 42.857, 42.857, 42.857, 42.857, 50.0, 37.5, 37.5, 33.333, 42.857]	42.857	6.24742	637.237	636.276	[31.14668663896554, 6.123764280528517, 20.88770446922926, 2.409604212533701, 13.289278039403552, -2.3744332111987023, 10.031633638529224, -5.086512880009234, 7.831725054181122, -4.577267848330552, 6.980543349976082, -5.0021005542772015, 1.8782640858646173]	6.12376	0	6 dpf	300	13	31.1467	6.12376	left_turns
359	210805_F2	runA_run2	52	0.25	37515	37590	5	26.4776	26.4776	-1.18332	-0.0840245	26.4776	-315.118	20	[nan, nan, 20.0, nan, 18.75, nan, 21.429, nan, 18.75, nan]	19.375	21.429	[nan, 42.857, 37.5, 42.857, 33.333, 42.857, 42.857, 42.857, 33.333, 42.857]	42.857	8.7534	656.505	655.379	[-0.08402449450255224, 26.47760300655626, 6.263829444335515, 22.31322103267045, 3.0370226411049006, 13.651781354359228, -1.1340149807689734, 9.08225304213622, -1.183317905516474, 4.217719031153531]	5.24077	0	6 dpf	300	13	0.0840245	26.4776	left_turns
360	210805_F2	runA_run2	53	0.293333	37864	37952	5.5	27.1961	27.1961	-4.02201	27.1961	8.65472	0.318234	18.75	[nan, nan, 23.077, nan, 20.0, nan, 20.0, nan, 21.429, nan, 20.0]	20	23.077	[nan, 42.857, 50.0, 37.5, 42.857, 42.857, 37.5, 42.857, 42.857, 42.857, 37.5]	42.857	7.01971	617.735	617.2	[27.19608647170003, 8.654719084901737, 20.914805707044035, -0.4890634835681465, 14.046368158674001, -3.401725890461583, 8.677701361875934, -4.0220108997807476, 8.371469027877573, -3.933692964472605, 4.334298097637427]	8.37147	0	6 dpf	300	13	27.1961	8.65472	left_turns
361	210805_F2	runA_run2	54	0.233333	38323	38393	4	30.411	30.411	-0.310873	30.411	13.331	0.438362	17.1429	[nan, nan, 21.429, nan, 21.429, nan, 20.0, nan]	21.429	21.429	[nan, 37.5, 50.0, 42.857, 42.857, 37.5, 42.857, 33.333]	42.857	11.2958	790.704	788.5	[30.411006555583842, 13.331032984060963, 28.178446576050327, 6.431931266927618, 16.119774595556486, 0.4928208807190372, 7.7823300353298785, -0.31087253760864386]	10.5567	0	6 dpf	300	13	30.411	13.331	left_turns
362	210805_F2	runA_run2	55	0.25	38751	38826	4.5	36.4585	36.4585	-1.84897	36.4585	12.468	0.341977	18	[nan, nan, 21.429, nan, 20.0, nan, 20.0, nan, 21.429]	20.7145	21.429	[nan, 37.5, 50.0, 37.5, 42.857, 42.857, 37.5, 37.5, 50.0]	40.1785	10.2991	772.431	770.248	[36.45850606543605, 12.467954985685607, 22.77422975007089, 3.1064716035358155, 13.194703206857742, 0.1022853768810682, 7.910439312902639, -1.8489653393273067, 5.029248509269694]	7.91044	0	6 dpf	300	13	36.4585	12.468	left_turns
363	210805_F2	runA_run2	56	0.306667	39177	39269	5.5	28.9106	28.9106	-3.73125	28.9106	11.0899	0.383593	17.9348	[nan, nan, 21.429, nan, 17.647, nan, 21.429, nan, 21.429, nan, 17.647]	21.429	21.429	[nan, 37.5, 50.0, 33.333, 37.5, 50.0, 37.5, 37.5, 50.0, 37.5, 33.333]	37.5	8.24379	758.429	757.263	[28.91063411048926, 11.08990323949668, 24.628462966351737, 4.391315297981694, 13.241083878849777, -0.10934513634653185, 8.402356309371944, -3.7312542101214756, 7.215226477699869, -1.8282383229232453, 4.464412126768438]	7.21523	0	6 dpf	300	13	28.9106	11.0899	left_turns
364	210805_F2	runA_run2	57	0.473333	39853	39995	8.5	30.3874	30.3874	-3.70874	30.3874	12.9389	0.425799	17.9577	[nan, nan, 21.429, nan, 21.429, nan, 18.75, nan, 20.0, nan, 18.75, nan, 18.75, nan, 21.429, nan, 18.75]	19.375	21.429	[nan, 37.5, 50.0, 37.5, 50.0, 37.5, 37.5, 42.857, 37.5, 42.857, 33.333, 42.857, 33.333, 50.0, 37.5, 37.5, 37.5]	37.5	5.63932	800.784	800.551	[30.387401604044083, 12.938926412554284, 22.17383248922804, 3.8766952584394976, 12.81645302982334, -2.0975789519512755, 7.057827246836649, -3.3137436676131387, 5.093539442984565, -3.7087447130697684, 4.762814513948762, -3.1454688691668578, 8.973766204476508, -3.1122449933817697, 9.280887608216702, -3.526225311573556, 5.676695848806064]	5.09354	0	6 dpf	300	13	30.3874	12.9389	left_turns
365	210805_F2	runA_run2	58	0.32	40421	40517	5	28.0713	28.0713	-4.49221	8.15259	-1.79243	-0.21986	15.625	[nan, nan, 11.538, nan, 21.429, nan, 18.75, nan, 20.0, nan]	19.375	21.429	[nan, 42.857, 15.789, 37.5, 50.0, 30.0, 50.0, 37.5, 42.857, 37.5]	37.5	6.75831	648.797	647.714	[8.152590189982815, -1.792428338153329, 28.071343057038185, 7.317108983898393, 18.456069518577863, 0.8460480737434847, 10.732363310800762, -4.492205113647831, 6.799265579315975, -2.9151130864386223]	7.05819	0	6 dpf	300	13	8.15259	1.79243	left_turns
366	210805_F2	runA_run2	59	0.333333	40903	41003	6	28.225	28.225	-4.25053	28.225	11.7473	0.416201	18	[nan, nan, 23.077, nan, 18.75, nan, 21.429, nan, 20.0, nan, 17.647, nan]	20	23.077	[nan, 42.857, 50.0, 33.333, 42.857, 42.857, 42.857, 33.333, 50.0, 37.5, 33.333, 42.857]	42.857	6.68709	668.709	667.718	[28.22504103799435, 11.74730265003703, 23.54916946479303, 5.297151050879682, 12.865597243682581, -0.2572586326839442, 7.684068249871595, -3.566253833724638, 6.048941710013581, -4.2505253850984905, 4.039979891138431, -3.1012922137273775]	5.67305	0	6 dpf	300	13	28.225	11.7473	left_turns
367	210805_F2	runA_run2	60	0.273333	41468	41550	5	30.9194	30.9194	-3.46163	30.9194	9.40958	0.304326	18.2927	[nan, nan, 21.429, nan, 21.429, nan, 18.75, nan, 21.429, nan]	21.429	21.429	[nan, 42.857, 42.857, 37.5, 50.0, 37.5, 37.5, 37.5, 50.0, 37.5]	37.5	7.65966	628.093	627.221	[30.919353958762738, 9.409577031553564, 20.70807558973455, 3.7969519487684047, 12.593623387172384, -2.2435129942911582, 6.954069673718148, -3.4616348144584217, 5.147861074054404, -3.1079548223529736]	6.05097	0	6 dpf	300	13	30.9194	9.40958	left_turns
368	210805_F2	runA_run2	61	0.26	41908	41986	4.5	25.6252	25.6252	-2.53848	25.6252	7.81747	0.305069	17.3077	[nan, nan, 21.429, nan, 20.0, nan, 20.0, nan, 20.0]	20	21.429	[nan, 42.857, 42.857, 37.5, 42.857, 37.5, 42.857, 37.5, 42.857]	42.857	8.01673	625.305	625.873	[25.625228745189315, 7.8174746575043885, 20.37570377526722, 1.3502527409534661, 12.313798011606085, -1.778725380567412, 10.20233675741318, -2.538480828699472, 5.776534024884387]	7.81747	0	6 dpf	300	13	25.6252	7.81747	left_turns
369	210805_F2	runA_run2	62	0.35	42341	42446	6	31.2366	31.2366	-4.09542	31.2366	9.75485	0.312289	17.1429	[nan, nan, 20.0, nan, 21.429, nan, 17.647, nan, 23.077, nan, 18.75, nan]	20	23.077	[nan, 33.333, 50.0, 42.857, 42.857, 33.333, 37.5, 42.857, 50.0, 33.333, 42.857, 37.5]	42.857	6.49096	681.551	679.496	[31.236648212770703, 9.754851800184015, 20.183082475397516, 3.2805792314698374, 13.597921116048706, -2.150378579242301, 7.376285740448025, -3.746264504158005, 5.319735850760209, -4.095415980893255, 4.85619914363707, -3.6136037393972438]	5.08797	0	6 dpf	300	13	31.2366	9.75485	left_turns
370	210805_F2	runA_run2	63	0.256667	42796	42873	4.5	34.1491	34.1491	-3.43525	34.1491	13.5561	0.396969	17.5325	[nan, nan, 21.429, nan, 18.75, nan, 20.0, nan, 20.0]	20	21.429	[nan, 37.5, 50.0, 33.333, 42.857, 37.5, 42.857, 37.5, 42.857]	40.1785	9.51911	732.971	733.267	[34.14914801994741, 13.556138498146485, 24.905324523736898, 3.7464281624671916, 12.05666178876722, -1.790491791501716, 6.3024716581502105, -3.4352467585799498, 3.8990175101579347]	6.30247	0	6 dpf	300	13	34.1491	13.5561	left_turns
371	210805_F2	runA_run2	64	0.346667	43443	43547	6.5	26.6992	26.6992	-4.50853	26.6992	8.36189	0.313189	18.75	[nan, nan, 21.429, nan, 21.429, nan, 21.429, nan, 18.75, nan, 21.429, nan, 16.667]	21.429	21.429	[nan, 42.857, 42.857, 37.5, 50.0, 37.5, 50.0, 33.333, 42.857, 42.857, 42.857, 30.0, 37.5]	42.857	5.38172	559.699	559.082	[26.699180927708184, 8.361888939607999, 18.24895132021509, 1.9718255435956296, 11.095970485993883, -2.533855846817468, 6.499296451989655, -3.1183117525071484, 6.1154829253854945, -4.508529667818847, 6.039650610635212, -3.8566117081404996, 2.2058122661941386]	6.03965	0	6 dpf	300	13	26.6992	8.36189	left_turns
372	210805_F2	runA_run2	65	0.286667	43883	43969	5	28.1887	28.1887	-3.68559	28.1887	7.60067	0.269635	17.4419	[nan, nan, 20.0, nan, 20.0, nan, 21.429, nan, 20.0, nan]	20	21.429	[nan, 37.5, 42.857, 37.5, 42.857, 42.857, 42.857, 37.5, 42.857, 33.333]	42.857	7.04602	605.958	604.945	[28.18874407728017, 7.600674525968149, 22.543193379706075, 1.9657602746126779, 12.935706680756878, -2.9441708231589083, 7.626940525036598, -3.685588097860232, 5.004680955505114, -2.9716288500408163]	6.30268	0	6 dpf	300	13	28.1887	7.60067	left_turns
373	210805_F2	runA_run2	66	0.28	44250	44334	5	31.6243	31.6243	-3.49003	31.6243	8.44809	0.26714	17.8571	[nan, nan, 21.429, nan, 20.0, nan, 20.0, nan, 20.0, nan]	20	21.429	[nan, 37.5, 50.0, 37.5, 42.857, 42.857, 37.5, 50.0, 33.333, 37.5]	37.5	7.78956	654.323	654.043	[31.624251742779748, 8.44809458354854, 24.288791001491834, 2.932480657119269, 13.269746370948267, -2.085147264435924, 7.710241787916852, -3.4900318734334363, 5.48683255712377, -3.3932125712941863]	6.59854	0	6 dpf	300	13	31.6243	8.44809	left_turns
374	210805_F2	runA_run2	67	0.303333	44613	44704	5.5	32.5776	32.5776	-4.80364	32.5776	12.8484	0.394394	18.1319	[nan, nan, 21.429, nan, 20.0, nan, 20.0, nan, 20.0, nan, 20.0]	20	21.429	[nan, 37.5, 50.0, 37.5, 42.857, 33.333, 50.0, 37.5, 42.857, 42.857, 37.5]	40.1785	7.94508	723.002	720.999	[32.577585871447866, 12.848399066592204, 23.18953833954421, 2.25342094992167, 13.938576819446642, -2.8946615512006497, 8.151406771682513, -4.803640189212075, 7.149074939103086, -3.4620915088326436, 4.403498355257884]	7.14907	0	6 dpf	300	13	32.5776	12.8484	left_turns
375	210805_F2	runA_run2	68	0.263333	45295	45374	4.5	33.6647	33.6647	-2.22669	33.6647	10.2123	0.303352	17.0886	[nan, nan, 20.0, nan, 21.429, nan, 18.75, nan, 21.429]	20.7145	21.429	[nan, 33.333, 50.0, 37.5, 50.0, 37.5, 37.5, 42.857, 42.857]	40.1785	8.83467	697.939	698.733	[33.664721666223166, 10.212261338017022, 21.134593449160324, 2.619347927088451, 14.527059114878725, -1.1685862342105258, 8.36261383386443, -2.2266856607355527, 5.538693954697792]	8.36261	0	6 dpf	300	13	33.6647	10.2123	left_turns
376	210805_F2	runA_run2	69	0.163333	48348	48397	2.5	-2.02037	2.02037	-2.02037	-1.87164	-0.414247	0.221328	15.3061	[nan, nan, 20.0, nan, 17.647]	18.8235	20	[nan, 37.5, 42.857, 50.0, 27.273]	40.1785	-1.29848	-63.6254	-63.3056	[-1.871644735737245, -0.414246559267408, -1.8178484792393148, -0.9699243241001178, -2.0203702955465648]	-1.81785	0	6 dpf	300	13	1.87164	0.414247	forward
377	210805_F2	runA_run2	70	0.403333	48824	48945	7.5	-6.98187	6.98187	-6.98187	-1.81198	-0.820545	0.452845	18.595	[nan, nan, 20.0, nan, 18.75, nan, 20.0, nan, 18.75, nan, 18.75, nan, 17.647, nan, 18.75]	18.75	20	[nan, 50.0, 33.333, 37.5, 37.5, 50.0, 33.333, 37.5, 37.5, 37.5, 37.5, 33.333, 37.5, 42.857, 33.333]	37.5	-2.63541	-318.885	-317.168	[-1.8119790071808357, -0.8205451150087745, -3.645486722564893, -0.3976045511091911, -4.105908845041281, -0.8236315570620829, -4.380727414493669, 0.31223457774927876, -6.30969333454641, 0.9172112579715276, -6.051554917863038, -0.95421147438404, -6.981874743905511, 0.5101202258678476, -5.46623119627403]	-1.81198	0	6 dpf	300	13	1.81198	0.820545	forward
378	210805_F2	runA_run2	71	0.29	50094	50181	5	-5.52245	5.52245	-5.52245	-0.520786	-2.29187	4.40079	17.2414	[nan, nan, 18.75, nan, 20.0, nan, 18.75, nan, 20.0, nan]	19.375	20	[nan, 37.5, 37.5, 42.857, 37.5, 42.857, 33.333, 33.333, 50.0, 33.333]	37.5	-2.21572	-192.767	-191.438	[-0.5207860164097857, -2.291868104807287, -1.1882127423884477, -3.3233735837733285, -0.13160663120630675, -4.131851879537615, -0.321234761917836, -5.083376475091779, -0.12489905593432275, -5.522451351200574]	-1.74004	0	6 dpf	300	13	0.520786	2.29187	forward
379	210805_F2	runA_run2	72	0.27	50729	50810	5	-7.33938	7.33938	-7.33938	-3.65246	0.6339	-0.173554	18.5185	[nan, nan, 18.75, nan, 21.429, nan, 20.0, nan, 18.75, nan]	19.375	21.429	[nan, 33.333, 42.857, 50.0, 37.5, 37.5, 42.857, 37.5, 37.5, 37.5]	37.5	-3.0009	-243.073	-241.053	[-3.652464487096898, 0.633900372306326, -5.3065644747226335, -0.13948086977859514, -6.8983586114071525, 0.047069088241225375, -7.339382941900624, -1.0773235997508293, -6.173872037760818, -0.8924314186440115]	-2.36489	0	6 dpf	300	13	3.65246	0.6339	forward
380	210805_F2	runA_run2	73	0.34	51264	51366	6.5	-7.96287	7.96287	-7.96287	0.289244	-4.46488	-15.4364	19.1176	[nan, nan, 20.0, nan, 21.429, nan, 17.647, nan, 23.077, nan, 17.647, nan, 18.75]	19.375	23.077	[nan, 42.857, 37.5, 42.857, 42.857, 42.857, 30.0, 60.0, 37.5, 37.5, 33.333, 42.857, 33.333]	40.1785	-2.35345	-240.052	-238.379	[0.2892437952137167, -4.464883876657926, -0.5336300439082451, -5.099117843427755, 1.1279941831523481, -7.962874694124353, 0.4301132445057604, -6.857440997468472, 3.2799748521298606, -6.758314942087729, 1.9533834435791424, -6.565248498169506, -0.19535016353859552]	-0.53363	0	6 dpf	300	13	0.289244	4.46488	forward
381	210805_F2	runA_run2	74	0.363333	51787	51896	6.5	38.3	38.3	-5.98531	38.3	16.8433	0.439772	17.8899	[nan, nan, 23.077, nan, 18.75, nan, 21.429, nan, 21.429, nan, 20.0, nan, 17.647]	20.7145	23.077	[nan, 37.5, 60.0, 33.333, 42.857, 42.857, 42.857, 42.857, 42.857, 37.5, 42.857, 37.5, 33.333]	42.857	7.01242	764.354	765.628	[38.30002705095219, 16.843293656210662, 23.346752895448205, 2.83061654293304, 11.154954950045749, -2.686847556563308, 7.187319611364016, -4.25057302034707, 5.372814549084123, -5.985305164273696, 4.1775251705144045, -4.806587595937229, 2.271463676262835]	4.17753	0	6 dpf	300	13	38.3	16.8433	left_turns
382	210805_F2	runA_run2	75	0.3	52150	52240	5.5	33.6637	33.6637	-4.95588	33.6637	5.06716	0.150523	18.3333	[nan, nan, 21.429, nan, 21.429, nan, 20.0, nan, 20.0, nan, 18.75]	20	21.429	[nan, 37.5, 50.0, 37.5, 50.0, 37.5, 42.857, 37.5, 42.857, 37.5, 37.5]	37.5	6.42494	578.244	579.173	[33.6636616345931, 5.067162484497265, 21.734582461052028, 0.4478817123482781, 13.408257004595534, -3.459460631653141, 7.036698913706728, -4.955877870493633, 5.409325111454449, -4.538711504492128, 2.642511535564083]	5.06716	0	6 dpf	300	13	33.6637	5.06716	left_turns
383	210805_F2	runA_run2	76	0.35	52476	52581	6.5	34.9533	34.9533	-6.05271	34.9533	5.74255	0.164292	18.5714	[nan, nan, 21.429, nan, 20.0, nan, 21.429, nan, 20.0, nan, 21.429, nan, 18.75]	20.7145	21.429	[nan, 37.5, 50.0, 37.5, 42.857, 42.857, 42.857, 42.857, 37.5, 42.857, 42.857, 42.857, 33.333]	42.857	5.5584	583.632	583.237	[34.95325998054485, 5.742549788521543, 20.684406984635896, -0.9946592550680362, 10.591874695085716, -4.611733846531421, 8.496148012303438, -4.314956474504355, 6.329929074142228, -6.052713263959939, 6.4715413288874775, -5.513603238638073, 3.110411539670154]	5.74255	0	6 dpf	300	13	34.9533	5.74255	left_turns
384	210805_F2	runA_run2	77	0.41	52766	52889	8	23.4752	23.4752	-7.21822	-3.65983	4.57756	-1.25076	19.5122	[nan, nan, 27.273, nan, 20.0, nan, 21.429, nan, 21.429, nan, 20.0, nan, 21.429, nan, 18.75, nan]	21.429	27.273	[nan, 60.0, 50.0, 50.0, 33.333, 42.857, 42.857, 42.857, 42.857, 42.857, 37.5, 42.857, 42.857, 37.5, 37.5, 37.5]	42.857	4.14185	509.448	511.344	[-3.659830465430945, 4.5775551592299655, -7.218220780523528, 12.069836980169699, -3.9231384708975177, 11.639799501418853, -4.56200163356573, 15.36270737536796, -4.376093259258689, 23.475240643767556, 1.3650312808333527, 14.690230647461874, -5.214099604668972, 9.764791364777349, -6.425899339561645, 5.723604366554787]	2.97129	0	6 dpf	300	13	3.65983	4.57756	forward
385	210805_F2	runA_run2	78	0.34	53145	53247	6	36.5187	36.5187	-6.23869	36.5187	3.27043	0.0895551	17.6471	[nan, nan, 23.077, nan, 20.0, nan, 21.429, nan, 21.429, nan, 20.0, nan]	21.429	23.077	[nan, 37.5, 60.0, 37.5, 42.857, 42.857, 42.857, 37.5, 50.0, 37.5, 42.857, 37.5]	42.857	5.70341	581.748	581.587	[36.51867269984312, 3.27043334762088, 21.94096894903391, -1.635189963800913, 14.874781821341442, -5.928522712834209, 10.600650199373296, -6.238686442847588, 7.834143624359368, -6.067107453839308, 6.063968639093972, -4.590330254174899]	4.6672	0	6 dpf	300	13	36.5187	3.27043	left_turns
386	210805_F2	runA_run2	79	0.346667	53463	53567	6.5	39.3347	39.3347	-7.56676	39.3347	-1.38631	-0.0352438	18.75	[nan, nan, 20.0, nan, 21.429, nan, 21.429, nan, 20.0, nan, 20.0, nan, 17.647]	20	21.429	[nan, 33.333, 50.0, 42.857, 42.857, 42.857, 42.857, 42.857, 37.5, 37.5, 42.857, 33.333, 37.5]	42.857	5.7205	594.932	594.273	[39.33474857811471, -1.3863053159828784, 20.56801299774337, -5.260139003396533, 15.651784187956663, -7.566760859885256, 10.991345683469504, -6.772183489813038, 10.623437293821413, -4.910912663100766, 8.102791610760507, -5.376751629835403, 2.364799500557197]	2.3648	0	6 dpf	300	13	39.3347	1.38631	left_turns
387	210805_F2	runA_run2	80	0.343333	53861	53964	6.5	31.9264	31.9264	-7.06602	31.9264	-6.10686	-0.191279	18.932	[nan, nan, 20.0, nan, 21.429, nan, 21.429, nan, 21.429, nan, 23.077, nan, 18.75]	21.429	23.077	[nan, 37.5, 42.857, 42.857, 42.857, 42.857, 42.857, 42.857, 42.857, 50.0, 42.857, 33.333, 42.857]	42.857	4.80451	494.864	496.09	[31.92636200505063, -6.106856447876076, 15.372947251715113, -6.335200500661513, 12.884542147166576, -7.066015622993025, 11.558273559056667, -5.524842828200286, 11.548756528694515, -5.026323892033375, 9.892823292303888, -4.843159760696762, 4.67839436104042]	4.67839	0	6 dpf	300	13	31.9264	6.10686	left_turns
388	210805_F2	runA_run2	81	0.333333	54278	54378	6.5	35.6756	35.6756	-5.21524	35.6756	-2.83701	-0.0795223	19.5	[nan, nan, 20.0, nan, 21.429, nan, 21.429, nan, 23.077, nan, 20.0, nan, 18.75]	20.7145	23.077	[nan, 33.333, 50.0, 37.5, 50.0, 42.857, 42.857, 50.0, 42.857, 33.333, 50.0, 37.5, 37.5]	42.857	5.99821	599.821	599.051	[35.67558604051053, -2.8370061900065706, 17.28088075983314, -3.568969541993519, 14.87864305482605, -4.695636889591159, 12.907804715596578, -4.244594164443305, 12.591062161569978, -5.215237720121366, 9.05294040858961, -5.20027765400323, 2.0988619126837444]	2.09886	0	6 dpf	300	13	35.6756	2.83701	left_turns
389	210805_F2	runA_run2	82	0.34	54687	54789	6.5	32.0028	32.0028	-8.27526	32.0028	-1.84339	-0.0576011	19.1176	[nan, nan, 20.0, nan, 23.077, nan, 21.429, nan, 21.429, nan, 20.0, nan, 18.75]	20.7145	23.077	[nan, 37.5, 42.857, 50.0, 42.857, 37.5, 50.0, 42.857, 42.857, 42.857, 37.5, 37.5, 37.5]	42.857	4.88084	497.845	497.547	[32.00275733734106, -1.8433934725861318, 20.783146543538276, -3.31329820123187, 15.642461529611595, -4.759774813458081, 10.35034117736534, -8.275260753161023, 7.83916625561915, -6.4961225375423215, 6.565682361734896, -6.288233313049299, 1.7921605005513948]	1.79216	0	6 dpf	300	13	32.0028	1.84339	left_turns
390	210805_F2	runA_run2	83	0.3	55166	55256	5.5	29.113	29.113	-7.41824	29.113	-6.3833	-0.219259	18.3333	[nan, nan, 21.429, nan, 21.429, nan, 21.429, nan, 20.0, nan, 17.647]	21.429	21.429	[nan, 37.5, 50.0, 37.5, 50.0, 42.857, 42.857, 37.5, 42.857, 37.5, 33.333]	40.1785	3.81427	343.285	344.395	[29.11302129321477, -6.383300724723343, 16.29024118259529, -7.194855251689859, 12.914006648489472, -7.418244356510756, 8.525472070984689, -7.051540050654633, 8.686188718685115, -5.248016091514627, 3.341190212421557]	3.34119	0	6 dpf	300	13	29.113	6.3833	left_turns
391	210805_F2	runA_run2	84	0.296667	55645	55734	5.5	31.032	31.032	-6.02028	31.032	-5.1872	-0.167157	18.5393	[nan, nan, 20.0, nan, 21.429, nan, 20.0, nan, 21.429, nan, 20.0]	20	21.429	[nan, 33.333, 50.0, 42.857, 42.857, 37.5, 42.857, 42.857, 42.857, 37.5, 42.857]	42.857	5.51443	490.785	490.848	[31.03198636624386, -5.18719974717128, 17.032193701281827, -5.396835211679933, 14.537433834580133, -3.7820669549428785, 11.170027077993415, -4.255899604295856, 7.862195726139328, -6.020277726827018, 4.60211377311549]	4.60211	0	6 dpf	300	13	31.032	5.1872	left_turns
392	210805_F2	runA_run2	85	0.3	56198	56288	5.5	30.808	30.808	-5.8952	30.808	-0.219096	-0.00711166	18.3333	[nan, nan, 20.0, nan, 20.0, nan, 20.0, nan, 20.0, nan, 18.75]	20	20	[nan, 33.333, 50.0, 37.5, 42.857, 42.857, 37.5, 42.857, 37.5, 42.857, 33.333]	40.1785	4.94149	444.734	444.483	[30.8079928219255, -0.21909600508461713, 16.839657546985485, -2.7497893191892855, 9.516638861604402, -3.4826449746238177, 7.264705794292373, -5.895203364228433, 6.199722067945871, -5.594506789272249, 2.001754980626579]	2.00175	0	6 dpf	300	13	30.808	0.219096	left_turns
393	210805_F2	runA_run2	86	0.243333	56948	57021	4	36.8802	36.8802	-3.92075	36.8802	8.70433	0.236016	16.4384	[nan, nan, 20.0, nan, 20.0, nan, 20.0, nan]	20	20	[nan, 33.333, 50.0, 37.5, 42.857, 37.5, 42.857, 42.857]	42.857	8.50188	620.638	620.615	[36.88018744932055, 8.704327455637266, 22.628674881744804, 1.4836780733753507, 10.858934189073587, -3.920746948645899, 5.821138728876882, -2.0051391263772933]	7.26273	0	6 dpf	300	13	36.8802	8.70433	left_turns
394	210805_F2	runA_run2	87	0.303333	57371	57462	4.5	18.4909	18.4909	-4.06788	18.4909	6.5654	0.355061	14.8352	[nan, nan, 21.429, nan, 18.75, nan, 9.375, nan, 20.0]	19.375	21.429	[nan, 42.857, 42.857, 33.333, 42.857, 11.538, 50.0, 50.0, 33.333]	42.857	5.05349	459.868	459.33	[18.490917884266697, 6.565404574157519, 13.163208859917251, 4.650728918454172, 7.236713263745019, -0.9063289919743843, 4.7371126516437485, -4.067879781808304, 2.931520374169828]	4.73711	0	6 dpf	300	13	18.4909	6.5654	forward
395	210805_F2	runA_run2	88	0.0866667	60598	60624	1	-2.05314	2.05314	-2.05314	-2.05314	0.545914	-0.265893	11.5385	[nan, nan]			[nan, 37.5]	37.5	-1.06137	-27.5957	-26.6781	[-2.053135905443758, 0.5459140124761455]	-0.753611	0	6 dpf	300	13	2.05314	0.545914	forward
396	210805_F2	runA_run2	89	0.323333	61435	61532	5.5	21.812	21.812	-3.49893	1.25614	-2.87639	-2.28986	17.0103	[nan, nan, 20.0, nan, 23.077, nan, 11.111, nan, 20.0, nan, 18.75]	20	23.077	[nan, 42.857, 37.5, 37.5, 60.0, 37.5, 15.789, 37.5, 42.857, 37.5, 37.5]	37.5	4.10038	397.737	397.064	[1.2561435942880284, -2.8763918068330736, 2.577209513305613, -3.4989263703191114, 0.9774023885389896, -2.8601954062314743, 21.812019935038123, 6.761170329609704, 13.690713500996472, 0.878368025077875, 5.630824641342413]	1.25614	0	6 dpf	300	13	1.25614	2.87639	forward
397	210805_F2	runA_run2	90	0.243333	62358	62431	4.5	-3.22707	3.22707	-3.22707	0.778051	-2.10179	-2.70135	18.4932	[nan, nan, 21.429, nan, 17.647, nan, 20.0, nan, 20.0]	20	21.429	[nan, 37.5, 50.0, 33.333, 37.5, 42.857, 37.5, 37.5, 42.857]	37.5	-0.645017	-47.0863	-46.0278	[0.7780508926093194, -2.101786662546733, 0.8633120176941989, -2.375025107737773, 1.4675996972651086, -3.2270680647634427, 1.229302514700529, -2.3755416735395327, 1.1627410406479453]	0.778051	0	6 dpf	300	13	0.778051	2.10179	forward
398	210805_F2	runA_run2	91	0.38	63312	63426	7	39.305	39.305	-4.23092	39.305	17.4262	0.443358	18.4211	[nan, nan, 20.0, nan, 20.0, nan, 20.0, nan, 21.429, nan, 20.0, nan, 18.75, nan]	20	21.429	[nan, 33.333, 50.0, 33.333, 50.0, 42.857, 37.5, 42.857, 42.857, 37.5, 42.857, 37.5, 37.5, 30.0]	37.5	11.2907	1287.14	1287.94	[39.30502370587092, 17.42618011493586, 25.698805424974708, 6.690550993832422, 15.75645532003126, 0.9264991570127842, 25.96821347914987, 7.362074773054427, 18.393043156163042, -2.856273153720614, 8.413746722651185, -4.230921973375279, 4.940066979659174, -2.9469407176467137]	7.88791	0	6 dpf	300	13	39.305	17.4262	left_turns
399	210805_F2	runA_run2	92	0.356667	63834	63941	6.5	36.4106	36.4106	-4.64388	36.4106	8.75805	0.240536	18.2243	[nan, nan, 18.75, nan, 21.429, nan, 20.0, nan, 21.429, nan, 20.0, nan, 16.667]	20	21.429	[nan, 37.5, 37.5, 42.857, 42.857, 37.5, 42.857, 42.857, 42.857, 37.5, 42.857, 33.333, 33.333]	40.1785	8.16576	873.737	871.799	[36.41062405642818, 8.758052304801135, 26.49657264442488, 2.7698276104076247, 18.441291970775993, -2.1370842410529907, 12.511562881760428, -3.2289208371897935, 7.931696466624699, -4.643882494105585, 6.383291510167495, -4.578792349720525, 2.55261937910528]	6.38329	0	6 dpf	300	13	36.4106	8.75805	left_turns
400	210805_F2	runA_run2	93	0.35	64473	64578	6.5	37.0875	37.0875	-4.45536	37.0875	11.5942	0.312617	18.5714	[nan, nan, 21.429, nan, 21.429, nan, 21.429, nan, 20.0, nan, 20.0, nan, 18.75]	20.7145	21.429	[nan, 37.5, 50.0, 37.5, 50.0, 42.857, 42.857, 37.5, 42.857, 42.857, 37.5, 42.857, 33.333]	42.857	8.06526	846.852	846.12	[37.08751645476305, 11.59418740526541, 25.960148364623535, 4.639143922079048, 16.48074809719892, -1.9173553396502443, 9.984503759518205, -3.7940733084971794, 7.321894471776185, -4.455359539297146, 6.319447001512292, -4.066178087545392, 3.537195191613855]	6.31945	0	6 dpf	300	13	37.0875	11.5942	left_turns
401	210805_F2	runA_run2	94	0.32	64837	64933	5.5	23.1484	23.1484	-3.67721	13.1681	-0.668262	-0.0507486	17.1875	[nan, nan, 21.429, nan, 21.429, nan, 20.0, nan, 21.429, nan, 18.75]	21.429	21.429	[nan, 50.0, 37.5, 42.857, 42.857, 37.5, 42.857, 42.857, 42.857, 33.333, 42.857]	42.857	6.02024	577.943	576.901	[13.16807277490729, -0.6682617673421088, 16.797530781734476, -2.203051670988492, 23.14835401648381, -0.9477376476010655, 15.362697535860944, -3.677211640863284, 10.567812926603882, -3.4341103943049585, 5.312635940583495]	5.31264	0	6 dpf	300	13	13.1681	0.668262	forward
402	210805_F2	runA_run2	95	0.326667	65421	65519	6	40.0876	40.0876	-6.02654	40.0876	7.83038	0.195332	18.3673	[nan, nan, 20.0, nan, 21.429, nan, 20.0, nan, 20.0, nan, 18.75, nan]	20	21.429	[nan, 33.333, 50.0, 37.5, 50.0, 33.333, 50.0, 37.5, 42.857, 37.5, 37.5, 37.5]	37.5	7.49344	734.357	735.361	[40.08757083508184, 7.830375417002211, 24.56624366099511, -0.7996073881172896, 13.583243145954587, -4.397670458376991, 8.405363821876746, -6.02654405559819, 7.129659371642939, -4.616589806227843, 5.487977563197738, -3.468529028530103]	6.30882	0	6 dpf	300	13	40.0876	7.83038	left_turns
403	210805_F2	runA_run2	96	0.303333	65929	66020	5.5	37.9758	37.9758	-5.59919	37.9758	6.45434	0.169959	18.1319	[nan, nan, 21.429, nan, 20.0, nan, 20.0, nan, 21.429, nan, 18.75]	20	21.429	[nan, 37.5, 50.0, 33.333, 50.0, 42.857, 37.5, 50.0, 37.5, 37.5, 37.5]	37.5	8.82602	803.168	803.987	[37.97577793625602, 6.454336595955165, 26.503881860411447, 1.4412772804405085, 17.14191523308911, -1.1849432831323197, 11.740055771293965, -5.599189516367618, 9.385890983276802, -4.732515173488002, 4.109576145102952]	6.45434	0	6 dpf	300	13	37.9758	6.45434	left_turns
404	210805_F2	runA_run2	97	0.35	66447	66552	6.5	37.1174	37.1174	-5.23921	37.1174	8.93928	0.240838	18.5714	[nan, nan, 21.429, nan, 21.429, nan, 21.429, nan, 20.0, nan, 18.75, nan, 21.429]	21.429	21.429	[nan, 37.5, 50.0, 37.5, 50.0, 37.5, 50.0, 33.333, 50.0, 42.857, 33.333, 42.857, 42.857]	42.857	7.8058	819.609	818.256	[37.11739676996737, 8.93928267176305, 28.888724872825165, 1.8999122482502364, 16.640008314810885, -2.6149804280042974, 9.941403526140098, -3.4197789598009742, 8.72582225816118, -3.972041087798155, 5.919412276138442, -5.239207246897909, 3.3683950697390475]	5.91941	0	6 dpf	300	13	37.1174	8.93928	left_turns
405	210805_F2	runA_run2	98	0.296667	66839	66928	5.5	33.9597	33.9597	-5.82167	33.9597	5.02723	0.148035	18.5393	[nan, nan, 21.429, nan, 21.429, nan, 21.429, nan, 20.0, nan, 20.0]	21.429	21.429	[nan, 37.5, 50.0, 42.857, 42.857, 37.5, 50.0, 42.857, 37.5, 42.857, 37.5]	42.857	7.07186	629.396	630.601	[33.95969339333287, 5.027225254466238, 23.33855643539498, -0.21323867945547686, 14.778211172711424, -4.1454598071968825, 10.61206311080755, -5.8216745939197025, 8.533661889136098, -4.589932125702087, 4.367035522262843]	5.02723	0	6 dpf	300	13	33.9597	5.02723	left_turns
406	210805_F2	runA_run2	99	0.296667	67273	67362	5.5	34.7467	34.7467	-6.90111	34.7467	-0.353792	-0.010182	18.5393	[nan, nan, 20.0, nan, 21.429, nan, 21.429, nan, 20.0, nan, 20.0]	20	21.429	[nan, 33.333, 50.0, 37.5, 50.0, 42.857, 42.857, 42.857, 37.5, 42.857, 37.5]	42.857	5.52097	491.367	490.401	[34.74669837251343, -0.3537921856330998, 18.76269360420443, -5.823303344566297, 12.51988938669337, -6.609699992972782, 8.264860783493253, -6.901112874697733, 6.087412981647183, -4.421980809981708, 3.805783531654545]	3.80578	0	6 dpf	300	13	34.7467	0.353792	left_turns
407	210805_F2	runA_run2	100	0.313333	67778	67872	5.5	35.5876	35.5876	-6.0684	35.5876	5.78221	0.162478	17.5532	[nan, nan, 21.429, nan, 20.0, nan, 21.429, nan, 20.0, nan, 21.429]	21.429	21.429	[nan, 33.333, 60.0, 33.333, 50.0, 33.333, 60.0, 42.857, 37.5, 42.857, 42.857]	42.857	7.22105	678.778	679.55	[35.58764918080518, 5.78220826520506, 22.432374953459504, -0.33624965171311433, 14.460882005263105, -3.360767298047316, 9.4324980191809, -6.06839936986083, 8.151446157141825, -5.358733723725426, 4.955647450095336]	5.78221	0	6 dpf	300	13	35.5876	5.78221	left_turns
408	210805_F2	runA_run2	101	0.313333	68759	68853	6	31.0707	31.0707	-5.25709	31.0707	8.8875	0.286042	19.1489	[nan, nan, 21.429, nan, 21.429, nan, 21.429, nan, 21.429, nan, 18.75, nan]	21.429	21.429	[nan, 37.5, 50.0, 37.5, 50.0, 37.5, 50.0, 37.5, 50.0, 37.5, 37.5, 33.333]	37.5	6.57224	617.79	617.884	[31.07066035103898, 8.887502255297568, 22.594502057961368, 0.7751738554164531, 13.693754896361673, -4.025173468754957, 8.612050887969728, -5.2570931319791505, 5.589794841498969, -3.2841790052953908, 3.1558245157661475, -0.6525709231413476]	4.37281	0	6 dpf	300	13	31.0707	8.8875	left_turns
409	210805_F2	runA_run2	102	0.35	69179	69284	7	18.3389	18.3389	-5.16141	2.2796	-1.70161	-0.746453	20	[nan, nan, 23.077, nan, 20.0, nan, 23.077, nan, 20.0, nan, 20.0, nan, 21.429, nan]	20.7145	23.077	[nan, 50.0, 42.857, 42.857, 37.5, 42.857, 50.0, 37.5, 42.857, 42.857, 37.5, 42.857, 42.857, 37.5]	42.857	3.7205	390.653	389.866	[2.2795963977907148, -1.7016113269945194, 3.9178123446198323, -5.161406369446904, 18.338919338419373, -1.2405833345145092, 18.025631515964054, -4.393215109894421, 13.977360626836445, -5.050527309947414, 11.490127343580818, -3.9972510257193252, 7.467564456271734, -4.908765624419487]	0.519507	0	6 dpf	300	13	2.2796	1.70161	forward
410	210805_F2	runA_run2	103	0.39	69614	69731	7	32.1006	32.1006	-6.07442	32.1006	6.46607	0.201431	17.9487	[nan, nan, 20.0, nan, 21.429, nan, 21.429, nan, 20.0, nan, 21.429, nan, 21.429, nan]	21.429	21.429	[nan, 33.333, 50.0, 42.857, 42.857, 42.857, 42.857, 42.857, 37.5, 42.857, 42.857, 37.5, 50.0, 30.0]	42.857	5.2989	619.971	618.719	[32.100579999968, 6.466067347059795, 21.71366985541233, 0.4478689958601983, 12.324400483761393, -4.684348498181099, 8.806655434905673, -6.074422994351199, 8.184506593320936, -5.696391210350512, 7.459893720807031, -5.750205181560379, 5.40147580499671, -3.531312087678675]	5.93377	0	6 dpf	300	13	32.1006	6.46607	left_turns
411	210805_F2	runA_run2	104	0.333333	70001	70101	6	32.4247	32.4247	-5.76529	32.4247	3.31156	0.102131	18	[nan, nan, 20.0, nan, 23.077, nan, 20.0, nan, 23.077, nan, 21.429, nan]	21.429	23.077	[nan, 37.5, 42.857, 42.857, 50.0, 42.857, 37.5, 42.857, 50.0, 42.857, 42.857, 33.333]	42.857	5.50522	550.522	550.281	[32.424685072452945, 3.311557874641376, 19.756762475502928, -1.6320749526246656, 13.937791755275372, -4.485772953137704, 9.895583250308242, -4.094350781980542, 9.755696258794558, -5.696772353607817, 6.198878339777236, -5.7652856084721575]	4.75522	0	6 dpf	300	13	32.4247	3.31156	left_turns
412	210805_F2	runA_run2	105	0.36	70338	70446	7	22.5749	22.5749	-6.05508	22.5749	1.61877	0.0717066	19.4444	[nan, nan, 23.077, nan, 20.0, nan, 20.0, nan, 21.429, nan, 20.0, nan, 20.0, nan]	20	23.077	[nan, 42.857, 50.0, 37.5, 42.857, 37.5, 42.857, 42.857, 42.857, 42.857, 37.5, 42.857, 37.5, 37.5]	42.857	4.93209	532.666	533.128	[22.574883136016226, 1.618768209291032, 17.726749099419198, -2.8658346167073563, 15.343502749058981, -3.6710290119976703, 10.437627308219843, -6.055083905321769, 11.212357065725913, -5.921119166503153, 9.05609696238852, -5.617074157381221, 6.635559694585264, -2.5102025374691155]	4.12716	0	6 dpf	300	13	22.5749	1.61877	forward
413	210805_F2	runA_run2	106	0.333333	70688	70788	6.5	27.3223	27.3223	-6.56028	27.3223	3.46682	0.126886	19.5	[nan, nan, 23.077, nan, 20.0, nan, 23.077, nan, 20.0, nan, 21.429, nan, 18.75]	20.7145	23.077	[nan, 42.857, 50.0, 33.333, 50.0, 42.857, 50.0, 37.5, 42.857, 50.0, 37.5, 37.5, 37.5]	42.857	6.11396	611.396	610.429	[27.32225872180052, 3.4668164656278715, 20.182718827242542, -2.7587279898141133, 17.30088901244884, -2.9460197118640563, 13.50382145074084, -4.182056019801545, 10.655753791777942, -6.560279108965086, 7.89032261580517, -4.026325168862994, 3.521400877563547]	3.5214	0	6 dpf	300	13	27.3223	3.46682	left_turns
414	210805_F2	runA_run2	107	0.37	71139	71250	7	36.7676	36.7676	-6.61308	36.7676	2.06735	0.0562275	18.9189	[nan, nan, 20.0, nan, 21.429, nan, 20.0, nan, 21.429, nan, 21.429, nan, 18.75, nan]	20.7145	21.429	[nan, 33.333, 50.0, 42.857, 42.857, 42.857, 37.5, 50.0, 37.5, 42.857, 42.857, 42.857, 33.333, 42.857]	42.857	6.23001	691.531	691.61	[36.76762566272004, 2.067351365069958, 24.835136828830986, -1.4731485007729823, 14.853821974122706, -4.565034136485268, 9.375484056636125, -4.511361540059523, 10.307773908005052, -5.019656422000039, 8.129888609988026, -6.613078280809483, 4.977494872345683, -3.169514191318143]	3.52242	0	6 dpf	300	13	36.7676	2.06735	left_turns
415	210805_F2	runA_run2	108	0.383333	71555	71670	7	38.9727	38.9727	-6.65099	38.9727	2.74043	0.0703166	18.2609	[nan, nan, 20.0, nan, 21.429, nan, 21.429, nan, 20.0, nan, 21.429, nan, 20.0, nan]	20.7145	21.429	[nan, 33.333, 50.0, 42.857, 42.857, 42.857, 42.857, 42.857, 37.5, 42.857, 42.857, 42.857, 37.5, 42.857]	42.857	5.70358	655.912	652.51	[38.97273640403971, 2.740432163152844, 21.9492235031172, -2.768828509041113, 13.437493655115388, -3.8076406719187545, 9.694527533396624, -6.191559968821655, 8.094694588242794, -5.867747335519998, 8.789016402987833, -6.650988082265536, 5.460173433627301, -5.682589901143295]	4.1003	0	6 dpf	300	13	38.9727	2.74043	left_turns
416	210805_F2	runA_run2	109	0.336667	71915	72016	7	19.9198	19.9198	-15.5297	2.90818	-15.5297	-5.33999	20.7921	[nan, nan, 25.0, nan, 21.429, nan, 20.0, nan, 21.429, nan, 20.0, nan, 20.0, nan]	20.7145	25	[nan, 60.0, 42.857, 42.857, 42.857, 37.5, 42.857, 37.5, 50.0, 42.857, 37.5, 42.857, 37.5, 30.0]	42.857	2.34924	237.274	238.026	[2.90818042608795, -15.52965479801589, 19.919840083600448, -9.739409562259802, 13.981946128898615, -5.184527564098524, 11.003726894410038, -4.8119712777199, 9.640896717800569, -4.946363934027233, 8.861031050833724, -4.422102476884774, 4.594796500823388, -3.5831174900077025]	-0.337469	0	6 dpf	300	13	2.90818	15.5297	forward
417	210805_F2	runA_run2	110	0.333333	72254	72354	6	-16.1396	16.1396	-16.1396	-16.1396	15.7713	-0.977177	18	[nan, nan, 20.0, nan, 21.429, nan, 21.429, nan, 20.0, nan, 20.0, nan]	20	21.429	[nan, 42.857, 37.5, 50.0, 37.5, 42.857, 42.857, 42.857, 37.5, 42.857, 37.5, 42.857]	42.857	1.92029	192.029	192.484	[-16.139618685309202, 15.771259813301965, -4.840915319176486, 14.591812467083924, -3.4041309050063977, 10.583173504057005, -3.877356791363615, 7.667843072907263, -6.36138566052232, 5.4544641067139485, -7.869112269346356, 4.925912665781637]	0.760891	0	6 dpf	300	13	16.1396	15.7713	forward
418	210805_F2	runA_run2	111	0.343333	72677	72780	6.5	32.221	32.221	-6.61366	32.221	7.16614	0.222406	18.932	[nan, nan, 21.429, nan, 20.0, nan, 21.429, nan, 21.429, nan, 20.0, nan, 17.647]	20.7145	21.429	[nan, 37.5, 50.0, 33.333, 50.0, 42.857, 42.857, 42.857, 42.857, 42.857, 37.5, 37.5, 33.333]	42.857	6.52281	671.85	669.875	[32.221005990738576, 7.166141133604108, 24.16360712572611, 1.0039555728915888, 14.864944561418273, -2.8452227764601106, 10.633453880709608, -4.4479548707717145, 9.517267775726161, -6.6136579982401456, 6.594953181430881, -3.574968450172933, 3.1473689112520264]	6.59495	0	6 dpf	300	13	32.221	7.16614	left_turns
419	210805_F2	runA_run2	112	0.343333	73062	73165	6.5	31.899	31.899	-5.60778	31.899	4.30151	0.134848	18.932	[nan, nan, 21.429, nan, 20.0, nan, 21.429, nan, 20.0, nan, 21.429, nan, 18.75]	20.7145	21.429	[nan, 37.5, 50.0, 37.5, 42.857, 50.0, 37.5, 42.857, 37.5, 42.857, 42.857, 37.5, 37.5]	40.1785	5.08695	523.956	522.582	[31.89900361017846, 4.301511462485064, 19.704790126255308, -2.3401959950156694, 12.521512605492635, -5.290569606752749, 7.816834118975713, -5.607784179153909, 7.774874151712149, -5.297333421233733, 6.672734467222661, -4.817865395000295, 2.7169039675223745]	4.30151	0	6 dpf	300	13	31.899	4.30151	left_turns
420	210805_F2	runA_run2	113	0.296667	73435	73524	5.5	34.5204	34.5204	-6.39881	34.5204	1.8316	0.0530583	18.5393	[nan, nan, 20.0, nan, 20.0, nan, 20.0, nan, 20.0, nan, 20.0]	20	20	[nan, 33.333, 50.0, 37.5, 42.857, 42.857, 37.5, 42.857, 37.5, 42.857, 37.5]	40.1785	6.23661	555.058	553.562	[34.52041246345281, 1.831596003400759, 19.59103610228435, -1.8739361558770598, 12.611652352360673, -4.761770917994029, 9.022541385980542, -6.398805668117823, 6.5531578888172, -4.387625578624206, 3.06605685776459]	3.06606	0	6 dpf	300	13	34.5204	1.8316	left_turns
421	210805_F2	runA_run2	114	0.316667	73878	73973	6	36.1323	36.1323	-3.8151	36.1323	9.41675	0.260619	18.9474	[nan, nan, 21.429, nan, 21.429, nan, 20.0, nan, 20.0, nan, 20.0, nan]	20	21.429	[nan, 37.5, 50.0, 37.5, 50.0, 37.5, 42.857, 37.5, 42.857, 37.5, 42.857, 33.333]	37.5	7.94662	754.929	755.872	[36.13225296811887, 9.41675225422664, 25.70138875784095, 0.8170382134266487, 14.448811142517457, -3.815103257788226, 9.217491299960358, -3.5393572669928175, 8.45033720574333, -3.191576550755405, 5.748754628825466, -1.923055113690652]	7.09955	0	6 dpf	300	13	36.1323	9.41675	left_turns
422	210805_F2	runA_run2	115	0.353333	74374	74480	6.5	40.13	40.13	-4.75143	40.13	11.2946	0.28145	18.3962	[nan, nan, 21.429, nan, 20.0, nan, 21.429, nan, 20.0, nan, 18.75, nan, 18.75]	20	21.429	[nan, 37.5, 50.0, 37.5, 42.857, 37.5, 50.0, 37.5, 42.857, 37.5, 37.5, 37.5, 37.5]	37.5	7.60919	806.574	806.099	[40.13003800075571, 11.294585793328432, 23.775538039912778, 0.5663459349734538, 13.64244423521428, -2.3823421278847867, 10.39718953233936, -3.6847449443488425, 9.006795364412048, -4.751431530063518, 6.229544494822118, -3.581963078215676, 2.6774662588375073]	6.22954	0	6 dpf	300	13	40.13	11.2946	left_turns
423	210805_F2	runA_run2	116	0.356667	74934	75041	6.5	37.0409	37.0409	-4.6071	37.0409	7.4965	0.202384	18.2243	[nan, nan, 21.429, nan, 20.0, nan, 23.077, nan, 18.75, nan, 20.0, nan, 17.647]	20	23.077	[nan, 37.5, 50.0, 37.5, 42.857, 37.5, 60.0, 37.5, 37.5, 37.5, 42.857, 37.5, 33.333]	37.5	6.63246	709.673	710.323	[37.040881256930106, 7.496498501800012, 22.030862764705706, 2.1295064318447117, 13.381608020034095, -2.9643703834791624, 8.910945674598837, -3.0239830183553744, 6.305834907720145, -4.606367585293387, 5.01264449508282, -4.607095375399232, 4.602054861609728]	5.01264	0	6 dpf	300	13	37.0409	7.4965	left_turns
424	210805_F2	runA_run2	117	0.343333	75369	75472	6.5	19.5581	19.5581	-4.88645	19.5581	1.1584	0.0592285	18.932	[nan, nan, 20.0, nan, 21.429, nan, 21.429, nan, 20.0, nan, 20.0, nan, 18.75]	20	21.429	[nan, 37.5, 42.857, 42.857, 42.857, 42.857, 42.857, 42.857, 37.5, 42.857, 37.5, 37.5, 37.5]	42.857	4.63546	477.453	478.763	[19.55814873465535, 1.1584000653353146, 19.429352885372992, -1.0490520962176126, 13.053050802152715, -3.12445896361599, 9.789309669825956, -3.8602766072823567, 7.785400041984095, -4.886453787037699, 5.42179128887938, -4.118012059257359, 2.0125736341309577]	2.01257	0	6 dpf	300	13	19.5581	1.1584	forward
425	210805_F2	runA_run2	118	0.396667	75802	75921	7	28.6527	28.6527	-3.42476	28.6527	4.97558	0.173651	17.6471	[nan, nan, 21.429, nan, 21.429, nan, 21.429, nan, 18.75, nan, 18.75, nan, 18.75, nan]	20.0895	21.429	[nan, 37.5, 50.0, 42.857, 42.857, 37.5, 50.0, 33.333, 42.857, 33.333, 42.857, 33.333, 42.857, 37.5]	42.857	5.93216	705.927	706.368	[28.652713566842476, 4.975580940195156, 22.954507740302272, 1.109673616114385, 14.840062674670461, -3.098309163365921, 14.281998806697223, -2.6154420812563997, 8.704982015309097, -3.121766180470533, 5.299142241466724, -3.4247576873978556, 6.003654357989745, -3.408772262658666]	5.13736	0	6 dpf	300	13	28.6527	4.97558	left_turns
426	210805_F2	runA_run2	119	0.306667	76760	76852	5.5	40.8672	40.8672	-2.58284	40.8672	15.0522	0.368318	17.9348	[nan, nan, 20.0, nan, 21.429, nan, 18.75, nan, 18.75, nan, 18.75]	18.75	21.429	[nan, 33.333, 50.0, 37.5, 50.0, 33.333, 42.857, 37.5, 37.5, 37.5, 37.5]	37.5	9.63709	886.612	885.537	[40.86722706070448, 15.052154319855678, 24.58840768181735, 3.151650146892643, 14.339252714015794, -2.1850109461541996, 8.61788273161634, -2.5828426327967366, 5.6628090568218346, -1.8494594999156924, 3.2487760745210275]	5.66281	0	6 dpf	300	13	40.8672	15.0522	left_turns
427	210805_F2	runA_run2	120	0.363333	77550	77659	6.5	37.8543	37.8543	-4.84325	37.8543	10.2566	0.270949	17.8899	[nan, nan, 21.429, nan, 20.0, nan, 20.0, nan, 18.75, nan, 20.0, nan, 18.75]	20	21.429	[nan, 37.5, 50.0, 33.333, 50.0, 37.5, 42.857, 37.5, 37.5, 42.857, 37.5, 37.5, 37.5]	37.5	7.34195	800.272	800.15	[37.854264365520166, 10.2565722456242, 25.56627329131983, 2.1509597542594516, 15.559807818551358, -2.867302337816635, 7.745653067486967, -3.6377250889896073, 5.3828447195902696, -3.075490835375424, 3.9947042935669432, -4.843247691788205, 2.6711379734835914]	3.9947	0	6 dpf	300	13	37.8543	10.2566	left_turns
428	210805_F2	runA_run2	121	0.353333	78281	78387	6.5	32.8708	32.8708	-4.41714	32.8708	12.4765	0.379562	18.3962	[nan, nan, 20.0, nan, 21.429, nan, 18.75, nan, 21.429, nan, 18.75, nan, 20.0]	20	21.429	[nan, 37.5, 42.857, 37.5, 50.0, 33.333, 42.857, 42.857, 42.857, 37.5, 37.5, 37.5, 42.857]	40.1785	6.59409	698.973	699.022	[32.87083760824051, 12.47653270330426, 20.941502220875943, 2.6309315556894064, 12.25587784342237, -1.6891084455016643, 7.603613092901527, -4.417141180352718, 7.060054673662352, -4.023856301252083, 4.648971376940853, -4.061660035525819, 2.8726957114831952]	4.64897	0	6 dpf	300	13	32.8708	12.4765	left_turns
429	210805_F2	runA_run2	122	0.29	78848	78935	5	-5.81562	5.81562	-5.81562	-3.08567	2.44112	-0.791115	17.2414	[nan, nan, 25.0, nan, 20.0, nan, 20.0, nan, 17.647, nan]	20	25	[nan, 50.0, 50.0, 37.5, 42.857, 33.333, 50.0, 37.5, 33.333, 37.5]	37.5	-1.12533	-97.9037	-97.0763	[-3.0856680765177646, 2.4411171007282277, -5.815618763094672, 3.258653755745092, -4.98709318259769, 3.142725877432086, -5.225448825521517, 2.7350901766687756, -4.49426649894567, 1.070128049080425]	-1.00777	0	6 dpf	300	13	3.08567	2.44112	forward
430	210805_F2	runA_run2	123	0.383333	79510	79625	7	27.4578	27.4578	-6.16051	-5.44209	2.18811	-0.402071	18.2609	[nan, nan, 20.0, nan, 21.429, nan, 15.789, nan, 18.75, nan, 17.647, nan, 20.0, nan]	19.375	21.429	[nan, 42.857, 37.5, 42.857, 42.857, 25.0, 42.857, 42.857, 33.333, 42.857, 30.0, 60.0, 30.0, 37.5]	42.857	4.44798	511.518	511.354	[-5.44208548473853, 2.1881056649089072, -6.160509774034711, 1.2871277258558291, -5.3105848916098095, 27.45784691884791, 5.409652662369627, 22.10502086253562, 3.3169887826964604, 11.925015359998826, -1.7804310500476894, 6.168407567496677, -4.2008121130045435, 1.547669709003431]	1.86789	0	6 dpf	300	13	5.44209	2.18811	left_turns
431	210805_F2	runA_run2	124	0.313333	79863	79957	5.5	-6.88159	6.88159	-6.88159	-3.28214	4.00738	-1.22096	17.5532	[nan, nan, 20.0, nan, 21.429, nan, 21.429, nan, 18.75, nan, 16.667]	20	21.429	[nan, 42.857, 37.5, 42.857, 42.857, 42.857, 42.857, 33.333, 42.857, 33.333, 33.333]	42.857	-0.871276	-81.8999	-81.9702	[-3.282143906034436, 4.007379975689857, -4.933433210615445, 3.340273543825261, -5.9127344532936545, 3.676019509941614, -6.881593397084315, 3.3981322059728702, -4.910947083435631, 3.342759430901235, -3.688272468807744]	-3.28214	0	6 dpf	300	13	3.28214	4.00738	forward
432	210805_F2	runA_run2	125	0.37	80398	80509	7	5.8256	5.8256	-5.48847	-2.87864	2.21997	-0.771187	18.9189	[nan, nan, 20.0, nan, 20.0, nan, 20.0, nan, 18.75, nan, 20.0, nan, 20.0, nan]	20	20	[nan, 42.857, 37.5, 37.5, 42.857, 42.857, 37.5, 33.333, 42.857, 42.857, 37.5, 42.857, 37.5, 42.857]	42.857	-0.599582	-66.5536	-65.1922	[-2.8786422766858144, 2.219972899927194, -5.488472690843778, 1.0868313696152962, -5.157677427630592, 2.1353639966408906, -4.466686975139636, 2.5884242560700845, -5.0212059037368615, 5.6346263075803895, -5.108468330194033, 5.82559626262702, -4.013472261492324, 3.5447623126751338]	-0.895905	0	6 dpf	300	13	2.87864	2.21997	forward
433	210805_F2	runA_run2	126	0.376667	82128	82241	6.5	38.3747	38.3747	-3.04295	38.3747	17.2925	0.450622	17.2566	[nan, nan, 21.429, nan, 18.75, nan, 20.0, nan, 21.429, nan, 20.0, nan, 20.0]	20	21.429	[nan, 33.333, 60.0, 33.333, 42.857, 37.5, 42.857, 37.5, 50.0, 42.857, 37.5, 42.857, 37.5]	40.1785	8.88095	1003.55	1005.81	[38.37472265109243, 17.29248018734525, 23.9754777409177, 8.105825651385862, 13.483995093690371, 0.5440026902681376, 8.140637826102703, -2.0410483144246965, 9.365063962820107, -3.0429480299514013, 7.332547551168, -2.7302941704522095, 4.9592916983169]	8.10583	0	6 dpf	300	13	38.3747	17.2925	left_turns
434	210805_F2	runA_run2	127	0.33	82751	82850	6	-5.26257	5.26257	-5.26257	-2.69771	1.50758	-0.558836	18.1818	[nan, nan, 20.0, nan, 18.75, nan, 21.429, nan, 21.429, nan, 16.667, nan]	20	21.429	[nan, 42.857, 37.5, 50.0, 30.0, 50.0, 37.5, 42.857, 42.857, 33.333, 33.333, 37.5]	37.5	-1.17319	-116.146	-116.133	[-2.6977083722674697, 1.5075763984116068, -3.615925998571577, 0.8906211491849303, -3.518291875434704, 2.0197843893675245, -4.003730975647643, 3.025696047839584, -5.2001605431183835, 2.779745811284928, -5.262574134682819, 0.02912268121845675]	-1.33429	0	6 dpf	300	13	2.69771	1.50758	forward
435	210805_F2	runA_run2	128	0.373333	83606	83718	7	-6.51676	6.51676	-6.51676	-3.28497	0.895894	-0.272725	18.75	[nan, nan, 21.429, nan, 20.0, nan, 20.0, nan, 18.75, nan, 20.0, nan, 18.75, nan]	20	21.429	[nan, 50.0, 37.5, 42.857, 37.5, 50.0, 33.333, 42.857, 33.333, 42.857, 37.5, 42.857, 33.333, 37.5]	37.5	-1.85881	-208.187	-207.823	[-3.2849697063274905, 0.8958939793496097, -4.666185955592027, 1.261895739714805, -6.516755630563698, 2.3331301441877152, -6.4813036862842885, 0.6218361131184038, -4.428220693032652, 1.9062041910899967, -5.838557115521035, 1.1203652575024707, -4.23528054150693, 0.6421596440481041]	-1.33157	0	6 dpf	300	13	3.28497	0.895894	forward
436	210805_F2	runA_run2	129	0.213333	84503	84567	3.5	-6.62891	6.62891	-6.62891	0.405999	-2.86369	-7.05344	16.4062	[nan, nan, 20.0, nan, 18.75, nan, 18.75]	18.75	20	[nan, 37.5, 42.857, 37.5, 37.5, 37.5, 37.5]	37.5	-1.5887	-101.677	-100.265	[0.4059994570049947, -2.8636926075320437, 1.5087791010983278, -5.40645224601756, 1.3622691946078875, -6.628912472716072, 0.362893661663198]	0.362894	0	6 dpf	300	13	0.405999	2.86369	forward
437	210805_F2	runA_run2	130	0.336667	85079	85180	6.5	-7.01872	7.01872	-7.01872	0.081442	-2.54635	-31.2658	19.3069	[nan, nan, 20.0, nan, 20.0, nan, 21.429, nan, 18.75, nan, 18.75, nan, 17.647]	19.375	21.429	[nan, 50.0, 33.333, 42.857, 37.5, 42.857, 42.857, 33.333, 42.857, 50.0, 30.0, 37.5, 33.333]	40.1785	-1.90101	-192.002	-191.526	[0.08144198618418798, -2.546350199276159, 1.1194018066191058, -3.4692762473111234, 1.065080634396553, -5.1517140296774135, 1.0289326578551627, -7.01871809726689, 1.2601771603314391, -6.478918043814876, 0.7489377604560873, -4.7845353838127345, 0.11751878594750305]	0.081442	0	6 dpf	300	13	0.081442	2.54635	forward
438	210805_F2	runA_run2	131	0.316667	85843	85938	6	-7.44314	7.44314	-7.44314	-4.7526	0.387889	-0.0816161	18.9474	[nan, nan, 23.077, nan, 18.75, nan, 21.429, nan, 18.75, nan, 20.0, nan]	20	23.077	[nan, 37.5, 60.0, 33.333, 42.857, 42.857, 42.857, 37.5, 37.5, 42.857, 37.5, 37.5]	37.5	-2.20221	-209.21	-208.261	[-4.752596907271491, 0.38788850172747247, -4.624503156929776, 1.2799788536676417, -6.574047239960257, 1.602350030633566, -7.443135233434024, 0.4048878966590759, -4.43086235635928, 1.961850136777331, -6.501876739407619, -0.47554057003703837]	-2.4532	0	6 dpf	300	13	4.7526	0.387889	forward
439	210805_F2	runA_run2	132	0.27	86714	86795	5	-6.94666	6.94666	-6.94666	-2.4698	0.231321	-0.09366	18.5185	[nan, nan, 20.0, nan, 21.429, nan, 20.0, nan, 18.75, nan]	20	21.429	[nan, 37.5, 42.857, 42.857, 42.857, 37.5, 42.857, 42.857, 33.333, 42.857]	42.857	-2.23658	-181.163	-178.88	[-2.4697987625202447, 0.2313214289232782, -3.973164121953412, -0.5293712774899023, -4.831190208904626, 1.151337128037432, -6.946657772301683, 0.4278324545813473, -5.861649685865075, 0.960304715607338]	-1.49959	0	6 dpf	300	13	2.4698	0.231321	forward
440	210805_F2	runA_run2	133	0.296667	87660	87749	5	33.5131	33.5131	-4.91358	-4.91358	33.5131	-6.82051	16.8539	[nan, nan, 12.0, nan, 20.0, nan, 20.0, nan, 18.75, nan]	19.375	20	[nan, 17.647, 37.5, 50.0, 33.333, 42.857, 37.5, 50.0, 30.0, 42.857]	37.5	6.692	595.588	596.353	[-4.913579848378542, 33.51311363813578, 16.20870277739527, 21.82794720934783, 3.704546078623538, 9.57709559945528, -3.642063067463716, 2.4521782672269143, -2.2402070946559154, 0.5680394815968872]	3.07836	0	6 dpf	300	13	4.91358	33.5131	left_turns
441	210805_F2	runA_run2	134	0.276667	88650	88733	4.5	-4.28468	4.28468	-4.28468	-3.20779	0.60021	-0.18711	16.2651	[nan, nan, 18.75, nan, 20.0, nan, 18.75, nan, 17.647]	18.75	20	[nan, 37.5, 37.5, 42.857, 37.5, 37.5, 37.5, 37.5, 33.333]	37.5	-1.45919	-121.113	-120.771	[-3.2077888687032905, 0.6002100747113319, -3.4167611439754353, 0.7384488811919635, -2.8856277630774128, 0.8001434876780453, -4.284680709742239, 0.26636788720865384, -3.284683322701931]	-2.88563	0	6 dpf	300	13	3.20779	0.60021	forward
442	210805_F2	runA_run2	135	0.326667	89125	89223	6	-7.68404	7.68404	-7.68404	-3.10709	0.473003	-0.152233	18.3673	[nan, nan, 20.0, nan, 23.077, nan, 18.75, nan, 18.75, nan, 20.0, nan]	20	23.077	[nan, 42.857, 37.5, 42.857, 50.0, 37.5, 37.5, 33.333, 42.857, 42.857, 37.5, 37.5]	37.5	-1.89179	-185.396	-183.979	[-3.107093550826856, 0.4730031451884252, -4.191584805785357, 1.6344557890421665, -5.378817170680459, 2.411579088143052, -7.684044329353, 0.8796738870001719, -5.80998369393387, 1.4755957381010447, -6.883656883130629, 0.4557904499624298]	-1.32565	0	6 dpf	300	13	3.10709	0.473003	forward
443	210819_F1	runA_run1	0	0.363333	639	748	6.5	7.82124	7.82124	-7.32848	1.45925	-3.95326	-2.70911	17.8899	[nan, nan, 20.0, nan, 18.75, nan, 18.75, nan, 18.75, nan, 16.667, nan, 17.647]	18.75	20	[nan, 42.857, 37.5, 37.5, 37.5, 37.5, 37.5, 37.5, 37.5, 33.333, 33.333, 33.333, 37.5]	37.5	0.336544	36.6833	36.1259	[1.4592482953599248, -3.9532612177265416, 4.76977992966215, -4.409914722120328, 6.738121567722228, -7.3284791971599645, 7.203646643393988, -5.029264951401349, 7.821242778839406, -4.964350577894142, 5.13870671423554, -6.168805198360106, 4.764561317047949]	1.45925	1	6 dpf	300	18	1.45925	3.95326	forward
444	210819_F1	runA_run1	1	0.376667	1111	1224	7	11.2933	11.2933	-8.36874	2.01622	-3.34472	-1.6589	18.5841	[nan, nan, 18.75, nan, 21.429, nan, 18.75, nan, 18.75, nan, 20.0, nan, 17.647, nan]	18.75	21.429	[nan, 33.333, 42.857, 42.857, 42.857, 33.333, 42.857, 37.5, 37.5, 37.5, 42.857, 37.5, 33.333, 27.273]	37.5	1.41723	160.147	159.436	[2.0162244398055655, -3.3447187293846583, 5.702325761908225, -6.363854366639242, 8.52056885749025, -8.368740383921473, 8.459546341605197, -7.506914376577216, 11.293299628576614, -4.995325654130611, 10.686751182247491, -4.491312034793916, 9.088469768938175, -0.6617726549666878]	0.677226	1	6 dpf	300	18	2.01622	3.34472	forward
445	210819_F1	runA_run1	2	0.556667	1605	1772	10.5	13.4458	13.4458	-11.9527	6.20526	-6.785	-1.09343	18.8623	[nan, nan, 20.0, nan, 18.75, nan, 20.0, nan, 20.0, nan, 18.75, nan, 21.429, nan, 20.0, nan, 18.75, nan, 20.0, nan, 16.667]	20	21.429	[nan, 37.5, 42.857, 42.857, 33.333, 42.857, 37.5, 42.857, 37.5, 37.5, 37.5, 42.857, 42.857, 37.5, 42.857, 37.5, 37.5, 42.857, 37.5, 33.333, 33.333]	37.5	0.686493	114.644	112.33	[6.205256394814951, -6.785000328205238, 8.618399321877765, -11.67519941132225, 7.310662783809874, -11.95270077022909, 8.012686447813781, -8.816381385389317, 10.83202106213633, -7.578782750745654, 11.407620857360785, -9.301590589505363, 12.66360810127093, -9.17886600183743, 13.44582519536148, -10.053793605152778, 10.580602462935035, -8.16639783025912, 8.624795273136378, -4.895794179142722, 4.14122…	4.14122	1	6 dpf	300	18	6.20526	6.785	forward
446	210819_F1	runA_run1	3	0.54	2129	2291	10	-32.7566	32.7566	-32.7566	2.68779	-26.2691	-9.7735	18.5185	[nan, nan, 15.0, nan, 20.0, nan, 20.0, nan, 18.75, nan, 21.429, nan, 18.75, nan, 20.0, nan, 18.75, nan, 20.0, nan]	20	21.429	[nan, 27.273, 33.333, 42.857, 37.5, 42.857, 37.5, 37.5, 37.5, 42.857, 42.857, 37.5, 37.5, 42.857, 37.5, 37.5, 37.5, 37.5, 42.857, 30.0]	37.5	-4.63131	-750.273	-748.301	[2.6877930049245125, -26.269140736949357, -7.964751001654067, -32.75663181837851, 3.53910873542364, -28.76071138714382, 11.471617473855463, -21.98722388100059, 13.797065360894235, -18.700156759624143, 13.135950870534424, -12.254828726632013, 11.169611320070732, -12.084549874375286, 12.687061419823282, -7.973251715649787, 8.693540355463512, -5.972079437662584, 8.742514647484436, -3.571741798793581]	-4.77191	1	6 dpf	300	18	2.68779	26.2691	right_turns
447	210819_F1	runA_run1	4	0.506667	2732	2884	9	-21.788	21.788	-21.788	-16.4058	1.52391	-0.0928881	17.7632	[nan, nan, 18.75, nan, 18.75, nan, 21.429, nan, 20.0, nan, 20.0, nan, 20.0, nan, 18.75, nan, 20.0, nan]	20	21.429	[nan, 37.5, 37.5, 37.5, 37.5, 37.5, 50.0, 37.5, 42.857, 37.5, 42.857, 37.5, 42.857, 37.5, 37.5, 42.857, 37.5, 37.5]	37.5	-2.62348	-398.768	-397.396	[-16.40584155463245, 1.5239082497550187, -21.788005976162747, 2.6040393420525803, -20.014696209590937, 7.618241520934571, -17.21470318345563, 9.994661818723506, -15.701769345554284, 11.007082209348471, -16.033149382983325, 11.498521153352833, -13.850815482063954, 13.321059455123086, -7.739464910371817, 12.123040431548402, -6.354120872291169, 8.568542077128837]	-2.41511	1	6 dpf	300	18	16.4058	1.52391	forward
448	210819_F1	runA_run1	5	0.37	3934	4045	6.5	-10.1947	10.1947	-10.1947	-3.66646	3.17584	-0.866188	17.5676	[nan, nan, 20.0, nan, 17.647, nan, 21.429, nan, 18.75, nan, 18.75, nan, 17.647]	18.75	21.429	[nan, 42.857, 37.5, 37.5, 33.333, 42.857, 42.857, 37.5, 37.5, 37.5, 37.5, 33.333, 37.5]	37.5	-0.470685	-52.246	-53.0467	[-3.6664621040391956, 3.175844773995992, -6.309125033870177, 6.035057640250692, -10.194714407725307, 7.470537180719779, -8.940544317486669, 8.025653086358899, -8.643770959600072, 8.928982506716874, -8.366154887357524, 7.835641787410137, -4.663736047017867]	-3.66646	1	6 dpf	300	18	3.66646	3.17584	forward
449	210819_F1	runA_run1	6	0.303333	4689	4780	5	6.23813	6.23813	-4.93234	-1.88005	2.93772	-1.56258	16.4835	[nan, nan, 17.647, nan, 17.647, nan, 18.75, nan, 15.789, nan]	17.647	18.75	[nan, 37.5, 33.333, 37.5, 33.333, 33.333, 42.857, 30.0, 33.333, 30.0]	33.333	0.640148	58.2535	57.3631	[-1.8800460561568948, 2.9377226380682306, -3.227884229171546, 4.178773414136023, -4.407764842431437, 6.238133688330245, -4.932336257958245, 5.027510305165956, -1.4038665466539495, 3.7507272123659416]	0.766928	1	6 dpf	300	18	1.88005	2.93772	forward
450	210819_F1	runA_run1	7	0.443333	5426	5559	8	8.35606	8.35606	-8.34294	2.84637	-6.16766	-2.16685	18.0451	[nan, nan, 18.75, nan, 20.0, nan, 18.75, nan, 18.75, nan, 20.0, nan, 17.647, nan, 17.647, nan]	18.75	20	[nan, 37.5, 37.5, 42.857, 37.5, 33.333, 42.857, 33.333, 42.857, 37.5, 42.857, 33.333, 37.5, 33.333, 37.5, 33.333]	37.5	0.103454	13.7594	15.6274	[2.846372831096744, -6.167662547317036, 7.004908275027359, -8.064815884281668, 6.169658570466502, -5.847488705797421, 7.168943059971437, -6.412800926513663, 8.356058768445948, -8.342939979751144, 8.095645358715432, -7.148753315512803, 7.938315795877719, -6.7823397318093965, 5.352350533768894, -3.159844987344864]	-0.156736	1	6 dpf	300	18	2.84637	6.16766	forward
451	210819_F1	runA_run1	8	0.5	6435	6585	9	-12.3164	12.3164	-12.3164	-4.05055	2.60675	-0.643554	18	[nan, nan, 20.0, nan, 21.429, nan, 16.667, nan, 20.0, nan, 18.75, nan, 20.0, nan, 17.647, nan, 18.75, nan]	19.375	21.429	[nan, 42.857, 37.5, 37.5, 50.0, 30.0, 37.5, 42.857, 37.5, 37.5, 37.5, 37.5, 42.857, 33.333, 37.5, 37.5, 37.5, 33.333]	37.5	-0.792718	-118.908	-117.525	[-4.0505458409088195, 2.6067463198787446, -8.015302844401782, 8.439170461862162, -7.91790760472779, 8.076677609370515, -7.223010974902231, 6.921203959827786, -7.32826551057674, 7.4872529859720425, -8.77200929566409, 9.230497819402071, -12.316387562618244, 9.895118874794314, -10.243929878730922, 8.189226800686166, -7.126880822548136, 6.396889709556559]	-0.7219	1	6 dpf	300	18	4.05055	2.60675	forward
452	210819_F1	runA_run1	9	0.116667	7000	7035	1.5	3.43059	3.43059	-2.06736	3.43059	-2.06736	-0.602624	12.8571	[nan, nan, 16.667]	16.667	16.667	[nan, 33.333, 33.333]	33.333	0.382842	13.3995	15.1793	[3.4305860207670555, -2.0673551548995657, 2.1697667231655586]	2.16977	1	6 dpf	300	18	3.43059	2.06736	forward
453	210819_F1	runA_run1	10	0.323333	7447	7544	5.5	6.93928	6.93928	-6.22493	3.31776	-2.97389	-0.896355	17.0103	[nan, nan, 17.647, nan, 20.0, nan, 17.647, nan, 18.75, nan, 16.667]	17.647	20	[nan, 37.5, 33.333, 37.5, 42.857, 37.5, 33.333, 33.333, 42.857, 33.333, 33.333]	35.4165	0.533858	51.7842	53.7749	[3.317763029526644, -2.973894378332351, 3.9993064278732526, -4.876195894152487, 5.768761533453539, -6.224933302587671, 6.939283985958181, -5.279935684037554, 6.680402440228528, -4.684852717978118, 4.168880236028651]	3.31776	1	6 dpf	300	18	3.31776	2.97389	forward
454	210819_F1	runA_run1	11	0.386667	7974	8090	6.5	7.89425	7.89425	-5.41602	5.07397	-2.75659	-0.54328	16.8103	[nan, nan, 18.75, nan, 18.75, nan, 18.75, nan, 15.789, nan, 20.0, nan, 15.789]	18.75	20	[nan, 33.333, 42.857, 37.5, 37.5, 33.333, 42.857, 33.333, 30.0, 42.857, 37.5, 37.5, 27.273]	37.5	0.566816	65.7507	66.2439	[5.073967564341715, -2.75658597108535, 6.101118520327342, -2.663107167124589, 7.894252859129942, -5.411615483479801, 7.557564187670485, -5.416017225942695, 5.718363276208352, -4.046665207105509, 6.824728681484047, -3.0960528652122594, 3.070475933502063]	3.07048	1	6 dpf	300	18	5.07397	2.75659	forward
455	210819_F1	runA_run1	12	0.363333	8624	8733	6.5	11.5807	11.5807	-5.54497	3.99179	-3.35752	-0.841107	17.8899	[nan, nan, 17.647, nan, 18.75, nan, 21.429, nan, 17.647, nan, 17.647, nan, 18.75]	18.1985	21.429	[nan, 33.333, 37.5, 37.5, 37.5, 37.5, 50.0, 33.333, 37.5, 37.5, 33.333, 37.5, 37.5]	37.5	2.66688	290.69	289.046	[3.9917870567164195, -3.3575197495216127, 6.388454424893833, -2.866851524579143, 11.078438351082278, -4.040150894702828, 10.179500041813865, -4.460959231512412, 11.580671597231023, -5.544969585099988, 9.535260306102133, -4.611701486051497, 7.883032468341912]	3.99179	1	6 dpf	300	18	3.99179	3.35752	forward
456	210819_F1	runA_run1	13	0.45	9048	9183	7.5	68.896	68.896	-12.3378	68.896	18.3949	0.266995	16.6667	[nan, nan, 15.789, nan, 18.75, nan, 20.0, nan, 18.75, nan, 20.0, nan, 20.0, nan, 18.75]	18.75	20	[nan, 25.0, 42.857, 33.333, 42.857, 33.333, 50.0, 37.5, 37.5, 42.857, 37.5, 37.5, 42.857, 37.5, 37.5]	37.5	14.5183	1959.97	1955.55	[68.89598619179802, 18.39487548926784, 39.52269782161661, 3.3077228874882656, 28.88780400976338, -7.933391618642337, 23.751180888045972, -12.337759407726157, 19.97582429099744, -8.672190439289864, 16.264757263060524, -8.72571481463491, 13.66435687868931, -6.831711121163947, 9.064711043701234]	13.6644	1	6 dpf	300	18	68.896	18.3949	others
457	210819_F1	runA_run1	14	0.65	9504	9699	11	-50.8443	50.8443	-50.8443	-39.6537	3.54566	-0.0894158	16.9231	[nan, nan, 13.043, nan, 14.286, nan, 20.0, nan, 18.75, nan, 20.0, nan, 20.0, nan, 21.429, nan, 20.0, nan, 20.0, nan, 20.0, nan]	20	21.429	[nan, 27.273, 25.0, 27.273, 30.0, 37.5, 42.857, 33.333, 42.857, 37.5, 42.857, 37.5, 42.857, 42.857, 42.857, 42.857, 37.5, 42.857, 37.5, 37.5, 42.857, 42.857]	37.5	-11.3822	-2219.52	-2215.97	[-39.65365228832476, 3.545662557735662, -50.84434929364238, -1.184488858637778, -45.13267737313439, -2.434586765529061, -50.26337392593489, -2.6632547185328863, -32.4594286575808, 10.1744069097772, -22.76294782718629, 16.493557466544043, -20.164655543195135, 16.491953731544374, -19.592681613922828, 15.774590619432045, -17.274343056008238, 16.066738268060746, -14.194293131104926, 13.43862902428498…	-5.22435	1	6 dpf	300	18	39.6537	3.54566	right_turns
458	210819_F1	runA_run1	15	2.42	10244	10970	40	92.3725	92.3725	-82.5909	-80.1226	-1.50976	0.0188431	16.5289	[nan, nan, 16.667, nan, 21.429, nan, 27.273, nan, 27.273, nan, 23.077, nan, 33.333, nan, 27.273, nan, 27.273, nan, 18.75, nan, 18.75, nan, 12.0, nan, 15.789, nan, 30.0, nan, 33.333, nan, 33.333, nan, 37.5, nan, 10.714, nan, 8.571, nan, 5.556, nan, 10.345, nan, 17.647, nan, 15.0, nan, 20.0, nan, 18.75, nan, 12.0, nan, 21.429, nan, 15.0, nan, 14.286, nan, 12.0, nan, 10.0, nan, 16.667, nan, 23.077, …	18.75	37.5	[nan, 23.077, 60.0, 37.5, 50.0, 50.0, 60.0, 60.0, 50.0, 50.0, 42.857, 50.0, 100.0, 50.0, 60.0, 60.0, 50.0, 25.0, 75.0, 60.0, 27.273, 27.273, 21.429, 25.0, 42.857, 60.0, 60.0, 60.0, 75.0, 75.0, 60.0, 60.0, 100.0, 37.5, 15.0, 13.636, 23.077, 12.5, 10.0, 14.286, 37.5, 30.0, 42.857, 42.857, 23.077, 37.5, 42.857, 42.857, 33.333, 33.333, 18.75, 27.273, 100.0, 25.0, 37.5, 30.0, 27.273, 18.75, 33.333, 30…	42.857	-1.51185	-1097.61	-1100.09	[-80.12256309951388, -1.5097605107946455, -77.53140233198675, -1.6672615903610766, -38.59598803143037, 12.818667314122553, -24.968209259526944, 16.102349315950224, -24.91465369881012, 21.595561145952725, -40.35322709128162, 6.728966621906901, -37.59140344974458, 13.402459913612969, -17.587277004684452, 29.248704682125883, -22.56781525916657, 43.190241071264694, -30.38312966774433, 25.177733483617…	2.29715	1	6 dpf	300	18	80.1226	1.50976	others
459	210819_F1	runA_run1	17	0.633333	20606	20796	10	14.1968	14.1968	-2.35916	4.0672	0.365944	0.0899744	15.7895	[nan, nan, 15.789, nan, 16.667, nan, 15.789, nan, 18.75, nan, 17.647, nan, 16.667, nan, 17.647, nan, 15.0, nan, 15.0, nan]	16.667	18.75	[nan, 27.273, 37.5, 30.0, 37.5, 33.333, 30.0, 33.333, 42.857, 30.0, 42.857, 30.0, 37.5, 33.333, 37.5, 25.0, 37.5, 25.0, 37.5, 25.0]	33.333	4.5196	858.724	857.616	[4.067198227833461, 0.36594363189474166, 3.8372909766476533, 1.7890863826950922, 2.9043896516926306, -0.4797608545960597, 8.215688222911385, 4.550104211897138, 9.738729466361416, 0.7638659230971413, 9.364242502878147, -2.3591576720049545, 8.76044761489988, 0.8362623688400205, 14.196834643986518, 4.473686035257353, 11.086393178662815, 2.522108107743794, 7.829601189874079, 1.8656755865559123]	3.95224	1	6 dpf	300	18	4.0672	0.365944	forward
460	210819_F1	runA_run1	18	0.386667	29602	29718	6.5	5.47985	5.47985	-4.4866	1.24234	-1.58336	-1.2745	16.8103	[nan, nan, 21.429, nan, 17.647, nan, 18.75, nan, 16.667, nan, 16.667, nan, 16.667]	17.157	21.429	[nan, 60.0, 33.333, 37.5, 33.333, 37.5, 37.5, 33.333, 33.333, 33.333, 33.333, 33.333, 33.333]	33.333	0.928457	107.701	108.19	[1.2423369723966227, -1.5833610901427964, 4.558586198869756, -0.976239125274797, 3.9676092967940533, -4.4865964723922325, 4.830595192588088, -4.084540161918198, 4.3160345924561865, -0.802109631294162, 5.479846601822338, -1.7548980466271715, 2.1270411799519215]	1.24234	1	6 dpf	300	18	1.24234	1.58336	forward
461	210819_F1	runA_run1	19	0.553333	30479	30645	9	6.28154	6.28154	-3.45207	-1.31209	2.80312	-2.13638	16.2651	[nan, nan, 17.647, nan, 16.667, nan, 16.667, nan, 16.667, nan, 16.667, nan, 17.647, nan, 15.0, nan, 15.789, nan]	16.667	17.647	[nan, 33.333, 37.5, 30.0, 37.5, 30.0, 37.5, 33.333, 33.333, 37.5, 30.0, 37.5, 33.333, 30.0, 30.0, 33.333, 30.0, 33.333]	33.333	1.23791	205.493	204.624	[-1.3120897791338422, 2.8031162798748874, -0.5830246338725197, 3.3221053648966774, -1.1529265726340459, 4.645121857173178, -0.9953090490828498, 5.504939293653285, -1.7115957737832326, 6.2815410119849755, -3.452070686199552, 4.670283396606998, -1.2234478516045866, 3.4613629421061747, -2.1268871781893317, 4.340133849722346, -1.7315277328693226, 2.5452204074336517]	0.981098	1	6 dpf	300	18	1.31209	2.80312	forward
462	210819_F1	runA_run1	20	0.656667	31133	31330	11	9.79843	9.79843	-5.67219	-1.68216	2.89778	-1.72266	16.7513	[nan, nan, 18.75, nan, 18.75, nan, 16.667, nan, 18.75, nan, 17.647, nan, 20.0, nan, 16.667, nan, 16.667, nan, 17.647, nan, 15.0, nan]	17.647	20	[nan, 37.5, 37.5, 37.5, 37.5, 37.5, 30.0, 42.857, 33.333, 37.5, 33.333, 50.0, 33.333, 37.5, 30.0, 37.5, 30.0, 33.333, 37.5, 30.0, 30.0, 33.333]	37.5	1.66166	327.347	325.515	[-1.682157145566232, 2.897778654343249, -2.495275685631465, 5.706268045244848, -4.658836822011243, 6.285988731738756, -2.248933780910788, 8.167100788454528, -3.1240246950532433, 9.798432170618714, -5.585345965963564, 8.317141540038085, -5.672185544566417, 9.747652716282824, -3.050212836241468, 6.981110925216768, -3.0282200419816254, 7.2694158150654475, -3.662480834488731, 5.6112253805705254, -0.7…	1.07313	1	6 dpf	300	18	1.68216	2.89778	forward
463	210819_F1	runA_run1	21	1.35	32079	32484	24	13.7688	13.7688	-8.51342	-1.98256	4.01841	-2.02688	17.7778	[nan, nan, 15.789, nan, 18.75, nan, 18.75, nan, 18.75, nan, 18.75, nan, 17.647, nan, 18.75, nan, 20.0, nan, 18.75, nan, 18.75, nan, 20.0, nan, 18.75, nan, 17.647, nan, 20.0, nan, 18.75, nan, 18.75, nan, 15.789, nan, 17.647, nan, 18.75, nan, 17.647, nan, 17.647, nan, 18.75, nan, 17.647, nan]	18.75	20	[nan, 33.333, 30.0, 37.5, 37.5, 37.5, 37.5, 33.333, 42.857, 37.5, 37.5, 37.5, 33.333, 42.857, 33.333, 42.857, 37.5, 42.857, 33.333, 37.5, 37.5, 37.5, 42.857, 37.5, 37.5, 37.5, 33.333, 42.857, 37.5, 37.5, 37.5, 37.5, 37.5, 33.333, 30.0, 37.5, 33.333, 37.5, 37.5, 37.5, 33.333, 33.333, 37.5, 42.857, 33.333, 37.5, 33.333, 30.0]	37.5	1.44169	583.885	581.39	[-1.9825578604674157, 4.018413286481993, -0.9716962008116922, 6.180088411706665, -3.5477530256270207, 6.355171080485674, -5.0055016520866165, 7.2997682605906835, -4.4202240637874075, 10.00666048969625, -4.968546608887088, 10.272790084883988, -5.799678672655693, 10.554928359306729, -5.475664242537758, 9.569711870768295, -6.970249157090396, 12.49671996248514, -7.354553423873589, 9.530226312416795, …	1.52336	1	6 dpf	300	18	1.98256	4.01841	forward
464	210819_F1	runA_run1	22	1.04	33970	34282	18	13.665	13.665	-7.5418	-1.82643	2.23922	-1.22601	17.3077	[nan, nan, 18.75, nan, 17.647, nan, 18.75, nan, 17.647, nan, 18.75, nan, 17.647, nan, 17.647, nan, 17.647, nan, 18.75, nan, 17.647, nan, 17.647, nan, 21.429, nan, 18.75, nan, 17.647, nan, 17.647, nan, 17.647, nan, 16.667, nan]	17.647	21.429	[nan, 37.5, 37.5, 37.5, 33.333, 42.857, 33.333, 33.333, 37.5, 37.5, 37.5, 37.5, 33.333, 33.333, 37.5, 37.5, 33.333, 37.5, 37.5, 33.333, 37.5, 37.5, 33.333, 42.857, 42.857, 37.5, 37.5, 37.5, 33.333, 42.857, 30.0, 33.333, 37.5, 37.5, 30.0, 30.0]	37.5	1.34865	420.779	419.657	[-1.8264287620538824, 2.239216734210116, -2.8819721623245003, 5.177995157232882, -4.859261360731504, 6.376024624977769, -5.495772914273091, 5.691036867717218, -5.958473403767131, 6.470455676832333, -7.259294382282623, 7.405527475421577, -7.008259295040655, 5.033387983877995, -3.5208712177914507, 7.16654257313263, -6.066428807421005, 8.125848072471506, -2.857735420232299, 9.787924136493523, -5.694…	0.206394	1	6 dpf	300	18	1.82643	2.23922	forward
465	210819_F1	runA_run1	23	0.48	36186	36330	8	6.97643	6.97643	-4.70755	-1.30623	1.7446	-1.3356	16.6667	[nan, nan, 17.647, nan, 17.647, nan, 17.647, nan, 16.667, nan, 18.75, nan, 16.667, nan, 17.647, nan]	17.647	18.75	[nan, 33.333, 37.5, 37.5, 33.333, 33.333, 37.5, 42.857, 27.273, 42.857, 33.333, 33.333, 33.333, 33.333, 37.5, 33.333]	33.333	0.577274	83.1274	82.3356	[-1.3062325082262098, 1.7446012134642066, -2.2952981796735044, 2.416008267124399, -4.0820076480468535, 4.19340981417059, -4.707553382003817, 5.653149538658941, -3.5869258955553898, 6.976431447680059, -3.763450213749315, 5.489747610572087, -3.1449186485646905, 5.338427590395902, -2.02807488614048, 3.7208560304880574]	0.219184	1	6 dpf	300	18	1.30623	1.7446	forward
466	210819_F1	runA_run1	24	0.616667	36993	37178	10.5	7.16185	7.16185	-5.42757	2.31745	-1.31326	-0.566685	17.027	[nan, nan, 17.647, nan, 17.647, nan, 17.647, nan, 16.667, nan, 18.75, nan, 17.647, nan, 18.75, nan, 17.647, nan, 16.667, nan, 15.789]	17.647	18.75	[nan, 30.0, 42.857, 33.333, 37.5, 33.333, 37.5, 33.333, 33.333, 37.5, 37.5, 37.5, 33.333, 33.333, 42.857, 30.0, 42.857, 33.333, 33.333, 30.0, 33.333]	33.333	0.746668	138.134	138.117	[2.3174476317146464, -1.3132629344878817, 3.965633572972855, -3.691260343321274, 4.614079322111069, -2.3727901788287413, 3.8346407365843924, -3.593859377389284, 5.435116584143893, -3.9934797783464835, 6.0140893395906865, -5.29274905425106, 7.096732289150647, -5.164633918651598, 7.161850699221656, -3.4423853350958176, 6.2506702531417035, -5.427574193670102, 5.014089882763427, -3.5241457709807458, …	2.31745	1	6 dpf	300	18	2.31745	1.31326	forward
467	210819_F1	runA_run1	25	0.483333	39092	39237	8.5	-6.48111	6.48111	-6.48111	-1.72762	1.38408	-0.801151	17.5862	[nan, nan, 17.647, nan, 18.75, nan, 17.647, nan, 17.647, nan, 18.75, nan, 16.667, nan, 15.789, nan, 17.647]	17.647	18.75	[nan, 37.5, 33.333, 37.5, 37.5, 37.5, 33.333, 60.0, 25.0, 37.5, 37.5, 33.333, 33.333, 42.857, 25.0, 42.857, 30.0]	37.5	-0.163406	-23.6939	-22.9618	[-1.7276150757911903, 1.3840810696924604, -4.347739054665475, 3.6317454240943277, -4.253632710533552, 4.923699654543014, -4.139483233072565, 4.014935715306869, -6.481112016793636, 4.717646282137442, -4.449683230876662, 4.097457617306552, -4.3177846657447025, 4.454087708178856, -2.7661780068699313, 4.034871953935187, -2.2538212810090323]	-1.72762	1	6 dpf	300	18	1.72762	1.38408	forward
468	210819_F1	runA_run1	26	0.583333	40452	40627	10	9.55084	9.55084	-6.43658	-1.22556	3.50328	-2.85851	17.1429	[nan, nan, 16.667, nan, 16.667, nan, 20.0, nan, 17.647, nan, 20.0, nan, 18.75, nan, 16.667, nan, 17.647, nan, 17.647, nan]	17.647	20	[nan, 37.5, 30.0, 37.5, 30.0, 50.0, 33.333, 37.5, 33.333, 42.857, 37.5, 37.5, 37.5, 30.0, 37.5, 42.857, 30.0, 42.857, 30.0, 30.0]	37.5	1.37446	240.53	241.434	[-1.2255605464173989, 3.5032751475288424, -1.5934825950350786, 3.4752244623326853, -1.8251981034202651, 6.062458848081227, -3.2081552483091893, 7.84903714680337, -3.372074808562876, 9.550843051736555, -6.43658447198226, 8.134621307594342, -6.263093175630312, 7.797150430090657, -5.492610062126309, 8.626162540417136, -4.4366279303735014, 7.183435065055613, -3.8067865833520056, 5.272144124972197]	1.12483	1	6 dpf	300	18	1.22556	3.50328	forward
469	210819_F1	runA_run1	27	1.63	40956	41445	31	16.8811	16.8811	-14.4922	-1.57997	3.28435	-2.07874	19.0184	[nan, nan, 18.75, nan, 18.75, nan, 18.75, nan, 21.429, nan, 17.647, nan, 17.647, nan, 20.0, nan, 18.75, nan, 20.0, nan, 17.647, nan, 17.647, nan, 20.0, nan, 21.429, nan, 18.75, nan, 20.0, nan, 18.75, nan, 20.0, nan, 20.0, nan, 18.75, nan, 20.0, nan, 18.75, nan, 20.0, nan, 20.0, nan, 20.0, nan, 18.75, nan, 21.429, nan, 20.0, nan, 20.0, nan, 17.647, nan, 18.75, nan]	19.375	21.429	[nan, 42.857, 33.333, 37.5, 37.5, 37.5, 37.5, 42.857, 42.857, 30.0, 42.857, 33.333, 37.5, 37.5, 42.857, 33.333, 42.857, 37.5, 42.857, 30.0, 42.857, 37.5, 33.333, 42.857, 37.5, 42.857, 42.857, 42.857, 33.333, 37.5, 42.857, 37.5, 37.5, 42.857, 37.5, 37.5, 42.857, 37.5, 37.5, 42.857, 37.5, 37.5, 37.5, 42.857, 37.5, 50.0, 33.333, 50.0, 33.333, 42.857, 33.333, 50.0, 37.5, 42.857, 37.5, 37.5, 42.857, 3…	37.5	1.716	839.125	844.274	[-1.5799687927502386, 3.284347338995158, -5.440050652501603, 6.893271329245641, -5.569185727973365, 7.613155146274496, -7.817086052674349, 9.095941282189386, -7.267441125989612, 8.873115557336217, -6.215592176566508, 9.09135162007781, -7.49135610991304, 11.746556339427347, -8.357304154449865, 13.286385619692938, -6.452508734733176, 10.744584142924401, -6.241887215854858, 11.837754024527996, -5.67…	0.852189	1	6 dpf	300	18	1.57997	3.28435	forward
470	210819_F1	runA_run1	28	0.706667	42615	42827	13	-12.0257	12.0257	-12.0257	-1.39511	6.02868	-4.32129	18.3962	[nan, nan, 18.75, nan, 18.75, nan, 17.647, nan, 18.75, nan, 20.0, nan, 18.75, nan, 18.75, nan, 20.0, nan, 20.0, nan, 20.0, nan, 16.667, nan, 16.667, nan]	18.75	20	[nan, 37.5, 37.5, 37.5, 37.5, 33.333, 37.5, 37.5, 37.5, 42.857, 37.5, 37.5, 37.5, 37.5, 37.5, 42.857, 37.5, 37.5, 42.857, 42.857, 37.5, 33.333, 33.333, 37.5, 30.0, 27.273]	37.5	0.60166	127.552	126.542	[-1.3951134782338857, 6.028683567594379, -4.295999786053461, 6.131794081297623, -5.601070237152103, 8.582270427277965, -6.804034729852646, 7.163268030789936, -6.33644541415575, 10.271714596549268, -7.710715931974848, 10.757539768888654, -8.456640331697798, 10.744035392467445, -11.635468880053793, 9.941491928845943, -11.014490603536064, 11.042150415989909, -12.025744382861609, 10.49657010370527, -…	0.856963	1	6 dpf	300	18	1.39511	6.02868	forward
471	210819_F1	runA_run1	29	0.716667	43660	43875	13	10.9497	10.9497	-10.3416	-1.20506	5.16149	-4.28318	18.1395	[nan, nan, 18.75, nan, 20.0, nan, 17.647, nan, 18.75, nan, 20.0, nan, 18.75, nan, 18.75, nan, 18.75, nan, 17.647, nan, 18.75, nan, 18.75, nan, 15.789, nan]	18.75	20	[nan, 42.857, 33.333, 42.857, 37.5, 33.333, 37.5, 42.857, 33.333, 42.857, 37.5, 37.5, 37.5, 37.5, 37.5, 42.857, 33.333, 37.5, 33.333, 42.857, 33.333, 37.5, 37.5, 33.333, 30.0, 33.333]	37.5	0.51399	110.508	109.802	[-1.2050601686704425, 5.161494061749313, -5.109111651937748, 6.838515436356688, -7.675247203554082, 8.607135308985761, -7.90939413940178, 8.52480051541022, -8.919897119536824, 8.82027832935111, -8.842426694219117, 9.687524428656902, -8.945799338849964, 10.182680567816034, -10.341649755978176, 10.949689803734833, -8.985381727247951, 10.152360891313107, -6.465663626428032, 8.046337367691455, -5.793…	0.829163	1	6 dpf	300	18	1.20506	5.16149	forward
472	210819_F1	runA_run1	30	1.15333	44396	44742	21	15.4742	15.4742	-14.3322	-2.41491	2.861	-1.18472	18.2081	[nan, nan, 16.667, nan, 20.0, nan, 17.647, nan, 18.75, nan, 18.75, nan, 17.647, nan, 18.75, nan, 20.0, nan, 17.647, nan, 18.75, nan, 18.75, nan, 17.647, nan, 20.0, nan, 18.75, nan, 20.0, nan, 20.0, nan, 18.75, nan, 18.75, nan, 20.0, nan, 18.75, nan]	18.75	20	[nan, 37.5, 30.0, 37.5, 42.857, 33.333, 37.5, 37.5, 37.5, 37.5, 37.5, 33.333, 37.5, 42.857, 33.333, 37.5, 42.857, 33.333, 37.5, 37.5, 37.5, 37.5, 37.5, 33.333, 37.5, 37.5, 42.857, 37.5, 37.5, 37.5, 42.857, 37.5, 42.857, 37.5, 37.5, 42.857, 33.333, 42.857, 37.5, 37.5, 37.5, 42.857]	37.5	0.89283	308.919	307.723	[-2.4149135808075215, 2.8610013589222762, -1.494055035682859, 4.822824343322673, -4.723123438277743, 7.55444017452625, -6.8462425921034935, 9.800987051742418, -4.958122785193026, 9.432700256700613, -5.904380164464211, 8.210602822499364, -6.44662343200343, 8.266170503547345, -7.819174046603858, 11.3751887585882, -8.4997957162115, 10.515049459878512, -8.99448411629183, 10.32102928992553, -9.9972775…	0.683473	1	6 dpf	300	18	2.41491	2.861	forward
473	210819_F1	runA_run1	31	1.11667	45181	45516	20.5	-44.6235	44.6235	-44.6235	2.23525	-10.765	-4.81601	18.3582	[nan, nan, 18.75, nan, 18.75, nan, 18.75, nan, 20.0, nan, 20.0, nan, 17.647, nan, 21.429, nan, 18.75, nan, 15.789, nan, 10.0, nan, 20.0, nan, 20.0, nan, 18.75, nan, 21.429, nan, 20.0, nan, 20.0, nan, 21.429, nan, 21.429, nan, 20.0, nan, 17.647]	20	21.429	[nan, 37.5, 37.5, 37.5, 37.5, 37.5, 37.5, 37.5, 42.857, 37.5, 42.857, 37.5, 33.333, 42.857, 42.857, 37.5, 37.5, 30.0, 33.333, 16.667, 25.0, 50.0, 33.333, 50.0, 33.333, 42.857, 33.333, 42.857, 42.857, 42.857, 37.5, 50.0, 33.333, 60.0, 33.333, 50.0, 37.5, 42.857, 37.5, 33.333, 37.5]	37.5	-8.52503	-2855.88	-2858.47	[2.2352512635533293, -10.764989812905808, 5.473854798512554, -9.178840209821537, 7.157616417066268, -9.290485116832755, 6.57875797138264, -12.066190698868546, 4.620819195755256, -17.307758361885885, 5.751504756422456, -19.34012878066752, 3.371693725581343, -19.354202937558124, -0.17732756712345912, -28.39338390088404, 2.5820366157865124, -29.176705062251344, -5.346718853753812, -44.62352708892202…	-6.03958	1	6 dpf	300	18	2.23525	10.765	right_turns
474	210819_F1	runA_run1	32	0.406667	45774	45896	7.5	-31.3937	31.3937	-31.3937	2.63648	-27.9244	-10.5916	18.4426	[nan, nan, 16.667, nan, 18.75, nan, 21.429, nan, 18.75, nan, 20.0, nan, 18.75, nan, 16.667]	18.75	21.429	[nan, 33.333, 33.333, 42.857, 33.333, 50.0, 37.5, 42.857, 33.333, 42.857, 37.5, 33.333, 42.857, 42.857, 27.273]	37.5	-8.25853	-1007.54	-1007.76	[2.6364756525297826, -27.92436596738177, -3.3568613356390973, -31.393725174400732, -5.132629552438509, -26.79922383367931, 2.522113208023499, -26.221436917509376, 5.9634046272170185, -18.417499746800164, 11.386489637697073, -9.343165519109576, 7.987351391531771, -8.061509830534767, 4.145124088115556]	-5.13263	1	6 dpf	300	18	2.63648	27.9244	right_turns
475	210819_F1	runA_run1	33	0.29	51482	51569	4.5	3.52176	3.52176	-2.88029	-2.18404	1.81691	-0.831905	15.5172	[nan, nan, 17.647, nan, 17.647, nan, 15.789, nan, 16.667]	17.157	17.647	[nan, 33.333, 37.5, 33.333, 37.5, 33.333, 30.0, 33.333, 33.333]	33.333	0.0975348	8.48552	8.40527	[-2.1840366272188345, 1.8169119968655287, -1.802806542980044, 3.0236486431937464, -2.0417171552027638, 3.521764276793706, -1.9437368042532366, 2.078014441993442, -2.880287208152981]	-1.80281	1	6 dpf	300	18	2.18404	1.81691	forward
476	210819_F1	runA_run1	34	0.466667	54471	54611	8	7.65228	7.65228	-6.33488	-0.482786	2.99751	-6.20878	17.1429	[nan, nan, 20.0, nan, 18.75, nan, 18.75, nan, 16.667, nan, 18.75, nan, 18.75, nan, 17.647, nan]	18.75	20	[nan, 50.0, 33.333, 37.5, 37.5, 42.857, 33.333, 37.5, 30.0, 37.5, 37.5, 37.5, 37.5, 37.5, 33.333, 33.333]	37.5	0.83237	116.532	115.995	[-0.4827855840717385, 2.9975105484894615, -2.9132537680389685, 5.680113705508161, -5.931767333490704, 7.273586602334087, -6.005733444507061, 7.652276629159315, -6.334881145503132, 6.596570224022217, -4.974365105008736, 7.006059807286946, -5.679263453160171, 7.443412256625516, -5.816346937838613, 6.009792443439104]	1.25736	1	6 dpf	300	18	0.482786	2.99751	forward
477	210819_F1	runA_run1	35	0.903333	55214	55485	16.5	12.2741	12.2741	-9.57722	2.37484	-2.37772	-1.00121	18.2657	[nan, nan, 20.0, nan, 16.667, nan, 20.0, nan, 20.0, nan, 17.647, nan, 20.0, nan, 17.647, nan, 17.647, nan, 18.75, nan, 20.0, nan, 18.75, nan, 18.75, nan, 17.647, nan, 20.0, nan, 17.647, nan, 16.667]	18.75	20	[nan, 37.5, 42.857, 37.5, 30.0, 37.5, 42.857, 42.857, 37.5, 33.333, 37.5, 33.333, 50.0, 30.0, 42.857, 33.333, 37.5, 37.5, 37.5, 42.857, 37.5, 33.333, 42.857, 37.5, 37.5, 33.333, 37.5, 42.857, 37.5, 30.0, 42.857, 33.333, 33.333]	37.5	1.88355	510.443	511.535	[2.374839663392944, -2.3777170227312134, 6.055671427671272, -2.8556135625960537, 5.2094773080839705, -4.143106793421829, 7.975056267997692, -6.2811316702498114, 9.671692748493053, -5.4508802783324155, 9.644531043484184, -5.053415917811694, 9.40413692747501, -4.655461275246656, 10.129422389804851, -5.796802180405531, 8.052280049282873, -5.341489512902319, 12.097418939702628, -5.442607857103857, 11…	2.37484	1	6 dpf	300	18	2.37484	2.37772	forward
478	210819_F1	runA_run1	36	0.396667	56211	56330	7	9.95667	9.95667	-6.1494	-1.95795	4.15518	-2.12221	17.6471	[nan, nan, 17.647, nan, 18.75, nan, 20.0, nan, 17.647, nan, 20.0, nan, 18.75, nan]	18.75	20	[nan, 37.5, 33.333, 37.5, 37.5, 42.857, 37.5, 37.5, 33.333, 42.857, 37.5, 33.333, 42.857, 37.5]	37.5	1.69259	201.419	200.068	[-1.9579535745891006, 4.155181515558982, -3.43316062250382, 6.110138306760164, -4.732340911919107, 7.873348831357079, -6.149395087421512, 9.956672968509757, -5.676731832867962, 9.902742263026367, -5.079678204734032, 7.930332000838797, -5.058771817159184, 8.597732288732104]	1.09861	1	6 dpf	300	18	1.95795	4.15518	forward
479	210819_F1	runA_run1	37	0.8	57160	57400	14.5	11.1454	11.1454	-9.40918	-3.04222	4.71629	-1.55028	18.125	[nan, nan, 17.647, nan, 21.429, nan, 17.647, nan, 20.0, nan, 20.0, nan, 16.667, nan, 17.647, nan, 21.429, nan, 17.647, nan, 18.75, nan, 18.75, nan, 18.75, nan, 17.647, nan, 16.667]	18.1985	21.429	[nan, 37.5, 33.333, 50.0, 37.5, 33.333, 37.5, 50.0, 33.333, 42.857, 37.5, 33.333, 33.333, 42.857, 30.0, 42.857, 42.857, 37.5, 33.333, 42.857, 33.333, 33.333, 42.857, 37.5, 37.5, 33.333, 37.5, 37.5, 30.0]	37.5	0.298198	71.5674	71.1289	[-3.042219219045267, 4.716290812582185, -4.871569769976056, 6.966509964552368, -5.723814401880514, 4.169926158458924, -7.064085622955136, 5.945104718064022, -8.791269599475172, 7.25836900996405, -9.409175534965204, 8.688877544992605, -8.4028010228613, 7.4687750487607465, -6.190542888618316, 7.812393916626993, -6.9305767856746625, 11.145449470174228, -7.420787830829889, 7.465824050041706, -5.69820…	-1.9214	1	6 dpf	300	18	3.04222	4.71629	forward
480	210819_F1	runA_run1	39	0.426667	59138	59266	7	7.46161	7.46161	-5.77752	-1.32324	3.24824	-2.45476	16.4062	[nan, nan, 18.75, nan, 18.75, nan, 18.75, nan, 18.75, nan, 16.667, nan, 17.647, nan]	18.75	18.75	[nan, 42.857, 33.333, 37.5, 37.5, 37.5, 37.5, 37.5, 37.5, 33.333, 33.333, 33.333, 37.5, 30.0]	37.5	0.640049	81.9263	83.0278	[-1.323240983324834, 3.248237754812555, -3.9875667891971975, 5.289651975769452, -5.777517201293631, 6.162031410562755, -3.6793533044719693, 7.461611797626998, -5.63648333306405, 6.98909301279773, -3.9212600168184792, 6.08592367280538, -5.55615932831784, 5.820521960520039]	0.962498	1	6 dpf	300	18	1.32324	3.24824	forward
481	210819_F1	runA_run1	40	0.95	64077	64362	18	12.4031	12.4031	-9.99969	-3.61132	2.03695	-0.564046	18.9474	[nan, nan, 21.429, nan, 20.0, nan, 18.75, nan, 20.0, nan, 18.75, nan, 20.0, nan, 18.75, nan, 17.647, nan, 20.0, nan, 20.0, nan, 20.0, nan, 20.0, nan, 17.647, nan, 20.0, nan, 18.75, nan, 20.0, nan, 18.75, nan]	20	21.429	[nan, 42.857, 42.857, 42.857, 37.5, 37.5, 37.5, 37.5, 42.857, 33.333, 42.857, 37.5, 42.857, 37.5, 37.5, 37.5, 33.333, 42.857, 37.5, 37.5, 42.857, 42.857, 37.5, 37.5, 42.857, 37.5, 33.333, 42.857, 37.5, 37.5, 37.5, 42.857, 37.5, 42.857, 33.333, 33.333]	37.5	1.01046	287.98	291.645	[-3.6113156806482456, 2.0369463775228773, -5.250491493375452, 6.015409822081756, -6.246743039987171, 5.808880320990529, -5.72943045506076, 8.065219296857233, -5.622108805241424, 8.392438457151659, -6.439753527463001, 7.603537711240534, -9.158673262213194, 7.424644808368714, -7.584137679542987, 9.469574359461179, -7.146168976165024, 9.17806131634993, -8.551553861159007, 12.374810841547516, -6.6713…	-0.787185	1	6 dpf	300	18	3.61132	2.03695	forward
482	210819_F1	runA_run1	41	0.976667	64892	65185	18	16.4254	16.4254	-12.1571	11.5243	-4.80859	-0.417255	18.43	[nan, nan, 18.75, nan, 20.0, nan, 17.647, nan, 20.0, nan, 20.0, nan, 20.0, nan, 21.429, nan, 18.75, nan, 20.0, nan, 20.0, nan, 20.0, nan, 18.75, nan, 20.0, nan, 20.0, nan, 20.0, nan, 17.647, nan, 17.647, nan]	20	21.429	[nan, 33.333, 42.857, 42.857, 37.5, 33.333, 37.5, 42.857, 37.5, 37.5, 42.857, 37.5, 42.857, 42.857, 42.857, 33.333, 42.857, 42.857, 37.5, 42.857, 37.5, 42.857, 37.5, 37.5, 37.5, 42.857, 37.5, 37.5, 42.857, 37.5, 42.857, 33.333, 37.5, 33.333, 37.5, 30.0]	37.5	1.97044	577.338	576.863	[11.52432508965357, -4.808585126020103, 13.226852883662628, -4.91681237626927, 13.568497983804534, -8.26261192817676, 9.085766907104606, -9.415491072756941, 14.274000194915251, -4.785572783351943, 14.094047448853887, -9.73974652610605, 13.201273777090337, -10.35331031331616, 14.37757600541119, -10.375994312317307, 13.200526319292276, -12.15707402922589, 16.425444696014708, -6.862402188102236, 14.…	0.901979	1	6 dpf	300	18	11.5243	4.80859	forward
483	210819_F1	runA_run1	42	0.66	66459	66657	12.5	13.8782	13.8782	-12.5035	3.81081	-6.01684	-1.57889	18.9394	[nan, nan, 20.0, nan, 21.429, nan, 18.75, nan, 20.0, nan, 20.0, nan, 20.0, nan, 20.0, nan, 20.0, nan, 21.429, nan, 18.75, nan, 20.0, nan, 17.647]	20	21.429	[nan, 37.5, 42.857, 37.5, 50.0, 33.333, 42.857, 37.5, 42.857, 37.5, 42.857, 37.5, 42.857, 37.5, 42.857, 42.857, 37.5, 42.857, 42.857, 37.5, 37.5, 37.5, 42.857, 30.0, 42.857]	40.1785	1.78729	353.884	354.108	[3.810810730308706, -6.01683709480222, 7.508048179640119, -6.401921218240785, 11.206248588916749, -7.593226442354418, 12.739949453742016, -10.548374777776594, 11.996549313293341, -7.385489855758986, 13.637432812133305, -8.099979153610892, 12.75033610703435, -8.896347807850683, 13.62365991610403, -12.503496804601829, 13.87819683704235, -9.509048063222496, 13.261479375204738, -9.579648581017468, 11…	3.81081	1	6 dpf	300	18	3.81081	6.01684	forward
484	210819_F1	runA_run1	43	0.62	67815	68001	11	47.5016	47.5016	-10.1698	-1.28115	3.05144	-2.38181	17.7419	[nan, nan, 18.75, nan, 10.714, nan, 21.429, nan, 18.75, nan, 20.0, nan, 21.429, nan, 18.75, nan, 21.429, nan, 20.0, nan, 17.647, nan]	19.375	21.429	[nan, 37.5, 37.5, 18.75, 25.0, 50.0, 37.5, 42.857, 33.333, 50.0, 33.333, 42.857, 42.857, 42.857, 33.333, 50.0, 37.5, 42.857, 37.5, 37.5, 33.333, 30.0]	37.5	8.23329	1531.39	1529.47	[-1.2811460974781368, 3.0514410054520127, -3.6743353948306634, 47.50163375589582, 13.283962411690966, 30.680384214611763, 2.676140989985767, 27.944327400795814, -6.963371015506315, 21.414876564025988, -7.725163860755226, 15.698995488665966, -8.870773633781804, 15.110207504010779, -10.169782706274942, 11.66637354860831, -8.388112643020651, 12.3840408906348, -7.956378233234164, 10.233482609831311, …	4.04555	1	6 dpf	300	18	1.28115	3.05144	left_turns
485	210819_F1	runA_run1	44	0.46	68946	69084	8	8.78982	8.78982	-8.20636	-3.99728	3.85688	-0.964876	17.3913	[nan, nan, 18.75, nan, 17.647, nan, 21.429, nan, 17.647, nan, 16.667, nan, 18.75, nan, 15.789, nan]	17.647	21.429	[nan, 37.5, 37.5, 37.5, 33.333, 42.857, 42.857, 33.333, 37.5, 42.857, 27.273, 37.5, 37.5, 33.333, 30.0, 33.333]	37.5	0.42038	58.0125	57.7227	[-3.9972756611639255, 3.8568772822134845, -4.1560552445217, 4.6842013497815955, -4.084971479693494, 6.747102609958225, -6.6869394384884755, 8.548073808795397, -8.206356768277319, 8.789823168027146, -5.262833006134967, 6.454069906155255, -6.080943596619243, 7.421297304169789, -3.6904702484919616, 3.740795272893272]	0.0251625	1	6 dpf	300	18	3.99728	3.85688	forward
486	210819_F1	runA_run1	45	0.5	69843	69993	8.5	-6.76251	6.76251	-6.76251	-4.47662	3.78028	-0.84445	17	[nan, nan, 17.647, nan, 20.0, nan, 16.667, nan, 20.0, nan, 17.647, nan, 17.647, nan, 16.667, nan, 16.667]	17.647	20	[nan, 37.5, 33.333, 37.5, 42.857, 30.0, 37.5, 37.5, 42.857, 30.0, 42.857, 33.333, 37.5, 33.333, 33.333, 33.333, 33.333]	35.4165	-0.2114	-31.7099	-32.3673	[-4.476617333954646, 3.78027868259105, -3.5151756059763457, 4.4691026633315705, -4.908197633180988, 4.354556561183826, -3.5437758593865785, 4.153920674621118, -6.762507470517899, 5.718090722905404, -5.591589004602939, 6.067485290325596, -5.712076839023809, 5.71048972393834, -3.0329094302326074, 3.885137940762586, -4.239130287335786]	-3.03291	1	6 dpf	300	18	4.47662	3.78028	forward
487	210819_F1	runA_run1	46	0.313333	70629	70723	5.5	5.91599	5.91599	-4.91844	1.67632	-4.12189	-2.4589	17.5532	[nan, nan, 17.647, nan, 18.75, nan, 17.647, nan, 17.647, nan, 17.647]	17.647	18.75	[nan, 33.333, 37.5, 33.333, 42.857, 37.5, 33.333, 37.5, 33.333, 33.333, 37.5]	35.4165	0.186109	17.4942	17.4143	[1.6763177727817116, -4.121890789292241, 4.563559541512134, -4.420824747459081, 5.9159916401961645, -4.725985215296543, 4.817464224651726, -4.8464810474015865, 4.156358047966715, -4.918438300718442, 3.835185471308105]	1.67632	1	6 dpf	300	18	1.67632	4.12189	forward
488	210819_F1	runA_run1	47	0.386667	71994	72110	6.5	-6.29212	6.29212	-6.29212	-2.78468	2.11691	-0.760197	16.8103	[nan, nan, 18.75, nan, 17.647, nan, 20.0, nan, 20.0, nan, 16.667, nan, 15.0]	18.1985	20	[nan, 33.333, 42.857, 33.333, 37.5, 37.5, 42.857, 37.5, 42.857, 33.333, 33.333, 33.333, 27.273]	35.4165	-0.335218	-38.8853	-38.9651	[-2.7846826751098828, 2.1169075740266434, -4.238558535526873, 4.006412523035823, -4.940169510308831, 4.915159726251271, -5.719683394004983, 6.142526772309592, -6.2921152185237155, 5.374341426469604, -5.102151962795877, 4.6162938091276216, -3.4233423547325037]	-2.78468	1	6 dpf	300	18	2.78468	2.11691	forward
489	210819_F1	runA_run1	48	0.363333	74144	74253	6.5	-6.90925	6.90925	-6.90925	1.69101	-3.60284	-2.13059	17.8899	[nan, nan, 20.0, nan, 18.75, nan, 20.0, nan, 17.647, nan, 17.647, nan, 16.667]	18.1985	20	[nan, 42.857, 37.5, 33.333, 42.857, 37.5, 42.857, 33.333, 37.5, 33.333, 37.5, 37.5, 30.0]	37.5	-0.680853	-74.213	-72.9826	[1.691005574437941, -3.602837927551126, 3.7803466460979305, -3.9178732617656693, 4.782015187562844, -6.017247905539488, 5.836854987225625, -6.909248890942832, 2.891345229325403, -5.883563742516411, 3.5002147186947967, -5.433035716677812, 1.2677270840913035]	1.26773	1	6 dpf	300	18	1.69101	3.60284	forward
490	210819_F1	runA_run1	49	0.53	74712	74871	9.5	6.5546	6.5546	-6.21116	1.86754	-3.3484	-1.79294	17.9245	[nan, nan, 20.0, nan, 17.647, nan, 17.647, nan, 18.75, nan, 18.75, nan, 18.75, nan, 18.75, nan, 18.75, nan, 17.647]	18.75	20	[nan, 37.5, 42.857, 33.333, 37.5, 37.5, 33.333, 37.5, 37.5, 50.0, 30.0, 37.5, 37.5, 33.333, 42.857, 37.5, 37.5, 37.5, 33.333]	37.5	0.0499746	7.94597	7.69034	[1.867540419519086, -3.348395448954092, 4.811693506682261, -5.945321855689542, 4.652104556250011, -6.070893798832133, 4.088102155211011, -4.251504037385346, 4.598758024129826, -6.2111592948133465, 5.555804043414707, -5.39766352374647, 5.529335530892877, -5.283788247681584, 4.8253209922030615, -5.83600548861447, 6.554596801209907, -4.6378643433400635, 6.116785582119044]	1.86754	1	6 dpf	300	18	1.86754	3.3484	forward
491	210819_F1	runA_run1	50	0.373333	75284	75396	6.5	-6.42914	6.42914	-6.42914	1.32625	-3.12494	-2.35621	17.4107	[nan, nan, 20.0, nan, 17.647, nan, 17.647, nan, 17.647, nan, 15.789, nan, 16.667]	17.647	20	[nan, 37.5, 42.857, 33.333, 37.5, 33.333, 37.5, 33.333, 37.5, 30.0, 33.333, 37.5, 30.0]	35.4165	-0.162266	-18.1738	-18.0373	[1.3262527092236382, -3.1249352479211585, 3.874764111434308, -3.9720442486462852, 4.642282036083168, -3.950606908421488, 5.053757717289711, -6.429143206236155, 5.025265589758817, -3.4139255650039644, 1.9300112435541292, -3.8822033100594338, 2.0010223504427267]	1.32625	1	6 dpf	300	18	1.32625	3.12494	forward
492	210819_F1	runA_run1	51	0.473333	79275	79417	8.5	-13.4408	13.4408	-13.4408	-6.76084	1.87489	-0.277316	17.9577	[nan, nan, 18.75, nan, 18.75, nan, 20.0, nan, 18.75, nan, 21.429, nan, 17.647, nan, 16.667, nan, 16.667]	18.75	21.429	[nan, 33.333, 42.857, 33.333, 42.857, 42.857, 37.5, 37.5, 37.5, 37.5, 50.0, 33.333, 37.5, 33.333, 33.333, 33.333, 33.333]	37.5	-2.34508	-333.002	-331.683	[-6.760836321269907, 1.8748887119501734, -7.978735671665563, 1.2777170297733569, -8.039982002739901, 4.948678512609318, -10.432356238575244, 4.605299352811998, -13.440807357238153, 4.021021828238008, -8.899097166579267, 4.037856346203352, -7.515228271570093, 3.7641919254549174, -6.192481465626329, 3.863084428923233, -4.927135634267749]	-4.92714	1	6 dpf	300	18	6.76084	1.87489	forward
493	210819_F1	runA_run1	52	0.573333	79875	80047	10.5	-10.5526	10.5526	-10.5526	1.65145	-3.87368	-2.34563	18.314	[nan, nan, 17.647, nan, 20.0, nan, 18.75, nan, 20.0, nan, 18.75, nan, 20.0, nan, 18.75, nan, 17.647, nan, 16.667, nan, 17.647]	18.75	20	[nan, 30.0, 42.857, 42.857, 37.5, 37.5, 37.5, 37.5, 42.857, 37.5, 37.5, 37.5, 42.857, 37.5, 37.5, 37.5, 33.333, 33.333, 33.333, 42.857, 30.0]	37.5	-0.759458	-130.627	-129.366	[1.6514457324932628, -3.873678287164061, 3.251196905661706, -7.859061451983294, 5.465642780348833, -10.55259761093532, 4.9523224279740425, -7.883662320297547, 6.232969028388806, -7.545364488169387, 5.451629730594639, -8.437661455921113, 7.565216871926877, -6.990295986109496, 7.534095720871549, -6.982001128596135, 5.1797467358165346, -6.305003451945177, 4.192578260844041, -3.7918475077754903, 2.85…	1.65145	1	6 dpf	300	18	1.65145	3.87368	forward
494	210819_F1	runA_run1	53	0.913333	80765	81039	17	-10.7899	10.7899	-10.7899	-2.53987	3.34383	-1.31653	18.6131	[nan, nan, 17.647, nan, 18.75, nan, 18.75, nan, 21.429, nan, 17.647, nan, 20.0, nan, 17.647, nan, 20.0, nan, 18.75, nan, 20.0, nan, 20.0, nan, 20.0, nan, 18.75, nan, 20.0, nan, 17.647, nan, 20.0, nan]	19.375	21.429	[nan, 37.5, 33.333, 37.5, 37.5, 37.5, 37.5, 42.857, 42.857, 33.333, 37.5, 37.5, 42.857, 33.333, 37.5, 42.857, 37.5, 37.5, 37.5, 37.5, 42.857, 37.5, 42.857, 37.5, 42.857, 37.5, 37.5, 42.857, 37.5, 37.5, 33.333, 50.0, 33.333, 37.5]	37.5	-0.209933	-57.5216	-55.8484	[-2.5398706140028096, 3.343825955581424, -5.578179442040217, 2.677384266182308, -6.011995578925544, 4.096523035489101, -6.948012196827378, 5.044159895368582, -7.794375453802129, 6.5000054601006045, -5.3307595386595175, 5.743856501103278, -6.9070561939092014, 6.682454840887411, -7.110666895564146, 7.0800931294666105, -8.914300826783343, 9.05102675942923, -9.52747445012686, 7.367217968032027, -7.31…	0.0687568	1	6 dpf	300	18	2.53987	3.34383	forward
495	210819_F1	runA_run1	54	0.773333	81502	81734	14.5	12.5354	12.5354	-9.51768	2.17035	-5.3409	-2.46084	18.75	[nan, nan, 20.0, nan, 17.647, nan, 18.75, nan, 18.75, nan, 18.75, nan, 21.429, nan, 18.75, nan, 20.0, nan, 17.647, nan, 20.0, nan, 20.0, nan, 20.0, nan, 18.75, nan, 17.647]	18.75	21.429	[nan, 33.333, 50.0, 33.333, 37.5, 37.5, 37.5, 37.5, 37.5, 33.333, 42.857, 42.857, 42.857, 37.5, 37.5, 37.5, 42.857, 37.5, 33.333, 42.857, 37.5, 42.857, 37.5, 42.857, 37.5, 37.5, 37.5, 37.5, 33.333]	37.5	0.277611	64.4058	63.8804	[2.1703536946359123, -5.340898016401634, 3.7964288565752624, -4.981238837377437, 4.10326224882942, -6.45756488692477, 6.4900254743758765, -7.571816015139542, 5.922752199583198, -9.050596931971638, 5.387638705125262, -7.285759068621547, 7.411901914913765, -9.395301020672495, 6.111759855741563, -9.517680473839677, 8.378808587532351, -8.955651919101523, 9.652808129525297, -6.927100178080913, 11.1241…	2.17035	1	6 dpf	300	18	2.17035	5.3409	forward
496	210819_F1	runA_run1	55	0.33	82281	82380	5.5	6.43936	6.43936	-6.16592	-3.99256	1.94218	-0.486451	16.6667	[nan, nan, 17.647, nan, 16.667, nan, 18.75, nan, 20.0, nan, 17.647]	17.647	20	[nan, 33.333, 37.5, 33.333, 33.333, 42.857, 33.333, 42.857, 37.5, 37.5, 33.333]	35.4165	-0.696172	-68.921	-68.2996	[-3.99255620760679, 1.942181224407496, -5.101864405003126, 2.9643429632301554, -5.079287140430911, 3.7725700526879256, -4.675553295547622, 6.0374860358567615, -6.165917367414067, 6.439361010600178, -4.983735291591532]	-3.99256	1	6 dpf	300	18	3.99256	1.94218	forward
497	210819_F1	runA_run1	56	0.456667	82764	82901	8.5	-10.1302	10.1302	-10.1302	2.52431	-3.99275	-1.58172	18.6131	[nan, nan, 18.75, nan, 20.0, nan, 20.0, nan, 18.75, nan, 20.0, nan, 18.75, nan, 20.0, nan, 16.667]	19.375	20	[nan, 37.5, 37.5, 37.5, 42.857, 37.5, 42.857, 37.5, 37.5, 37.5, 42.857, 33.333, 42.857, 33.333, 50.0, 30.0, 37.5]	37.5	0.262643	35.9821	36.8349	[2.5243109944496753, -3.9927510669239257, 6.480177393830924, -6.794062765035949, 5.80603268494804, -9.102559349225382, 8.843557212363029, -10.13020551073441, 8.573032881316056, -9.17740097143302, 6.210319591488618, -7.797286908998089, 7.848940736606876, -5.095218113698872, 8.431457386861183, -4.657305057058606, 6.578883921408644]	2.52431	1	6 dpf	300	18	2.52431	3.99275	forward
498	210819_F1	runA_run1	57	0.493333	83436	83584	9	-11.1569	11.1569	-11.1569	-3.15723	3.57368	-1.1319	18.2432	[nan, nan, 21.429, nan, 18.75, nan, 20.0, nan, 18.75, nan, 21.429, nan, 18.75, nan, 20.0, nan, 17.647, nan]	19.375	21.429	[nan, 42.857, 42.857, 37.5, 37.5, 42.857, 37.5, 42.857, 33.333, 42.857, 42.857, 37.5, 37.5, 42.857, 37.5, 37.5, 33.333, 37.5]	37.5	0.406022	60.0913	60.7872	[-3.1572289743533792, 3.573677178512877, -5.8069841514648415, 5.585014892504357, -7.348174795842074, 7.190497542947515, -7.47041519227208, 9.89509557848523, -7.9906075088701085, 11.128773471419255, -10.177870076286894, 9.187320354251959, -11.156874879721236, 8.294089636882395, -8.85163607349335, 8.747693185302335, -4.29108217210155, 7.685341521146796]	0.208224	1	6 dpf	300	18	3.15723	3.57368	forward
499	210819_F1	runA_run1	58	0.6	83823	84003	10.5	10.194	10.194	-9.21419	3.15122	-1.55539	-0.493585	17.5	[nan, nan, 16.667, nan, 17.647, nan, 18.75, nan, 17.647, nan, 20.0, nan, 20.0, nan, 20.0, nan, 18.75, nan, 18.75, nan, 18.75]	18.75	20	[nan, 30.0, 37.5, 33.333, 37.5, 37.5, 37.5, 33.333, 37.5, 37.5, 42.857, 37.5, 42.857, 37.5, 42.857, 37.5, 37.5, 37.5, 37.5, 42.857, 33.333]	37.5	0.139156	25.048	27.0689	[3.1512177599896947, -1.555394575754865, 3.565811287970679, -2.6503643406627737, 4.673884460143062, -5.2546843334633015, 6.499856430865131, -5.850449719113702, 6.482044712550076, -7.978231463238688, 8.03440331714982, -7.90917708687235, 10.194034043782946, -9.214190503437383, 9.883362678876102, -7.839512572806261, 9.210045730751956, -8.429865258708771, 6.563236878559236, -7.928266721747077, 6.0292…	3.15122	1	6 dpf	300	18	3.15122	1.55539	forward
500	210819_F1	runA_run1	59	0.513333	84701	84855	9.5	-11.5143	11.5143	-11.5143	-6.52428	4.07394	-0.624429	18.5065	[nan, nan, 17.647, nan, 20.0, nan, 20.0, nan, 21.429, nan, 18.75, nan, 18.75, nan, 20.0, nan, 18.75, nan, 16.667]	18.75	21.429	[nan, 33.333, 37.5, 42.857, 37.5, 42.857, 37.5, 50.0, 37.5, 33.333, 42.857, 33.333, 42.857, 37.5, 42.857, 37.5, 37.5, 37.5, 30.0]	37.5	-0.264386	-40.7155	-40.5638	[-6.524275692127435, 4.073944626871172, -7.060765876884949, 6.01828661516343, -7.601814434606138, 7.607851842129319, -10.352995901930493, 9.602176724479083, -11.514268661325737, 7.455651612012898, -9.089888544450671, 8.766596982129053, -7.494338693845298, 9.435018516343792, -6.181147314697317, 7.569377466850891, -6.776499895052153, 8.515096443256047, -2.9139711392092407]	-2.91397	1	6 dpf	300	18	6.52428	4.07394	forward
501	210819_F1	runA_run1	60	0.47	85213	85354	8.5	-9.11274	9.11274	-9.11274	2.90095	-2.28419	-0.787395	18.0851	[nan, nan, 18.75, nan, 17.647, nan, 20.0, nan, 18.75, nan, 18.75, nan, 18.75, nan, 20.0, nan, 16.667]	18.75	20	[nan, 37.5, 37.5, 33.333, 37.5, 37.5, 42.857, 37.5, 37.5, 37.5, 37.5, 37.5, 37.5, 37.5, 42.857, 33.333, 33.333]	37.5	0.731721	103.173	102.961	[2.900945137323621, -2.284191042649019, 5.097756689870951, -4.1272163001995406, 6.387691927418413, -7.185615597738743, 7.811940606709612, -8.09121857583769, 9.10933615914099, -9.112741405134837, 8.167453486990112, -8.383478332595876, 8.7410721013598, -5.319566312358974, 8.967599256332628, -5.055025149780348, 5.570533559554565]	2.90095	1	6 dpf	300	18	2.90095	2.28419	forward
502	210819_F1	runA_run1	61	0.453333	85592	85728	8.5	44.7196	44.7196	-9.74633	1.7132	-3.6846	-2.15072	18.75	[nan, nan, 15.789, nan, 17.647, nan, 18.75, nan, 20.0, nan, 20.0, nan, 20.0, nan, 20.0, nan, 18.75]	19.375	20	[nan, 42.857, 25.0, 30.0, 42.857, 33.333, 42.857, 37.5, 42.857, 37.5, 42.857, 37.5, 42.857, 42.857, 37.5, 42.857, 33.333]	40.1785	10.5512	1434.96	1433.71	[1.7131958441352575, -3.6845988545809925, 44.719586471072205, 15.008598848734286, 38.02149529966525, 2.017648532394338, 26.594218546377622, -7.809891589685654, 21.553579967995052, -7.857048715939463, 17.866042390129724, -9.746334408819225, 14.733589238676506, -9.085821369104934, 12.473316851078998, -6.192767045522509, 6.076481271762361]	6.07648	1	6 dpf	300	18	1.7132	3.6846	left_turns
503	210819_F1	runA_run1	62	0.7	86446	86656	13	12.449	12.449	-10.2446	6.76506	-4.24577	-0.627603	18.5714	[nan, nan, 21.429, nan, 18.75, nan, 17.647, nan, 18.75, nan, 21.429, nan, 18.75, nan, 17.647, nan, 18.75, nan, 20.0, nan, 17.647, nan, 20.0, nan, 18.75, nan]	18.75	21.429	[nan, 37.5, 50.0, 33.333, 42.857, 33.333, 37.5, 42.857, 33.333, 42.857, 42.857, 33.333, 42.857, 30.0, 42.857, 42.857, 33.333, 37.5, 42.857, 33.333, 37.5, 37.5, 42.857, 37.5, 37.5, 33.333]	37.5	1.64793	346.066	347.398	[6.76505918061405, -4.245769341726919, 8.699811113915949, -6.7723800567159875, 12.144897226077939, -5.981944884941438, 10.601444895939734, -5.0761999941894, 9.788316891412535, -5.9026581236756215, 8.755234827309593, -7.23272772989467, 8.878273881629658, -8.08087227791637, 11.469477120081653, -7.721111073599865, 12.44902986319293, -7.211341380494142, 11.979133523507688, -7.421625136299448, 10.5035…	1.2644	1	6 dpf	300	18	6.76506	4.24577	forward
504	210819_F1	runA_run1	63	0.526667	87222	87380	9.5	12.0466	12.0466	-9.40078	5.79074	-3.83083	-0.661544	18.038	[nan, nan, 20.0, nan, 17.647, nan, 20.0, nan, 17.647, nan, 20.0, nan, 17.647, nan, 20.0, nan, 20.0, nan, 17.647]	20	20	[nan, 37.5, 42.857, 37.5, 33.333, 37.5, 42.857, 33.333, 37.5, 42.857, 37.5, 33.333, 37.5, 42.857, 37.5, 42.857, 37.5, 33.333, 37.5]	37.5	2.06555	326.357	325.696	[5.790736362647152, -3.830829590855462, 7.931949991289536, -4.590681357817336, 6.43291064476381, -3.71127029606388, 8.831187050147593, -6.066085021220994, 11.76569377127591, -7.256706038675753, 9.162814733238651, -6.750792499416856, 10.478654960989177, -9.400776490920483, 11.97009802743526, -7.606172906893792, 12.046611297509576, -6.4225756032287356, 9.843108965160283]	5.79074	1	6 dpf	300	18	5.79074	3.83083	forward
505	210819_F1	runA_run1	64	0.563333	88432	88601	10.5	11.5909	11.5909	-8.85988	4.12301	-2.21637	-0.537561	18.6391	[nan, nan, 20.0, nan, 18.75, nan, 21.429, nan, 20.0, nan, 20.0, nan, 18.75, nan, 18.75, nan, 20.0, nan, 18.75, nan, 15.789]	19.375	21.429	[nan, 37.5, 42.857, 33.333, 42.857, 42.857, 42.857, 37.5, 42.857, 37.5, 42.857, 33.333, 42.857, 33.333, 42.857, 37.5, 42.857, 37.5, 37.5, 37.5, 27.273]	37.5	1.16564	196.992	194.594	[4.123011872580831, -2.2163683790570383, 5.167326871944451, -3.87946951188977, 5.931968659183952, -6.78215486730658, 8.423825165902684, -7.607927152948196, 9.673810057730181, -7.789792491850873, 8.97422540149879, -7.115255027758623, 11.59091432082798, -7.0733569680853865, 10.139820444244403, -8.859883962499087, 10.370053396714598, -8.042011945579702, 8.637906502279195, -2.685546807213969, 2.57909…	2.57909	1	6 dpf	300	18	4.12301	2.21637	forward
506	210819_F1	runA_run2	0	0.426667	303	431	8	11.3174	11.3174	-10.1847	-1.2768	5.61232	-4.3956	18.75	[nan, nan, 20.0, nan, 20.0, nan, 18.75, nan, 18.75, nan, 20.0, nan, 20.0, nan, 17.647, nan]	20	20	[nan, 50.0, 33.333, 42.857, 37.5, 33.333, 42.857, 37.5, 37.5, 42.857, 37.5, 42.857, 37.5, 37.5, 33.333, 42.857]	37.5	-1.48464	-190.034	-190.742	[-1.2768032589837959, 5.612320319445041, -6.013855240895663, 7.981738650210321, -7.79586855863787, 7.32896565236576, -9.189380247211156, 11.317409097523292, -10.184683275174361, 8.732009879099575, -8.71862193347415, 10.69250576679124, -7.56424754069581, 8.677102440469078, -7.4217538459195485, 6.951132182397645]	2.16776	1	6 dpf	300	19	1.2768	5.61232	forward
507	210819_F1	runA_run2	1	0.44	750	882	8.5	16.2744	16.2744	-8.23723	6.29856	-5.29125	-0.840072	19.3182	[nan, nan, 20.0, nan, 20.0, nan, 21.429, nan, 18.75, nan, 21.429, nan, 18.75, nan, 20.0, nan, 17.647]	20	21.429	[nan, 37.5, 42.857, 37.5, 42.857, 42.857, 42.857, 37.5, 37.5, 37.5, 50.0, 37.5, 37.5, 42.857, 37.5, 33.333, 37.5]	37.5	2.77486	366.281	363.575	[6.2985619945981, -5.291245055317183, 7.889179013262233, -7.979561295767204, 9.17654366519354, -6.90566650894636, 15.135720516730776, -7.720049214733273, 16.274354464684446, -8.107318836068805, 16.135006214051014, -8.237231333422974, 13.614515234507138, -7.017793280161982, 11.924107988953331, -5.485705661920795, 7.742063777346202]	6.29856	1	6 dpf	300	19	6.29856	5.29125	forward
508	210819_F1	runA_run2	2	0.633333	1417	1607	12.5	15.0509	15.0509	-9.13351	4.6215	-4.40144	-0.952385	19.7368	[nan, nan, 20.0, nan, 20.0, nan, 20.0, nan, 20.0, nan, 21.429, nan, 18.75, nan, 20.0, nan, 20.0, nan, 20.0, nan, 20.0, nan, 20.0, nan, 20.0]	20	21.429	[nan, 37.5, 42.857, 37.5, 42.857, 37.5, 42.857, 37.5, 42.857, 37.5, 50.0, 33.333, 42.857, 37.5, 42.857, 33.333, 50.0, 37.5, 42.857, 42.857, 37.5, 42.857, 37.5, 37.5, 42.857]	40.1785	2.24831	427.18	426.146	[4.621495996781418, -4.401444124117587, 8.893861930329052, -5.602787026825541, 9.508606957306778, -7.853361527538889, 11.02198923051205, -5.47384314602079, 13.61314748990909, -6.990976545867675, 15.050884015809803, -8.123411170663498, 14.008872362515852, -6.210729273595688, 11.58842738074357, -5.644722616445973, 11.92314472784107, -7.598234487576644, 11.465344847400138, -8.192744384698676, 11.736…	4.6215	1	6 dpf	300	19	4.6215	4.40144	forward
509	210819_F1	runA_run2	3	0.553333	2319	2485	10	-65.583	65.583	-65.583	-65.583	-3.4402	0.0524557	18.0723	[nan, nan, 15.789, nan, 18.75, nan, 20.0, nan, 21.429, nan, 20.0, nan, 21.429, nan, 21.429, nan, 21.429, nan, 20.0, nan]	20	21.429	[nan, 30.0, 33.333, 37.5, 37.5, 33.333, 50.0, 37.5, 50.0, 37.5, 42.857, 42.857, 42.857, 42.857, 42.857, 50.0, 37.5, 42.857, 37.5, 42.857]	42.857	-10.4311	-1731.56	-1730.85	[-65.58297433105433, -3.440202416199262, -52.76864461491955, -0.9704264715969902, -40.28785846155765, 5.302655202198568, -27.504216554815912, 14.993374750354311, -20.69695652060411, 17.934337139709964, -19.682810172710678, 16.941569939069392, -16.252778692288988, 16.11354920033345, -12.722351984292663, 13.4693496397691, -9.813775476330532, 10.93571644598312, -8.404209753504944, 6.922643696159558]	-5.92221	1	6 dpf	300	19	65.583	3.4402	others
510	210819_F1	runA_run2	4	0.386667	3152	3268	7	9.79001	9.79001	-6.10135	-2.52418	7.29413	-2.8897	18.1034	[nan, nan, 21.429, nan, 20.0, nan, 18.75, nan, 18.75, nan, 18.75, nan, 20.0, nan]	19.375	21.429	[nan, 50.0, 37.5, 42.857, 37.5, 42.857, 33.333, 37.5, 37.5, 37.5, 37.5, 42.857, 37.5, 37.5]	37.5	1.69535	196.661	195.278	[-2.5241795192094547, 7.29413040767684, -5.902172121858172, 9.568655726886488, -5.9070248009199, 8.447340302810918, -6.101345245829593, 9.013786044204975, -5.109666290020586, 9.121440477637615, -5.5808482535023405, 9.790011665731882, -4.92153742267847, 7.041991259260672]	2.25891	1	6 dpf	300	19	2.52418	7.29413	forward
511	210819_F1	runA_run2	5	0.393333	3623	3741	7	9.10164	9.10164	-6.5711	-1.67525	5.13456	-3.06495	17.7966	[nan, nan, 18.75, nan, 17.647, nan, 20.0, nan, 17.647, nan, 21.429, nan, 17.647, nan]	18.1985	21.429	[nan, 42.857, 33.333, 37.5, 33.333, 50.0, 33.333, 37.5, 33.333, 42.857, 42.857, 33.333, 37.5, 33.333]	37.5	1.20312	141.968	141.475	[-1.6752525561740756, 5.1345621103919985, -4.257993577859524, 7.656426981774092, -5.798393584519313, 9.101639749486399, -5.616069709612328, 7.987826882849669, -6.571098131298632, 6.672318083495133, -6.387739225862536, 8.264374107286265, -3.544541083786153, 7.1871880969099085]	1.72965	1	6 dpf	300	19	1.67525	5.13456	forward
512	210819_F1	runA_run2	6	0.39	4241	4358	7	9.09715	9.09715	-8.39368	-2.98525	4.66564	-1.5629	17.9487	[nan, nan, 20.0, nan, 20.0, nan, 20.0, nan, 18.75, nan, 17.647, nan, 20.0, nan]	20	20	[nan, 42.857, 37.5, 42.857, 37.5, 37.5, 42.857, 37.5, 37.5, 33.333, 37.5, 37.5, 42.857, 37.5]	37.5	0.44379	51.9234	52.7007	[-2.985245173019933, 4.6656440987903895, -4.844513043372188, 7.074999420062121, -7.0057903091156115, 8.901679839640883, -8.393681248859869, 9.097150708482033, -6.134395940111665, 5.452642673029711, -6.064135898547414, 7.926216102485069, -5.603178771762371, 6.651611057710892]	0.840199	1	6 dpf	300	19	2.98525	4.66564	forward
513	210819_F1	runA_run2	7	0.43	5427	5556	8	7.59498	7.59498	-7.58232	-1.75554	4.99193	-2.84354	18.6047	[nan, nan, 20.0, nan, 18.75, nan, 18.75, nan, 20.0, nan, 21.429, nan, 18.75, nan, 17.647, nan]	18.75	21.429	[nan, 42.857, 37.5, 37.5, 37.5, 37.5, 37.5, 42.857, 37.5, 42.857, 42.857, 37.5, 37.5, 37.5, 33.333, 37.5]	37.5	0.865465	111.645	110.166	[-1.755535147399717, 4.991926896671145, -4.261221665937006, 5.4361182929173495, -4.575118241779912, 6.88603483573517, -4.367279801794902, 6.886261163396112, -5.970188131289159, 6.822181785554574, -7.582323070009363, 7.5949756409469895, -5.719530719389637, 6.746371886858094, -4.245069014684745, 6.808046349282335]	1.6182	1	6 dpf	300	19	1.75554	4.99193	forward
514	210819_F1	runA_run2	8	0.473333	6035	6177	9	12.2936	12.2936	-7.44245	-2.18856	6.80402	-3.10891	19.0141	[nan, nan, 21.429, nan, 21.429, nan, 18.75, nan, 18.75, nan, 20.0, nan, 20.0, nan, 20.0, nan, 17.647, nan]	20	21.429	[nan, 42.857, 42.857, 42.857, 42.857, 42.857, 33.333, 42.857, 33.333, 42.857, 37.5, 42.857, 37.5, 50.0, 33.333, 42.857, 30.0, 37.5]	42.857	2.54476	361.357	359.21	[-2.188556493246225, 6.804023582898996, -7.221150368842711, 8.503936939211519, -7.44245101089255, 11.452291631090649, -5.229158053343629, 10.395113330555004, -5.111433747821311, 9.626800345157603, -2.850567089656985, 11.77082434944705, -5.5418222206363135, 12.293617639252616, -5.207902752684777, 9.997272397112486, -2.3011269748192795, 6.947200163516366]	2.30773	1	6 dpf	300	19	2.18856	6.80402	forward
515	210819_F1	runA_run2	9	0.58	6808	6982	11	13.8724	13.8724	-6.79441	-2.65755	7.31558	-2.75275	18.9655	[nan, nan, 18.75, nan, 18.75, nan, 20.0, nan, 20.0, nan, 21.429, nan, 17.647, nan, 20.0, nan, 21.429, nan, 20.0, nan, 18.75, nan]	20	21.429	[nan, 37.5, 37.5, 37.5, 37.5, 42.857, 37.5, 42.857, 37.5, 42.857, 42.857, 37.5, 33.333, 42.857, 37.5, 50.0, 37.5, 42.857, 37.5, 37.5, 37.5, 33.333]	37.5	2.54012	441.981	440.315	[-2.6575534627342354, 7.315577913905542, -2.708174334421795, 7.405543227665233, -3.6551443177682454, 9.280310550933866, -4.967361512172703, 9.752526377426875, -6.794414236096082, 10.58842374223125, -6.188157377136862, 9.28762021237712, -4.3150123355082055, 10.265269959320005, -4.932425834723474, 11.341838541262156, -5.63161380785908, 13.872410653296091, -5.9344760952224105, 10.82751078767446, -2.…	1.62965	1	6 dpf	300	19	2.65755	7.31558	forward
516	210819_F1	runA_run2	10	0.476667	7251	7394	9	13.3938	13.3938	-7.50853	-2.19765	7.84731	-3.57078	18.8811	[nan, nan, 21.429, nan, 21.429, nan, 18.75, nan, 20.0, nan, 21.429, nan, 20.0, nan, 17.647, nan, 18.75, nan]	20	21.429	[nan, 50.0, 37.5, 42.857, 42.857, 37.5, 37.5, 42.857, 37.5, 42.857, 42.857, 33.333, 50.0, 37.5, 33.333, 37.5, 37.5, 37.5]	37.5	2.80703	401.405	399.989	[-2.197645797512576, 7.847308692316047, -5.441209531889146, 8.754219849205143, -5.433243936965367, 11.421610455449917, -7.508529575206509, 11.546041410307721, -5.163409411757748, 12.178537467862359, -3.941007542009549, 13.393839293339411, -3.499043020121908, 11.505162932686655, -3.953140519998729, 10.60241754804221, -3.4713730654521635, 4.814513991594762]	1.30843	1	6 dpf	300	19	2.19765	7.84731	forward
517	210819_F1	runA_run2	11	0.823333	7748	7995	16	43.1128	43.1128	-16.3967	-3.67503	5.50618	-1.49827	19.4332	[nan, nan, 20.0, nan, 21.429, nan, 20.0, nan, 20.0, nan, 13.636, nan, 20.0, nan, 21.429, nan, 20.0, nan, 23.077, nan, 20.0, nan, 20.0, nan, 21.429, nan, 20.0, nan, 21.429, nan, 20.0, nan]	20	23.077	[nan, 60.0, 30.0, 42.857, 42.857, 37.5, 42.857, 37.5, 42.857, 27.273, 27.273, 50.0, 33.333, 50.0, 37.5, 37.5, 42.857, 42.857, 50.0, 42.857, 37.5, 42.857, 37.5, 42.857, 42.857, 37.5, 42.857, 42.857, 42.857, 42.857, 37.5, 37.5]	42.857	6.26222	1546.77	1552.38	[-3.675025378052701, 5.50618325585067, -3.9431600758180827, 8.432611699789138, -5.0427311132948445, 14.927436641960982, -4.295274548285317, 16.096822316333657, -2.087989810165022, 43.112826047889406, 16.255146592300715, 36.21863078648347, -0.1494335330759047, 24.600441116998265, -9.081199318914189, 16.298524538359953, -9.866517604174913, 16.41336734591736, -11.978813056599721, 18.352558777838574,…	6.9694	1	6 dpf	300	19	3.67503	5.50618	left_turns
518	210819_F1	runA_run2	12	0.643333	8765	8958	12.5	13.1907	13.1907	-9.66902	4.75562	-3.83786	-0.807016	19.4301	[nan, nan, 18.75, nan, 20.0, nan, 18.75, nan, 21.429, nan, 20.0, nan, 18.75, nan, 21.429, nan, 20.0, nan, 18.75, nan, 17.647, nan, 21.429, nan, 15.789]	19.375	21.429	[nan, 33.333, 42.857, 37.5, 42.857, 33.333, 42.857, 37.5, 50.0, 37.5, 42.857, 37.5, 37.5, 37.5, 50.0, 37.5, 42.857, 33.333, 42.857, 37.5, 33.333, 42.857, 42.857, 33.333, 30.0]	37.5	1.64642	317.76	314.152	[4.7556172098322484, -3.8378568250746, 7.310891976897541, -5.529984730656445, 8.431929124894065, -5.28046390995378, 9.911227219852451, -4.871537845448833, 11.47609712313973, -9.669022097856883, 11.685029877471823, -8.67395924653596, 13.190701336263107, -8.367607979951238, 13.093551558334887, -8.930394042690047, 12.417843133402487, -7.97381763199188, 11.2509740086993, -5.9022335883412405, 7.329590…	4.75562	1	6 dpf	300	19	4.75562	3.83786	forward
519	210819_F1	runA_run2	13	0.796667	9385	9624	15.5	11.4894	11.4894	-9.33625	5.57579	-5.75142	-1.0315	19.4561	[nan, nan, 20.0, nan, 20.0, nan, 20.0, nan, 20.0, nan, 18.75, nan, 20.0, nan, 23.077, nan, 17.647, nan, 20.0, nan, 20.0, nan, 20.0, nan, 20.0, nan, 20.0, nan, 18.75, nan, 18.75]	20	23.077	[nan, 42.857, 37.5, 42.857, 37.5, 42.857, 37.5, 37.5, 42.857, 33.333, 42.857, 37.5, 42.857, 37.5, 60.0, 37.5, 33.333, 37.5, 42.857, 37.5, 42.857, 37.5, 42.857, 37.5, 42.857, 37.5, 42.857, 37.5, 37.5, 33.333, 42.857]	37.5	0.727713	173.923	172.518	[5.575789250480855, -5.751415236812764, 7.701293936956523, -8.34303145718845, 8.761130136716321, -7.848106849977971, 8.5415502238419, -6.786203391052498, 8.418555836267217, -9.12285480117327, 10.170805796054616, -8.343732232098116, 9.37783674522892, -7.615534378854851, 6.612862374580139, -8.077049798124575, 11.489356607868853, -4.978563973855623, 9.887374505929104, -5.464219228357951, 10.36610109…	5.53457	1	6 dpf	300	19	5.57579	5.75142	forward
520	210819_F1	runA_run2	14	0.58	10179	10353	10	-10.4392	10.4392	-10.4392	-6.74257	7.89618	-1.17109	17.2414	[nan, nan, 20.0, nan, 20.0, nan, 20.0, nan, 21.429, nan, 18.75, nan, 20.0, nan, 18.75, nan, 18.75, nan, 20.0, nan]	20	21.429	[nan, 37.5, 42.857, 37.5, 42.857, 42.857, 37.5, 42.857, 42.857, 33.333, 42.857, 42.857, 37.5, 42.857, 33.333, 37.5, 37.5, 37.5, 42.857, 33.333]	37.5	-1.01027	-175.788	-176.223	[-6.742574201385072, 7.89617804321012, -8.74734813682384, 7.6654177068704925, -10.439154179623845, 10.284729645424653, -9.374975585041891, 9.486167478508296, -10.116625017147165, 10.329694507978333, -8.37582389873371, 9.08329558828899, -6.890213841012076, 8.812253965006102, -5.905590497375236, 8.369052834423139, -7.120572067282857, 7.142338504699058, -7.033205970507968, 6.920625934933321]	0.507518	1	6 dpf	300	19	6.74257	7.89618	forward
521	210819_F1	runA_run2	15	0.39	10930	11047	7.5	-9.19988	9.19988	-9.19988	3.47954	-3.97593	-1.14266	19.2308	[nan, nan, 21.429, nan, 18.75, nan, 20.0, nan, 20.0, nan, 18.75, nan, 18.75, nan, 17.647]	18.75	21.429	[nan, 42.857, 42.857, 33.333, 42.857, 37.5, 42.857, 33.333, 50.0, 42.857, 33.333, 37.5, 37.5, 33.333, 37.5]	37.5	-1.06148	-124.193	-94.5798	[3.4795359524893112, -3.975926244859361, 5.843401217049607, -9.199883513519916, 6.704382499485722, -9.199031108143524, 5.9938491214523575, -9.15939941664021, 5.914600366796256, -7.855301092766512, 7.055341081449994, -8.405647904044315, 6.719521967969686, -6.057108166113936, 4.182560383678721]	3.47954	1	6 dpf	300	19	3.47954	3.97593	forward
522	210819_F1	runA_run2	16	0.393333	11334	11452	7	-7.29614	7.29614	-7.29614	-3.10007	4.69181	-1.51345	17.7966	[nan, nan, 17.647, nan, 18.75, nan, 18.75, nan, 17.647, nan, 20.0, nan, 18.75, nan]	18.75	20	[nan, 33.333, 37.5, 37.5, 37.5, 50.0, 30.0, 37.5, 33.333, 42.857, 37.5, 42.857, 33.333, 33.333]	37.5	-0.857674	-101.206	-102.635	[-3.1000651824565075, 4.691808090536437, -5.927440352834492, 5.819473508385425, -7.296143198709958, 6.290820443135292, -6.593251307179378, 6.170256280344554, -5.68262702010747, 5.79775272245984, -5.596883977556673, 4.647578606943677, -4.953414500700483, 4.173499262918474]	0.536717	1	6 dpf	300	19	3.10007	4.69181	forward
523	210819_F1	runA_run2	17	0.433333	12247	12377	8	10.8798	10.8798	-8.78978	-6.5496	6.50647	-0.993415	18.4615	[nan, nan, 18.75, nan, 20.0, nan, 18.75, nan, 21.429, nan, 20.0, nan, 20.0, nan, 17.647, nan]	20	21.429	[nan, 42.857, 33.333, 50.0, 33.333, 37.5, 37.5, 42.857, 42.857, 42.857, 37.5, 42.857, 37.5, 42.857, 30.0, 33.333]	37.5	-0.68639	-89.2307	-91.7349	[-6.5496022438756345, 6.506473721515551, -5.785778187496916, 5.915307545010547, -6.302292210033995, 9.120075623183894, -7.161278207750645, 8.40600404892478, -7.719678673595228, 10.879848653345741, -8.789782019093915, 6.71211951798773, -6.191948328325498, 7.05429293541758, -2.7238194145411097, 3.541888673978865]	0.409035	1	6 dpf	300	19	6.5496	6.50647	forward
524	210819_F1	runA_run2	18	0.436667	12686	12817	8.5	10.5794	10.5794	-8.1455	4.9771	-5.3965	-1.08427	19.4656	[nan, nan, 20.0, nan, 18.75, nan, 21.429, nan, 18.75, nan, 20.0, nan, 20.0, nan, 21.429, nan, 16.667]	20	21.429	[nan, 33.333, 50.0, 37.5, 37.5, 42.857, 42.857, 37.5, 37.5, 37.5, 42.857, 37.5, 42.857, 42.857, 42.857, 30.0, 37.5]	37.5	1.05136	137.728	136.567	[4.977098762237698, -5.396501683336405, 7.26920852655321, -7.751731247170825, 9.233008822813774, -6.899485415123987, 9.175272375456963, -6.849810815982667, 10.579405970741371, -8.145497657946619, 9.434878042790727, -6.230000030094851, 9.957300496607962, -5.891549784282065, 6.904904780215212, -7.196806876946211, 5.644693026281224]	4.9771	1	6 dpf	300	19	4.9771	5.3965	forward
525	210819_F1	runA_run2	19	0.796667	13114	13353	15	11.9488	11.9488	-9.27229	-2.21781	3.73488	-1.68404	18.8285	[nan, nan, 18.75, nan, 20.0, nan, 18.75, nan, 18.75, nan, 18.75, nan, 20.0, nan, 20.0, nan, 17.647, nan, 18.75, nan, 20.0, nan, 21.429, nan, 20.0, nan, 18.75, nan, 16.667, nan]	18.75	21.429	[nan, 42.857, 33.333, 37.5, 42.857, 33.333, 42.857, 37.5, 37.5, 37.5, 37.5, 37.5, 42.857, 33.333, 50.0, 33.333, 37.5, 42.857, 33.333, 42.857, 37.5, 50.0, 37.5, 42.857, 37.5, 37.5, 37.5, 33.333, 33.333, 50.0]	37.5	0.700494	167.418	185.616	[-2.2178112708002877, 3.7348789282108608, -4.05151119685391, 5.4290438829693075, -4.745597479130328, 5.805384436404072, -7.218282458220704, 6.797038734485134, -6.791018009925936, 6.462394607812764, -9.272285719589792, 8.903169762527826, -7.474929241056531, 8.252815009858697, -4.388671687395649, 10.554681986389484, -7.715465867541104, 9.593548917322297, -6.045756665728621, 8.878732226194181, -8.13…	0.758534	1	6 dpf	300	19	2.21781	3.73488	forward
526	210819_F1	runA_run2	20	0.55	13722	13887	10.5	10.9125	10.9125	-8.17636	4.6955	-4.92946	-1.04982	19.0909	[nan, nan, 20.0, nan, 20.0, nan, 18.75, nan, 20.0, nan, 20.0, nan, 18.75, nan, 20.0, nan, 20.0, nan, 18.75, nan, 17.647]	20	20	[nan, 37.5, 42.857, 37.5, 42.857, 37.5, 37.5, 42.857, 37.5, 42.857, 37.5, 37.5, 37.5, 42.857, 37.5, 42.857, 37.5, 37.5, 37.5, 33.333, 37.5]	37.5	1.16323	191.933	191.242	[4.695504794825409, -4.929455445669407, 7.3532581118353155, -7.40512664322472, 7.9929892968441605, -8.176363605537613, 9.34721922856144, -7.929931559646461, 10.646018701410918, -7.4755173649219016, 10.9125129694097, -6.952366654715603, 9.587820519969434, -7.9244725874159405, 8.704431820763414, -5.985717885292641, 9.137813471444614, -6.05576834749438, 8.902783072170388, -4.920563407361778, 6.82343…	4.6955	1	6 dpf	300	19	4.6955	4.92946	forward
527	210819_F1	runA_run2	21	0.556667	14480	14647	10.5	9.04666	9.04666	-7.78391	3.22044	-5.1714	-1.6058	18.8623	[nan, nan, 23.077, nan, 18.75, nan, 20.0, nan, 20.0, nan, 20.0, nan, 20.0, nan, 18.75, nan, 18.75, nan, 17.647, nan, 17.647]	19.375	23.077	[nan, 50.0, 42.857, 37.5, 37.5, 37.5, 42.857, 42.857, 37.5, 42.857, 37.5, 37.5, 42.857, 37.5, 37.5, 37.5, 37.5, 33.333, 37.5, 37.5, 33.333]	37.5	0.654346	109.276	123.324	[3.2204444621071167, -5.171403799740582, 6.795132745825791, -4.375443571121109, 7.608160397684314, -7.783909963728389, 9.005201574120843, -7.6429915908904, 9.046657894176269, -7.722975622675426, 8.876102239053985, -4.6613515717149365, 7.8196493118739205, -5.450698349417274, 8.09787841066575, -5.816390782109123, 5.811731894918001, -6.78298398639627, 7.28364439379141, -6.41827831779152, 5.253007131…	3.22044	1	6 dpf	300	19	3.22044	5.1714	forward
528	210819_F1	runA_run2	22	0.49	14976	15123	9.5	10.8716	10.8716	-8.59911	4.22857	-6.07861	-1.43751	19.3878	[nan, nan, 21.429, nan, 20.0, nan, 20.0, nan, 18.75, nan, 20.0, nan, 20.0, nan, 20.0, nan, 18.75, nan, 18.75]	20	21.429	[nan, 42.857, 42.857, 42.857, 37.5, 37.5, 42.857, 33.333, 42.857, 42.857, 37.5, 42.857, 37.5, 42.857, 37.5, 37.5, 37.5, 37.5, 37.5]	37.5	0.158059	23.2346	23.9487	[4.2285689826965545, -6.078607928604309, 5.6126030501864435, -7.350516434788603, 6.6105351725679675, -7.061654760041275, 8.0098412028334, -6.606929899573787, 10.202388571371548, -7.007531877127189, 10.871648904446225, -8.42394706865973, 9.536493453539885, -8.599110610292671, 10.436666088159008, -7.427999300684453, 7.035962905765975, -6.296789881144086, 7.3041053646952445]	4.22857	1	6 dpf	300	19	4.22857	6.07861	forward
529	210819_F1	runA_run2	23	0.383333	15453	15568	7.5	11.1907	11.1907	-9.19124	2.57989	-3.45354	-1.33864	19.5652	[nan, nan, 23.077, nan, 20.0, nan, 20.0, nan, 18.75, nan, 18.75, nan, 20.0, nan, 16.667]	20	23.077	[nan, 50.0, 42.857, 37.5, 42.857, 37.5, 42.857, 37.5, 37.5, 37.5, 37.5, 50.0, 33.333, 33.333, 33.333]	37.5	1.11586	128.324	127.785	[2.579886576239822, -3.4535373455912373, 5.695542932831727, -5.958293704611946, 10.0009068324226, -7.645525627543001, 9.663513664236325, -9.191240446553333, 11.19072139309893, -5.8541697584191414, 8.71252617343812, -6.202375798465944, 6.949455030375156, -5.530693812951885, 4.644492350903727]	2.57989	1	6 dpf	300	19	2.57989	3.45354	forward
530	210819_F1	runA_run2	24	0.5	16181	16331	9	-42.507	42.507	-42.507	-42.507	-18.6973	0.439863	18	[nan, nan, 17.647, nan, 18.75, nan, 20.0, nan, 21.429, nan, 21.429, nan, 20.0, nan, 17.647, nan, 20.0, nan]	20	21.429	[nan, 27.273, 50.0, 30.0, 50.0, 37.5, 42.857, 37.5, 50.0, 37.5, 50.0, 33.333, 50.0, 33.333, 37.5, 37.5, 42.857, 33.333]	37.5	-10.3966	-1559.5	-1559.74	[-42.507013563361234, -18.69727757732099, -38.9509304100426, -3.7841666779203718, -29.514869484087477, 5.010516064460264, -23.06465926868109, 9.062253814447176, -24.348126714835008, 7.73077457255279, -21.42527431030237, 10.136690196630482, -18.34178149583106, 9.195727771243202, -11.046212806200707, 7.728881608003032, -7.985710672303593, 3.982459610129225]	-9.51596	1	6 dpf	300	19	42.507	18.6973	right_turns
531	210819_F1	runA_run2	25	0.483333	17288	17433	9	9.93679	9.93679	-8.90902	-4.78772	3.60836	-0.753671	18.6207	[nan, nan, 20.0, nan, 20.0, nan, 20.0, nan, 20.0, nan, 20.0, nan, 20.0, nan, 20.0, nan, 18.75, nan]	20	20	[nan, 37.5, 42.857, 37.5, 42.857, 37.5, 42.857, 42.857, 37.5, 37.5, 42.857, 37.5, 42.857, 37.5, 42.857, 33.333, 42.857, 37.5]	37.5	0.902277	130.83	131.12	[-4.7877178957343505, 3.608363756154874, -5.1584666209940835, 9.793155932296855, -4.8583689618611965, 8.64785812502853, -7.28998513830128, 9.224390403449778, -8.909016485345198, 8.389450838119814, -7.625306200211867, 9.936793693426878, -7.82626627334146, 9.72176187786953, -7.7870643427800275, 9.570428966438156, -5.5492341125430675, 7.401911457092162]	-0.589677	1	6 dpf	300	19	4.78772	3.60836	forward
532	210819_F1	runA_run2	26	0.43	17937	18066	8	12.5445	12.5445	-10.6907	-5.27321	7.06891	-1.34053	18.6047	[nan, nan, 20.0, nan, 18.75, nan, 21.429, nan, 18.75, nan, 21.429, nan, 20.0, nan, 20.0, nan]	20	21.429	[nan, 42.857, 37.5, 37.5, 37.5, 50.0, 37.5, 37.5, 37.5, 50.0, 37.5, 37.5, 42.857, 42.857, 37.5, 42.857]	37.5	0.346237	44.6645	44.3816	[-5.273207863615346, 7.068909537532348, -6.665859507913967, 8.13359844261756, -7.732210651476881, 9.111945113719539, -10.690660475678117, 10.813412713304272, -10.379299084827974, 11.347372213245748, -9.774064926542291, 11.406798681844014, -9.068547901490449, 12.544533000045577, -7.391197747587047, 9.566835946320838]	0.897851	1	6 dpf	300	19	5.27321	7.06891	forward
533	210819_F1	runA_run2	27	0.49	19096	19243	9.5	9.374	9.374	-8.64267	3.28026	-1.13174	-0.345015	19.3878	[nan, nan, 18.75, nan, 16.667, nan, 23.077, nan, 18.75, nan, 20.0, nan, 20.0, nan, 20.0, nan, 20.0, nan, 17.647]	20	23.077	[nan, 37.5, 37.5, 33.333, 33.333, 50.0, 42.857, 37.5, 37.5, 42.857, 37.5, 42.857, 37.5, 42.857, 37.5, 42.857, 37.5, 33.333, 37.5]	37.5	0.0114133	1.67776	4.40811	[3.2802560227460336, -1.13173706330372, 4.87609878823684, -3.672151871272346, 5.227439394360898, -6.430383011556047, 6.403348623172465, -8.525711764811142, 7.894971405319895, -8.642673675912445, 8.404544130164611, -7.446487656495221, 8.098577991165754, -6.962343980964704, 9.374004551354167, -5.220446682369881, 8.788346839479363, -3.68397777356303, 3.9941611077532877]	3.28026	1	6 dpf	300	19	3.28026	1.13174	forward
534	210819_F1	runA_run2	28	0.586667	19544	19720	11	10.6136	10.6136	-8.2657	-3.26907	7.0521	-2.15722	18.75	[nan, nan, 21.429, nan, 18.75, nan, 18.75, nan, 20.0, nan, 18.75, nan, 20.0, nan, 20.0, nan, 20.0, nan, 18.75, nan, 17.647, nan]	19.375	21.429	[nan, 50.0, 37.5, 33.333, 42.857, 37.5, 37.5, 42.857, 37.5, 37.5, 37.5, 42.857, 37.5, 42.857, 37.5, 42.857, 37.5, 42.857, 33.333, 33.333, 37.5, 33.333]	37.5	1.02522	180.438	177.899	[-3.269069049387686, 7.052096033154062, -5.268255559159477, 6.942858852796777, -5.5186379170398885, 7.34033494767457, -7.340569771087887, 9.330405847709011, -8.265701447255838, 8.693974364138786, -7.154757310910505, 8.303692399918576, -7.287746971505105, 10.613633252131356, -7.37119113776489, 10.327036233611748, -7.233650378893048, 9.160071962825665, -6.424905722980639, 7.62215721480501, -2.92689…	0.785795	1	6 dpf	300	19	3.26907	7.0521	forward
535	210819_F1	runA_run2	29	0.373333	20601	20713	7	9.38956	9.38956	-8.85697	-1.74749	3.90031	-2.23196	18.75	[nan, nan, 20.0, nan, 20.0, nan, 20.0, nan, 18.75, nan, 17.647, nan, 18.75, nan]	19.375	20	[nan, 42.857, 37.5, 37.5, 42.857, 37.5, 42.857, 33.333, 42.857, 37.5, 33.333, 42.857, 33.333, 37.5]	37.5	0.0204859	2.29442	3.80436	[-1.7474852018915052, 3.900313687921336, -5.986651774319521, 6.830457018827982, -8.141191827527209, 9.389559308172132, -8.856974203002268, 7.888334366658778, -7.169066002779937, 7.645016008724106, -5.642029987643854, 5.50203882166492, -7.300957755066261, 4.701765856959618]	1.07641	1	6 dpf	300	19	1.74749	3.90031	forward
536	210819_F1	runA_run2	30	0.493333	21176	21324	9.5	11.2597	11.2597	-6.42259	4.94168	-4.09706	-0.829082	19.2568	[nan, nan, 20.0, nan, 20.0, nan, 20.0, nan, 18.75, nan, 20.0, nan, 20.0, nan, 21.429, nan, 17.647, nan, 15.789]	20	21.429	[nan, 37.5, 42.857, 42.857, 37.5, 37.5, 42.857, 37.5, 37.5, 42.857, 37.5, 42.857, 37.5, 37.5, 50.0, 33.333, 37.5, 33.333, 30.0]	37.5	2.29086	339.047	335.58	[4.941680310528723, -4.097056205783196, 9.032026863367223, -5.749740235402317, 10.529448736822024, -4.95644840849565, 8.842257483164571, -5.153929891150052, 8.840375261159426, -6.4225892634593835, 11.259719931518656, -6.2885757705862435, 9.530314580272629, -5.984665559418947, 10.818633717387234, -5.722543582961, 10.757511584507222, -2.32435561547763, 5.721831267172107]	4.94168	1	6 dpf	300	19	4.94168	4.09706	forward
537	210819_F1	runA_run2	31	0.583333	21901	22076	11	11.0756	11.0756	-8.73016	-2.00602	6.5721	-3.27618	18.8571	[nan, nan, 20.0, nan, 20.0, nan, 20.0, nan, 18.75, nan, 18.75, nan, 18.75, nan, 18.75, nan, 21.429, nan, 20.0, nan, 18.75, nan]	19.375	21.429	[nan, 42.857, 37.5, 42.857, 37.5, 42.857, 37.5, 42.857, 33.333, 37.5, 37.5, 37.5, 37.5, 37.5, 37.5, 42.857, 42.857, 37.5, 42.857, 37.5, 37.5, 42.857]	37.5	1.76035	308.062	309.251	[-2.006022454458009, 6.572097565848675, -5.55147022660956, 7.231979624627826, -5.708564840643333, 9.679571360863005, -4.995820452481249, 10.414956033856743, -1.7058700179404558, 10.6299064217034, -4.842611221566613, 8.543321208333783, -6.228022655247043, 8.192109906640567, -6.405055994478807, 7.203037865394459, -8.730155841197005, 11.075607297915306, -8.006958468608522, 10.052589828362821, -4.697…	2.43311	1	6 dpf	300	19	2.00602	6.5721	forward
538	210819_F1	runA_run2	32	0.776667	22589	22822	15	12.9807	12.9807	-10.8424	-2.69881	4.37317	-1.62041	19.3133	[nan, nan, 21.429, nan, 18.75, nan, 20.0, nan, 18.75, nan, 20.0, nan, 20.0, nan, 20.0, nan, 20.0, nan, 21.429, nan, 20.0, nan, 20.0, nan, 18.75, nan, 18.75, nan, 18.75, nan]	20	21.429	[nan, 50.0, 37.5, 42.857, 33.333, 42.857, 37.5, 33.333, 42.857, 42.857, 37.5, 42.857, 37.5, 37.5, 42.857, 42.857, 37.5, 42.857, 42.857, 42.857, 37.5, 42.857, 37.5, 42.857, 33.333, 37.5, 37.5, 42.857, 33.333, 37.5]	37.5	1.08951	253.856	249.943	[-2.6988085507988275, 4.3731676602291385, -5.181493095609809, 8.316170037408128, -5.4455376081817795, 8.77416160936853, -4.533656285104541, 8.961142068970803, -6.45930888065384, 10.04062811117628, -5.152095717667113, 11.584865739997564, -7.6387311627319345, 10.389710827000107, -7.893037292617335, 9.465800891988415, -6.707721116060879, 11.021864929647634, -9.261060167503002, 12.22920616045354, -10…	0.83718	1	6 dpf	300	19	2.69881	4.37317	forward
539	210819_F1	runA_run2	33	0.643333	23370	23563	12	-56.0395	56.0395	-56.0395	-11.8178	0.0281244	-0.00237984	18.6528	[nan, nan, 15.0, nan, 16.667, nan, 20.0, nan, 20.0, nan, 21.429, nan, 20.0, nan, 21.429, nan, 21.429, nan, 21.429, nan, 20.0, nan, 18.75, nan]	20	21.429	[nan, 42.857, 23.077, 27.273, 42.857, 37.5, 42.857, 37.5, 42.857, 42.857, 42.857, 37.5, 42.857, 42.857, 42.857, 42.857, 42.857, 42.857, 42.857, 37.5, 42.857, 42.857, 33.333, 42.857]	42.857	-6.06421	-1170.39	-1173.08	[-11.817762943572998, 0.02812440482304008, -56.0394904702258, -14.970346518384494, -35.73512417386162, 5.714033011968704, -23.276929628433614, 15.685674008450478, -21.82658012595818, 17.200839241690737, -18.740225671939232, 15.460062702682102, -18.436822616817377, 15.331286472562196, -12.233203879146059, 12.251243708379217, -11.623750938776098, 14.489407374543688, -10.09602208091932, 13.590972389…	-6.61197	1	6 dpf	300	19	11.8178	0.0281244	right_turns
540	210819_F1	runA_run2	34	0.44	24984	25116	8	10.9807	10.9807	-7.56493	-3.935	6.15727	-1.56475	18.1818	[nan, nan, 21.429, nan, 20.0, nan, 20.0, nan, 20.0, nan, 18.75, nan, 20.0, nan, 18.75, nan]	20	21.429	[nan, 50.0, 37.5, 37.5, 42.857, 42.857, 37.5, 42.857, 37.5, 37.5, 37.5, 42.857, 37.5, 37.5, 37.5, 37.5]	37.5	0.979353	129.275	129.223	[-3.9349971734670386, 6.1572705294858, -4.791925886146159, 6.081410574638512, -6.160514089485984, 7.023460184343505, -6.3164069610909435, 10.980721294214677, -7.564928758870888, 8.6483669484607, -6.371800390340497, 7.3655198595619895, -6.489130973164462, 6.739624311668139, -4.120623142019928, 7.918847449444896]	1.07321	1	6 dpf	300	19	3.935	6.15727	forward
541	210819_F1	runA_run2	35	0.566667	25779	25949	11	11.3489	11.3489	-10.4798	-1.75776	6.33677	-3.60502	19.4118	[nan, nan, 21.429, nan, 20.0, nan, 18.75, nan, 21.429, nan, 21.429, nan, 20.0, nan, 18.75, nan, 20.0, nan, 18.75, nan, 17.647, nan]	20	21.429	[nan, 42.857, 42.857, 37.5, 42.857, 37.5, 37.5, 42.857, 42.857, 37.5, 50.0, 33.333, 50.0, 37.5, 37.5, 37.5, 42.857, 42.857, 33.333, 42.857, 30.0, 37.5]	37.5	1.33942	227.701	226.457	[-1.7577620517956027, 6.336768082241936, -5.924402782693639, 6.730175605281564, -6.025916511675274, 8.760150537862387, -7.181817243435121, 7.9949994393149915, -9.155455753629548, 9.890738231619299, -7.737587637638764, 9.37211978311583, -10.479800871768676, 9.648044824120177, -6.653185496929443, 11.348913311440391, -5.538423775337848, 10.719707662130547, -3.509819227315989, 8.376261415788923, -3.5…	2.01597	1	6 dpf	300	19	1.75776	6.33677	forward
542	210819_F1	runA_run2	36	0.586667	26432	26608	11	13.6427	13.6427	-8.65581	-6.16979	9.6597	-1.56564	18.75	[nan, nan, 20.0, nan, 18.75, nan, 20.0, nan, 20.0, nan, 20.0, nan, 18.75, nan, 21.429, nan, 20.0, nan, 21.429, nan, 18.75, nan]	20	21.429	[nan, 42.857, 37.5, 42.857, 33.333, 42.857, 37.5, 37.5, 42.857, 37.5, 42.857, 42.857, 33.333, 50.0, 37.5, 42.857, 37.5, 42.857, 42.857, 37.5, 37.5, 37.5]	37.5	1.97815	348.155	345.984	[-6.169794788844178, 9.65970299405687, -5.388099582754348, 11.66997129656546, -6.943995155709059, 11.64703460011036, -8.655805353141464, 10.09658395662013, -8.593362946916724, 10.204436133199822, -6.314475517110418, 12.272735491870813, -6.685395263810956, 12.021906492508318, -6.745374159992513, 12.705708587976115, -7.917132403116047, 12.410230923159801, -7.995351821947399, 13.642665814601385, -3.…	3.25409	1	6 dpf	300	19	6.16979	9.6597	forward
543	210819_F1	runA_run2	37	0.643333	27023	27216	12.5	13.6392	13.6392	-9.88276	6.11047	-6.1972	-1.01419	19.4301	[nan, nan, 18.75, nan, 21.429, nan, 18.75, nan, 18.75, nan, 21.429, nan, 20.0, nan, 18.75, nan, 21.429, nan, 18.75, nan, 20.0, nan, 18.75, nan, 17.647]	18.75	21.429	[nan, 33.333, 42.857, 42.857, 42.857, 37.5, 37.5, 37.5, 37.5, 42.857, 42.857, 42.857, 37.5, 37.5, 37.5, 42.857, 42.857, 33.333, 42.857, 42.857, 37.5, 33.333, 42.857, 37.5, 33.333]	37.5	2.27925	439.895	438.939	[6.110466026713265, -6.197201030621419, 10.582003451982317, -8.340608487551664, 11.340455936469136, -7.339085815134106, 12.483978558167927, -9.244478552151381, 12.471010378769737, -8.798382462980305, 11.961771648967883, -9.882764939242223, 12.813378807164082, -8.612975985096876, 11.39843893046346, -7.400008392729823, 13.639157606563046, -5.79040082950388, 13.442360095941812, -6.928483737470255, 1…	5.55425	1	6 dpf	300	19	6.11047	6.1972	forward
544	210819_F1	runA_run2	38	0.64	27753	27945	12	-33.5223	33.5223	-33.5223	-2.1192	4.90053	-2.31244	18.75	[nan, nan, 20.0, nan, 20.0, nan, 30.0, nan, 15.0, nan, 20.0, nan, 18.75, nan, 21.429, nan, 17.647, nan, 20.0, nan, 18.75, nan, 17.647, nan]	20	30	[nan, 42.857, 37.5, 37.5, 42.857, 42.857, 100.0, 23.077, 42.857, 42.857, 37.5, 42.857, 33.333, 50.0, 37.5, 37.5, 33.333, 50.0, 33.333, 42.857, 33.333, 37.5, 33.333, 33.333]	37.5	0.457727	87.8836	85.5328	[-2.119202759153153, 4.900529408013689, -4.932443377657402, 7.683025382497807, -6.486726028914213, 8.780231505255822, -33.52231374375022, 10.668598513565463, -10.007057425631885, 11.582529030525816, -9.698772990968433, 10.701770913567826, -6.58523038313893, 11.533112825043496, -7.830751069055762, 9.817310939498805, -5.248446891641652, 8.93423755840638, -6.501491710757902, 7.775735586177421, -5.91…	1.2427	1	6 dpf	300	19	2.1192	4.90053	right_turns
545	210819_F1	runA_run2	39	0.483333	28483	28628	9	10.2525	10.2525	-8.24625	-3.87824	7.66174	-1.97557	18.6207	[nan, nan, 20.0, nan, 20.0, nan, 18.75, nan, 21.429, nan, 18.75, nan, 20.0, nan, 18.75, nan, 16.667, nan]	19.375	21.429	[nan, 42.857, 37.5, 42.857, 37.5, 37.5, 37.5, 50.0, 37.5, 42.857, 33.333, 50.0, 33.333, 42.857, 33.333, 33.333, 33.333, 33.333]	37.5	1.08228	156.931	155.75	[-3.878237772134927, 7.661739666350358, -7.603448247080208, 8.427298999739662, -8.154670141029417, 9.081567335716231, -6.782650032976688, 9.241456202597258, -7.099124646372392, 9.116562971918352, -8.246248344904453, 10.252518692656459, -7.602378996915396, 8.541236421463323, -6.682397789616597, 7.312681505657884, -2.222342442110154, 4.180990001521154]	0.979324	1	6 dpf	300	19	3.87824	7.66174	forward
546	210819_F1	runA_run2	40	0.48	29043	29187	9	12.5544	12.5544	-9.52747	-3.40056	5.99393	-1.76263	18.75	[nan, nan, 20.0, nan, 20.0, nan, 18.75, nan, 21.429, nan, 18.75, nan, 20.0, nan, 20.0, nan, 20.0, nan]	20	21.429	[nan, 37.5, 42.857, 42.857, 37.5, 37.5, 37.5, 42.857, 42.857, 37.5, 37.5, 37.5, 42.857, 37.5, 42.857, 42.857, 37.5, 33.333]	37.5	1.76073	253.545	251.837	[-3.400561188623646, 5.993932233435174, -7.448590260145521, 9.17805530805853, -6.876590280649484, 8.850830553344267, -4.377819263234595, 10.523872296656329, -8.067157117244598, 10.850294398858969, -7.646760770115308, 11.484200903182023, -9.527472217114255, 9.826944034472819, -6.205938553897192, 12.554400229969449, -6.314866538331618, 10.995068575997886]	1.29669	1	6 dpf	300	19	3.40056	5.99393	forward
547	210819_F1	runA_run2	41	2.15667	29820	30467	56	-77.9371	77.9371	-77.9371	-77.9371	-9.70817	0.124564	25.966	[nan, nan, 18.75, nan, 23.077, nan, 27.273, nan, 33.333, nan, 15.789, nan, 42.857, nan, 42.857, nan, 17.647, nan, 30.0, nan, 21.429, nan, 33.333, nan, 42.857, nan, 33.333, nan, 42.857, nan, 42.857, nan, 18.75, nan, 33.333, nan, 33.333, nan, 37.5, nan, 27.273, nan, 37.5, nan, 21.429, nan, 37.5, nan, 20.0, nan, 42.857, nan, 42.857, nan, 21.429, nan, 42.857, nan, 23.077, nan, 21.429, nan, 42.857, na…	25	42.857	[nan, 30.0, 50.0, 50.0, 42.857, 50.0, 60.0, 60.0, 75.0, 100.0, 18.75, 100.0, 75.0, 100.0, 75.0, 33.333, 37.5, 60.0, 60.0, 75.0, 30.0, 75.0, 60.0, 75.0, 100.0, 60.0, 75.0, 75.0, 100.0, 60.0, 150.0, 60.0, 27.273, 60.0, 75.0, 75.0, 60.0, 75.0, 75.0, 60.0, 50.0, 75.0, 75.0, 75.0, 30.0, 75.0, 75.0, 27.273, 75.0, 75.0, 100.0, 75.0, 100.0, 75.0, 30.0, 100.0, 75.0, 75.0, 33.333, 30.0, 75.0, 75.0, 100.0, …	60	-3.58336	-2318.44	-2327.06	[-77.93709556097717, -9.708173038897064, -42.9065111608231, 3.7942680427995845, -37.38404053642737, 11.362816524666833, -27.843187498646742, 19.316678444613178, -23.09713266862885, 16.983418805252494, -25.114781026493855, 10.496586225860192, -18.133566827001626, 13.881814117101515, -28.03531361024598, 36.69903421527469, -49.236582125884546, 17.635497250227637, -33.919952174099436, 21.427686695586…	-4.01895	1	6 dpf	300	19	77.9371	9.70817	others
548	210819_F1	runA_run2	42	0.343333	35852	35955	6	9.75399	9.75399	-7.66889	-2.56128	4.99279	-1.94933	17.4757	[nan, nan, 18.75, nan, 18.75, nan, 20.0, nan, 17.647, nan, 18.75, nan]	18.75	20	[nan, 42.857, 33.333, 42.857, 33.333, 42.857, 37.5, 37.5, 33.333, 42.857, 33.333, 37.5]	37.5	-0.459778	-47.3571	-46.2728	[-2.5612810037686486, 4.992786011707574, -5.68034704272414, 7.273966926900626, -7.668889589853956, 7.8492507537512965, -6.719583218645295, 7.48469996512049, -5.619152296789739, 9.753990024348594, -3.9848063017856408, 7.963931507211894]	1.21575	1	6 dpf	300	19	2.56128	4.99279	forward
549	210819_F1	runA_run2	43	0.83	37508	37757	15	14.495	14.495	-9.05194	-3.96718	7.85317	-1.97953	18.0723	[nan, nan, 20.0, nan, 18.75, nan, 18.75, nan, 21.429, nan, 17.647, nan, 20.0, nan, 20.0, nan, 18.75, nan, 21.429, nan, 17.647, nan, 18.75, nan, 17.647, nan, 17.647, nan, 17.647, nan]	18.75	21.429	[nan, 42.857, 37.5, 37.5, 37.5, 37.5, 37.5, 37.5, 50.0, 33.333, 37.5, 42.857, 37.5, 42.857, 37.5, 42.857, 33.333, 50.0, 37.5, 37.5, 33.333, 37.5, 37.5, 33.333, 37.5, 33.333, 37.5, 37.5, 33.333, 33.333]	37.5	1.43234	356.652	356.034	[-3.9671787026736576, 7.853167043880793, -5.41364501855731, 9.106524505078896, -8.899499649947172, 7.1047076917693, -7.494052222264869, 9.489644734637489, -7.469301311566026, 10.405948411069811, -7.235410825760674, 11.605644628959618, -9.051939980112968, 14.463390736217182, -8.049290011180691, 12.510614497042257, -8.514412373124767, 12.835161617206284, -8.607258567721496, 14.494971682764625, -8.4…	1.56876	1	6 dpf	300	19	3.96718	7.85317	forward
550	210819_F1	runA_run2	44	0.573333	38058	38230	10.5	12.1573	12.1573	-10.0107	3.64436	-4.47363	-1.22755	18.314	[nan, nan, 21.429, nan, 17.647, nan, 20.0, nan, 18.75, nan, 18.75, nan, 17.647, nan, 18.75, nan, 18.75, nan, 17.647, nan, 17.647]	18.75	21.429	[nan, 50.0, 37.5, 33.333, 37.5, 37.5, 42.857, 37.5, 37.5, 37.5, 37.5, 30.0, 42.857, 37.5, 37.5, 37.5, 37.5, 33.333, 37.5, 33.333, 37.5]	37.5	0.952349	163.804	158.404	[3.6443613289493704, -4.4736294173296764, 8.118932915110078, -4.822798475743749, 9.222218422414407, -6.440958122725687, 9.47111919625547, -9.037000766852794, 12.157315777332776, -10.010692756161168, 10.735791943799708, -5.2387352059729215, 10.159970242885588, -4.5804060152729615, 11.107027224678323, -6.723801704736321, 10.473950689173892, -4.943209436077714, 10.191128745549378, -3.859223474457563…	3.64436	1	6 dpf	300	19	3.64436	4.47363	forward
551	210819_F1	runA_run2	45	0.83	38726	38975	15	12.3448	12.3448	-10.3153	-3.13332	6.03676	-1.92663	18.0723	[nan, nan, 21.429, nan, 18.75, nan, 17.647, nan, 18.75, nan, 20.0, nan, 20.0, nan, 18.75, nan, 20.0, nan, 20.0, nan, 17.647, nan, 18.75, nan, 18.75, nan, 17.647, nan, 17.647, nan]	18.75	21.429	[nan, 50.0, 37.5, 37.5, 37.5, 37.5, 33.333, 42.857, 33.333, 42.857, 37.5, 37.5, 42.857, 37.5, 37.5, 42.857, 37.5, 37.5, 42.857, 37.5, 33.333, 37.5, 37.5, 37.5, 37.5, 42.857, 30.0, 37.5, 33.333, 33.333]	37.5	0.602352	149.986	152.688	[-3.1333186112385754, 6.036760845344419, -5.976731652452084, 9.040613974601282, -8.290797818956081, 9.39374464032082, -5.9175172469418404, 8.84249428721259, -5.68063562964382, 9.813315100242333, -7.406024508120912, 8.656763126572795, -8.244448773668784, 9.38448603336192, -7.480253305315033, 9.339354827567334, -6.3793266111116855, 9.972657918414546, -10.315346969703057, 11.084535432623552, -5.1669…	1.03156	1	6 dpf	300	19	3.13332	6.03676	forward
552	210819_F1	runA_run2	46	0.463333	39396	39535	8	11.5269	11.5269	-8.33718	-3.41271	4.98989	-1.46215	17.2662	[nan, nan, 18.75, nan, 18.75, nan, 18.75, nan, 20.0, nan, 17.647, nan, 20.0, nan, 17.647, nan]	18.75	20	[nan, 37.5, 37.5, 42.857, 33.333, 37.5, 37.5, 50.0, 33.333, 37.5, 33.333, 50.0, 33.333, 37.5, 33.333, 33.333]	37.5	0.346441	48.1553	44.202	[-3.4127149043434937, 4.989888957964019, -6.383160472696355, 7.739178673492475, -5.199699446347811, 10.765533048770662, -8.337181051514964, 11.526885698176223, -8.257076259131859, 10.544513773003844, -7.12247500402191, 9.480608382091848, -5.988058958965464, 6.6624530768730965, -5.143522313293877, 6.439379228475282]	0.788587	1	6 dpf	300	19	3.41271	4.98989	forward
553	210819_F1	runA_run2	47	0.696667	40064	40273	13	11.616	11.616	-9.29639	-4.40138	6.86462	-1.55965	18.6603	[nan, nan, 18.75, nan, 20.0, nan, 18.75, nan, 20.0, nan, 17.647, nan, 20.0, nan, 20.0, nan, 18.75, nan, 18.75, nan, 18.75, nan, 20.0, nan, 17.647, nan]	18.75	20	[nan, 37.5, 37.5, 37.5, 42.857, 37.5, 37.5, 37.5, 42.857, 33.333, 37.5, 42.857, 37.5, 42.857, 37.5, 42.857, 33.333, 42.857, 33.333, 50.0, 30.0, 42.857, 37.5, 37.5, 33.333, 42.857]	37.5	0.535811	111.985	108.303	[-4.4013758775635505, 6.864622437491818, -4.644158413864384, 7.131749803335786, -7.3486848265329465, 9.86716411538083, -6.0777417062461625, 9.883684795178407, -9.296393602067242, 9.546815721549631, -7.371648885145763, 9.251320919630412, -8.312821217287821, 11.615967261625483, -8.393355407855752, 10.122780407449966, -7.722844337003593, 10.23004133449131, -6.111559294904955, 8.816256851541832, -6.5…	1.23162	1	6 dpf	300	19	4.40138	6.86462	forward
554	210819_F1	runA_run2	48	0.816667	40814	41059	15	-11.9782	11.9782	-11.9782	-3.52848	5.00722	-1.41909	18.3673	[nan, nan, 21.429, nan, 18.75, nan, 18.75, nan, 20.0, nan, 18.75, nan, 17.647, nan, 18.75, nan, 18.75, nan, 20.0, nan, 20.0, nan, 18.75, nan, 17.647, nan, 16.667, nan, 17.647, nan]	18.75	21.429	[nan, 50.0, 37.5, 33.333, 42.857, 37.5, 37.5, 42.857, 37.5, 42.857, 33.333, 37.5, 33.333, 37.5, 37.5, 37.5, 37.5, 42.857, 37.5, 42.857, 37.5, 37.5, 37.5, 33.333, 37.5, 37.5, 30.0, 42.857, 30.0, 33.333]	37.5	-0.308822	-75.6614	-80.684	[-3.5284810525041586, 5.007217858744219, -5.7255224847643476, 8.165158063840114, -8.565227435224708, 10.982643616563346, -9.454064373144528, 7.705149559863755, -9.852355175603309, 11.327489862863017, -10.329329406470126, 8.063306424476663, -8.270614816001045, 6.675950340022068, -7.315217860221948, 8.994717913828575, -7.7203364478861, 10.953222787126784, -11.9782111828818, 10.728901322513883, -11.…	-0.373506	1	6 dpf	300	19	3.52848	5.00722	forward
555	210819_F1	runA_run2	50	0.823333	41707	41954	13.5	11.7856	11.7856	-8.52451	4.04533	-2.05989	-0.509201	16.3968	[nan, nan, 17.647, nan, 15.789, nan, 17.647, nan, 16.667, nan, 15.789, nan, 16.667, nan, 20.0, nan, 20.0, nan, 18.75, nan, 17.647, nan, 9.375, nan, 20.0, nan, 17.647]	17.647	20	[nan, 37.5, 33.333, 30.0, 33.333, 30.0, 42.857, 27.273, 42.857, 33.333, 30.0, 37.5, 30.0, 42.857, 37.5, 37.5, 42.857, 33.333, 42.857, 33.333, 37.5, 33.333, 13.043, 37.5, 42.857, 30.0, 42.857]	35.4165	-1.20048	-296.518	-311.296	[4.045329652674141, -2.0598863942532306, 3.1041523826019635, -1.2855910511517419, 2.2594474074989113, -1.9447954557064322, 3.435427703325377, -2.5320437170971357, 4.403134008446392, -7.60088305777409, 6.380234263566049, -7.0707336858407395, 6.188340450238621, -7.137768938562667, 7.1057092333992555, -7.199694869240281, 7.988163356207111, -8.524505650122897, 8.26052345558224, -8.483373201431156, 9.…	2.25945	1	6 dpf	300	19	4.04533	2.05989	forward
556	210819_F1	runA_run2	51	0.603333	42699	42880	11	11.0838	11.0838	-8.23935	-2.04576	5.22561	-2.55436	18.232	[nan, nan, 17.647, nan, 18.75, nan, 20.0, nan, 20.0, nan, 18.75, nan, 20.0, nan, 20.0, nan, 17.647, nan, 17.647, nan, 17.647, nan]	18.75	20	[nan, 33.333, 37.5, 42.857, 33.333, 37.5, 42.857, 42.857, 37.5, 37.5, 37.5, 42.857, 37.5, 37.5, 42.857, 33.333, 37.5, 37.5, 33.333, 33.333, 37.5, 33.333]	37.5	1.3276	240.295	236.712	[-2.0457577834405027, 5.225609612497183, -3.348145330572633, 7.882606960949851, -5.650761924236082, 8.551764795544488, -6.220830777269777, 9.784851088998249, -5.946379579818299, 9.724922101972354, -7.03418568076689, 9.584639668914217, -8.239354150155428, 10.940045346345133, -7.54632017500718, 11.083773702996316, -5.76849445302216, 8.990429628111363, -5.496127663779749, 6.854608169320335, -3.29579…	1.38176	1	6 dpf	300	19	2.04576	5.22561	forward
557	210819_F1	runA_run2	52	0.503333	43409	43560	9	9.41132	9.41132	-7.94021	-1.46386	4.5335	-3.09694	17.8808	[nan, nan, 17.647, nan, 20.0, nan, 17.647, nan, 17.647, nan, 20.0, nan, 20.0, nan, 18.75, nan, 16.667, nan]	18.1985	20	[nan, 33.333, 37.5, 37.5, 42.857, 33.333, 37.5, 42.857, 30.0, 42.857, 37.5, 37.5, 42.857, 37.5, 37.5, 30.0, 37.5, 27.273]	37.5	0.66436	100.318	100.394	[-1.4638632929635322, 4.533497482117859, -5.268565586171857, 7.128886050941721, -6.7755433674400525, 8.153266320416078, -6.338260130586739, 8.682943004067338, -5.350915939116347, 9.4113203915841, -7.9402143752672805, 8.312096969226086, -6.1987976815569565, 7.337263403026988, -7.682328155819114, 7.871414990553284, -4.432306306737175, 3.8751573068382226]	1.20565	1	6 dpf	300	19	1.46386	4.5335	forward
558	210819_F1	runA_run2	53	0.52	44414	44570	9	9.16469	9.16469	-8.99291	-4.61257	7.26651	-1.57537	17.3077	[nan, nan, 17.647, nan, 20.0, nan, 18.75, nan, 17.647, nan, 18.75, nan, 18.75, nan, 16.667, nan, 16.667, nan]	18.1985	20	[nan, 42.857, 30.0, 42.857, 37.5, 37.5, 37.5, 37.5, 33.333, 37.5, 37.5, 37.5, 37.5, 37.5, 30.0, 33.333, 33.333, 27.273]	37.5	0.976582	152.347	149.351	[-4.612570513030663, 7.266512190896695, -6.075908952528882, 8.963075728752283, -8.99291287950683, 9.164693544354781, -7.393475968531178, 9.007157775233518, -5.5520111932670275, 7.97688468591641, -5.375602420891875, 7.286172758870878, -5.835367685149011, 8.305463948531106, -4.213203469618486, 4.54890749373284, -2.1382014698895366, 3.4430267285897265]	0.652413	1	6 dpf	300	19	4.61257	7.26651	forward
559	210819_F1	runA_run2	54	0.476667	45107	45250	8.5	8.35429	8.35429	-7.64976	3.63301	-2.48944	-0.685227	17.8322	[nan, nan, 17.647, nan, 16.667, nan, 17.647, nan, 18.75, nan, 18.75, nan, 20.0, nan, 17.647, nan, 17.647]	17.647	20	[nan, 33.333, 37.5, 30.0, 37.5, 33.333, 37.5, 37.5, 37.5, 37.5, 37.5, 33.333, 50.0, 33.333, 37.5, 30.0, 42.857]	37.5	0.33745	48.2553	47.5395	[3.6330135326652915, -2.48943779779213, 4.557686532005782, -3.516538302243772, 5.24547887959308, -4.901312216096926, 5.953821170387888, -6.893360376290533, 6.751205176214625, -7.649762722627476, 7.8947989563327825, -7.451449940775273, 8.354291494300991, -6.607139432170141, 7.059318580055649, -5.628739951329252, 4.642275056723243]	3.63301	1	6 dpf	300	19	3.63301	2.48944	forward
560	210819_F1	runA_run2	55	0.566667	45825	45995	10	9.61458	9.61458	-9.15139	-1.87516	5.01993	-2.67707	17.6471	[nan, nan, 16.667, nan, 20.0, nan, 16.667, nan, 18.75, nan, 18.75, nan, 21.429, nan, 17.647, nan, 18.75, nan, 16.667, nan]	18.75	21.429	[nan, 37.5, 30.0, 42.857, 37.5, 37.5, 30.0, 42.857, 33.333, 42.857, 33.333, 42.857, 42.857, 33.333, 37.5, 33.333, 42.857, 33.333, 33.333, 37.5]	37.5	1.24016	210.827	208.642	[-1.8751568050558278, 5.019926241596101, -4.34789637077104, 7.615384195721692, -5.984402182592528, 7.83835644675246, -4.577663055809097, 7.558376447461714, -3.469148102155198, 8.657691558281371, -6.228203417501974, 8.976850908986924, -9.151387640150686, 8.102838884486683, -6.128314517001933, 8.321866042026585, -7.003922964841197, 9.614584635858396, -6.091385301284035, 8.699757834628423]	1.57238	1	6 dpf	300	19	1.87516	5.01993	forward
561	210819_F1	runA_run2	56	0.463333	47282	47421	8	8.87403	8.87403	-7.02606	-1.83189	4.64277	-2.53441	17.2662	[nan, nan, 16.667, nan, 20.0, nan, 17.647, nan, 18.75, nan, 18.75, nan, 17.647, nan, 16.667, nan]	17.647	20	[nan, 33.333, 33.333, 42.857, 37.5, 33.333, 37.5, 50.0, 30.0, 42.857, 33.333, 33.333, 37.5, 37.5, 30.0, 37.5]	37.5	0.433021	60.1899	59.4138	[-1.8318901201893112, 4.642765354537225, -3.2720964041302385, 6.495744612363598, -5.0428992555209735, 6.247112570577996, -6.787406532028587, 8.573166774802894, -7.026055581174328, 8.874034677481447, -5.666757179952372, 7.882529473422415, -5.467823305707803, 8.168785193551368, -5.233091013205921, 6.430395961819814]	1.40544	1	6 dpf	300	19	1.83189	4.64277	forward
562	210819_F1	runA_run2	57	0.366667	48241	48351	6.5	-6.89023	6.89023	-6.89023	3.46756	-4.21209	-1.21471	17.7273	[nan, nan, 20.0, nan, 17.647, nan, 17.647, nan, 20.0, nan, 16.667, nan, 15.789]	17.647	20	[nan, 37.5, 42.857, 33.333, 37.5, 33.333, 37.5, 33.333, 50.0, 30.0, 37.5, 30.0, 33.333]	35.4165	-0.936879	-103.057	-104.305	[3.467564114053477, -4.212087807982373, 4.386446619177164, -5.537093710134051, 5.985249766792968, -5.112644301883729, 5.8389792754674765, -6.890226761688259, 6.821157061954839, -6.004926045049578, 5.0820108044045575, -3.567745555253881, 6.316241311636002]	3.46756	1	6 dpf	300	19	3.46756	4.21209	forward
563	210819_F1	runA_run2	58	0.4	48964	49084	7	-8.7748	8.7748	-8.7748	-2.75857	1.83222	-0.664194	17.5	[nan, nan, 20.0, nan, 17.647, nan, 20.0, nan, 17.647, nan, 17.647, nan, 18.75, nan]	18.1985	20	[nan, 33.333, 50.0, 30.0, 42.857, 37.5, 42.857, 30.0, 42.857, 33.333, 37.5, 33.333, 42.857, 37.5]	37.5	-1.55312	-186.374	-186.244	[-2.7585706472933027, 1.8322249386456269, -5.01961409062346, 4.035964036825685, -7.695103854922248, 5.550564233722364, -8.774795370187404, 6.842909760370161, -7.977301205160994, 5.54332029813669, -7.8366949639436365, 5.334037230115932, -7.487332596474244, 5.496402669497154]	-0.463173	1	6 dpf	300	19	2.75857	1.83222	forward
564	210819_F1	runA_run2	59	0.396667	49474	49593	7	-9.43081	9.43081	-9.43081	-2.47482	3.91573	-1.58223	17.6471	[nan, nan, 18.75, nan, 18.75, nan, 18.75, nan, 18.75, nan, 16.667, nan, 18.75, nan]	18.75	18.75	[nan, 37.5, 37.5, 37.5, 37.5, 33.333, 42.857, 37.5, 37.5, 37.5, 30.0, 37.5, 37.5, 33.333]	37.5	-0.863884	-102.802	-101.189	[-2.4748198250873115, 3.915734858220744, -4.970547924584367, 6.3511966967515745, -6.655532986150771, 6.937611216805583, -7.82390908821071, 6.148220625875455, -9.43080860498733, 5.936042788643476, -6.819521270144164, 4.083304946009606, -7.117409932216113, 2.9182830232690824]	0.221732	1	6 dpf	300	19	2.47482	3.91573	forward
565	210819_F1	runA_run2	60	0.596667	49920	50099	10	9.05641	9.05641	-8.20865	-3.62669	3.53388	-0.974409	16.7598	[nan, nan, 17.647, nan, 17.647, nan, 16.667, nan, 20.0, nan, 16.667, nan, 17.647, nan, 18.75, nan, 18.75, nan, 16.667, nan]	17.647	20	[nan, 42.857, 30.0, 33.333, 37.5, 37.5, 30.0, 42.857, 37.5, 37.5, 30.0, 37.5, 33.333, 42.857, 33.333, 33.333, 42.857, 33.333, 33.333, 33.333]	33.333	-1.38837	-248.518	-262.46	[-3.6266895158363917, 3.5338782283340135, -4.27634915559975, 5.76026896118132, -6.05418256953186, 7.8688115154724505, -5.585036799936522, 8.802667625946372, -8.2086518057509, 9.056414091100496, -5.276309633550814, 7.807112331674776, -5.46529636894342, 8.708370788108901, -6.323380551458286, 7.76950805494767, -7.182947692319426, 6.123151523568086, -7.658620257362743, 3.0014828270899394]	-0.312603	1	6 dpf	300	19	3.62669	3.53388	forward
566	210819_F1	runA_run2	61	0.42	50817	50943	7	9.08012	9.08012	-6.37012	-4.27767	5.40721	-1.26406	16.6667	[nan, nan, 20.0, nan, 18.75, nan, 20.0, nan, 17.647, nan, 17.647, nan, 16.667, nan]	18.1985	20	[nan, 50.0, 33.333, 37.5, 37.5, 37.5, 42.857, 33.333, 37.5, 37.5, 33.333, 42.857, 27.273, 33.333]	37.5	0.681097	85.8183	86.0183	[-4.277666342503487, 5.407213152281449, -6.057569209652153, 9.080124789622388, -5.6992329092929435, 8.9484941533167, -6.192779560406132, 6.854972083705103, -5.894380742892491, 7.5282267320908645, -6.370119602450791, 6.300810871976016, -3.779185758000882, 4.346932332515478]	0.283873	1	6 dpf	300	19	4.27767	5.40721	forward
567	210819_F1	runA_run2	62	0.68	52128	52332	12.5	9.5053	9.5053	-8.70798	3.62811	-4.37827	-1.20676	18.3824	[nan, nan, 18.75, nan, 18.75, nan, 18.75, nan, 18.75, nan, 18.75, nan, 18.75, nan, 18.75, nan, 17.647, nan, 18.75, nan, 17.647, nan, 18.75, nan, 16.667]	18.75	18.75	[nan, 37.5, 37.5, 37.5, 37.5, 30.0, 50.0, 33.333, 42.857, 37.5, 37.5, 37.5, 37.5, 37.5, 37.5, 33.333, 37.5, 37.5, 37.5, 37.5, 33.333, 42.857, 33.333, 33.333, 33.333]	37.5	0.359532	73.3445	71.7838	[3.628114863967937, -4.378268584884717, 5.079410119180688, -5.241987438282298, 6.532636889862871, -4.438964433921207, 8.478583360558318, -8.107839093299928, 9.092400763980569, -8.707983954179479, 9.505304482872768, -6.67855712456455, 9.400036184059925, -5.07713273425385, 7.502223984245401, -6.3134744809077485, 8.852718734198666, -8.309768420358761, 9.248639712971864, -7.793774860784071, 7.7700690…	3.62811	1	6 dpf	300	19	3.62811	4.37827	forward
568	210819_F1	runA_run2	63	0.59	52811	52988	10.5	8.84802	8.84802	-8.37121	4.56843	-3.60609	-0.789351	17.7966	[nan, nan, 16.667, nan, 16.667, nan, 20.0, nan, 16.667, nan, 18.75, nan, 18.75, nan, 18.75, nan, 18.75, nan, 15.789, nan, 17.647]	18.1985	20	[nan, 27.273, 42.857, 30.0, 37.5, 37.5, 42.857, 37.5, 30.0, 42.857, 33.333, 33.333, 42.857, 37.5, 37.5, 37.5, 37.5, 33.333, 30.0, 33.333, 37.5]	37.5	-0.0339018	-6.00062	-4.93115	[4.5684257056765265, -3.606089569395346, 4.796241908321293, -3.8183626067590173, 3.853648274919309, -6.444656173044012, 6.489190524687621, -6.639862639932374, 6.7369131202928925, -7.026344173274044, 7.315344941910397, -6.357524240608996, 7.029320592855076, -7.1450149254928945, 8.848020478708655, -8.371207461835555, 8.366766480692752, -5.929074587012479, 7.178130708609405, -4.330157937362288, 6.41…	3.85365	1	6 dpf	300	19	4.56843	3.60609	forward
569	210819_F1	runA_run2	64	0.46	53619	53757	8	8.72426	8.72426	-6.59929	-2.67139	4.3602	-1.63218	17.3913	[nan, nan, 16.667, nan, 17.647, nan, 20.0, nan, 18.75, nan, 17.647, nan, 17.647, nan, 17.647, nan]	17.647	20	[nan, 33.333, 33.333, 37.5, 33.333, 50.0, 33.333, 37.5, 37.5, 37.5, 33.333, 37.5, 33.333, 37.5, 33.333, 37.5]	37.5	0.31388	43.3154	42.33	[-2.6713929911314853, 4.360198469989181, -3.1970060887478446, 5.767252704257521, -3.2596191446227203, 8.724255284540348, -6.599285158470813, 6.924778127271436, -4.604491101611489, 8.035876454995067, -6.514774340369865, 7.587029073361731, -6.538804523286158, 7.270915796568736, -5.841414713233813, 6.574963913407621]	0.844403	1	6 dpf	300	19	2.67139	4.3602	forward
570	210819_F1	runA_run2	65	0.686667	54224	54430	12.5	10.3537	10.3537	-9.8851	4.11559	-4.93154	-1.19826	18.2039	[nan, nan, 20.0, nan, 16.667, nan, 20.0, nan, 18.75, nan, 17.647, nan, 17.647, nan, 18.75, nan, 18.75, nan, 16.667, nan, 21.429, nan, 17.647, nan, 15.0]	18.1985	21.429	[nan, 37.5, 42.857, 33.333, 33.333, 42.857, 37.5, 37.5, 37.5, 33.333, 37.5, 37.5, 33.333, 42.857, 33.333, 33.333, 42.857, 30.0, 37.5, 42.857, 42.857, 33.333, 37.5, 30.0, 30.0]	37.5	-0.0566474	-11.6694	-13.5748	[4.115592002425212, -4.93154464094786, 5.440867904185093, -6.424013798733961, 6.7993067632406925, -8.489098795843265, 7.526902950498118, -9.124960834762462, 6.32325140560296, -8.063667481610771, 7.093614854139137, -5.043858107817268, 7.616763597649156, -5.4633083637865365, 8.524708235795392, -6.084290821912293, 9.511641502784123, -5.593932302124885, 8.885591522620945, -9.885099980709109, 10.35374…	2.53846	1	6 dpf	300	19	4.11559	4.93154	forward
571	210819_F1	runA_run2	66	0.42	55365	55491	7	6.40919	6.40919	-5.7214	-2.53321	2.88375	-1.13838	16.6667	[nan, nan, 16.667, nan, 16.667, nan, 18.75, nan, 18.75, nan, 15.789, nan, 17.647, nan]	17.157	18.75	[nan, 30.0, 37.5, 33.333, 33.333, 42.857, 33.333, 42.857, 33.333, 37.5, 27.273, 42.857, 30.0, 30.0]	33.333	0.126825	15.98	16.5779	[-2.5332105178907613, 2.8837519653176256, -4.563945600721776, 4.923495178953096, -3.135382256515868, 5.617324906762763, -4.43926847513647, 5.343874533153895, -5.721397216036149, 6.409192901451682, -5.216901258455328, 5.500209564306412, -3.6982256731777774, 1.826245158305998]	-0.353483	1	6 dpf	300	19	2.53321	2.88375	forward
572	210819_F1	runA_run2	67	0.58	56089	56263	10	-28.8858	28.8858	-28.8858	-8.97047	1.29491	-0.144353	17.2414	[nan, nan, 20.0, nan, 17.647, nan, 17.647, nan, 25.0, nan, 16.667, nan, 17.647, nan, 17.647, nan, 16.667, nan, 16.667, nan]	17.647	25	[nan, 37.5, 42.857, 33.333, 37.5, 37.5, 33.333, 42.857, 60.0, 25.0, 50.0, 33.333, 37.5, 37.5, 33.333, 37.5, 30.0, 33.333, 33.333, 33.333]	37.5	-4.2875	-746.026	-745.662	[-8.97046788845613, 1.2949127576281783, -15.532023705768719, 2.9058059230959743, -16.21102261615001, 4.784438409251435, -16.59546596670222, 5.873150994564795, -28.8857617661813, 5.03090549045408, -12.043236271849032, 7.109893779723872, -10.62303006881818, 5.172067785456369, -8.434933265158268, 4.258696614245583, -7.961757111447064, 6.0900639170622055, -7.342858701722029, 2.6437038017996435]	-3.02397	1	6 dpf	300	19	8.97047	1.29491	right_turns
573	210819_F1	runA_run2	68	0.623333	56538	56725	11	-48.4183	48.4183	-48.4183	-48.4183	-21.2541	0.438967	17.6471	[nan, nan, 16.667, nan, 18.75, nan, 21.429, nan, 18.75, nan, 20.0, nan, 20.0, nan, 18.75, nan, 20.0, nan, 18.75, nan, 17.647, nan]	18.75	21.429	[nan, 25.0, 50.0, 37.5, 37.5, 42.857, 42.857, 33.333, 42.857, 37.5, 42.857, 37.5, 42.857, 37.5, 37.5, 42.857, 37.5, 37.5, 37.5, 37.5, 33.333, 42.857]	37.5	-9.14449	-1710.02	-1708.12	[-48.4183441322551, -21.25405857995293, -39.59042418506111, -5.0924006342586905, -29.07857350748564, 3.163884120782951, -24.749405885184384, 4.599046456771586, -18.998843814664745, 9.360662141196276, -13.740147810954731, 9.49338391149878, -15.84564688212108, 10.30885470156696, -11.655813127512644, 11.131704730750583, -12.283230840610075, 10.10189660509964, -14.682820655818952, 8.448923198491205, …	-9.78429	1	6 dpf	300	19	48.4183	21.2541	right_turns
574	210819_F1	runA_run2	69	0.386667	57416	57532	7	-11.5623	11.5623	-11.5623	-5.01803	1.96778	-0.392141	18.1034	[nan, nan, 21.429, nan, 17.647, nan, 18.75, nan, 18.75, nan, 17.647, nan, 16.667, nan]	18.1985	21.429	[nan, 50.0, 37.5, 33.333, 37.5, 37.5, 37.5, 37.5, 37.5, 37.5, 33.333, 42.857, 27.273, 37.5]	37.5	-2.44243	-283.322	-281.096	[-5.018032499931619, 1.9677753857282079, -10.58609666999233, 5.207762244399713, -11.112110210736093, 7.214582236241691, -11.562256557202902, 7.618428984021048, -11.385725812697414, 5.143114915261103, -8.87276725727222, 4.0601054668517165, -8.715444890382626, 3.2517257486314484]	-1.52513	1	6 dpf	300	19	5.01803	1.96778	forward
[truncated: 7,335 more rows]

## Sheet: Fig7_d
	bout_index	tail_angle	time_point	frame	stage	fishlabel	manual_cat
160080	4425	36.7127	0	0	6 dpf	220127_F4	left_turns
160081	4425	37.9295	0.00333333	1	6 dpf	220127_F4	left_turns
160082	4425	41.6203	0.00666667	2	6 dpf	220127_F4	left_turns
[truncated: 95,197 more rows]

## Sheet: Fig7_ghi
	index	cell_id	cell_num	x_pos	y_pos	norm_y_pos	reg_x_pos	reg_y_pos	reg_z_pos	plane	group	bout_type	more_active	forward_component	left_only	right_only	fishlabel	trial_ID	unique_cell_id
[truncated: 12,195 more rows]
