# Supplementary material for: The mesencephalic locomotor region recruits V2a reticulospinal neurons to drive forward locomotion in larval zebrafish
Source: Nat Neurosci. 2023 Sep 4;26(10):1775–90. doi: 10.1038/s41593-023-01418-0 (PMC10545542; doi:10.1038/s41593-023-01418-0)
Supplement: Supplementary file 11 — Data frame for panels b,g,h,j,k. [file 41593_2023_1418_MOESM11_ESM.xlsx]

## Sheet: Fig8b
...1	start	end	Cat	id_fish	fishlabel	plane
0	13.3533	14.1233	F	210121_F05_70um_bh	70um_bh	210121_F05
1	14.8567	15.01	S	210121_F05_70um_bh	70um_bh	210121_F05
2	16.6533	20.2133	F	210121_F05_70um_bh	70um_bh	210121_F05
3	20.9733	21.2667	F	210121_F05_70um_bh	70um_bh	210121_F05
4	22.2433	22.8733	S	210121_F05_70um_bh	70um_bh	210121_F05
5	22.8767	27.7267	S	210121_F05_70um_bh	70um_bh	210121_F05
6	29	29.6867	S	210121_F05_70um_bh	70um_bh	210121_F05
7	29.84	31.7133	S	210121_F05_70um_bh	70um_bh	210121_F05
8	33.52	36.0733	S	210121_F05_70um_bh	70um_bh	210121_F05
9	36.71	38.59	F	210121_F05_70um_bh	70um_bh	210121_F05
10	38.93	40.7067	F	210121_F05_70um_bh	70um_bh	210121_F05
11	44.19	45.39	F	210121_F05_70um_bh	70um_bh	210121_F05
12	45.9833	46.2467	F	210121_F05_70um_bh	70um_bh	210121_F05
13	46.6667	47.0933	S	210121_F05_70um_bh	70um_bh	210121_F05
14	10.76	17.1533	F	210121_F05_90um_bh	90um_bh	210121_F05
15	22.3367	24.7433	F	210121_F05_90um_bh	90um_bh	210121_F05
16	29.3133	30.13	F	210121_F05_90um_bh	90um_bh	210121_F05
17	30.9467	31.46	S	210121_F05_90um_bh	90um_bh	210121_F05
18	31.5933	32.0233	S	210121_F05_90um_bh	90um_bh	210121_F05
19	33.04	33.5733	S	210121_F05_90um_bh	90um_bh	210121_F05
20	33.5767	34.4867	F	210121_F05_90um_bh	90um_bh	210121_F05
21	34.7133	35.2533	F	210121_F05_90um_bh	90um_bh	210121_F05
22	36.48	37.37	S	210121_F05_90um_bh	90um_bh	210121_F05
23	44.4567	45.0467	S	210121_F05_90um_bh	90um_bh	210121_F05
24	48.1267	49.13	F	210121_F05_90um_bh	90um_bh	210121_F05
25	49.1333	49.36	S	210121_F05_90um_bh	90um_bh	210121_F05
26	49.3633	53.5833	F	210121_F05_90um_bh	90um_bh	210121_F05
27	10.5333	18.0267	S	210121_F05_120um_bh	120um_bh	210121_F05
28	23.02	23.5367	S	210121_F05_120um_bh	120um_bh	210121_F05
29	23.54	23.88	S	210121_F05_120um_bh	120um_bh	210121_F05
30	23.95	24.3567	S	210121_F05_120um_bh	120um_bh	210121_F05
31	26.9933	27.78	S	210121_F05_120um_bh	120um_bh	210121_F05
32	28.4767	33.27	S	210121_F05_120um_bh	120um_bh	210121_F05
33	33.6767	34.6333	S	210121_F05_120um_bh	120um_bh	210121_F05
34	35.2167	35.9867	S	210121_F05_120um_bh	120um_bh	210121_F05
35	37.5067	37.7467	F	210121_F05_120um_bh	120um_bh	210121_F05
36	38.72	40.52	S	210121_F05_120um_bh	120um_bh	210121_F05
37	10.0167	10.4967	S	210204_F01_70um_00	70um_00	210204_F01
38	10.5	11.0867	S	210204_F01_70um_00	70um_00	210204_F01
39	11.0967	12.1033	S	210204_F01_70um_00	70um_00	210204_F01
40	12.6033	15.81	S	210204_F01_70um_00	70um_00	210204_F01
41	16.5333	17.3733	S	210204_F01_70um_00	70um_00	210204_F01
42	17.6933	18.6067	F	210204_F01_70um_00	70um_00	210204_F01
43	18.9933	19.3467	F	210204_F01_70um_00	70um_00	210204_F01
44	19.8133	20.5667	F	210204_F01_70um_00	70um_00	210204_F01
45	20.8333	22.46	S	210204_F01_70um_00	70um_00	210204_F01
46	29.2567	29.7933	S	210204_F01_70um_00	70um_00	210204_F01
47	36.7867	38.0233	S	210204_F01_70um_00	70um_00	210204_F01
48	38.5867	39.2267	S	210204_F01_70um_00	70um_00	210204_F01
49	39.8033	40.7433	S	210204_F01_70um_00	70um_00	210204_F01
50	40.8867	52.1733	S	210204_F01_70um_00	70um_00	210204_F01
51	2.97	3.13	S	210204_F01_90um_01	90um_01	210204_F01
52	3.18333	4.09667	S	210204_F01_90um_01	90um_01	210204_F01
53	4.36	4.55	S	210204_F01_90um_01	90um_01	210204_F01
54	8.35	8.68333	F	210204_F01_90um_01	90um_01	210204_F01
55	10.08	14.4733	S	210204_F01_90um_01	90um_01	210204_F01
56	16.05	16.3367	F	210204_F01_90um_01	90um_01	210204_F01
57	22.83	22.9967	S	210204_F01_90um_01	90um_01	210204_F01
58	28.0233	28.66	S	210204_F01_90um_01	90um_01	210204_F01
59	29.8633	31.4533	S	210204_F01_90um_01	90um_01	210204_F01
60	31.5633	36.1133	S	210204_F01_90um_01	90um_01	210204_F01
61	36.42	42.15	S	210204_F01_90um_01	90um_01	210204_F01
62	42.1667	42.3867	S	210204_F01_90um_01	90um_01	210204_F01
63	42.4767	42.7567	S	210204_F01_90um_01	90um_01	210204_F01
64	42.9867	43.28	S	210204_F01_90um_01	90um_01	210204_F01
65	46.01	46.88	S	210204_F01_90um_01	90um_01	210204_F01
66	47.0233	47.5333	S	210204_F01_90um_01	90um_01	210204_F01
67	47.7033	47.8967	F	210204_F01_90um_01	90um_01	210204_F01
68	48.9967	49.1767	F	210204_F01_90um_01	90um_01	210204_F01
69	10.0833	19.63	F	210204_F01_90um_02	90um_02	210204_F01
70	23.4267	30.44	F	210204_F01_90um_02	90um_02	210204_F01
71	33.5333	41.8233	F	210204_F01_90um_02	90um_02	210204_F01
72	42.8867	43.0333	S	210204_F01_90um_02	90um_02	210204_F01
73	43.3033	45.42	S	210204_F01_90um_02	90um_02	210204_F01
74	49.0033	49.1467	S	210204_F01_90um_02	90um_02	210204_F01
75	49.15	55.9867	F	210204_F01_90um_02	90um_02	210204_F01
76	10.1633	12.0667	S	210204_F01_120um_03	120um_03	210204_F01
77	19.4433	19.7933	F	210204_F01_120um_03	120um_03	210204_F01
78	20.15	31.7367	S	210204_F01_120um_03	120um_03	210204_F01
79	31.9733	55.9167	S	210204_F01_120um_03	120um_03	210204_F01
80	10.1267	10.23	S	210204_F01_160um_04	160um_04	210204_F01
81	10.2367	10.8133	F	210204_F01_160um_04	160um_04	210204_F01
82	10.8433	11.0933	S	210204_F01_160um_04	160um_04	210204_F01
83	11.2033	26.03	F	210204_F01_160um_04	160um_04	210204_F01
84	26.0633	26.6067	S	210204_F01_160um_04	160um_04	210204_F01
85	26.84	26.9467	S	210204_F01_160um_04	160um_04	210204_F01
86	27.0067	27.21	S	210204_F01_160um_04	160um_04	210204_F01
87	30.89	30.96	S	210204_F01_160um_04	160um_04	210204_F01
88	30.9633	35.4767	S	210204_F01_160um_04	160um_04	210204_F01
89	38.1567	44.1933	F	210204_F01_160um_04	160um_04	210204_F01
90	47.2367	47.5233	S	210204_F01_160um_04	160um_04	210204_F01
91	47.5267	47.7467	F	210204_F01_160um_04	160um_04	210204_F01
92	9.92333	10.0867	S	210121_F04_70um_bh	70um_bh	210121_F04
93	10.09	14.2233	S	210121_F04_70um_bh	70um_bh	210121_F04
94	17.3867	17.6367	S	210121_F04_70um_bh	70um_bh	210121_F04
95	18.6467	18.8233	S	210121_F04_70um_bh	70um_bh	210121_F04
96	19.12	19.27	S	210121_F04_70um_bh	70um_bh	210121_F04
97	19.3967	19.4333	S	210121_F04_70um_bh	70um_bh	210121_F04
98	19.4367	20.3767	F	210121_F04_70um_bh	70um_bh	210121_F04
99	20.39	20.54	S	210121_F04_70um_bh	70um_bh	210121_F04
100	32.1233	32.7	S	210121_F04_70um_bh	70um_bh	210121_F04
101	34.59	35.1	S	210121_F04_70um_bh	70um_bh	210121_F04
102	35.41	35.51	S	210121_F04_70um_bh	70um_bh	210121_F04
103	35.96	36.9033	S	210121_F04_70um_bh	70um_bh	210121_F04
104	10.2967	18.2033	F	210121_F04_90um_bh	90um_bh	210121_F04
105	26.76	28.6433	F	210121_F04_90um_bh	90um_bh	210121_F04
106	32.31	34.7367	F	210121_F04_90um_bh	90um_bh	210121_F04
107	36.6233	37.74	S	210121_F04_90um_bh	90um_bh	210121_F04
108	38.5	38.5767	S	210121_F04_90um_bh	90um_bh	210121_F04
109	38.6533	39.55	S	210121_F04_90um_bh	90um_bh	210121_F04
110	41.2533	41.3233	F	210121_F04_90um_bh	90um_bh	210121_F04
111	50.1967	55.96	F	210121_F04_90um_bh	90um_bh	210121_F04
112	17.5333	19.89	F	210121_F04_100um_bh	100um_bh	210121_F04
113	22.0433	26.5333	F	210121_F04_100um_bh	100um_bh	210121_F04
114	38.86	39.3533	S	210121_F04_100um_bh	100um_bh	210121_F04
115	47.5467	47.8567	S	210121_F04_100um_bh	100um_bh	210121_F04
116	1.15	1.71333	F	210203_F01_70um_00	70um_00	210203_F01
117	10.1133	15.82	F	210203_F01_70um_00	70um_00	210203_F01
118	17.7233	19.86	F	210203_F01_70um_00	70um_00	210203_F01
119	21.1333	21.3133	F	210203_F01_70um_00	70um_00	210203_F01
120	23.1533	23.24	F	210203_F01_70um_00	70um_00	210203_F01
121	25.1733	25.6333	S	210203_F01_70um_00	70um_00	210203_F01
122	29.6867	29.7967	S	210203_F01_70um_00	70um_00	210203_F01
123	33.1867	33.9833	S	210203_F01_70um_00	70um_00	210203_F01
124	33.9867	34.4	S	210203_F01_70um_00	70um_00	210203_F01
125	34.4667	34.79	S	210203_F01_70um_00	70um_00	210203_F01
126	36.67	36.8	S	210203_F01_70um_00	70um_00	210203_F01
127	40.4533	40.6367	S	210203_F01_70um_00	70um_00	210203_F01
128	43.7767	43.84	S	210203_F01_70um_00	70um_00	210203_F01
129	44.37	44.49	S	210203_F01_70um_00	70um_00	210203_F01
130	6.15667	6.63	F	210203_F01_90um_01	90um_01	210203_F01
131	8.51333	8.88333	F	210203_F01_90um_01	90um_01	210203_F01
132	10.08	10.57	F	210203_F01_90um_01	90um_01	210203_F01
133	10.8267	11.3133	F	210203_F01_90um_01	90um_01	210203_F01
134	14.5933	14.8933	S	210203_F01_90um_01	90um_01	210203_F01
135	15.2733	15.67	S	210203_F01_90um_01	90um_01	210203_F01
136	22.4033	22.79	S	210203_F01_90um_01	90um_01	210203_F01
137	22.9033	23.8133	S	210203_F01_90um_01	90um_01	210203_F01
138	35.99	36.9167	S	210203_F01_90um_01	90um_01	210203_F01
139	8.39333	9.03333	F	210203_F01_90um_02	90um_02	210203_F01
140	10.1	10.5067	F	210203_F01_90um_02	90um_02	210203_F01
141	10.93	11.0133	F	210203_F01_90um_02	90um_02	210203_F01
142	11.2	11.31	F	210203_F01_90um_02	90um_02	210203_F01
143	12.0767	12.2733	F	210203_F01_90um_02	90um_02	210203_F01
144	12.2767	12.5367	S	210203_F01_90um_02	90um_02	210203_F01
145	12.79	13.0533	S	210203_F01_90um_02	90um_02	210203_F01
146	13.4033	13.9833	S	210203_F01_90um_02	90um_02	210203_F01
147	14.14	14.4333	S	210203_F01_90um_02	90um_02	210203_F01
148	27.84	28.18	S	210203_F01_90um_02	90um_02	210203_F01
149	28.2833	28.6933	S	210203_F01_90um_02	90um_02	210203_F01
150	43.35	43.5267	F	210203_F01_90um_02	90um_02	210203_F01
151	43.66	43.8433	F	210203_F01_90um_02	90um_02	210203_F01
152	4.86667	5.65333	F	210203_F01_90um_03	90um_03	210203_F01
153	10.4133	10.55	S	210203_F01_90um_03	90um_03	210203_F01
154	10.8033	10.9267	S	210203_F01_90um_03	90um_03	210203_F01
155	11.95	12.1467	S	210203_F01_90um_03	90um_03	210203_F01
156	12.4467	13	S	210203_F01_90um_03	90um_03	210203_F01
157	19.57	19.8067	S	210203_F01_90um_03	90um_03	210203_F01
158	19.9267	20.1867	S	210203_F01_90um_03	90um_03	210203_F01
159	20.2833	20.67	S	210203_F01_90um_03	90um_03	210203_F01
160	21.31	21.45	S	210203_F01_90um_03	90um_03	210203_F01
161	32.8133	33.5133	S	210203_F01_90um_03	90um_03	210203_F01
162	33.5167	33.5867	S	210203_F01_90um_03	90um_03	210203_F01
163	33.7033	33.9433	S	210203_F01_90um_03	90um_03	210203_F01
164	33.9867	34.09	S	210203_F01_90um_03	90um_03	210203_F01
165	34.23	34.48	S	210203_F01_90um_03	90um_03	210203_F01
166	35.37	35.6233	S	210203_F01_90um_03	90um_03	210203_F01
167	37.13	37.36	S	210203_F01_90um_03	90um_03	210203_F01
168	37.3633	37.7567	S	210203_F01_90um_03	90um_03	210203_F01
169	40.4433	40.55	S	210203_F01_90um_03	90um_03	210203_F01
170	40.6633	41.2567	S	210203_F01_90um_03	90um_03	210203_F01
171	10.5867	15.55	S	210203_F01_90um_06	90um_06	210203_F01
172	15.5633	15.8533	S	210203_F01_90um_06	90um_06	210203_F01
173	15.9333	16.27	S	210203_F01_90um_06	90um_06	210203_F01
174	29.21	29.3567	S	210203_F01_90um_06	90um_06	210203_F01
175	29.3567	29.77	S	210203_F01_90um_06	90um_06	210203_F01
176	29.9033	30.3733	S	210203_F01_90um_06	90um_06	210203_F01
177	33.4667	33.5733	S	210203_F01_90um_06	90um_06	210203_F01
178	33.8567	35.1733	S	210203_F01_90um_06	90um_06	210203_F01
179	35.3333	35.93	S	210203_F01_90um_06	90um_06	210203_F01
180	40.27	40.4167	S	210203_F01_90um_06	90um_06	210203_F01
181	46.14	46.2767	S	210203_F01_90um_06	90um_06	210203_F01
182	47.66	48.3667	S	210203_F01_90um_06	90um_06	210203_F01
183	10.4133	12.4667	F	210203_F01_110um_04	110um_04	210203_F01
184	18.2433	18.4367	S	210203_F01_110um_04	110um_04	210203_F01
185	18.4633	18.7133	S	210203_F01_110um_04	110um_04	210203_F01
186	18.9333	19.1233	S	210203_F01_110um_04	110um_04	210203_F01
187	19.34	19.63	S	210203_F01_110um_04	110um_04	210203_F01
188	19.9267	20.07	S	210203_F01_110um_04	110um_04	210203_F01
189	28.8667	29.1533	S	210203_F01_110um_04	110um_04	210203_F01
190	38.5233	38.6567	S	210203_F01_110um_04	110um_04	210203_F01
191	38.6633	38.8367	S	210203_F01_110um_04	110um_04	210203_F01
192	38.9567	39.2533	S	210203_F01_110um_04	110um_04	210203_F01
193	39.4733	39.5967	S	210203_F01_110um_04	110um_04	210203_F01
194	41.3267	41.4667	S	210203_F01_110um_04	110um_04	210203_F01
195	42.3533	42.7467	S	210203_F01_110um_04	110um_04	210203_F01
196	42.8833	43.15	S	210203_F01_110um_04	110um_04	210203_F01
197	43.1767	43.7433	S	210203_F01_110um_04	110um_04	210203_F01
198	47.97	48.1067	S	210203_F01_110um_04	110um_04	210203_F01
199	0.333333	0.713333	F	210203_F01_150um_05	150um_05	210203_F01
200	14.2833	18.13	S	210203_F01_150um_05	150um_05	210203_F01
201	24.1033	24.2433	S	210203_F01_150um_05	150um_05	210203_F01
202	24.4	24.8933	S	210203_F01_150um_05	150um_05	210203_F01
203	38.59	42.3333	F	210203_F01_150um_05	150um_05	210203_F01
204	43.1933	43.57	S	210203_F01_150um_05	150um_05	210203_F01
205	47.6133	47.77	S	210203_F01_150um_05	150um_05	210203_F01
206	47.91	48.0233	S	210203_F01_150um_05	150um_05	210203_F01

## Sheet: Fig8g
<	cell	syl	syl_cat	syl_forward_component	syl_duration	syl_n_osc	syl_isolated	syl_condition	x_pos	y_pos	side	group	fishlabel	plane	real_plane	recruitment_f	norm_x_pos	norm_y_pos	final_cell_group	final_cell_group_split_medulla	cell_id	mean_recruitment_F_syl	mean_recruitment_F_component	added	in_chosen_cluster	useLinReg	pop_clustering	forward_activity_index	slope_dff_log_osc_F	pvalue_dff_log_osc_F	forward_specific_absolute	log_dur
56	4	0	F	1	0.77	33	TRUE	during_stim	410	99	ipsi	bulbar_medial	210121_F05	70um_bh	282	1	410	99	medulla	caudal_medulla	4	0.571429	0.7	NA	TRUE	TRUE	TRUE	1	7.00871	0.186848	NA	-0.113509
57	4	1	S	0	0.153	3	FALSE	during_stim	410	99	ipsi	bulbar_medial	210121_F05	70um_bh	282	0	410	99	medulla	caudal_medulla	4	0.571429	0.7	NA	TRUE	TRUE	TRUE	1	7.00871	0.186848	NA	-0.815309
58	4	2	F	1	3.56	151	FALSE	during_stim	410	99	ipsi	bulbar_medial	210121_F05	70um_bh	282	1	410	99	medulla	caudal_medulla	4	0.571429	0.7	NA	TRUE	TRUE	TRUE	1	7.00871	0.186848	NA	0.55145
59	4	3	F	1	0.293	9	FALSE	during_stim	410	99	ipsi	bulbar_medial	210121_F05	70um_bh	282	0	410	99	medulla	caudal_medulla	4	0.571429	0.7	NA	TRUE	TRUE	TRUE	1	7.00871	0.186848	NA	-0.533132
60	4	4	S	0	0.63	13	FALSE	during_stim	410	99	ipsi	bulbar_medial	210121_F05	70um_bh	282	0	410	99	medulla	caudal_medulla	4	0.571429	0.7	NA	TRUE	TRUE	TRUE	1	7.00871	0.186848	NA	-0.200659
61	4	5	S	1	4.85	224	FALSE	during_stim	410	99	ipsi	bulbar_medial	210121_F05	70um_bh	282	1	410	99	medulla	caudal_medulla	4	0.571429	0.7	NA	TRUE	TRUE	TRUE	1	7.00871	0.186848	NA	0.685742
62	4	6	S	0	0.687	22	FALSE	during_stim	410	99	ipsi	bulbar_medial	210121_F05	70um_bh	282	0	410	99	medulla	caudal_medulla	4	0.571429	0.7	NA	TRUE	TRUE	TRUE	1	7.00871	0.186848	NA	-0.163043
63	4	7	S	1	1.873	83	FALSE	during_stim	410	99	ipsi	bulbar_medial	210121_F05	70um_bh	282	1	410	99	medulla	caudal_medulla	4	0.571429	0.7	NA	TRUE	TRUE	TRUE	1	7.00871	0.186848	NA	0.272538
64	4	8	S	1	2.553	113	FALSE	during_stim	410	99	ipsi	bulbar_medial	210121_F05	70um_bh	282	1	410	99	medulla	caudal_medulla	4	0.571429	0.7	NA	TRUE	TRUE	TRUE	1	7.00871	0.186848	NA	0.407051
65	4	9	F	1	1.88	79	FALSE	during_stim	410	99	ipsi	bulbar_medial	210121_F05	70um_bh	282	0	410	99	medulla	caudal_medulla	4	0.571429	0.7	NA	TRUE	TRUE	TRUE	1	7.00871	0.186848	NA	0.274158
66	4	10	F	1	1.777	76	FALSE	during_stim	410	99	ipsi	bulbar_medial	210121_F05	70um_bh	282	1	410	99	medulla	caudal_medulla	4	0.571429	0.7	NA	TRUE	TRUE	TRUE	1	7.00871	0.186848	NA	0.249687
67	4	11	F	1	1.2	50	FALSE	during_stim	410	99	ipsi	bulbar_medial	210121_F05	70um_bh	282	1	410	99	medulla	caudal_medulla	4	0.571429	0.7	NA	TRUE	TRUE	TRUE	1	7.00871	0.186848	NA	0.0791812
68	4	12	F	1	0.263	10	FALSE	during_stim	410	99	ipsi	bulbar_medial	210121_F05	70um_bh	282	0	410	99	medulla	caudal_medulla	4	0.571429	0.7	NA	TRUE	TRUE	TRUE	1	7.00871	0.186848	NA	-0.580044
69	4	13	S	0	0.427	4	FALSE	during_stim	410	99	ipsi	bulbar_medial	210121_F05	70um_bh	282	0	410	99	medulla	caudal_medulla	4	0.571429	0.7	NA	TRUE	TRUE	TRUE	1	7.00871	0.186848	NA	-0.369572
70	6	0	F	1	0.77	33	TRUE	during_stim	422	143	contra	bulbar_medial	210121_F05	70um_bh	282	0	422	143	medulla	caudal_medulla	5	0.428571	0.6	NA	TRUE	TRUE	TRUE	1	12.9334	0.108325	NA	-0.113509
71	6	1	S	0	0.153	3	FALSE	during_stim	422	143	contra	bulbar_medial	210121_F05	70um_bh	282	0	422	143	medulla	caudal_medulla	5	0.428571	0.6	NA	TRUE	TRUE	TRUE	1	12.9334	0.108325	NA	-0.815309
72	6	2	F	1	3.56	151	FALSE	during_stim	422	143	contra	bulbar_medial	210121_F05	70um_bh	282	1	422	143	medulla	caudal_medulla	5	0.428571	0.6	NA	TRUE	TRUE	TRUE	1	12.9334	0.108325	NA	0.55145
73	6	3	F	1	0.293	9	FALSE	during_stim	422	143	contra	bulbar_medial	210121_F05	70um_bh	282	0	422	143	medulla	caudal_medulla	5	0.428571	0.6	NA	TRUE	TRUE	TRUE	1	12.9334	0.108325	NA	-0.533132
74	6	4	S	0	0.63	13	FALSE	during_stim	422	143	contra	bulbar_medial	210121_F05	70um_bh	282	0	422	143	medulla	caudal_medulla	5	0.428571	0.6	NA	TRUE	TRUE	TRUE	1	12.9334	0.108325	NA	-0.200659
75	6	5	S	1	4.85	224	FALSE	during_stim	422	143	contra	bulbar_medial	210121_F05	70um_bh	282	1	422	143	medulla	caudal_medulla	5	0.428571	0.6	NA	TRUE	TRUE	TRUE	1	12.9334	0.108325	NA	0.685742
76	6	6	S	0	0.687	22	FALSE	during_stim	422	143	contra	bulbar_medial	210121_F05	70um_bh	282	0	422	143	medulla	caudal_medulla	5	0.428571	0.6	NA	TRUE	TRUE	TRUE	1	12.9334	0.108325	NA	-0.163043
77	6	7	S	1	1.873	83	FALSE	during_stim	422	143	contra	bulbar_medial	210121_F05	70um_bh	282	1	422	143	medulla	caudal_medulla	5	0.428571	0.6	NA	TRUE	TRUE	TRUE	1	12.9334	0.108325	NA	0.272538
78	6	8	S	1	2.553	113	FALSE	during_stim	422	143	contra	bulbar_medial	210121_F05	70um_bh	282	1	422	143	medulla	caudal_medulla	5	0.428571	0.6	NA	TRUE	TRUE	TRUE	1	12.9334	0.108325	NA	0.407051
79	6	9	F	1	1.88	79	FALSE	during_stim	422	143	contra	bulbar_medial	210121_F05	70um_bh	282	0	422	143	medulla	caudal_medulla	5	0.428571	0.6	NA	TRUE	TRUE	TRUE	1	12.9334	0.108325	NA	0.274158
80	6	10	F	1	1.777	76	FALSE	during_stim	422	143	contra	bulbar_medial	210121_F05	70um_bh	282	1	422	143	medulla	caudal_medulla	5	0.428571	0.6	NA	TRUE	TRUE	TRUE	1	12.9334	0.108325	NA	0.249687
81	6	11	F	1	1.2	50	FALSE	during_stim	422	143	contra	bulbar_medial	210121_F05	70um_bh	282	1	422	143	medulla	caudal_medulla	5	0.428571	0.6	NA	TRUE	TRUE	TRUE	1	12.9334	0.108325	NA	0.0791812
82	6	12	F	1	0.263	10	FALSE	during_stim	422	143	contra	bulbar_medial	210121_F05	70um_bh	282	0	422	143	medulla	caudal_medulla	5	0.428571	0.6	NA	TRUE	TRUE	TRUE	1	12.9334	0.108325	NA	-0.580044
83	6	13	S	0	0.427	4	FALSE	during_stim	422	143	contra	bulbar_medial	210121_F05	70um_bh	282	0	422	143	medulla	caudal_medulla	5	0.428571	0.6	NA	TRUE	TRUE	TRUE	1	12.9334	0.108325	NA	-0.369572
98	8	0	F	1	0.77	33	TRUE	during_stim	406	143	contra	bulbar_medial	210121_F05	70um_bh	282	1	406	143	medulla	caudal_medulla	7	0.571429	0.7	NA	TRUE	TRUE	TRUE	1	15.4556	0.0495965	NA	-0.113509
99	8	1	S	0	0.153	3	FALSE	during_stim	406	143	contra	bulbar_medial	210121_F05	70um_bh	282	0	406	143	medulla	caudal_medulla	7	0.571429	0.7	NA	TRUE	TRUE	TRUE	1	15.4556	0.0495965	NA	-0.815309
100	8	2	F	1	3.56	151	FALSE	during_stim	406	143	contra	bulbar_medial	210121_F05	70um_bh	282	1	406	143	medulla	caudal_medulla	7	0.571429	0.7	NA	TRUE	TRUE	TRUE	1	15.4556	0.0495965	NA	0.55145
101	8	3	F	1	0.293	9	FALSE	during_stim	406	143	contra	bulbar_medial	210121_F05	70um_bh	282	0	406	143	medulla	caudal_medulla	7	0.571429	0.7	NA	TRUE	TRUE	TRUE	1	15.4556	0.0495965	NA	-0.533132
102	8	4	S	0	0.63	13	FALSE	during_stim	406	143	contra	bulbar_medial	210121_F05	70um_bh	282	0	406	143	medulla	caudal_medulla	7	0.571429	0.7	NA	TRUE	TRUE	TRUE	1	15.4556	0.0495965	NA	-0.200659
103	8	5	S	1	4.85	224	FALSE	during_stim	406	143	contra	bulbar_medial	210121_F05	70um_bh	282	1	406	143	medulla	caudal_medulla	7	0.571429	0.7	NA	TRUE	TRUE	TRUE	1	15.4556	0.0495965	NA	0.685742
104	8	6	S	0	0.687	22	FALSE	during_stim	406	143	contra	bulbar_medial	210121_F05	70um_bh	282	0	406	143	medulla	caudal_medulla	7	0.571429	0.7	NA	TRUE	TRUE	TRUE	1	15.4556	0.0495965	NA	-0.163043
105	8	7	S	1	1.873	83	FALSE	during_stim	406	143	contra	bulbar_medial	210121_F05	70um_bh	282	1	406	143	medulla	caudal_medulla	7	0.571429	0.7	NA	TRUE	TRUE	TRUE	1	15.4556	0.0495965	NA	0.272538
106	8	8	S	1	2.553	113	FALSE	during_stim	406	143	contra	bulbar_medial	210121_F05	70um_bh	282	1	406	143	medulla	caudal_medulla	7	0.571429	0.7	NA	TRUE	TRUE	TRUE	1	15.4556	0.0495965	NA	0.407051
107	8	9	F	1	1.88	79	FALSE	during_stim	406	143	contra	bulbar_medial	210121_F05	70um_bh	282	0	406	143	medulla	caudal_medulla	7	0.571429	0.7	NA	TRUE	TRUE	TRUE	1	15.4556	0.0495965	NA	0.274158
108	8	10	F	1	1.777	76	FALSE	during_stim	406	143	contra	bulbar_medial	210121_F05	70um_bh	282	1	406	143	medulla	caudal_medulla	7	0.571429	0.7	NA	TRUE	TRUE	TRUE	1	15.4556	0.0495965	NA	0.249687
109	8	11	F	1	1.2	50	FALSE	during_stim	406	143	contra	bulbar_medial	210121_F05	70um_bh	282	1	406	143	medulla	caudal_medulla	7	0.571429	0.7	NA	TRUE	TRUE	TRUE	1	15.4556	0.0495965	NA	0.0791812
110	8	12	F	1	0.263	10	FALSE	during_stim	406	143	contra	bulbar_medial	210121_F05	70um_bh	282	0	406	143	medulla	caudal_medulla	7	0.571429	0.7	NA	TRUE	TRUE	TRUE	1	15.4556	0.0495965	NA	-0.580044
111	8	13	S	0	0.427	4	FALSE	during_stim	406	143	contra	bulbar_medial	210121_F05	70um_bh	282	0	406	143	medulla	caudal_medulla	7	0.571429	0.7	NA	TRUE	TRUE	TRUE	1	15.4556	0.0495965	NA	-0.369572
126	10	0	F	1	0.77	33	TRUE	during_stim	441	99	ipsi	bulbar_medial	210121_F05	70um_bh	282	1	441	99	medulla	caudal_medulla	9	0.571429	0.7	NA	TRUE	TRUE	TRUE	1	19.7327	0.171154	NA	-0.113509
127	10	1	S	0	0.153	3	FALSE	during_stim	441	99	ipsi	bulbar_medial	210121_F05	70um_bh	282	0	441	99	medulla	caudal_medulla	9	0.571429	0.7	NA	TRUE	TRUE	TRUE	1	19.7327	0.171154	NA	-0.815309
128	10	2	F	1	3.56	151	FALSE	during_stim	441	99	ipsi	bulbar_medial	210121_F05	70um_bh	282	1	441	99	medulla	caudal_medulla	9	0.571429	0.7	NA	TRUE	TRUE	TRUE	1	19.7327	0.171154	NA	0.55145
129	10	3	F	1	0.293	9	FALSE	during_stim	441	99	ipsi	bulbar_medial	210121_F05	70um_bh	282	0	441	99	medulla	caudal_medulla	9	0.571429	0.7	NA	TRUE	TRUE	TRUE	1	19.7327	0.171154	NA	-0.533132
130	10	4	S	0	0.63	13	FALSE	during_stim	441	99	ipsi	bulbar_medial	210121_F05	70um_bh	282	0	441	99	medulla	caudal_medulla	9	0.571429	0.7	NA	TRUE	TRUE	TRUE	1	19.7327	0.171154	NA	-0.200659
131	10	5	S	1	4.85	224	FALSE	during_stim	441	99	ipsi	bulbar_medial	210121_F05	70um_bh	282	1	441	99	medulla	caudal_medulla	9	0.571429	0.7	NA	TRUE	TRUE	TRUE	1	19.7327	0.171154	NA	0.685742
132	10	6	S	0	0.687	22	FALSE	during_stim	441	99	ipsi	bulbar_medial	210121_F05	70um_bh	282	0	441	99	medulla	caudal_medulla	9	0.571429	0.7	NA	TRUE	TRUE	TRUE	1	19.7327	0.171154	NA	-0.163043
133	10	7	S	1	1.873	83	FALSE	during_stim	441	99	ipsi	bulbar_medial	210121_F05	70um_bh	282	1	441	99	medulla	caudal_medulla	9	0.571429	0.7	NA	TRUE	TRUE	TRUE	1	19.7327	0.171154	NA	0.272538
134	10	8	S	1	2.553	113	FALSE	during_stim	441	99	ipsi	bulbar_medial	210121_F05	70um_bh	282	1	441	99	medulla	caudal_medulla	9	0.571429	0.7	NA	TRUE	TRUE	TRUE	1	19.7327	0.171154	NA	0.407051
135	10	9	F	1	1.88	79	FALSE	during_stim	441	99	ipsi	bulbar_medial	210121_F05	70um_bh	282	0	441	99	medulla	caudal_medulla	9	0.571429	0.7	NA	TRUE	TRUE	TRUE	1	19.7327	0.171154	NA	0.274158
136	10	10	F	1	1.777	76	FALSE	during_stim	441	99	ipsi	bulbar_medial	210121_F05	70um_bh	282	1	441	99	medulla	caudal_medulla	9	0.571429	0.7	NA	TRUE	TRUE	TRUE	1	19.7327	0.171154	NA	0.249687
137	10	11	F	1	1.2	50	FALSE	during_stim	441	99	ipsi	bulbar_medial	210121_F05	70um_bh	282	1	441	99	medulla	caudal_medulla	9	0.571429	0.7	NA	TRUE	TRUE	TRUE	1	19.7327	0.171154	NA	0.0791812
138	10	12	F	1	0.263	10	FALSE	during_stim	441	99	ipsi	bulbar_medial	210121_F05	70um_bh	282	0	441	99	medulla	caudal_medulla	9	0.571429	0.7	NA	TRUE	TRUE	TRUE	1	19.7327	0.171154	NA	-0.580044
139	10	13	S	0	0.427	4	FALSE	during_stim	441	99	ipsi	bulbar_medial	210121_F05	70um_bh	282	0	441	99	medulla	caudal_medulla	9	0.571429	0.7	NA	TRUE	TRUE	TRUE	1	19.7327	0.171154	NA	-0.369572
154	12	0	F	1	0.77	33	TRUE	during_stim	427	101.5	ipsi	bulbar_medial	210121_F05	70um_bh	282	1	427	101.5	medulla	caudal_medulla	11	0.714286	0.7	NA	TRUE	TRUE	TRUE	0.166667	24.1061	0.160583	NA	-0.113509
155	12	1	S	0	0.153	3	FALSE	during_stim	427	101.5	ipsi	bulbar_medial	210121_F05	70um_bh	282	0	427	101.5	medulla	caudal_medulla	11	0.714286	0.7	NA	TRUE	TRUE	TRUE	0.166667	24.1061	0.160583	NA	-0.815309
156	12	2	F	1	3.56	151	FALSE	during_stim	427	101.5	ipsi	bulbar_medial	210121_F05	70um_bh	282	1	427	101.5	medulla	caudal_medulla	11	0.714286	0.7	NA	TRUE	TRUE	TRUE	0.166667	24.1061	0.160583	NA	0.55145
157	12	3	F	1	0.293	9	FALSE	during_stim	427	101.5	ipsi	bulbar_medial	210121_F05	70um_bh	282	1	427	101.5	medulla	caudal_medulla	11	0.714286	0.7	NA	TRUE	TRUE	TRUE	0.166667	24.1061	0.160583	NA	-0.533132
158	12	4	S	0	0.63	13	FALSE	during_stim	427	101.5	ipsi	bulbar_medial	210121_F05	70um_bh	282	1	427	101.5	medulla	caudal_medulla	11	0.714286	0.7	NA	TRUE	TRUE	TRUE	0.166667	24.1061	0.160583	NA	-0.200659
159	12	5	S	1	4.85	224	FALSE	during_stim	427	101.5	ipsi	bulbar_medial	210121_F05	70um_bh	282	0	427	101.5	medulla	caudal_medulla	11	0.714286	0.7	NA	TRUE	TRUE	TRUE	0.166667	24.1061	0.160583	NA	0.685742
160	12	6	S	0	0.687	22	FALSE	during_stim	427	101.5	ipsi	bulbar_medial	210121_F05	70um_bh	282	1	427	101.5	medulla	caudal_medulla	11	0.714286	0.7	NA	TRUE	TRUE	TRUE	0.166667	24.1061	0.160583	NA	-0.163043
161	12	7	S	1	1.873	83	FALSE	during_stim	427	101.5	ipsi	bulbar_medial	210121_F05	70um_bh	282	1	427	101.5	medulla	caudal_medulla	11	0.714286	0.7	NA	TRUE	TRUE	TRUE	0.166667	24.1061	0.160583	NA	0.272538
162	12	8	S	1	2.553	113	FALSE	during_stim	427	101.5	ipsi	bulbar_medial	210121_F05	70um_bh	282	1	427	101.5	medulla	caudal_medulla	11	0.714286	0.7	NA	TRUE	TRUE	TRUE	0.166667	24.1061	0.160583	NA	0.407051
163	12	9	F	1	1.88	79	FALSE	during_stim	427	101.5	ipsi	bulbar_medial	210121_F05	70um_bh	282	1	427	101.5	medulla	caudal_medulla	11	0.714286	0.7	NA	TRUE	TRUE	TRUE	0.166667	24.1061	0.160583	NA	0.274158
164	12	10	F	1	1.777	76	FALSE	during_stim	427	101.5	ipsi	bulbar_medial	210121_F05	70um_bh	282	0	427	101.5	medulla	caudal_medulla	11	0.714286	0.7	NA	TRUE	TRUE	TRUE	0.166667	24.1061	0.160583	NA	0.249687
165	12	11	F	1	1.2	50	FALSE	during_stim	427	101.5	ipsi	bulbar_medial	210121_F05	70um_bh	282	1	427	101.5	medulla	caudal_medulla	11	0.714286	0.7	NA	TRUE	TRUE	TRUE	0.166667	24.1061	0.160583	NA	0.0791812
166	12	12	F	1	0.263	10	FALSE	during_stim	427	101.5	ipsi	bulbar_medial	210121_F05	70um_bh	282	0	427	101.5	medulla	caudal_medulla	11	0.714286	0.7	NA	TRUE	TRUE	TRUE	0.166667	24.1061	0.160583	NA	-0.580044
167	12	13	S	0	0.427	4	FALSE	during_stim	427	101.5	ipsi	bulbar_medial	210121_F05	70um_bh	282	0	427	101.5	medulla	caudal_medulla	11	0.714286	0.7	NA	TRUE	TRUE	TRUE	0.166667	24.1061	0.160583	NA	-0.369572
182	15	0	F	1	0.77	33	TRUE	during_stim	385	149	contra	bulbar_medial	210121_F05	70um_bh	282	1	385	149	medulla	caudal_medulla	13	0.571429	0.7	NA	TRUE	TRUE	TRUE	1	11.7229	0.0786165	NA	-0.113509
183	15	1	S	0	0.153	3	FALSE	during_stim	385	149	contra	bulbar_medial	210121_F05	70um_bh	282	0	385	149	medulla	caudal_medulla	13	0.571429	0.7	NA	TRUE	TRUE	TRUE	1	11.7229	0.0786165	NA	-0.815309
184	15	2	F	1	3.56	151	FALSE	during_stim	385	149	contra	bulbar_medial	210121_F05	70um_bh	282	1	385	149	medulla	caudal_medulla	13	0.571429	0.7	NA	TRUE	TRUE	TRUE	1	11.7229	0.0786165	NA	0.55145
185	15	3	F	1	0.293	9	FALSE	during_stim	385	149	contra	bulbar_medial	210121_F05	70um_bh	282	0	385	149	medulla	caudal_medulla	13	0.571429	0.7	NA	TRUE	TRUE	TRUE	1	11.7229	0.0786165	NA	-0.533132
186	15	4	S	0	0.63	13	FALSE	during_stim	385	149	contra	bulbar_medial	210121_F05	70um_bh	282	0	385	149	medulla	caudal_medulla	13	0.571429	0.7	NA	TRUE	TRUE	TRUE	1	11.7229	0.0786165	NA	-0.200659
187	15	5	S	1	4.85	224	FALSE	during_stim	385	149	contra	bulbar_medial	210121_F05	70um_bh	282	1	385	149	medulla	caudal_medulla	13	0.571429	0.7	NA	TRUE	TRUE	TRUE	1	11.7229	0.0786165	NA	0.685742
188	15	6	S	0	0.687	22	FALSE	during_stim	385	149	contra	bulbar_medial	210121_F05	70um_bh	282	0	385	149	medulla	caudal_medulla	13	0.571429	0.7	NA	TRUE	TRUE	TRUE	1	11.7229	0.0786165	NA	-0.163043
189	15	7	S	1	1.873	83	FALSE	during_stim	385	149	contra	bulbar_medial	210121_F05	70um_bh	282	1	385	149	medulla	caudal_medulla	13	0.571429	0.7	NA	TRUE	TRUE	TRUE	1	11.7229	0.0786165	NA	0.272538
190	15	8	S	1	2.553	113	FALSE	during_stim	385	149	contra	bulbar_medial	210121_F05	70um_bh	282	1	385	149	medulla	caudal_medulla	13	0.571429	0.7	NA	TRUE	TRUE	TRUE	1	11.7229	0.0786165	NA	0.407051
191	15	9	F	1	1.88	79	FALSE	during_stim	385	149	contra	bulbar_medial	210121_F05	70um_bh	282	0	385	149	medulla	caudal_medulla	13	0.571429	0.7	NA	TRUE	TRUE	TRUE	1	11.7229	0.0786165	NA	0.274158
192	15	10	F	1	1.777	76	FALSE	during_stim	385	149	contra	bulbar_medial	210121_F05	70um_bh	282	1	385	149	medulla	caudal_medulla	13	0.571429	0.7	NA	TRUE	TRUE	TRUE	1	11.7229	0.0786165	NA	0.249687
193	15	11	F	1	1.2	50	FALSE	during_stim	385	149	contra	bulbar_medial	210121_F05	70um_bh	282	1	385	149	medulla	caudal_medulla	13	0.571429	0.7	NA	TRUE	TRUE	TRUE	1	11.7229	0.0786165	NA	0.0791812
194	15	12	F	1	0.263	10	FALSE	during_stim	385	149	contra	bulbar_medial	210121_F05	70um_bh	282	0	385	149	medulla	caudal_medulla	13	0.571429	0.7	NA	TRUE	TRUE	TRUE	1	11.7229	0.0786165	NA	-0.580044
195	15	13	S	0	0.427	4	FALSE	during_stim	385	149	contra	bulbar_medial	210121_F05	70um_bh	282	0	385	149	medulla	caudal_medulla	13	0.571429	0.7	NA	TRUE	TRUE	TRUE	1	11.7229	0.0786165	NA	-0.369572
210	18	0	F	1	0.77	33	TRUE	during_stim	433.5	134	contra	bulbar_medial	210121_F05	70um_bh	282	1	433.5	134	medulla	caudal_medulla	15	0.428571	0.5	NA	TRUE	TRUE	TRUE	1	8.10052	0.0890858	NA	-0.113509
211	18	1	S	0	0.153	3	FALSE	during_stim	433.5	134	contra	bulbar_medial	210121_F05	70um_bh	282	0	433.5	134	medulla	caudal_medulla	15	0.428571	0.5	NA	TRUE	TRUE	TRUE	1	8.10052	0.0890858	NA	-0.815309
212	18	2	F	1	3.56	151	FALSE	during_stim	433.5	134	contra	bulbar_medial	210121_F05	70um_bh	282	1	433.5	134	medulla	caudal_medulla	15	0.428571	0.5	NA	TRUE	TRUE	TRUE	1	8.10052	0.0890858	NA	0.55145
213	18	3	F	1	0.293	9	FALSE	during_stim	433.5	134	contra	bulbar_medial	210121_F05	70um_bh	282	0	433.5	134	medulla	caudal_medulla	15	0.428571	0.5	NA	TRUE	TRUE	TRUE	1	8.10052	0.0890858	NA	-0.533132
214	18	4	S	0	0.63	13	FALSE	during_stim	433.5	134	contra	bulbar_medial	210121_F05	70um_bh	282	0	433.5	134	medulla	caudal_medulla	15	0.428571	0.5	NA	TRUE	TRUE	TRUE	1	8.10052	0.0890858	NA	-0.200659
215	18	5	S	1	4.85	224	FALSE	during_stim	433.5	134	contra	bulbar_medial	210121_F05	70um_bh	282	0	433.5	134	medulla	caudal_medulla	15	0.428571	0.5	NA	TRUE	TRUE	TRUE	1	8.10052	0.0890858	NA	0.685742
216	18	6	S	0	0.687	22	FALSE	during_stim	433.5	134	contra	bulbar_medial	210121_F05	70um_bh	282	0	433.5	134	medulla	caudal_medulla	15	0.428571	0.5	NA	TRUE	TRUE	TRUE	1	8.10052	0.0890858	NA	-0.163043
217	18	7	S	1	1.873	83	FALSE	during_stim	433.5	134	contra	bulbar_medial	210121_F05	70um_bh	282	1	433.5	134	medulla	caudal_medulla	15	0.428571	0.5	NA	TRUE	TRUE	TRUE	1	8.10052	0.0890858	NA	0.272538
218	18	8	S	1	2.553	113	FALSE	during_stim	433.5	134	contra	bulbar_medial	210121_F05	70um_bh	282	1	433.5	134	medulla	caudal_medulla	15	0.428571	0.5	NA	TRUE	TRUE	TRUE	1	8.10052	0.0890858	NA	0.407051
219	18	9	F	1	1.88	79	FALSE	during_stim	433.5	134	contra	bulbar_medial	210121_F05	70um_bh	282	0	433.5	134	medulla	caudal_medulla	15	0.428571	0.5	NA	TRUE	TRUE	TRUE	1	8.10052	0.0890858	NA	0.274158
220	18	10	F	1	1.777	76	FALSE	during_stim	433.5	134	contra	bulbar_medial	210121_F05	70um_bh	282	0	433.5	134	medulla	caudal_medulla	15	0.428571	0.5	NA	TRUE	TRUE	TRUE	1	8.10052	0.0890858	NA	0.249687
221	18	11	F	1	1.2	50	FALSE	during_stim	433.5	134	contra	bulbar_medial	210121_F05	70um_bh	282	1	433.5	134	medulla	caudal_medulla	15	0.428571	0.5	NA	TRUE	TRUE	TRUE	1	8.10052	0.0890858	NA	0.0791812
222	18	12	F	1	0.263	10	FALSE	during_stim	433.5	134	contra	bulbar_medial	210121_F05	70um_bh	282	0	433.5	134	medulla	caudal_medulla	15	0.428571	0.5	NA	TRUE	TRUE	TRUE	1	8.10052	0.0890858	NA	-0.580044
223	18	13	S	0	0.427	4	FALSE	during_stim	433.5	134	contra	bulbar_medial	210121_F05	70um_bh	282	0	433.5	134	medulla	caudal_medulla	15	0.428571	0.5	NA	TRUE	TRUE	TRUE	1	8.10052	0.0890858	NA	-0.369572
308	31	0	F	1	0.77	33	TRUE	during_stim	194	132.5	contra	bulbar_medial	210121_F05	70um_bh	282	0	194	132.5	medulla	rostral_medulla	22	0.428571	0.6	NA	TRUE	TRUE	TRUE	1	9.28314	0.0649835	NA	-0.113509
309	31	1	S	0	0.153	3	FALSE	during_stim	194	132.5	contra	bulbar_medial	210121_F05	70um_bh	282	0	194	132.5	medulla	rostral_medulla	22	0.428571	0.6	NA	TRUE	TRUE	TRUE	1	9.28314	0.0649835	NA	-0.815309
310	31	2	F	1	3.56	151	FALSE	during_stim	194	132.5	contra	bulbar_medial	210121_F05	70um_bh	282	1	194	132.5	medulla	rostral_medulla	22	0.428571	0.6	NA	TRUE	TRUE	TRUE	1	9.28314	0.0649835	NA	0.55145
311	31	3	F	1	0.293	9	FALSE	during_stim	194	132.5	contra	bulbar_medial	210121_F05	70um_bh	282	0	194	132.5	medulla	rostral_medulla	22	0.428571	0.6	NA	TRUE	TRUE	TRUE	1	9.28314	0.0649835	NA	-0.533132
312	31	4	S	0	0.63	13	FALSE	during_stim	194	132.5	contra	bulbar_medial	210121_F05	70um_bh	282	0	194	132.5	medulla	rostral_medulla	22	0.428571	0.6	NA	TRUE	TRUE	TRUE	1	9.28314	0.0649835	NA	-0.200659
313	31	5	S	1	4.85	224	FALSE	during_stim	194	132.5	contra	bulbar_medial	210121_F05	70um_bh	282	1	194	132.5	medulla	rostral_medulla	22	0.428571	0.6	NA	TRUE	TRUE	TRUE	1	9.28314	0.0649835	NA	0.685742
314	31	6	S	0	0.687	22	FALSE	during_stim	194	132.5	contra	bulbar_medial	210121_F05	70um_bh	282	0	194	132.5	medulla	rostral_medulla	22	0.428571	0.6	NA	TRUE	TRUE	TRUE	1	9.28314	0.0649835	NA	-0.163043
315	31	7	S	1	1.873	83	FALSE	during_stim	194	132.5	contra	bulbar_medial	210121_F05	70um_bh	282	1	194	132.5	medulla	rostral_medulla	22	0.428571	0.6	NA	TRUE	TRUE	TRUE	1	9.28314	0.0649835	NA	0.272538
316	31	8	S	1	2.553	113	FALSE	during_stim	194	132.5	contra	bulbar_medial	210121_F05	70um_bh	282	1	194	132.5	medulla	rostral_medulla	22	0.428571	0.6	NA	TRUE	TRUE	TRUE	1	9.28314	0.0649835	NA	0.407051
317	31	9	F	1	1.88	79	FALSE	during_stim	194	132.5	contra	bulbar_medial	210121_F05	70um_bh	282	0	194	132.5	medulla	rostral_medulla	22	0.428571	0.6	NA	TRUE	TRUE	TRUE	1	9.28314	0.0649835	NA	0.274158
318	31	10	F	1	1.777	76	FALSE	during_stim	194	132.5	contra	bulbar_medial	210121_F05	70um_bh	282	1	194	132.5	medulla	rostral_medulla	22	0.428571	0.6	NA	TRUE	TRUE	TRUE	1	9.28314	0.0649835	NA	0.249687
319	31	11	F	1	1.2	50	FALSE	during_stim	194	132.5	contra	bulbar_medial	210121_F05	70um_bh	282	1	194	132.5	medulla	rostral_medulla	22	0.428571	0.6	NA	TRUE	TRUE	TRUE	1	9.28314	0.0649835	NA	0.0791812
320	31	12	F	1	0.263	10	FALSE	during_stim	194	132.5	contra	bulbar_medial	210121_F05	70um_bh	282	0	194	132.5	medulla	rostral_medulla	22	0.428571	0.6	NA	TRUE	TRUE	TRUE	1	9.28314	0.0649835	NA	-0.580044
321	31	13	S	0	0.427	4	FALSE	during_stim	194	132.5	contra	bulbar_medial	210121_F05	70um_bh	282	0	194	132.5	medulla	rostral_medulla	22	0.428571	0.6	NA	TRUE	TRUE	TRUE	1	9.28314	0.0649835	NA	-0.369572
350	42	0	F	1	0.77	33	TRUE	during_stim	459	99	ipsi	bulbar_medial	210121_F05	70um_bh	282	0	459	99	medulla	caudal_medulla	25	0.428571	0.6	NA	TRUE	TRUE	TRUE	0.411765	8.01217	0.0785814	NA	-0.113509
351	42	1	S	0	0.153	3	FALSE	during_stim	459	99	ipsi	bulbar_medial	210121_F05	70um_bh	282	0	459	99	medulla	caudal_medulla	25	0.428571	0.6	NA	TRUE	TRUE	TRUE	0.411765	8.01217	0.0785814	NA	-0.815309
352	42	2	F	1	3.56	151	FALSE	during_stim	459	99	ipsi	bulbar_medial	210121_F05	70um_bh	282	1	459	99	medulla	caudal_medulla	25	0.428571	0.6	NA	TRUE	TRUE	TRUE	0.411765	8.01217	0.0785814	NA	0.55145
353	42	3	F	1	0.293	9	FALSE	during_stim	459	99	ipsi	bulbar_medial	210121_F05	70um_bh	282	0	459	99	medulla	caudal_medulla	25	0.428571	0.6	NA	TRUE	TRUE	TRUE	0.411765	8.01217	0.0785814	NA	-0.533132
354	42	4	S	0	0.63	13	FALSE	during_stim	459	99	ipsi	bulbar_medial	210121_F05	70um_bh	282	1	459	99	medulla	caudal_medulla	25	0.428571	0.6	NA	TRUE	TRUE	TRUE	0.411765	8.01217	0.0785814	NA	-0.200659
355	42	5	S	1	4.85	224	FALSE	during_stim	459	99	ipsi	bulbar_medial	210121_F05	70um_bh	282	1	459	99	medulla	caudal_medulla	25	0.428571	0.6	NA	TRUE	TRUE	TRUE	0.411765	8.01217	0.0785814	NA	0.685742
356	42	6	S	0	0.687	22	FALSE	during_stim	459	99	ipsi	bulbar_medial	210121_F05	70um_bh	282	0	459	99	medulla	caudal_medulla	25	0.428571	0.6	NA	TRUE	TRUE	TRUE	0.411765	8.01217	0.0785814	NA	-0.163043
357	42	7	S	1	1.873	83	FALSE	during_stim	459	99	ipsi	bulbar_medial	210121_F05	70um_bh	282	1	459	99	medulla	caudal_medulla	25	0.428571	0.6	NA	TRUE	TRUE	TRUE	0.411765	8.01217	0.0785814	NA	0.272538
358	42	8	S	1	2.553	113	FALSE	during_stim	459	99	ipsi	bulbar_medial	210121_F05	70um_bh	282	1	459	99	medulla	caudal_medulla	25	0.428571	0.6	NA	TRUE	TRUE	TRUE	0.411765	8.01217	0.0785814	NA	0.407051
359	42	9	F	1	1.88	79	FALSE	during_stim	459	99	ipsi	bulbar_medial	210121_F05	70um_bh	282	0	459	99	medulla	caudal_medulla	25	0.428571	0.6	NA	TRUE	TRUE	TRUE	0.411765	8.01217	0.0785814	NA	0.274158
360	42	10	F	1	1.777	76	FALSE	during_stim	459	99	ipsi	bulbar_medial	210121_F05	70um_bh	282	1	459	99	medulla	caudal_medulla	25	0.428571	0.6	NA	TRUE	TRUE	TRUE	0.411765	8.01217	0.0785814	NA	0.249687
361	42	11	F	1	1.2	50	FALSE	during_stim	459	99	ipsi	bulbar_medial	210121_F05	70um_bh	282	1	459	99	medulla	caudal_medulla	25	0.428571	0.6	NA	TRUE	TRUE	TRUE	0.411765	8.01217	0.0785814	NA	0.0791812
362	42	12	F	1	0.263	10	FALSE	during_stim	459	99	ipsi	bulbar_medial	210121_F05	70um_bh	282	0	459	99	medulla	caudal_medulla	25	0.428571	0.6	NA	TRUE	TRUE	TRUE	0.411765	8.01217	0.0785814	NA	-0.580044
363	42	13	S	0	0.427	4	FALSE	during_stim	459	99	ipsi	bulbar_medial	210121_F05	70um_bh	282	0	459	99	medulla	caudal_medulla	25	0.428571	0.6	NA	TRUE	TRUE	TRUE	0.411765	8.01217	0.0785814	NA	-0.369572
364	43	0	F	1	0.77	33	TRUE	during_stim	411	135	contra	bulbar_medial	210121_F05	70um_bh	282	1	411	135	medulla	caudal_medulla	26	0.571429	0.7	NA	TRUE	TRUE	TRUE	1	8.38308	0.0697742	NA	-0.113509
365	43	1	S	0	0.153	3	FALSE	during_stim	411	135	contra	bulbar_medial	210121_F05	70um_bh	282	0	411	135	medulla	caudal_medulla	26	0.571429	0.7	NA	TRUE	TRUE	TRUE	1	8.38308	0.0697742	NA	-0.815309
366	43	2	F	1	3.56	151	FALSE	during_stim	411	135	contra	bulbar_medial	210121_F05	70um_bh	282	1	411	135	medulla	caudal_medulla	26	0.571429	0.7	NA	TRUE	TRUE	TRUE	1	8.38308	0.0697742	NA	0.55145
367	43	3	F	1	0.293	9	FALSE	during_stim	411	135	contra	bulbar_medial	210121_F05	70um_bh	282	0	411	135	medulla	caudal_medulla	26	0.571429	0.7	NA	TRUE	TRUE	TRUE	1	8.38308	0.0697742	NA	-0.533132
368	43	4	S	0	0.63	13	FALSE	during_stim	411	135	contra	bulbar_medial	210121_F05	70um_bh	282	0	411	135	medulla	caudal_medulla	26	0.571429	0.7	NA	TRUE	TRUE	TRUE	1	8.38308	0.0697742	NA	-0.200659
369	43	5	S	1	4.85	224	FALSE	during_stim	411	135	contra	bulbar_medial	210121_F05	70um_bh	282	1	411	135	medulla	caudal_medulla	26	0.571429	0.7	NA	TRUE	TRUE	TRUE	1	8.38308	0.0697742	NA	0.685742
370	43	6	S	0	0.687	22	FALSE	during_stim	411	135	contra	bulbar_medial	210121_F05	70um_bh	282	0	411	135	medulla	caudal_medulla	26	0.571429	0.7	NA	TRUE	TRUE	TRUE	1	8.38308	0.0697742	NA	-0.163043
371	43	7	S	1	1.873	83	FALSE	during_stim	411	135	contra	bulbar_medial	210121_F05	70um_bh	282	1	411	135	medulla	caudal_medulla	26	0.571429	0.7	NA	TRUE	TRUE	TRUE	1	8.38308	0.0697742	NA	0.272538
372	43	8	S	1	2.553	113	FALSE	during_stim	411	135	contra	bulbar_medial	210121_F05	70um_bh	282	1	411	135	medulla	caudal_medulla	26	0.571429	0.7	NA	TRUE	TRUE	TRUE	1	8.38308	0.0697742	NA	0.407051
373	43	9	F	1	1.88	79	FALSE	during_stim	411	135	contra	bulbar_medial	210121_F05	70um_bh	282	0	411	135	medulla	caudal_medulla	26	0.571429	0.7	NA	TRUE	TRUE	TRUE	1	8.38308	0.0697742	NA	0.274158
374	43	10	F	1	1.777	76	FALSE	during_stim	411	135	contra	bulbar_medial	210121_F05	70um_bh	282	1	411	135	medulla	caudal_medulla	26	0.571429	0.7	NA	TRUE	TRUE	TRUE	1	8.38308	0.0697742	NA	0.249687
375	43	11	F	1	1.2	50	FALSE	during_stim	411	135	contra	bulbar_medial	210121_F05	70um_bh	282	1	411	135	medulla	caudal_medulla	26	0.571429	0.7	NA	TRUE	TRUE	TRUE	1	8.38308	0.0697742	NA	0.0791812
376	43	12	F	1	0.263	10	FALSE	during_stim	411	135	contra	bulbar_medial	210121_F05	70um_bh	282	0	411	135	medulla	caudal_medulla	26	0.571429	0.7	NA	TRUE	TRUE	TRUE	1	8.38308	0.0697742	NA	-0.580044
377	43	13	S	0	0.427	4	FALSE	during_stim	411	135	contra	bulbar_medial	210121_F05	70um_bh	282	0	411	135	medulla	caudal_medulla	26	0.571429	0.7	NA	TRUE	TRUE	TRUE	1	8.38308	0.0697742	NA	-0.369572
406	48	0	F	1	0.77	33	TRUE	during_stim	393	98	ipsi	bulbar_medial	210121_F05	70um_bh	282	1	393	98	medulla	caudal_medulla	29	0.428571	0.6	NA	TRUE	TRUE	TRUE	1	4.62755	0.0869615	NA	-0.113509
407	48	1	S	0	0.153	3	FALSE	during_stim	393	98	ipsi	bulbar_medial	210121_F05	70um_bh	282	0	393	98	medulla	caudal_medulla	29	0.428571	0.6	NA	TRUE	TRUE	TRUE	1	4.62755	0.0869615	NA	-0.815309
408	48	2	F	1	3.56	151	FALSE	during_stim	393	98	ipsi	bulbar_medial	210121_F05	70um_bh	282	1	393	98	medulla	caudal_medulla	29	0.428571	0.6	NA	TRUE	TRUE	TRUE	1	4.62755	0.0869615	NA	0.55145
409	48	3	F	1	0.293	9	FALSE	during_stim	393	98	ipsi	bulbar_medial	210121_F05	70um_bh	282	0	393	98	medulla	caudal_medulla	29	0.428571	0.6	NA	TRUE	TRUE	TRUE	1	4.62755	0.0869615	NA	-0.533132
410	48	4	S	0	0.63	13	FALSE	during_stim	393	98	ipsi	bulbar_medial	210121_F05	70um_bh	282	0	393	98	medulla	caudal_medulla	29	0.428571	0.6	NA	TRUE	TRUE	TRUE	1	4.62755	0.0869615	NA	-0.200659
411	48	5	S	1	4.85	224	FALSE	during_stim	393	98	ipsi	bulbar_medial	210121_F05	70um_bh	282	1	393	98	medulla	caudal_medulla	29	0.428571	0.6	NA	TRUE	TRUE	TRUE	1	4.62755	0.0869615	NA	0.685742
412	48	6	S	0	0.687	22	FALSE	during_stim	393	98	ipsi	bulbar_medial	210121_F05	70um_bh	282	0	393	98	medulla	caudal_medulla	29	0.428571	0.6	NA	TRUE	TRUE	TRUE	1	4.62755	0.0869615	NA	-0.163043
413	48	7	S	1	1.873	83	FALSE	during_stim	393	98	ipsi	bulbar_medial	210121_F05	70um_bh	282	1	393	98	medulla	caudal_medulla	29	0.428571	0.6	NA	TRUE	TRUE	TRUE	1	4.62755	0.0869615	NA	0.272538
414	48	8	S	1	2.553	113	FALSE	during_stim	393	98	ipsi	bulbar_medial	210121_F05	70um_bh	282	1	393	98	medulla	caudal_medulla	29	0.428571	0.6	NA	TRUE	TRUE	TRUE	1	4.62755	0.0869615	NA	0.407051
415	48	9	F	1	1.88	79	FALSE	during_stim	393	98	ipsi	bulbar_medial	210121_F05	70um_bh	282	0	393	98	medulla	caudal_medulla	29	0.428571	0.6	NA	TRUE	TRUE	TRUE	1	4.62755	0.0869615	NA	0.274158
416	48	10	F	1	1.777	76	FALSE	during_stim	393	98	ipsi	bulbar_medial	210121_F05	70um_bh	282	0	393	98	medulla	caudal_medulla	29	0.428571	0.6	NA	TRUE	TRUE	TRUE	1	4.62755	0.0869615	NA	0.249687
417	48	11	F	1	1.2	50	FALSE	during_stim	393	98	ipsi	bulbar_medial	210121_F05	70um_bh	282	1	393	98	medulla	caudal_medulla	29	0.428571	0.6	NA	TRUE	TRUE	TRUE	1	4.62755	0.0869615	NA	0.0791812
418	48	12	F	1	0.263	10	FALSE	during_stim	393	98	ipsi	bulbar_medial	210121_F05	70um_bh	282	0	393	98	medulla	caudal_medulla	29	0.428571	0.6	NA	TRUE	TRUE	TRUE	1	4.62755	0.0869615	NA	-0.580044
419	48	13	S	0	0.427	4	FALSE	during_stim	393	98	ipsi	bulbar_medial	210121_F05	70um_bh	282	0	393	98	medulla	caudal_medulla	29	0.428571	0.6	NA	TRUE	TRUE	TRUE	1	4.62755	0.0869615	NA	-0.369572
434	51	0	F	1	0.77	33	TRUE	during_stim	363	139	contra	bulbar_medial	210121_F05	70um_bh	282	1	363	139	medulla	caudal_medulla	31	0.571429	0.7	NA	TRUE	TRUE	TRUE	1	6.38452	0.0933577	NA	-0.113509
435	51	1	S	0	0.153	3	FALSE	during_stim	363	139	contra	bulbar_medial	210121_F05	70um_bh	282	0	363	139	medulla	caudal_medulla	31	0.571429	0.7	NA	TRUE	TRUE	TRUE	1	6.38452	0.0933577	NA	-0.815309
436	51	2	F	1	3.56	151	FALSE	during_stim	363	139	contra	bulbar_medial	210121_F05	70um_bh	282	1	363	139	medulla	caudal_medulla	31	0.571429	0.7	NA	TRUE	TRUE	TRUE	1	6.38452	0.0933577	NA	0.55145
437	51	3	F	1	0.293	9	FALSE	during_stim	363	139	contra	bulbar_medial	210121_F05	70um_bh	282	0	363	139	medulla	caudal_medulla	31	0.571429	0.7	NA	TRUE	TRUE	TRUE	1	6.38452	0.0933577	NA	-0.533132
438	51	4	S	0	0.63	13	FALSE	during_stim	363	139	contra	bulbar_medial	210121_F05	70um_bh	282	0	363	139	medulla	caudal_medulla	31	0.571429	0.7	NA	TRUE	TRUE	TRUE	1	6.38452	0.0933577	NA	-0.200659
439	51	5	S	1	4.85	224	FALSE	during_stim	363	139	contra	bulbar_medial	210121_F05	70um_bh	282	1	363	139	medulla	caudal_medulla	31	0.571429	0.7	NA	TRUE	TRUE	TRUE	1	6.38452	0.0933577	NA	0.685742
440	51	6	S	0	0.687	22	FALSE	during_stim	363	139	contra	bulbar_medial	210121_F05	70um_bh	282	0	363	139	medulla	caudal_medulla	31	0.571429	0.7	NA	TRUE	TRUE	TRUE	1	6.38452	0.0933577	NA	-0.163043
441	51	7	S	1	1.873	83	FALSE	during_stim	363	139	contra	bulbar_medial	210121_F05	70um_bh	282	1	363	139	medulla	caudal_medulla	31	0.571429	0.7	NA	TRUE	TRUE	TRUE	1	6.38452	0.0933577	NA	0.272538
442	51	8	S	1	2.553	113	FALSE	during_stim	363	139	contra	bulbar_medial	210121_F05	70um_bh	282	1	363	139	medulla	caudal_medulla	31	0.571429	0.7	NA	TRUE	TRUE	TRUE	1	6.38452	0.0933577	NA	0.407051
443	51	9	F	1	1.88	79	FALSE	during_stim	363	139	contra	bulbar_medial	210121_F05	70um_bh	282	1	363	139	medulla	caudal_medulla	31	0.571429	0.7	NA	TRUE	TRUE	TRUE	1	6.38452	0.0933577	NA	0.274158
444	51	10	F	1	1.777	76	FALSE	during_stim	363	139	contra	bulbar_medial	210121_F05	70um_bh	282	0	363	139	medulla	caudal_medulla	31	0.571429	0.7	NA	TRUE	TRUE	TRUE	1	6.38452	0.0933577	NA	0.249687
445	51	11	F	1	1.2	50	FALSE	during_stim	363	139	contra	bulbar_medial	210121_F05	70um_bh	282	1	363	139	medulla	caudal_medulla	31	0.571429	0.7	NA	TRUE	TRUE	TRUE	1	6.38452	0.0933577	NA	0.0791812
446	51	12	F	1	0.263	10	FALSE	during_stim	363	139	contra	bulbar_medial	210121_F05	70um_bh	282	0	363	139	medulla	caudal_medulla	31	0.571429	0.7	NA	TRUE	TRUE	TRUE	1	6.38452	0.0933577	NA	-0.580044
447	51	13	S	0	0.427	4	FALSE	during_stim	363	139	contra	bulbar_medial	210121_F05	70um_bh	282	0	363	139	medulla	caudal_medulla	31	0.571429	0.7	NA	TRUE	TRUE	TRUE	1	6.38452	0.0933577	NA	-0.369572
448	52	0	F	1	0.77	33	TRUE	during_stim	215	155	contra	bulbar_medial	210121_F05	70um_bh	282	0	215	155	medulla	rostral_medulla	32	0.142857	0.3	NA	TRUE	TRUE	TRUE	0.0909091	3.80373	0.159109	NA	-0.113509
449	52	1	S	0	0.153	3	FALSE	during_stim	215	155	contra	bulbar_medial	210121_F05	70um_bh	282	0	215	155	medulla	rostral_medulla	32	0.142857	0.3	NA	TRUE	TRUE	TRUE	0.0909091	3.80373	0.159109	NA	-0.815309
450	52	2	F	1	3.56	151	FALSE	during_stim	215	155	contra	bulbar_medial	210121_F05	70um_bh	282	1	215	155	medulla	rostral_medulla	32	0.142857	0.3	NA	TRUE	TRUE	TRUE	0.0909091	3.80373	0.159109	NA	0.55145
451	52	3	F	1	0.293	9	FALSE	during_stim	215	155	contra	bulbar_medial	210121_F05	70um_bh	282	0	215	155	medulla	rostral_medulla	32	0.142857	0.3	NA	TRUE	TRUE	TRUE	0.0909091	3.80373	0.159109	NA	-0.533132
452	52	4	S	0	0.63	13	FALSE	during_stim	215	155	contra	bulbar_medial	210121_F05	70um_bh	282	0	215	155	medulla	rostral_medulla	32	0.142857	0.3	NA	TRUE	TRUE	TRUE	0.0909091	3.80373	0.159109	NA	-0.200659
453	52	5	S	1	4.85	224	FALSE	during_stim	215	155	contra	bulbar_medial	210121_F05	70um_bh	282	1	215	155	medulla	rostral_medulla	32	0.142857	0.3	NA	TRUE	TRUE	TRUE	0.0909091	3.80373	0.159109	NA	0.685742
454	52	6	S	0	0.687	22	FALSE	during_stim	215	155	contra	bulbar_medial	210121_F05	70um_bh	282	0	215	155	medulla	rostral_medulla	32	0.142857	0.3	NA	TRUE	TRUE	TRUE	0.0909091	3.80373	0.159109	NA	-0.163043
455	52	7	S	1	1.873	83	FALSE	during_stim	215	155	contra	bulbar_medial	210121_F05	70um_bh	282	1	215	155	medulla	rostral_medulla	32	0.142857	0.3	NA	TRUE	TRUE	TRUE	0.0909091	3.80373	0.159109	NA	0.272538
456	52	8	S	1	2.553	113	FALSE	during_stim	215	155	contra	bulbar_medial	210121_F05	70um_bh	282	0	215	155	medulla	rostral_medulla	32	0.142857	0.3	NA	TRUE	TRUE	TRUE	0.0909091	3.80373	0.159109	NA	0.407051
457	52	9	F	1	1.88	79	FALSE	during_stim	215	155	contra	bulbar_medial	210121_F05	70um_bh	282	0	215	155	medulla	rostral_medulla	32	0.142857	0.3	NA	TRUE	TRUE	TRUE	0.0909091	3.80373	0.159109	NA	0.274158
458	52	10	F	1	1.777	76	FALSE	during_stim	215	155	contra	bulbar_medial	210121_F05	70um_bh	282	0	215	155	medulla	rostral_medulla	32	0.142857	0.3	NA	TRUE	TRUE	TRUE	0.0909091	3.80373	0.159109	NA	0.249687
459	52	11	F	1	1.2	50	FALSE	during_stim	215	155	contra	bulbar_medial	210121_F05	70um_bh	282	0	215	155	medulla	rostral_medulla	32	0.142857	0.3	NA	TRUE	TRUE	TRUE	0.0909091	3.80373	0.159109	NA	0.0791812
460	52	12	F	1	0.263	10	FALSE	during_stim	215	155	contra	bulbar_medial	210121_F05	70um_bh	282	0	215	155	medulla	rostral_medulla	32	0.142857	0.3	NA	TRUE	TRUE	TRUE	0.0909091	3.80373	0.159109	NA	-0.580044
461	52	13	S	0	0.427	4	FALSE	during_stim	215	155	contra	bulbar_medial	210121_F05	70um_bh	282	1	215	155	medulla	rostral_medulla	32	0.142857	0.3	NA	TRUE	TRUE	TRUE	0.0909091	3.80373	0.159109	NA	-0.369572
504	62	0	F	1	0.77	33	TRUE	during_stim	356	112	ipsi	bulbar_medial	210121_F05	70um_bh	282	0	356	112	medulla	caudal_medulla	36	0.428571	0.4	NA	TRUE	TRUE	TRUE	-0.304348	1.26835	0.299485	NA	-0.113509
505	62	1	S	0	0.153	3	FALSE	during_stim	356	112	ipsi	bulbar_medial	210121_F05	70um_bh	282	1	356	112	medulla	caudal_medulla	36	0.428571	0.4	NA	TRUE	TRUE	TRUE	-0.304348	1.26835	0.299485	NA	-0.815309
506	62	2	F	1	3.56	151	FALSE	during_stim	356	112	ipsi	bulbar_medial	210121_F05	70um_bh	282	1	356	112	medulla	caudal_medulla	36	0.428571	0.4	NA	TRUE	TRUE	TRUE	-0.304348	1.26835	0.299485	NA	0.55145
507	62	3	F	1	0.293	9	FALSE	during_stim	356	112	ipsi	bulbar_medial	210121_F05	70um_bh	282	1	356	112	medulla	caudal_medulla	36	0.428571	0.4	NA	TRUE	TRUE	TRUE	-0.304348	1.26835	0.299485	NA	-0.533132
508	62	4	S	0	0.63	13	FALSE	during_stim	356	112	ipsi	bulbar_medial	210121_F05	70um_bh	282	1	356	112	medulla	caudal_medulla	36	0.428571	0.4	NA	TRUE	TRUE	TRUE	-0.304348	1.26835	0.299485	NA	-0.200659
509	62	5	S	1	4.85	224	FALSE	during_stim	356	112	ipsi	bulbar_medial	210121_F05	70um_bh	282	1	356	112	medulla	caudal_medulla	36	0.428571	0.4	NA	TRUE	TRUE	TRUE	-0.304348	1.26835	0.299485	NA	0.685742
510	62	6	S	0	0.687	22	FALSE	during_stim	356	112	ipsi	bulbar_medial	210121_F05	70um_bh	282	0	356	112	medulla	caudal_medulla	36	0.428571	0.4	NA	TRUE	TRUE	TRUE	-0.304348	1.26835	0.299485	NA	-0.163043
511	62	7	S	1	1.873	83	FALSE	during_stim	356	112	ipsi	bulbar_medial	210121_F05	70um_bh	282	0	356	112	medulla	caudal_medulla	36	0.428571	0.4	NA	TRUE	TRUE	TRUE	-0.304348	1.26835	0.299485	NA	0.272538
512	62	8	S	1	2.553	113	FALSE	during_stim	356	112	ipsi	bulbar_medial	210121_F05	70um_bh	282	0	356	112	medulla	caudal_medulla	36	0.428571	0.4	NA	TRUE	TRUE	TRUE	-0.304348	1.26835	0.299485	NA	0.407051
513	62	9	F	1	1.88	79	FALSE	during_stim	356	112	ipsi	bulbar_medial	210121_F05	70um_bh	282	0	356	112	medulla	caudal_medulla	36	0.428571	0.4	NA	TRUE	TRUE	TRUE	-0.304348	1.26835	0.299485	NA	0.274158
514	62	10	F	1	1.777	76	FALSE	during_stim	356	112	ipsi	bulbar_medial	210121_F05	70um_bh	282	0	356	112	medulla	caudal_medulla	36	0.428571	0.4	NA	TRUE	TRUE	TRUE	-0.304348	1.26835	0.299485	NA	0.249687
515	62	11	F	1	1.2	50	FALSE	during_stim	356	112	ipsi	bulbar_medial	210121_F05	70um_bh	282	1	356	112	medulla	caudal_medulla	36	0.428571	0.4	NA	TRUE	TRUE	TRUE	-0.304348	1.26835	0.299485	NA	0.0791812
516	62	12	F	1	0.263	10	FALSE	during_stim	356	112	ipsi	bulbar_medial	210121_F05	70um_bh	282	0	356	112	medulla	caudal_medulla	36	0.428571	0.4	NA	TRUE	TRUE	TRUE	-0.304348	1.26835	0.299485	NA	-0.580044
517	62	13	S	0	0.427	4	FALSE	during_stim	356	112	ipsi	bulbar_medial	210121_F05	70um_bh	282	1	356	112	medulla	caudal_medulla	36	0.428571	0.4	NA	TRUE	TRUE	TRUE	-0.304348	1.26835	0.299485	NA	-0.369572
588	97	0	F	1	0.77	33	TRUE	during_stim	397	145	contra	bulbar_medial	210121_F05	70um_bh	282	0	397	145	medulla	caudal_medulla	42	0.285714	0.5	NA	TRUE	TRUE	TRUE	1	4.17592	0.186265	NA	-0.113509
589	97	1	S	0	0.153	3	FALSE	during_stim	397	145	contra	bulbar_medial	210121_F05	70um_bh	282	0	397	145	medulla	caudal_medulla	42	0.285714	0.5	NA	TRUE	TRUE	TRUE	1	4.17592	0.186265	NA	-0.815309
590	97	2	F	1	3.56	151	FALSE	during_stim	397	145	contra	bulbar_medial	210121_F05	70um_bh	282	1	397	145	medulla	caudal_medulla	42	0.285714	0.5	NA	TRUE	TRUE	TRUE	1	4.17592	0.186265	NA	0.55145
591	97	3	F	1	0.293	9	FALSE	during_stim	397	145	contra	bulbar_medial	210121_F05	70um_bh	282	0	397	145	medulla	caudal_medulla	42	0.285714	0.5	NA	TRUE	TRUE	TRUE	1	4.17592	0.186265	NA	-0.533132
592	97	4	S	0	0.63	13	FALSE	during_stim	397	145	contra	bulbar_medial	210121_F05	70um_bh	282	0	397	145	medulla	caudal_medulla	42	0.285714	0.5	NA	TRUE	TRUE	TRUE	1	4.17592	0.186265	NA	-0.200659
593	97	5	S	1	4.85	224	FALSE	during_stim	397	145	contra	bulbar_medial	210121_F05	70um_bh	282	1	397	145	medulla	caudal_medulla	42	0.285714	0.5	NA	TRUE	TRUE	TRUE	1	4.17592	0.186265	NA	0.685742
594	97	6	S	0	0.687	22	FALSE	during_stim	397	145	contra	bulbar_medial	210121_F05	70um_bh	282	0	397	145	medulla	caudal_medulla	42	0.285714	0.5	NA	TRUE	TRUE	TRUE	1	4.17592	0.186265	NA	-0.163043
595	97	7	S	1	1.873	83	FALSE	during_stim	397	145	contra	bulbar_medial	210121_F05	70um_bh	282	1	397	145	medulla	caudal_medulla	42	0.285714	0.5	NA	TRUE	TRUE	TRUE	1	4.17592	0.186265	NA	0.272538
596	97	8	S	1	2.553	113	FALSE	during_stim	397	145	contra	bulbar_medial	210121_F05	70um_bh	282	1	397	145	medulla	caudal_medulla	42	0.285714	0.5	NA	TRUE	TRUE	TRUE	1	4.17592	0.186265	NA	0.407051
597	97	9	F	1	1.88	79	FALSE	during_stim	397	145	contra	bulbar_medial	210121_F05	70um_bh	282	1	397	145	medulla	caudal_medulla	42	0.285714	0.5	NA	TRUE	TRUE	TRUE	1	4.17592	0.186265	NA	0.274158
598	97	10	F	1	1.777	76	FALSE	during_stim	397	145	contra	bulbar_medial	210121_F05	70um_bh	282	0	397	145	medulla	caudal_medulla	42	0.285714	0.5	NA	TRUE	TRUE	TRUE	1	4.17592	0.186265	NA	0.249687
599	97	11	F	1	1.2	50	FALSE	during_stim	397	145	contra	bulbar_medial	210121_F05	70um_bh	282	0	397	145	medulla	caudal_medulla	42	0.285714	0.5	NA	TRUE	TRUE	TRUE	1	4.17592	0.186265	NA	0.0791812
600	97	12	F	1	0.263	10	FALSE	during_stim	397	145	contra	bulbar_medial	210121_F05	70um_bh	282	0	397	145	medulla	caudal_medulla	42	0.285714	0.5	NA	TRUE	TRUE	TRUE	1	4.17592	0.186265	NA	-0.580044
601	97	13	S	0	0.427	4	FALSE	during_stim	397	145	contra	bulbar_medial	210121_F05	70um_bh	282	0	397	145	medulla	caudal_medulla	42	0.285714	0.5	NA	TRUE	TRUE	TRUE	1	4.17592	0.186265	NA	-0.369572
602	103	0	F	1	0.77	33	TRUE	during_stim	377	106	ipsi	bulbar_medial	210121_F05	70um_bh	282	0	377	106	medulla	caudal_medulla	43	0.285714	0.4	NA	TRUE	TRUE	TRUE	0.230769	1.92603	0.174333	NA	-0.113509
603	103	1	S	0	0.153	3	FALSE	during_stim	377	106	ipsi	bulbar_medial	210121_F05	70um_bh	282	0	377	106	medulla	caudal_medulla	43	0.285714	0.4	NA	TRUE	TRUE	TRUE	0.230769	1.92603	0.174333	NA	-0.815309
604	103	2	F	1	3.56	151	FALSE	during_stim	377	106	ipsi	bulbar_medial	210121_F05	70um_bh	282	1	377	106	medulla	caudal_medulla	43	0.285714	0.4	NA	TRUE	TRUE	TRUE	0.230769	1.92603	0.174333	NA	0.55145
605	103	3	F	1	0.293	9	FALSE	during_stim	377	106	ipsi	bulbar_medial	210121_F05	70um_bh	282	0	377	106	medulla	caudal_medulla	43	0.285714	0.4	NA	TRUE	TRUE	TRUE	0.230769	1.92603	0.174333	NA	-0.533132
606	103	4	S	0	0.63	13	FALSE	during_stim	377	106	ipsi	bulbar_medial	210121_F05	70um_bh	282	0	377	106	medulla	caudal_medulla	43	0.285714	0.4	NA	TRUE	TRUE	TRUE	0.230769	1.92603	0.174333	NA	-0.200659
607	103	5	S	1	4.85	224	FALSE	during_stim	377	106	ipsi	bulbar_medial	210121_F05	70um_bh	282	1	377	106	medulla	caudal_medulla	43	0.285714	0.4	NA	TRUE	TRUE	TRUE	0.230769	1.92603	0.174333	NA	0.685742
608	103	6	S	0	0.687	22	FALSE	during_stim	377	106	ipsi	bulbar_medial	210121_F05	70um_bh	282	0	377	106	medulla	caudal_medulla	43	0.285714	0.4	NA	TRUE	TRUE	TRUE	0.230769	1.92603	0.174333	NA	-0.163043
609	103	7	S	1	1.873	83	FALSE	during_stim	377	106	ipsi	bulbar_medial	210121_F05	70um_bh	282	0	377	106	medulla	caudal_medulla	43	0.285714	0.4	NA	TRUE	TRUE	TRUE	0.230769	1.92603	0.174333	NA	0.272538
610	103	8	S	1	2.553	113	FALSE	during_stim	377	106	ipsi	bulbar_medial	210121_F05	70um_bh	282	1	377	106	medulla	caudal_medulla	43	0.285714	0.4	NA	TRUE	TRUE	TRUE	0.230769	1.92603	0.174333	NA	0.407051
611	103	9	F	1	1.88	79	FALSE	during_stim	377	106	ipsi	bulbar_medial	210121_F05	70um_bh	282	0	377	106	medulla	caudal_medulla	43	0.285714	0.4	NA	TRUE	TRUE	TRUE	0.230769	1.92603	0.174333	NA	0.274158
612	103	10	F	1	1.777	76	FALSE	during_stim	377	106	ipsi	bulbar_medial	210121_F05	70um_bh	282	0	377	106	medulla	caudal_medulla	43	0.285714	0.4	NA	TRUE	TRUE	TRUE	0.230769	1.92603	0.174333	NA	0.249687
613	103	11	F	1	1.2	50	FALSE	during_stim	377	106	ipsi	bulbar_medial	210121_F05	70um_bh	282	1	377	106	medulla	caudal_medulla	43	0.285714	0.4	NA	TRUE	TRUE	TRUE	0.230769	1.92603	0.174333	NA	0.0791812
614	103	12	F	1	0.263	10	FALSE	during_stim	377	106	ipsi	bulbar_medial	210121_F05	70um_bh	282	0	377	106	medulla	caudal_medulla	43	0.285714	0.4	NA	TRUE	TRUE	TRUE	0.230769	1.92603	0.174333	NA	-0.580044
615	103	13	S	0	0.427	4	FALSE	during_stim	377	106	ipsi	bulbar_medial	210121_F05	70um_bh	282	1	377	106	medulla	caudal_medulla	43	0.285714	0.4	NA	TRUE	TRUE	TRUE	0.230769	1.92603	0.174333	NA	-0.369572
616	108	0	F	1	0.77	33	TRUE	during_stim	339	132	contra	bulbar_medial	210121_F05	70um_bh	282	0	339	132	medulla	caudal_medulla	44	0.142857	0.2	NA	TRUE	TRUE	TRUE	-0.578947	0.699416	0.346319	NA	-0.113509
617	108	1	S	0	0.153	3	FALSE	during_stim	339	132	contra	bulbar_medial	210121_F05	70um_bh	282	1	339	132	medulla	caudal_medulla	44	0.142857	0.2	NA	TRUE	TRUE	TRUE	-0.578947	0.699416	0.346319	NA	-0.815309
618	108	2	F	1	3.56	151	FALSE	during_stim	339	132	contra	bulbar_medial	210121_F05	70um_bh	282	1	339	132	medulla	caudal_medulla	44	0.142857	0.2	NA	TRUE	TRUE	TRUE	-0.578947	0.699416	0.346319	NA	0.55145
619	108	3	F	1	0.293	9	FALSE	during_stim	339	132	contra	bulbar_medial	210121_F05	70um_bh	282	0	339	132	medulla	caudal_medulla	44	0.142857	0.2	NA	TRUE	TRUE	TRUE	-0.578947	0.699416	0.346319	NA	-0.533132
620	108	4	S	0	0.63	13	FALSE	during_stim	339	132	contra	bulbar_medial	210121_F05	70um_bh	282	1	339	132	medulla	caudal_medulla	44	0.142857	0.2	NA	TRUE	TRUE	TRUE	-0.578947	0.699416	0.346319	NA	-0.200659
621	108	5	S	1	4.85	224	FALSE	during_stim	339	132	contra	bulbar_medial	210121_F05	70um_bh	282	1	339	132	medulla	caudal_medulla	44	0.142857	0.2	NA	TRUE	TRUE	TRUE	-0.578947	0.699416	0.346319	NA	0.685742
622	108	6	S	0	0.687	22	FALSE	during_stim	339	132	contra	bulbar_medial	210121_F05	70um_bh	282	0	339	132	medulla	caudal_medulla	44	0.142857	0.2	NA	TRUE	TRUE	TRUE	-0.578947	0.699416	0.346319	NA	-0.163043
623	108	7	S	1	1.873	83	FALSE	during_stim	339	132	contra	bulbar_medial	210121_F05	70um_bh	282	0	339	132	medulla	caudal_medulla	44	0.142857	0.2	NA	TRUE	TRUE	TRUE	-0.578947	0.699416	0.346319	NA	0.272538
624	108	8	S	1	2.553	113	FALSE	during_stim	339	132	contra	bulbar_medial	210121_F05	70um_bh	282	0	339	132	medulla	caudal_medulla	44	0.142857	0.2	NA	TRUE	TRUE	TRUE	-0.578947	0.699416	0.346319	NA	0.407051
625	108	9	F	1	1.88	79	FALSE	during_stim	339	132	contra	bulbar_medial	210121_F05	70um_bh	282	0	339	132	medulla	caudal_medulla	44	0.142857	0.2	NA	TRUE	TRUE	TRUE	-0.578947	0.699416	0.346319	NA	0.274158
626	108	10	F	1	1.777	76	FALSE	during_stim	339	132	contra	bulbar_medial	210121_F05	70um_bh	282	0	339	132	medulla	caudal_medulla	44	0.142857	0.2	NA	TRUE	TRUE	TRUE	-0.578947	0.699416	0.346319	NA	0.249687
627	108	11	F	1	1.2	50	FALSE	during_stim	339	132	contra	bulbar_medial	210121_F05	70um_bh	282	0	339	132	medulla	caudal_medulla	44	0.142857	0.2	NA	TRUE	TRUE	TRUE	-0.578947	0.699416	0.346319	NA	0.0791812
628	108	12	F	1	0.263	10	FALSE	during_stim	339	132	contra	bulbar_medial	210121_F05	70um_bh	282	0	339	132	medulla	caudal_medulla	44	0.142857	0.2	NA	TRUE	TRUE	TRUE	-0.578947	0.699416	0.346319	NA	-0.580044
629	108	13	S	0	0.427	4	FALSE	during_stim	339	132	contra	bulbar_medial	210121_F05	70um_bh	282	1	339	132	medulla	caudal_medulla	44	0.142857	0.2	NA	TRUE	TRUE	TRUE	-0.578947	0.699416	0.346319	NA	-0.369572
644	118	0	F	1	0.77	33	TRUE	during_stim	255	143	contra	bulbar_medial	210121_F05	70um_bh	282	0	255	143	medulla	caudal_medulla	46	0.142857	0.1	NA	TRUE	TRUE	TRUE	-0.428571	1.75778	0.162357	NA	-0.113509
645	118	1	S	0	0.153	3	FALSE	during_stim	255	143	contra	bulbar_medial	210121_F05	70um_bh	282	0	255	143	medulla	caudal_medulla	46	0.142857	0.1	NA	TRUE	TRUE	TRUE	-0.428571	1.75778	0.162357	NA	-0.815309
646	118	2	F	1	3.56	151	FALSE	during_stim	255	143	contra	bulbar_medial	210121_F05	70um_bh	282	1	255	143	medulla	caudal_medulla	46	0.142857	0.1	NA	TRUE	TRUE	TRUE	-0.428571	1.75778	0.162357	NA	0.55145
647	118	3	F	1	0.293	9	FALSE	during_stim	255	143	contra	bulbar_medial	210121_F05	70um_bh	282	0	255	143	medulla	caudal_medulla	46	0.142857	0.1	NA	TRUE	TRUE	TRUE	-0.428571	1.75778	0.162357	NA	-0.533132
648	118	4	S	0	0.63	13	FALSE	during_stim	255	143	contra	bulbar_medial	210121_F05	70um_bh	282	0	255	143	medulla	caudal_medulla	46	0.142857	0.1	NA	TRUE	TRUE	TRUE	-0.428571	1.75778	0.162357	NA	-0.200659
649	118	5	S	1	4.85	224	FALSE	during_stim	255	143	contra	bulbar_medial	210121_F05	70um_bh	282	0	255	143	medulla	caudal_medulla	46	0.142857	0.1	NA	TRUE	TRUE	TRUE	-0.428571	1.75778	0.162357	NA	0.685742
650	118	6	S	0	0.687	22	FALSE	during_stim	255	143	contra	bulbar_medial	210121_F05	70um_bh	282	0	255	143	medulla	caudal_medulla	46	0.142857	0.1	NA	TRUE	TRUE	TRUE	-0.428571	1.75778	0.162357	NA	-0.163043
651	118	7	S	1	1.873	83	FALSE	during_stim	255	143	contra	bulbar_medial	210121_F05	70um_bh	282	0	255	143	medulla	caudal_medulla	46	0.142857	0.1	NA	TRUE	TRUE	TRUE	-0.428571	1.75778	0.162357	NA	0.272538
652	118	8	S	1	2.553	113	FALSE	during_stim	255	143	contra	bulbar_medial	210121_F05	70um_bh	282	0	255	143	medulla	caudal_medulla	46	0.142857	0.1	NA	TRUE	TRUE	TRUE	-0.428571	1.75778	0.162357	NA	0.407051
653	118	9	F	1	1.88	79	FALSE	during_stim	255	143	contra	bulbar_medial	210121_F05	70um_bh	282	0	255	143	medulla	caudal_medulla	46	0.142857	0.1	NA	TRUE	TRUE	TRUE	-0.428571	1.75778	0.162357	NA	0.274158
654	118	10	F	1	1.777	76	FALSE	during_stim	255	143	contra	bulbar_medial	210121_F05	70um_bh	282	0	255	143	medulla	caudal_medulla	46	0.142857	0.1	NA	TRUE	TRUE	TRUE	-0.428571	1.75778	0.162357	NA	0.249687
655	118	11	F	1	1.2	50	FALSE	during_stim	255	143	contra	bulbar_medial	210121_F05	70um_bh	282	0	255	143	medulla	caudal_medulla	46	0.142857	0.1	NA	TRUE	TRUE	TRUE	-0.428571	1.75778	0.162357	NA	0.0791812
656	118	12	F	1	0.263	10	FALSE	during_stim	255	143	contra	bulbar_medial	210121_F05	70um_bh	282	0	255	143	medulla	caudal_medulla	46	0.142857	0.1	NA	TRUE	TRUE	TRUE	-0.428571	1.75778	0.162357	NA	-0.580044
657	118	13	S	0	0.427	4	FALSE	during_stim	255	143	contra	bulbar_medial	210121_F05	70um_bh	282	1	255	143	medulla	caudal_medulla	46	0.142857	0.1	NA	TRUE	TRUE	TRUE	-0.428571	1.75778	0.162357	NA	-0.369572
686	125	0	F	1	0.77	33	TRUE	during_stim	382.5	109	ipsi	bulbar_medial	210121_F05	70um_bh	282	0	382.5	109	medulla	caudal_medulla	49	0.142857	0.2	NA	TRUE	TRUE	TRUE	-0.111111	2.06356	0.156525	NA	-0.113509
687	125	1	S	0	0.153	3	FALSE	during_stim	382.5	109	ipsi	bulbar_medial	210121_F05	70um_bh	282	0	382.5	109	medulla	caudal_medulla	49	0.142857	0.2	NA	TRUE	TRUE	TRUE	-0.111111	2.06356	0.156525	NA	-0.815309
688	125	2	F	1	3.56	151	FALSE	during_stim	382.5	109	ipsi	bulbar_medial	210121_F05	70um_bh	282	1	382.5	109	medulla	caudal_medulla	49	0.142857	0.2	NA	TRUE	TRUE	TRUE	-0.111111	2.06356	0.156525	NA	0.55145
689	125	3	F	1	0.293	9	FALSE	during_stim	382.5	109	ipsi	bulbar_medial	210121_F05	70um_bh	282	0	382.5	109	medulla	caudal_medulla	49	0.142857	0.2	NA	TRUE	TRUE	TRUE	-0.111111	2.06356	0.156525	NA	-0.533132
690	125	4	S	0	0.63	13	FALSE	during_stim	382.5	109	ipsi	bulbar_medial	210121_F05	70um_bh	282	1	382.5	109	medulla	caudal_medulla	49	0.142857	0.2	NA	TRUE	TRUE	TRUE	-0.111111	2.06356	0.156525	NA	-0.200659
691	125	5	S	1	4.85	224	FALSE	during_stim	382.5	109	ipsi	bulbar_medial	210121_F05	70um_bh	282	1	382.5	109	medulla	caudal_medulla	49	0.142857	0.2	NA	TRUE	TRUE	TRUE	-0.111111	2.06356	0.156525	NA	0.685742
692	125	6	S	0	0.687	22	FALSE	during_stim	382.5	109	ipsi	bulbar_medial	210121_F05	70um_bh	282	0	382.5	109	medulla	caudal_medulla	49	0.142857	0.2	NA	TRUE	TRUE	TRUE	-0.111111	2.06356	0.156525	NA	-0.163043
693	125	7	S	1	1.873	83	FALSE	during_stim	382.5	109	ipsi	bulbar_medial	210121_F05	70um_bh	282	0	382.5	109	medulla	caudal_medulla	49	0.142857	0.2	NA	TRUE	TRUE	TRUE	-0.111111	2.06356	0.156525	NA	0.272538
694	125	8	S	1	2.553	113	FALSE	during_stim	382.5	109	ipsi	bulbar_medial	210121_F05	70um_bh	282	0	382.5	109	medulla	caudal_medulla	49	0.142857	0.2	NA	TRUE	TRUE	TRUE	-0.111111	2.06356	0.156525	NA	0.407051
695	125	9	F	1	1.88	79	FALSE	during_stim	382.5	109	ipsi	bulbar_medial	210121_F05	70um_bh	282	0	382.5	109	medulla	caudal_medulla	49	0.142857	0.2	NA	TRUE	TRUE	TRUE	-0.111111	2.06356	0.156525	NA	0.274158
696	125	10	F	1	1.777	76	FALSE	during_stim	382.5	109	ipsi	bulbar_medial	210121_F05	70um_bh	282	0	382.5	109	medulla	caudal_medulla	49	0.142857	0.2	NA	TRUE	TRUE	TRUE	-0.111111	2.06356	0.156525	NA	0.249687
697	125	11	F	1	1.2	50	FALSE	during_stim	382.5	109	ipsi	bulbar_medial	210121_F05	70um_bh	282	0	382.5	109	medulla	caudal_medulla	49	0.142857	0.2	NA	TRUE	TRUE	TRUE	-0.111111	2.06356	0.156525	NA	0.0791812
698	125	12	F	1	0.263	10	FALSE	during_stim	382.5	109	ipsi	bulbar_medial	210121_F05	70um_bh	282	0	382.5	109	medulla	caudal_medulla	49	0.142857	0.2	NA	TRUE	TRUE	TRUE	-0.111111	2.06356	0.156525	NA	-0.580044
699	125	13	S	0	0.427	4	FALSE	during_stim	382.5	109	ipsi	bulbar_medial	210121_F05	70um_bh	282	0	382.5	109	medulla	caudal_medulla	49	0.142857	0.2	NA	TRUE	TRUE	TRUE	-0.111111	2.06356	0.156525	NA	-0.369572
1414	0	0	F	1	6.393	326	TRUE	during_stim	373	98	ipsi	bulbar_medial	210121_F05	90um_bh	255	1	373	98	medulla	caudal_medulla	101	1	1	NA	TRUE	TRUE	TRUE	0.333333	15.9894	0.0673132	TRUE	0.805705
1415	0	1	F	1	2.407	123	FALSE	during_stim	373	98	ipsi	bulbar_medial	210121_F05	90um_bh	255	1	373	98	medulla	caudal_medulla	101	1	1	NA	TRUE	TRUE	TRUE	0.333333	15.9894	0.0673132	TRUE	0.381476
1416	0	2	F	1	0.817	41	FALSE	during_stim	373	98	ipsi	bulbar_medial	210121_F05	90um_bh	255	1	373	98	medulla	caudal_medulla	101	1	1	NA	TRUE	TRUE	TRUE	0.333333	15.9894	0.0673132	TRUE	-0.0877779
1417	0	3	S	0	0.513	10	FALSE	during_stim	373	98	ipsi	bulbar_medial	210121_F05	90um_bh	255	0	373	98	medulla	caudal_medulla	101	1	1	NA	TRUE	TRUE	TRUE	0.333333	15.9894	0.0673132	TRUE	-0.289883
1418	0	4	S	0	0.43	5	FALSE	during_stim	373	98	ipsi	bulbar_medial	210121_F05	90um_bh	255	0	373	98	medulla	caudal_medulla	101	1	1	NA	TRUE	TRUE	TRUE	0.333333	15.9894	0.0673132	TRUE	-0.366532
1419	0	5	S	0	0.533	9	FALSE	during_stim	373	98	ipsi	bulbar_medial	210121_F05	90um_bh	255	0	373	98	medulla	caudal_medulla	101	1	1	NA	TRUE	TRUE	TRUE	0.333333	15.9894	0.0673132	TRUE	-0.273273
1420	0	6	F	1	0.91	44	FALSE	during_stim	373	98	ipsi	bulbar_medial	210121_F05	90um_bh	255	1	373	98	medulla	caudal_medulla	101	1	1	NA	TRUE	TRUE	TRUE	0.333333	15.9894	0.0673132	TRUE	-0.0409586
1421	0	7	F	1	0.54	6	FALSE	during_stim	373	98	ipsi	bulbar_medial	210121_F05	90um_bh	255	1	373	98	medulla	caudal_medulla	101	1	1	NA	TRUE	TRUE	TRUE	0.333333	15.9894	0.0673132	TRUE	-0.267606
1422	0	8	S	0	0.89	43	FALSE	during_stim	373	98	ipsi	bulbar_medial	210121_F05	90um_bh	255	1	373	98	medulla	caudal_medulla	101	1	1	NA	TRUE	TRUE	TRUE	0.333333	15.9894	0.0673132	TRUE	-0.05061
1423	0	9	S	0	0.59	24	FALSE	during_stim	373	98	ipsi	bulbar_medial	210121_F05	90um_bh	255	1	373	98	medulla	caudal_medulla	101	1	1	NA	TRUE	TRUE	TRUE	0.333333	15.9894	0.0673132	TRUE	-0.229148
1424	0	10	F	1	1.003	54	FALSE	during_stim	373	98	ipsi	bulbar_medial	210121_F05	90um_bh	255	1	373	98	medulla	caudal_medulla	101	1	1	NA	TRUE	TRUE	TRUE	0.333333	15.9894	0.0673132	TRUE	0.00130093
1425	0	11	S	0	0.227	8	FALSE	during_stim	373	98	ipsi	bulbar_medial	210121_F05	90um_bh	255	1	373	98	medulla	caudal_medulla	101	1	1	NA	TRUE	TRUE	TRUE	0.333333	15.9894	0.0673132	TRUE	-0.643974
1426	0	12	F	1	4.22	196	FALSE	during_stim	373	98	ipsi	bulbar_medial	210121_F05	90um_bh	255	1	373	98	medulla	caudal_medulla	101	1	1	NA	TRUE	TRUE	TRUE	0.333333	15.9894	0.0673132	TRUE	0.625312
1440	2	0	F	1	6.393	326	TRUE	during_stim	360	150	contra	bulbar_medial	210121_F05	90um_bh	255	1	360	150	medulla	caudal_medulla	103	1	1	NA	TRUE	TRUE	TRUE	0.333333	16.817	0.0140445	TRUE	0.805705
1441	2	1	F	1	2.407	123	FALSE	during_stim	360	150	contra	bulbar_medial	210121_F05	90um_bh	255	1	360	150	medulla	caudal_medulla	103	1	1	NA	TRUE	TRUE	TRUE	0.333333	16.817	0.0140445	TRUE	0.381476
1442	2	2	F	1	0.817	41	FALSE	during_stim	360	150	contra	bulbar_medial	210121_F05	90um_bh	255	1	360	150	medulla	caudal_medulla	103	1	1	NA	TRUE	TRUE	TRUE	0.333333	16.817	0.0140445	TRUE	-0.0877779
1443	2	3	S	0	0.513	10	FALSE	during_stim	360	150	contra	bulbar_medial	210121_F05	90um_bh	255	0	360	150	medulla	caudal_medulla	103	1	1	NA	TRUE	TRUE	TRUE	0.333333	16.817	0.0140445	TRUE	-0.289883
1444	2	4	S	0	0.43	5	FALSE	during_stim	360	150	contra	bulbar_medial	210121_F05	90um_bh	255	0	360	150	medulla	caudal_medulla	103	1	1	NA	TRUE	TRUE	TRUE	0.333333	16.817	0.0140445	TRUE	-0.366532
1445	2	5	S	0	0.533	9	FALSE	during_stim	360	150	contra	bulbar_medial	210121_F05	90um_bh	255	0	360	150	medulla	caudal_medulla	103	1	1	NA	TRUE	TRUE	TRUE	0.333333	16.817	0.0140445	TRUE	-0.273273
1446	2	6	F	1	0.91	44	FALSE	during_stim	360	150	contra	bulbar_medial	210121_F05	90um_bh	255	1	360	150	medulla	caudal_medulla	103	1	1	NA	TRUE	TRUE	TRUE	0.333333	16.817	0.0140445	TRUE	-0.0409586
1447	2	7	F	1	0.54	6	FALSE	during_stim	360	150	contra	bulbar_medial	210121_F05	90um_bh	255	1	360	150	medulla	caudal_medulla	103	1	1	NA	TRUE	TRUE	TRUE	0.333333	16.817	0.0140445	TRUE	-0.267606
1448	2	8	S	0	0.89	43	FALSE	during_stim	360	150	contra	bulbar_medial	210121_F05	90um_bh	255	1	360	150	medulla	caudal_medulla	103	1	1	NA	TRUE	TRUE	TRUE	0.333333	16.817	0.0140445	TRUE	-0.05061
1449	2	9	S	0	0.59	24	FALSE	during_stim	360	150	contra	bulbar_medial	210121_F05	90um_bh	255	1	360	150	medulla	caudal_medulla	103	1	1	NA	TRUE	TRUE	TRUE	0.333333	16.817	0.0140445	TRUE	-0.229148
1450	2	10	F	1	1.003	54	FALSE	during_stim	360	150	contra	bulbar_medial	210121_F05	90um_bh	255	1	360	150	medulla	caudal_medulla	103	1	1	NA	TRUE	TRUE	TRUE	0.333333	16.817	0.0140445	TRUE	0.00130093
1451	2	11	S	0	0.227	8	FALSE	during_stim	360	150	contra	bulbar_medial	210121_F05	90um_bh	255	1	360	150	medulla	caudal_medulla	103	1	1	NA	TRUE	TRUE	TRUE	0.333333	16.817	0.0140445	TRUE	-0.643974
1452	2	12	F	1	4.22	196	FALSE	during_stim	360	150	contra	bulbar_medial	210121_F05	90um_bh	255	1	360	150	medulla	caudal_medulla	103	1	1	NA	TRUE	TRUE	TRUE	0.333333	16.817	0.0140445	TRUE	0.625312
1466	4	0	F	1	6.393	326	TRUE	during_stim	336.5	104	ipsi	bulbar_medial	210121_F05	90um_bh	255	1	336.5	104	medulla	caudal_medulla	105	0.857143	0.857143	NA	TRUE	TRUE	TRUE	0.125	12.4152	0.105351	NA	0.805705
1467	4	1	F	1	2.407	123	FALSE	during_stim	336.5	104	ipsi	bulbar_medial	210121_F05	90um_bh	255	1	336.5	104	medulla	caudal_medulla	105	0.857143	0.857143	NA	TRUE	TRUE	TRUE	0.125	12.4152	0.105351	NA	0.381476
1468	4	2	F	1	0.817	41	FALSE	during_stim	336.5	104	ipsi	bulbar_medial	210121_F05	90um_bh	255	1	336.5	104	medulla	caudal_medulla	105	0.857143	0.857143	NA	TRUE	TRUE	TRUE	0.125	12.4152	0.105351	NA	-0.0877779
1469	4	3	S	0	0.513	10	FALSE	during_stim	336.5	104	ipsi	bulbar_medial	210121_F05	90um_bh	255	0	336.5	104	medulla	caudal_medulla	105	0.857143	0.857143	NA	TRUE	TRUE	TRUE	0.125	12.4152	0.105351	NA	-0.289883
1470	4	4	S	0	0.43	5	FALSE	during_stim	336.5	104	ipsi	bulbar_medial	210121_F05	90um_bh	255	1	336.5	104	medulla	caudal_medulla	105	0.857143	0.857143	NA	TRUE	TRUE	TRUE	0.125	12.4152	0.105351	NA	-0.366532
1471	4	5	S	0	0.533	9	FALSE	during_stim	336.5	104	ipsi	bulbar_medial	210121_F05	90um_bh	255	0	336.5	104	medulla	caudal_medulla	105	0.857143	0.857143	NA	TRUE	TRUE	TRUE	0.125	12.4152	0.105351	NA	-0.273273
1472	4	6	F	1	0.91	44	FALSE	during_stim	336.5	104	ipsi	bulbar_medial	210121_F05	90um_bh	255	1	336.5	104	medulla	caudal_medulla	105	0.857143	0.857143	NA	TRUE	TRUE	TRUE	0.125	12.4152	0.105351	NA	-0.0409586
1473	4	7	F	1	0.54	6	FALSE	during_stim	336.5	104	ipsi	bulbar_medial	210121_F05	90um_bh	255	0	336.5	104	medulla	caudal_medulla	105	0.857143	0.857143	NA	TRUE	TRUE	TRUE	0.125	12.4152	0.105351	NA	-0.267606
1474	4	8	S	0	0.89	43	FALSE	during_stim	336.5	104	ipsi	bulbar_medial	210121_F05	90um_bh	255	1	336.5	104	medulla	caudal_medulla	105	0.857143	0.857143	NA	TRUE	TRUE	TRUE	0.125	12.4152	0.105351	NA	-0.05061
1475	4	9	S	0	0.59	24	FALSE	during_stim	336.5	104	ipsi	bulbar_medial	210121_F05	90um_bh	255	1	336.5	104	medulla	caudal_medulla	105	0.857143	0.857143	NA	TRUE	TRUE	TRUE	0.125	12.4152	0.105351	NA	-0.229148
1476	4	10	F	1	1.003	54	FALSE	during_stim	336.5	104	ipsi	bulbar_medial	210121_F05	90um_bh	255	1	336.5	104	medulla	caudal_medulla	105	0.857143	0.857143	NA	TRUE	TRUE	TRUE	0.125	12.4152	0.105351	NA	0.00130093
1477	4	11	S	0	0.227	8	FALSE	during_stim	336.5	104	ipsi	bulbar_medial	210121_F05	90um_bh	255	1	336.5	104	medulla	caudal_medulla	105	0.857143	0.857143	NA	TRUE	TRUE	TRUE	0.125	12.4152	0.105351	NA	-0.643974
1478	4	12	F	1	4.22	196	FALSE	during_stim	336.5	104	ipsi	bulbar_medial	210121_F05	90um_bh	255	1	336.5	104	medulla	caudal_medulla	105	0.857143	0.857143	NA	TRUE	TRUE	TRUE	0.125	12.4152	0.105351	NA	0.625312
1479	5	0	F	1	6.393	326	TRUE	during_stim	380	148	contra	bulbar_medial	210121_F05	90um_bh	255	1	380	148	medulla	caudal_medulla	106	1	1	NA	TRUE	TRUE	TRUE	0.333333	13.0968	0.00555184	TRUE	0.805705
1480	5	1	F	1	2.407	123	FALSE	during_stim	380	148	contra	bulbar_medial	210121_F05	90um_bh	255	1	380	148	medulla	caudal_medulla	106	1	1	NA	TRUE	TRUE	TRUE	0.333333	13.0968	0.00555184	TRUE	0.381476
1481	5	2	F	1	0.817	41	FALSE	during_stim	380	148	contra	bulbar_medial	210121_F05	90um_bh	255	1	380	148	medulla	caudal_medulla	106	1	1	NA	TRUE	TRUE	TRUE	0.333333	13.0968	0.00555184	TRUE	-0.0877779
1482	5	3	S	0	0.513	10	FALSE	during_stim	380	148	contra	bulbar_medial	210121_F05	90um_bh	255	0	380	148	medulla	caudal_medulla	106	1	1	NA	TRUE	TRUE	TRUE	0.333333	13.0968	0.00555184	TRUE	-0.289883
1483	5	4	S	0	0.43	5	FALSE	during_stim	380	148	contra	bulbar_medial	210121_F05	90um_bh	255	0	380	148	medulla	caudal_medulla	106	1	1	NA	TRUE	TRUE	TRUE	0.333333	13.0968	0.00555184	TRUE	-0.366532
1484	5	5	S	0	0.533	9	FALSE	during_stim	380	148	contra	bulbar_medial	210121_F05	90um_bh	255	0	380	148	medulla	caudal_medulla	106	1	1	NA	TRUE	TRUE	TRUE	0.333333	13.0968	0.00555184	TRUE	-0.273273
1485	5	6	F	1	0.91	44	FALSE	during_stim	380	148	contra	bulbar_medial	210121_F05	90um_bh	255	1	380	148	medulla	caudal_medulla	106	1	1	NA	TRUE	TRUE	TRUE	0.333333	13.0968	0.00555184	TRUE	-0.0409586
1486	5	7	F	1	0.54	6	FALSE	during_stim	380	148	contra	bulbar_medial	210121_F05	90um_bh	255	1	380	148	medulla	caudal_medulla	106	1	1	NA	TRUE	TRUE	TRUE	0.333333	13.0968	0.00555184	TRUE	-0.267606
1487	5	8	S	0	0.89	43	FALSE	during_stim	380	148	contra	bulbar_medial	210121_F05	90um_bh	255	1	380	148	medulla	caudal_medulla	106	1	1	NA	TRUE	TRUE	TRUE	0.333333	13.0968	0.00555184	TRUE	-0.05061
1488	5	9	S	0	0.59	24	FALSE	during_stim	380	148	contra	bulbar_medial	210121_F05	90um_bh	255	1	380	148	medulla	caudal_medulla	106	1	1	NA	TRUE	TRUE	TRUE	0.333333	13.0968	0.00555184	TRUE	-0.229148
1489	5	10	F	1	1.003	54	FALSE	during_stim	380	148	contra	bulbar_medial	210121_F05	90um_bh	255	1	380	148	medulla	caudal_medulla	106	1	1	NA	TRUE	TRUE	TRUE	0.333333	13.0968	0.00555184	TRUE	0.00130093
1490	5	11	S	0	0.227	8	FALSE	during_stim	380	148	contra	bulbar_medial	210121_F05	90um_bh	255	1	380	148	medulla	caudal_medulla	106	1	1	NA	TRUE	TRUE	TRUE	0.333333	13.0968	0.00555184	TRUE	-0.643974
1491	5	12	F	1	4.22	196	FALSE	during_stim	380	148	contra	bulbar_medial	210121_F05	90um_bh	255	1	380	148	medulla	caudal_medulla	106	1	1	NA	TRUE	TRUE	TRUE	0.333333	13.0968	0.00555184	TRUE	0.625312
1505	7	0	F	1	6.393	326	TRUE	during_stim	392	95	ipsi	bulbar_medial	210121_F05	90um_bh	255	1	392	95	medulla	caudal_medulla	108	1	1	NA	TRUE	TRUE	TRUE	0.2	8.62582	0.0700234	TRUE	0.805705
1506	7	1	F	1	2.407	123	FALSE	during_stim	392	95	ipsi	bulbar_medial	210121_F05	90um_bh	255	1	392	95	medulla	caudal_medulla	108	1	1	NA	TRUE	TRUE	TRUE	0.2	8.62582	0.0700234	TRUE	0.381476
1507	7	2	F	1	0.817	41	FALSE	during_stim	392	95	ipsi	bulbar_medial	210121_F05	90um_bh	255	1	392	95	medulla	caudal_medulla	108	1	1	NA	TRUE	TRUE	TRUE	0.2	8.62582	0.0700234	TRUE	-0.0877779
1508	7	3	S	0	0.513	10	FALSE	during_stim	392	95	ipsi	bulbar_medial	210121_F05	90um_bh	255	0	392	95	medulla	caudal_medulla	108	1	1	NA	TRUE	TRUE	TRUE	0.2	8.62582	0.0700234	TRUE	-0.289883
1509	7	4	S	0	0.43	5	FALSE	during_stim	392	95	ipsi	bulbar_medial	210121_F05	90um_bh	255	1	392	95	medulla	caudal_medulla	108	1	1	NA	TRUE	TRUE	TRUE	0.2	8.62582	0.0700234	TRUE	-0.366532
1510	7	5	S	0	0.533	9	FALSE	during_stim	392	95	ipsi	bulbar_medial	210121_F05	90um_bh	255	0	392	95	medulla	caudal_medulla	108	1	1	NA	TRUE	TRUE	TRUE	0.2	8.62582	0.0700234	TRUE	-0.273273
1511	7	6	F	1	0.91	44	FALSE	during_stim	392	95	ipsi	bulbar_medial	210121_F05	90um_bh	255	1	392	95	medulla	caudal_medulla	108	1	1	NA	TRUE	TRUE	TRUE	0.2	8.62582	0.0700234	TRUE	-0.0409586
1512	7	7	F	1	0.54	6	FALSE	during_stim	392	95	ipsi	bulbar_medial	210121_F05	90um_bh	255	1	392	95	medulla	caudal_medulla	108	1	1	NA	TRUE	TRUE	TRUE	0.2	8.62582	0.0700234	TRUE	-0.267606
1513	7	8	S	0	0.89	43	FALSE	during_stim	392	95	ipsi	bulbar_medial	210121_F05	90um_bh	255	1	392	95	medulla	caudal_medulla	108	1	1	NA	TRUE	TRUE	TRUE	0.2	8.62582	0.0700234	TRUE	-0.05061
1514	7	9	S	0	0.59	24	FALSE	during_stim	392	95	ipsi	bulbar_medial	210121_F05	90um_bh	255	1	392	95	medulla	caudal_medulla	108	1	1	NA	TRUE	TRUE	TRUE	0.2	8.62582	0.0700234	TRUE	-0.229148
1515	7	10	F	1	1.003	54	FALSE	during_stim	392	95	ipsi	bulbar_medial	210121_F05	90um_bh	255	1	392	95	medulla	caudal_medulla	108	1	1	NA	TRUE	TRUE	TRUE	0.2	8.62582	0.0700234	TRUE	0.00130093
1516	7	11	S	0	0.227	8	FALSE	during_stim	392	95	ipsi	bulbar_medial	210121_F05	90um_bh	255	1	392	95	medulla	caudal_medulla	108	1	1	NA	TRUE	TRUE	TRUE	0.2	8.62582	0.0700234	TRUE	-0.643974
1517	7	12	F	1	4.22	196	FALSE	during_stim	392	95	ipsi	bulbar_medial	210121_F05	90um_bh	255	1	392	95	medulla	caudal_medulla	108	1	1	NA	TRUE	TRUE	TRUE	0.2	8.62582	0.0700234	TRUE	0.625312
1869	55	0	F	1	6.393	326	TRUE	during_stim	362	138	contra	bulbar_medial	210121_F05	90um_bh	255	0	362	138	medulla	caudal_medulla	136	0.285714	0.285714	NA	TRUE	TRUE	TRUE	-0.272727	0.865194	0.67123	NA	0.805705
1870	55	1	F	1	2.407	123	FALSE	during_stim	362	138	contra	bulbar_medial	210121_F05	90um_bh	255	0	362	138	medulla	caudal_medulla	136	0.285714	0.285714	NA	TRUE	TRUE	TRUE	-0.272727	0.865194	0.67123	NA	0.381476
1871	55	2	F	1	0.817	41	FALSE	during_stim	362	138	contra	bulbar_medial	210121_F05	90um_bh	255	0	362	138	medulla	caudal_medulla	136	0.285714	0.285714	NA	TRUE	TRUE	TRUE	-0.272727	0.865194	0.67123	NA	-0.0877779
1872	55	3	S	0	0.513	10	FALSE	during_stim	362	138	contra	bulbar_medial	210121_F05	90um_bh	255	0	362	138	medulla	caudal_medulla	136	0.285714	0.285714	NA	TRUE	TRUE	TRUE	-0.272727	0.865194	0.67123	NA	-0.289883
1873	55	4	S	0	0.43	5	FALSE	during_stim	362	138	contra	bulbar_medial	210121_F05	90um_bh	255	0	362	138	medulla	caudal_medulla	136	0.285714	0.285714	NA	TRUE	TRUE	TRUE	-0.272727	0.865194	0.67123	NA	-0.366532
1874	55	5	S	0	0.533	9	FALSE	during_stim	362	138	contra	bulbar_medial	210121_F05	90um_bh	255	1	362	138	medulla	caudal_medulla	136	0.285714	0.285714	NA	TRUE	TRUE	TRUE	-0.272727	0.865194	0.67123	NA	-0.273273
1875	55	6	F	1	0.91	44	FALSE	during_stim	362	138	contra	bulbar_medial	210121_F05	90um_bh	255	1	362	138	medulla	caudal_medulla	136	0.285714	0.285714	NA	TRUE	TRUE	TRUE	-0.272727	0.865194	0.67123	NA	-0.0409586
1876	55	7	F	1	0.54	6	FALSE	during_stim	362	138	contra	bulbar_medial	210121_F05	90um_bh	255	0	362	138	medulla	caudal_medulla	136	0.285714	0.285714	NA	TRUE	TRUE	TRUE	-0.272727	0.865194	0.67123	NA	-0.267606
1877	55	8	S	0	0.89	43	FALSE	during_stim	362	138	contra	bulbar_medial	210121_F05	90um_bh	255	0	362	138	medulla	caudal_medulla	136	0.285714	0.285714	NA	TRUE	TRUE	TRUE	-0.272727	0.865194	0.67123	NA	-0.05061
1878	55	9	S	0	0.59	24	FALSE	during_stim	362	138	contra	bulbar_medial	210121_F05	90um_bh	255	1	362	138	medulla	caudal_medulla	136	0.285714	0.285714	NA	TRUE	TRUE	TRUE	-0.272727	0.865194	0.67123	NA	-0.229148
1879	55	10	F	1	1.003	54	FALSE	during_stim	362	138	contra	bulbar_medial	210121_F05	90um_bh	255	0	362	138	medulla	caudal_medulla	136	0.285714	0.285714	NA	TRUE	TRUE	TRUE	-0.272727	0.865194	0.67123	NA	0.00130093
1880	55	11	S	0	0.227	8	FALSE	during_stim	362	138	contra	bulbar_medial	210121_F05	90um_bh	255	1	362	138	medulla	caudal_medulla	136	0.285714	0.285714	NA	TRUE	TRUE	TRUE	-0.272727	0.865194	0.67123	NA	-0.643974
1881	55	12	F	1	4.22	196	FALSE	during_stim	362	138	contra	bulbar_medial	210121_F05	90um_bh	255	1	362	138	medulla	caudal_medulla	136	0.285714	0.285714	NA	TRUE	TRUE	TRUE	-0.272727	0.865194	0.67123	NA	0.625312
1934	70	0	F	1	6.393	326	TRUE	during_stim	358	105	ipsi	bulbar_medial	210121_F05	90um_bh	255	1	358	105	medulla	caudal_medulla	141	0.714286	0.714286	NA	TRUE	TRUE	TRUE	0.621622	2.10463	0.0710777	NA	0.805705
1935	70	1	F	1	2.407	123	FALSE	during_stim	358	105	ipsi	bulbar_medial	210121_F05	90um_bh	255	1	358	105	medulla	caudal_medulla	141	0.714286	0.714286	NA	TRUE	TRUE	TRUE	0.621622	2.10463	0.0710777	NA	0.381476
1936	70	2	F	1	0.817	41	FALSE	during_stim	358	105	ipsi	bulbar_medial	210121_F05	90um_bh	255	0	358	105	medulla	caudal_medulla	141	0.714286	0.714286	NA	TRUE	TRUE	TRUE	0.621622	2.10463	0.0710777	NA	-0.0877779
1937	70	3	S	0	0.513	10	FALSE	during_stim	358	105	ipsi	bulbar_medial	210121_F05	90um_bh	255	0	358	105	medulla	caudal_medulla	141	0.714286	0.714286	NA	TRUE	TRUE	TRUE	0.621622	2.10463	0.0710777	NA	-0.289883
1938	70	4	S	0	0.43	5	FALSE	during_stim	358	105	ipsi	bulbar_medial	210121_F05	90um_bh	255	0	358	105	medulla	caudal_medulla	141	0.714286	0.714286	NA	TRUE	TRUE	TRUE	0.621622	2.10463	0.0710777	NA	-0.366532
1939	70	5	S	0	0.533	9	FALSE	during_stim	358	105	ipsi	bulbar_medial	210121_F05	90um_bh	255	0	358	105	medulla	caudal_medulla	141	0.714286	0.714286	NA	TRUE	TRUE	TRUE	0.621622	2.10463	0.0710777	NA	-0.273273
1940	70	6	F	1	0.91	44	FALSE	during_stim	358	105	ipsi	bulbar_medial	210121_F05	90um_bh	255	1	358	105	medulla	caudal_medulla	141	0.714286	0.714286	NA	TRUE	TRUE	TRUE	0.621622	2.10463	0.0710777	NA	-0.0409586
1941	70	7	F	1	0.54	6	FALSE	during_stim	358	105	ipsi	bulbar_medial	210121_F05	90um_bh	255	0	358	105	medulla	caudal_medulla	141	0.714286	0.714286	NA	TRUE	TRUE	TRUE	0.621622	2.10463	0.0710777	NA	-0.267606
1942	70	8	S	0	0.89	43	FALSE	during_stim	358	105	ipsi	bulbar_medial	210121_F05	90um_bh	255	1	358	105	medulla	caudal_medulla	141	0.714286	0.714286	NA	TRUE	TRUE	TRUE	0.621622	2.10463	0.0710777	NA	-0.05061
1943	70	9	S	0	0.59	24	FALSE	during_stim	358	105	ipsi	bulbar_medial	210121_F05	90um_bh	255	0	358	105	medulla	caudal_medulla	141	0.714286	0.714286	NA	TRUE	TRUE	TRUE	0.621622	2.10463	0.0710777	NA	-0.229148
1944	70	10	F	1	1.003	54	FALSE	during_stim	358	105	ipsi	bulbar_medial	210121_F05	90um_bh	255	1	358	105	medulla	caudal_medulla	141	0.714286	0.714286	NA	TRUE	TRUE	TRUE	0.621622	2.10463	0.0710777	NA	0.00130093
1945	70	11	S	0	0.227	8	FALSE	during_stim	358	105	ipsi	bulbar_medial	210121_F05	90um_bh	255	0	358	105	medulla	caudal_medulla	141	0.714286	0.714286	NA	TRUE	TRUE	TRUE	0.621622	2.10463	0.0710777	NA	-0.643974
1946	70	12	F	1	4.22	196	FALSE	during_stim	358	105	ipsi	bulbar_medial	210121_F05	90um_bh	255	1	358	105	medulla	caudal_medulla	141	0.714286	0.714286	NA	TRUE	TRUE	TRUE	0.621622	2.10463	0.0710777	NA	0.625312
6305	1	0	F	1	9.547	428	TRUE	during_stim	142	365	contra	bulbar_medial	210204_F01	90um_02	251	1	215	150	medulla	rostral_medulla	448	1	1	NA	TRUE	TRUE	TRUE	1	16.2754	0.481227	TRUE	0.979867
6306	1	1	F	1	7.013	294	FALSE	during_stim	142	365	contra	bulbar_medial	210204_F01	90um_02	251	1	215	150	medulla	rostral_medulla	448	1	1	NA	TRUE	TRUE	TRUE	1	16.2754	0.481227	TRUE	0.845904
6307	1	2	F	1	8.29	331	FALSE	during_stim	142	365	contra	bulbar_medial	210204_F01	90um_02	251	1	215	150	medulla	rostral_medulla	448	1	1	NA	TRUE	TRUE	TRUE	1	16.2754	0.481227	TRUE	0.918555
6308	1	3	S	0	0.147	3	FALSE	during_stim	142	365	contra	bulbar_medial	210204_F01	90um_02	251	0	215	150	medulla	rostral_medulla	448	1	1	NA	TRUE	TRUE	TRUE	1	16.2754	0.481227	TRUE	-0.832683
6309	1	4	S	1	2.117	87	FALSE	during_stim	142	365	contra	bulbar_medial	210204_F01	90um_02	251	1	215	150	medulla	rostral_medulla	448	1	1	NA	TRUE	TRUE	TRUE	1	16.2754	0.481227	TRUE	0.325721
6310	1	5	S	0	0.143	2	FALSE	during_stim	142	365	contra	bulbar_medial	210204_F01	90um_02	251	0	215	150	medulla	rostral_medulla	448	1	1	NA	TRUE	TRUE	TRUE	1	16.2754	0.481227	TRUE	-0.844664
6311	1	6	F	1	6.837	274	FALSE	during_stim	142	365	contra	bulbar_medial	210204_F01	90um_02	251	1	215	150	medulla	rostral_medulla	448	1	1	NA	TRUE	TRUE	TRUE	1	16.2754	0.481227	TRUE	0.834866
6312	2	0	F	1	9.547	428	TRUE	during_stim	164	197	contra	bulbar_medial	210204_F01	90um_02	251	1	383	172	medulla	caudal_medulla	449	1	1	NA	TRUE	TRUE	TRUE	1	32.6349	0.250231	TRUE	0.979867
6313	2	1	F	1	7.013	294	FALSE	during_stim	164	197	contra	bulbar_medial	210204_F01	90um_02	251	1	383	172	medulla	caudal_medulla	449	1	1	NA	TRUE	TRUE	TRUE	1	32.6349	0.250231	TRUE	0.845904
6314	2	2	F	1	8.29	331	FALSE	during_stim	164	197	contra	bulbar_medial	210204_F01	90um_02	251	1	383	172	medulla	caudal_medulla	449	1	1	NA	TRUE	TRUE	TRUE	1	32.6349	0.250231	TRUE	0.918555
6315	2	3	S	0	0.147	3	FALSE	during_stim	164	197	contra	bulbar_medial	210204_F01	90um_02	251	0	383	172	medulla	caudal_medulla	449	1	1	NA	TRUE	TRUE	TRUE	1	32.6349	0.250231	TRUE	-0.832683
6316	2	4	S	1	2.117	87	FALSE	during_stim	164	197	contra	bulbar_medial	210204_F01	90um_02	251	1	383	172	medulla	caudal_medulla	449	1	1	NA	TRUE	TRUE	TRUE	1	32.6349	0.250231	TRUE	0.325721
6317	2	5	S	0	0.143	2	FALSE	during_stim	164	197	contra	bulbar_medial	210204_F01	90um_02	251	0	383	172	medulla	caudal_medulla	449	1	1	NA	TRUE	TRUE	TRUE	1	32.6349	0.250231	TRUE	-0.844664
6318	2	6	F	1	6.837	274	FALSE	during_stim	164	197	contra	bulbar_medial	210204_F01	90um_02	251	1	383	172	medulla	caudal_medulla	449	1	1	NA	TRUE	TRUE	TRUE	1	32.6349	0.250231	TRUE	0.834866
6319	4	0	F	1	9.547	428	TRUE	during_stim	153	231	contra	bulbar_medial	210204_F01	90um_02	251	1	349	161	medulla	caudal_medulla	450	0.75	0.8	NA	TRUE	TRUE	TRUE	1	10.0873	0.819007	NA	0.979867
6320	4	1	F	1	7.013	294	FALSE	during_stim	153	231	contra	bulbar_medial	210204_F01	90um_02	251	1	349	161	medulla	caudal_medulla	450	0.75	0.8	NA	TRUE	TRUE	TRUE	1	10.0873	0.819007	NA	0.845904
6321	4	2	F	1	8.29	331	FALSE	during_stim	153	231	contra	bulbar_medial	210204_F01	90um_02	251	0	349	161	medulla	caudal_medulla	450	0.75	0.8	NA	TRUE	TRUE	TRUE	1	10.0873	0.819007	NA	0.918555
6322	4	3	S	0	0.147	3	FALSE	during_stim	153	231	contra	bulbar_medial	210204_F01	90um_02	251	0	349	161	medulla	caudal_medulla	450	0.75	0.8	NA	TRUE	TRUE	TRUE	1	10.0873	0.819007	NA	-0.832683
6323	4	4	S	1	2.117	87	FALSE	during_stim	153	231	contra	bulbar_medial	210204_F01	90um_02	251	1	349	161	medulla	caudal_medulla	450	0.75	0.8	NA	TRUE	TRUE	TRUE	1	10.0873	0.819007	NA	0.325721
6324	4	5	S	0	0.143	2	FALSE	during_stim	153	231	contra	bulbar_medial	210204_F01	90um_02	251	0	349	161	medulla	caudal_medulla	450	0.75	0.8	NA	TRUE	TRUE	TRUE	1	10.0873	0.819007	NA	-0.844664
6325	4	6	F	1	6.837	274	FALSE	during_stim	153	231	contra	bulbar_medial	210204_F01	90um_02	251	1	349	161	medulla	caudal_medulla	450	0.75	0.8	NA	TRUE	TRUE	TRUE	1	10.0873	0.819007	NA	0.834866
6326	5	0	F	1	9.547	428	TRUE	during_stim	84	240	ipsi	bulbar_medial	210204_F01	90um_02	251	1	340	92	medulla	caudal_medulla	451	1	1	NA	TRUE	TRUE	TRUE	1	20.1719	0.219243	TRUE	0.979867
6327	5	1	F	1	7.013	294	FALSE	during_stim	84	240	ipsi	bulbar_medial	210204_F01	90um_02	251	1	340	92	medulla	caudal_medulla	451	1	1	NA	TRUE	TRUE	TRUE	1	20.1719	0.219243	TRUE	0.845904
6328	5	2	F	1	8.29	331	FALSE	during_stim	84	240	ipsi	bulbar_medial	210204_F01	90um_02	251	1	340	92	medulla	caudal_medulla	451	1	1	NA	TRUE	TRUE	TRUE	1	20.1719	0.219243	TRUE	0.918555
6329	5	3	S	0	0.147	3	FALSE	during_stim	84	240	ipsi	bulbar_medial	210204_F01	90um_02	251	0	340	92	medulla	caudal_medulla	451	1	1	NA	TRUE	TRUE	TRUE	1	20.1719	0.219243	TRUE	-0.832683
6330	5	4	S	1	2.117	87	FALSE	during_stim	84	240	ipsi	bulbar_medial	210204_F01	90um_02	251	1	340	92	medulla	caudal_medulla	451	1	1	NA	TRUE	TRUE	TRUE	1	20.1719	0.219243	TRUE	0.325721
6331	5	5	S	0	0.143	2	FALSE	during_stim	84	240	ipsi	bulbar_medial	210204_F01	90um_02	251	0	340	92	medulla	caudal_medulla	451	1	1	NA	TRUE	TRUE	TRUE	1	20.1719	0.219243	TRUE	-0.844664
6332	5	6	F	1	6.837	274	FALSE	during_stim	84	240	ipsi	bulbar_medial	210204_F01	90um_02	251	1	340	92	medulla	caudal_medulla	451	1	1	NA	TRUE	TRUE	TRUE	1	20.1719	0.219243	TRUE	0.834866
6333	6	0	F	1	9.547	428	TRUE	during_stim	128	232	contra	bulbar_medial	210204_F01	90um_02	251	1	348	136	medulla	caudal_medulla	452	0.75	0.8	NA	TRUE	TRUE	TRUE	1	-0.608331	0.979006	NA	0.979867
6334	6	1	F	1	7.013	294	FALSE	during_stim	128	232	contra	bulbar_medial	210204_F01	90um_02	251	1	348	136	medulla	caudal_medulla	452	0.75	0.8	NA	TRUE	TRUE	TRUE	1	-0.608331	0.979006	NA	0.845904
6335	6	2	F	1	8.29	331	FALSE	during_stim	128	232	contra	bulbar_medial	210204_F01	90um_02	251	0	348	136	medulla	caudal_medulla	452	0.75	0.8	NA	TRUE	TRUE	TRUE	1	-0.608331	0.979006	NA	0.918555
6336	6	3	S	0	0.147	3	FALSE	during_stim	128	232	contra	bulbar_medial	210204_F01	90um_02	251	0	348	136	medulla	caudal_medulla	452	0.75	0.8	NA	TRUE	TRUE	TRUE	1	-0.608331	0.979006	NA	-0.832683
6337	6	4	S	1	2.117	87	FALSE	during_stim	128	232	contra	bulbar_medial	210204_F01	90um_02	251	1	348	136	medulla	caudal_medulla	452	0.75	0.8	NA	TRUE	TRUE	TRUE	1	-0.608331	0.979006	NA	0.325721
6338	6	5	S	0	0.143	2	FALSE	during_stim	128	232	contra	bulbar_medial	210204_F01	90um_02	251	0	348	136	medulla	caudal_medulla	452	0.75	0.8	NA	TRUE	TRUE	TRUE	1	-0.608331	0.979006	NA	-0.844664
6339	6	6	F	1	6.837	274	FALSE	during_stim	128	232	contra	bulbar_medial	210204_F01	90um_02	251	1	348	136	medulla	caudal_medulla	452	0.75	0.8	NA	TRUE	TRUE	TRUE	1	-0.608331	0.979006	NA	0.834866
6340	7	0	F	1	9.547	428	TRUE	during_stim	118	344	ipsi	bulbar_medial	210204_F01	90um_02	251	1	236	126	medulla	rostral_medulla	453	1	1	NA	TRUE	TRUE	TRUE	1	-5.95797	0.488431	TRUE	0.979867
6341	7	1	F	1	7.013	294	FALSE	during_stim	118	344	ipsi	bulbar_medial	210204_F01	90um_02	251	1	236	126	medulla	rostral_medulla	453	1	1	NA	TRUE	TRUE	TRUE	1	-5.95797	0.488431	TRUE	0.845904
6342	7	2	F	1	8.29	331	FALSE	during_stim	118	344	ipsi	bulbar_medial	210204_F01	90um_02	251	1	236	126	medulla	rostral_medulla	453	1	1	NA	TRUE	TRUE	TRUE	1	-5.95797	0.488431	TRUE	0.918555
6343	7	3	S	0	0.147	3	FALSE	during_stim	118	344	ipsi	bulbar_medial	210204_F01	90um_02	251	0	236	126	medulla	rostral_medulla	453	1	1	NA	TRUE	TRUE	TRUE	1	-5.95797	0.488431	TRUE	-0.832683
6344	7	4	S	1	2.117	87	FALSE	during_stim	118	344	ipsi	bulbar_medial	210204_F01	90um_02	251	1	236	126	medulla	rostral_medulla	453	1	1	NA	TRUE	TRUE	TRUE	1	-5.95797	0.488431	TRUE	0.325721
6345	7	5	S	0	0.143	2	FALSE	during_stim	118	344	ipsi	bulbar_medial	210204_F01	90um_02	251	0	236	126	medulla	rostral_medulla	453	1	1	NA	TRUE	TRUE	TRUE	1	-5.95797	0.488431	TRUE	-0.844664
6346	7	6	F	1	6.837	274	FALSE	during_stim	118	344	ipsi	bulbar_medial	210204_F01	90um_02	251	1	236	126	medulla	rostral_medulla	453	1	1	NA	TRUE	TRUE	TRUE	1	-5.95797	0.488431	TRUE	0.834866
6347	8	0	F	1	9.547	428	TRUE	during_stim	87	193	ipsi	bulbar_medial	210204_F01	90um_02	251	1	387	95	medulla	caudal_medulla	454	1	1	NA	TRUE	TRUE	TRUE	1	72.9378	0.0332073	TRUE	0.979867
6348	8	1	F	1	7.013	294	FALSE	during_stim	87	193	ipsi	bulbar_medial	210204_F01	90um_02	251	1	387	95	medulla	caudal_medulla	454	1	1	NA	TRUE	TRUE	TRUE	1	72.9378	0.0332073	TRUE	0.845904
6349	8	2	F	1	8.29	331	FALSE	during_stim	87	193	ipsi	bulbar_medial	210204_F01	90um_02	251	1	387	95	medulla	caudal_medulla	454	1	1	NA	TRUE	TRUE	TRUE	1	72.9378	0.0332073	TRUE	0.918555
6350	8	3	S	0	0.147	3	FALSE	during_stim	87	193	ipsi	bulbar_medial	210204_F01	90um_02	251	0	387	95	medulla	caudal_medulla	454	1	1	NA	TRUE	TRUE	TRUE	1	72.9378	0.0332073	TRUE	-0.832683
6351	8	4	S	1	2.117	87	FALSE	during_stim	87	193	ipsi	bulbar_medial	210204_F01	90um_02	251	1	387	95	medulla	caudal_medulla	454	1	1	NA	TRUE	TRUE	TRUE	1	72.9378	0.0332073	TRUE	0.325721
6352	8	5	S	0	0.143	2	FALSE	during_stim	87	193	ipsi	bulbar_medial	210204_F01	90um_02	251	0	387	95	medulla	caudal_medulla	454	1	1	NA	TRUE	TRUE	TRUE	1	72.9378	0.0332073	TRUE	-0.844664
6353	8	6	F	1	6.837	274	FALSE	during_stim	87	193	ipsi	bulbar_medial	210204_F01	90um_02	251	1	387	95	medulla	caudal_medulla	454	1	1	NA	TRUE	TRUE	TRUE	1	72.9378	0.0332073	TRUE	0.834866
6361	10	0	F	1	9.547	428	TRUE	during_stim	143	278	contra	bulbar_medial	210204_F01	90um_02	251	1	302	151	medulla	caudal_medulla	456	0.75	0.8	NA	TRUE	TRUE	TRUE	0.230769	33.3907	0.241786	NA	0.979867
6362	10	1	F	1	7.013	294	FALSE	during_stim	143	278	contra	bulbar_medial	210204_F01	90um_02	251	1	302	151	medulla	caudal_medulla	456	0.75	0.8	NA	TRUE	TRUE	TRUE	0.230769	33.3907	0.241786	NA	0.845904
6363	10	2	F	1	8.29	331	FALSE	during_stim	143	278	contra	bulbar_medial	210204_F01	90um_02	251	0	302	151	medulla	caudal_medulla	456	0.75	0.8	NA	TRUE	TRUE	TRUE	0.230769	33.3907	0.241786	NA	0.918555
6364	10	3	S	0	0.147	3	FALSE	during_stim	143	278	contra	bulbar_medial	210204_F01	90um_02	251	0	302	151	medulla	caudal_medulla	456	0.75	0.8	NA	TRUE	TRUE	TRUE	0.230769	33.3907	0.241786	NA	-0.832683
6365	10	4	S	1	2.117	87	FALSE	during_stim	143	278	contra	bulbar_medial	210204_F01	90um_02	251	1	302	151	medulla	caudal_medulla	456	0.75	0.8	NA	TRUE	TRUE	TRUE	0.230769	33.3907	0.241786	NA	0.325721
6366	10	5	S	0	0.143	2	FALSE	during_stim	143	278	contra	bulbar_medial	210204_F01	90um_02	251	1	302	151	medulla	caudal_medulla	456	0.75	0.8	NA	TRUE	TRUE	TRUE	0.230769	33.3907	0.241786	NA	-0.844664
6367	10	6	F	1	6.837	274	FALSE	during_stim	143	278	contra	bulbar_medial	210204_F01	90um_02	251	1	302	151	medulla	caudal_medulla	456	0.75	0.8	NA	TRUE	TRUE	TRUE	0.230769	33.3907	0.241786	NA	0.834866
6368	13	0	F	1	9.547	428	TRUE	during_stim	143	191	contra	bulbar_medial	210204_F01	90um_02	251	1	389	151	medulla	caudal_medulla	457	1	1	NA	TRUE	TRUE	TRUE	1	75.3812	0.0917062	TRUE	0.979867
6369	13	1	F	1	7.013	294	FALSE	during_stim	143	191	contra	bulbar_medial	210204_F01	90um_02	251	1	389	151	medulla	caudal_medulla	457	1	1	NA	TRUE	TRUE	TRUE	1	75.3812	0.0917062	TRUE	0.845904
6370	13	2	F	1	8.29	331	FALSE	during_stim	143	191	contra	bulbar_medial	210204_F01	90um_02	251	1	389	151	medulla	caudal_medulla	457	1	1	NA	TRUE	TRUE	TRUE	1	75.3812	0.0917062	TRUE	0.918555
6371	13	3	S	0	0.147	3	FALSE	during_stim	143	191	contra	bulbar_medial	210204_F01	90um_02	251	0	389	151	medulla	caudal_medulla	457	1	1	NA	TRUE	TRUE	TRUE	1	75.3812	0.0917062	TRUE	-0.832683
6372	13	4	S	1	2.117	87	FALSE	during_stim	143	191	contra	bulbar_medial	210204_F01	90um_02	251	1	389	151	medulla	caudal_medulla	457	1	1	NA	TRUE	TRUE	TRUE	1	75.3812	0.0917062	TRUE	0.325721
6373	13	5	S	0	0.143	2	FALSE	during_stim	143	191	contra	bulbar_medial	210204_F01	90um_02	251	0	389	151	medulla	caudal_medulla	457	1	1	NA	TRUE	TRUE	TRUE	1	75.3812	0.0917062	TRUE	-0.844664
6374	13	6	F	1	6.837	274	FALSE	during_stim	143	191	contra	bulbar_medial	210204_F01	90um_02	251	1	389	151	medulla	caudal_medulla	457	1	1	NA	TRUE	TRUE	TRUE	1	75.3812	0.0917062	TRUE	0.834866
6375	16	0	F	1	9.547	428	TRUE	during_stim	124	324.5	contra	bulbar_medial	210204_F01	90um_02	251	1	255.5	132	medulla	caudal_medulla	458	1	1	NA	TRUE	TRUE	TRUE	0.333333	-1.26742	0.809592	TRUE	0.979867
6376	16	1	F	1	7.013	294	FALSE	during_stim	124	324.5	contra	bulbar_medial	210204_F01	90um_02	251	1	255.5	132	medulla	caudal_medulla	458	1	1	NA	TRUE	TRUE	TRUE	0.333333	-1.26742	0.809592	TRUE	0.845904
6377	16	2	F	1	8.29	331	FALSE	during_stim	124	324.5	contra	bulbar_medial	210204_F01	90um_02	251	1	255.5	132	medulla	caudal_medulla	458	1	1	NA	TRUE	TRUE	TRUE	0.333333	-1.26742	0.809592	TRUE	0.918555
6378	16	3	S	0	0.147	3	FALSE	during_stim	124	324.5	contra	bulbar_medial	210204_F01	90um_02	251	0	255.5	132	medulla	caudal_medulla	458	1	1	NA	TRUE	TRUE	TRUE	0.333333	-1.26742	0.809592	TRUE	-0.832683
6379	16	4	S	1	2.117	87	FALSE	during_stim	124	324.5	contra	bulbar_medial	210204_F01	90um_02	251	1	255.5	132	medulla	caudal_medulla	458	1	1	NA	TRUE	TRUE	TRUE	0.333333	-1.26742	0.809592	TRUE	0.325721
6380	16	5	S	0	0.143	2	FALSE	during_stim	124	324.5	contra	bulbar_medial	210204_F01	90um_02	251	1	255.5	132	medulla	caudal_medulla	458	1	1	NA	TRUE	TRUE	TRUE	0.333333	-1.26742	0.809592	TRUE	-0.844664
6381	16	6	F	1	6.837	274	FALSE	during_stim	124	324.5	contra	bulbar_medial	210204_F01	90um_02	251	1	255.5	132	medulla	caudal_medulla	458	1	1	NA	TRUE	TRUE	TRUE	0.333333	-1.26742	0.809592	TRUE	0.834866
6382	20	0	F	1	9.547	428	TRUE	during_stim	149	268.5	contra	bulbar_medial	210204_F01	90um_02	251	1	311.5	157	medulla	caudal_medulla	459	0.75	0.8	NA	TRUE	TRUE	TRUE	1	9.9183	0.533321	NA	0.979867
6383	20	1	F	1	7.013	294	FALSE	during_stim	149	268.5	contra	bulbar_medial	210204_F01	90um_02	251	1	311.5	157	medulla	caudal_medulla	459	0.75	0.8	NA	TRUE	TRUE	TRUE	1	9.9183	0.533321	NA	0.845904
6384	20	2	F	1	8.29	331	FALSE	during_stim	149	268.5	contra	bulbar_medial	210204_F01	90um_02	251	0	311.5	157	medulla	caudal_medulla	459	0.75	0.8	NA	TRUE	TRUE	TRUE	1	9.9183	0.533321	NA	0.918555
6385	20	3	S	0	0.147	3	FALSE	during_stim	149	268.5	contra	bulbar_medial	210204_F01	90um_02	251	0	311.5	157	medulla	caudal_medulla	459	0.75	0.8	NA	TRUE	TRUE	TRUE	1	9.9183	0.533321	NA	-0.832683
6386	20	4	S	1	2.117	87	FALSE	during_stim	149	268.5	contra	bulbar_medial	210204_F01	90um_02	251	1	311.5	157	medulla	caudal_medulla	459	0.75	0.8	NA	TRUE	TRUE	TRUE	1	9.9183	0.533321	NA	0.325721
6387	20	5	S	0	0.143	2	FALSE	during_stim	149	268.5	contra	bulbar_medial	210204_F01	90um_02	251	0	311.5	157	medulla	caudal_medulla	459	0.75	0.8	NA	TRUE	TRUE	TRUE	1	9.9183	0.533321	NA	-0.844664
6388	20	6	F	1	6.837	274	FALSE	during_stim	149	268.5	contra	bulbar_medial	210204_F01	90um_02	251	1	311.5	157	medulla	caudal_medulla	459	0.75	0.8	NA	TRUE	TRUE	TRUE	1	9.9183	0.533321	NA	0.834866
6389	22	0	F	1	9.547	428	TRUE	during_stim	125	372	contra	bulbar_medial	210204_F01	90um_02	251	1	208	133	medulla	rostral_medulla	460	0.75	0.8	NA	TRUE	TRUE	TRUE	1	-7.13093	0.630933	NA	0.979867
6390	22	1	F	1	7.013	294	FALSE	during_stim	125	372	contra	bulbar_medial	210204_F01	90um_02	251	1	208	133	medulla	rostral_medulla	460	0.75	0.8	NA	TRUE	TRUE	TRUE	1	-7.13093	0.630933	NA	0.845904
6391	22	2	F	1	8.29	331	FALSE	during_stim	125	372	contra	bulbar_medial	210204_F01	90um_02	251	0	208	133	medulla	rostral_medulla	460	0.75	0.8	NA	TRUE	TRUE	TRUE	1	-7.13093	0.630933	NA	0.918555
6392	22	3	S	0	0.147	3	FALSE	during_stim	125	372	contra	bulbar_medial	210204_F01	90um_02	251	0	208	133	medulla	rostral_medulla	460	0.75	0.8	NA	TRUE	TRUE	TRUE	1	-7.13093	0.630933	NA	-0.832683
6393	22	4	S	1	2.117	87	FALSE	during_stim	125	372	contra	bulbar_medial	210204_F01	90um_02	251	1	208	133	medulla	rostral_medulla	460	0.75	0.8	NA	TRUE	TRUE	TRUE	1	-7.13093	0.630933	NA	0.325721
6394	22	5	S	0	0.143	2	FALSE	during_stim	125	372	contra	bulbar_medial	210204_F01	90um_02	251	0	208	133	medulla	rostral_medulla	460	0.75	0.8	NA	TRUE	TRUE	TRUE	1	-7.13093	0.630933	NA	-0.844664
6395	22	6	F	1	6.837	274	FALSE	during_stim	125	372	contra	bulbar_medial	210204_F01	90um_02	251	1	208	133	medulla	rostral_medulla	460	0.75	0.8	NA	TRUE	TRUE	TRUE	1	-7.13093	0.630933	NA	0.834866
6410	33	0	F	1	9.547	428	TRUE	during_stim	143.5	302	contra	bulbar_medial	210204_F01	90um_02	251	1	278	151.5	medulla	caudal_medulla	463	0.5	0.4	NA	TRUE	TRUE	TRUE	1	12.6011	0.268544	NA	0.979867
6411	33	1	F	1	7.013	294	FALSE	during_stim	143.5	302	contra	bulbar_medial	210204_F01	90um_02	251	1	278	151.5	medulla	caudal_medulla	463	0.5	0.4	NA	TRUE	TRUE	TRUE	1	12.6011	0.268544	NA	0.845904
6412	33	2	F	1	8.29	331	FALSE	during_stim	143.5	302	contra	bulbar_medial	210204_F01	90um_02	251	0	278	151.5	medulla	caudal_medulla	463	0.5	0.4	NA	TRUE	TRUE	TRUE	1	12.6011	0.268544	NA	0.918555
6413	33	3	S	0	0.147	3	FALSE	during_stim	143.5	302	contra	bulbar_medial	210204_F01	90um_02	251	0	278	151.5	medulla	caudal_medulla	463	0.5	0.4	NA	TRUE	TRUE	TRUE	1	12.6011	0.268544	NA	-0.832683
6414	33	4	S	1	2.117	87	FALSE	during_stim	143.5	302	contra	bulbar_medial	210204_F01	90um_02	251	0	278	151.5	medulla	caudal_medulla	463	0.5	0.4	NA	TRUE	TRUE	TRUE	1	12.6011	0.268544	NA	0.325721
6415	33	5	S	0	0.143	2	FALSE	during_stim	143.5	302	contra	bulbar_medial	210204_F01	90um_02	251	0	278	151.5	medulla	caudal_medulla	463	0.5	0.4	NA	TRUE	TRUE	TRUE	1	12.6011	0.268544	NA	-0.844664
6416	33	6	F	1	6.837	274	FALSE	during_stim	143.5	302	contra	bulbar_medial	210204_F01	90um_02	251	0	278	151.5	medulla	caudal_medulla	463	0.5	0.4	NA	TRUE	TRUE	TRUE	1	12.6011	0.268544	NA	0.834866
6452	190	0	F	1	9.547	428	TRUE	during_stim	151	204	contra	bulbar_medial	210204_F01	90um_02	251	1	376	159	medulla	caudal_medulla	469	1	1	NA	TRUE	TRUE	TRUE	1	18.5126	0.335129	TRUE	0.979867
6453	190	1	F	1	7.013	294	FALSE	during_stim	151	204	contra	bulbar_medial	210204_F01	90um_02	251	1	376	159	medulla	caudal_medulla	469	1	1	NA	TRUE	TRUE	TRUE	1	18.5126	0.335129	TRUE	0.845904
6454	190	2	F	1	8.29	331	FALSE	during_stim	151	204	contra	bulbar_medial	210204_F01	90um_02	251	1	376	159	medulla	caudal_medulla	469	1	1	NA	TRUE	TRUE	TRUE	1	18.5126	0.335129	TRUE	0.918555
6455	190	3	S	0	0.147	3	FALSE	during_stim	151	204	contra	bulbar_medial	210204_F01	90um_02	251	0	376	159	medulla	caudal_medulla	469	1	1	NA	TRUE	TRUE	TRUE	1	18.5126	0.335129	TRUE	-0.832683
6456	190	4	S	1	2.117	87	FALSE	during_stim	151	204	contra	bulbar_medial	210204_F01	90um_02	251	1	376	159	medulla	caudal_medulla	469	1	1	NA	TRUE	TRUE	TRUE	1	18.5126	0.335129	TRUE	0.325721
6457	190	5	S	0	0.143	2	FALSE	during_stim	151	204	contra	bulbar_medial	210204_F01	90um_02	251	0	376	159	medulla	caudal_medulla	469	1	1	NA	TRUE	TRUE	TRUE	1	18.5126	0.335129	TRUE	-0.844664
6458	190	6	F	1	6.837	274	FALSE	during_stim	151	204	contra	bulbar_medial	210204_F01	90um_02	251	1	376	159	medulla	caudal_medulla	469	1	1	NA	TRUE	TRUE	TRUE	1	18.5126	0.335129	TRUE	0.834866
6459	191	0	F	1	9.547	428	TRUE	during_stim	145	170	contra	bulbar_medial	210204_F01	90um_02	251	1	410	153	medulla	caudal_medulla	470	1	1	NA	TRUE	TRUE	TRUE	1	115.198	0.0556222	TRUE	0.979867
6460	191	1	F	1	7.013	294	FALSE	during_stim	145	170	contra	bulbar_medial	210204_F01	90um_02	251	1	410	153	medulla	caudal_medulla	470	1	1	NA	TRUE	TRUE	TRUE	1	115.198	0.0556222	TRUE	0.845904
6461	191	2	F	1	8.29	331	FALSE	during_stim	145	170	contra	bulbar_medial	210204_F01	90um_02	251	1	410	153	medulla	caudal_medulla	470	1	1	NA	TRUE	TRUE	TRUE	1	115.198	0.0556222	TRUE	0.918555
6462	191	3	S	0	0.147	3	FALSE	during_stim	145	170	contra	bulbar_medial	210204_F01	90um_02	251	0	410	153	medulla	caudal_medulla	470	1	1	NA	TRUE	TRUE	TRUE	1	115.198	0.0556222	TRUE	-0.832683
6463	191	4	S	1	2.117	87	FALSE	during_stim	145	170	contra	bulbar_medial	210204_F01	90um_02	251	1	410	153	medulla	caudal_medulla	470	1	1	NA	TRUE	TRUE	TRUE	1	115.198	0.0556222	TRUE	0.325721
6464	191	5	S	0	0.143	2	FALSE	during_stim	145	170	contra	bulbar_medial	210204_F01	90um_02	251	0	410	153	medulla	caudal_medulla	470	1	1	NA	TRUE	TRUE	TRUE	1	115.198	0.0556222	TRUE	-0.844664
6465	191	6	F	1	6.837	274	FALSE	during_stim	145	170	contra	bulbar_medial	210204_F01	90um_02	251	1	410	153	medulla	caudal_medulla	470	1	1	NA	TRUE	TRUE	TRUE	1	115.198	0.0556222	TRUE	0.834866
6466	198	0	F	1	9.547	428	TRUE	during_stim	136	367	contra	bulbar_medial	210204_F01	90um_02	251	1	213	144	medulla	rostral_medulla	471	1	1	NA	TRUE	TRUE	TRUE	1	-0.967626	0.832868	TRUE	0.979867
6467	198	1	F	1	7.013	294	FALSE	during_stim	136	367	contra	bulbar_medial	210204_F01	90um_02	251	1	213	144	medulla	rostral_medulla	471	1	1	NA	TRUE	TRUE	TRUE	1	-0.967626	0.832868	TRUE	0.845904
6468	198	2	F	1	8.29	331	FALSE	during_stim	136	367	contra	bulbar_medial	210204_F01	90um_02	251	1	213	144	medulla	rostral_medulla	471	1	1	NA	TRUE	TRUE	TRUE	1	-0.967626	0.832868	TRUE	0.918555
6469	198	3	S	0	0.147	3	FALSE	during_stim	136	367	contra	bulbar_medial	210204_F01	90um_02	251	0	213	144	medulla	rostral_medulla	471	1	1	NA	TRUE	TRUE	TRUE	1	-0.967626	0.832868	TRUE	-0.832683
6470	198	4	S	1	2.117	87	FALSE	during_stim	136	367	contra	bulbar_medial	210204_F01	90um_02	251	1	213	144	medulla	rostral_medulla	471	1	1	NA	TRUE	TRUE	TRUE	1	-0.967626	0.832868	TRUE	0.325721
6471	198	5	S	0	0.143	2	FALSE	during_stim	136	367	contra	bulbar_medial	210204_F01	90um_02	251	0	213	144	medulla	rostral_medulla	471	1	1	NA	TRUE	TRUE	TRUE	1	-0.967626	0.832868	TRUE	-0.844664
6472	198	6	F	1	6.837	274	FALSE	during_stim	136	367	contra	bulbar_medial	210204_F01	90um_02	251	1	213	144	medulla	rostral_medulla	471	1	1	NA	TRUE	TRUE	TRUE	1	-0.967626	0.832868	TRUE	0.834866
6846	0	0	S	0	0.163	2	TRUE	during_rest	389	142	contra	bulbar_medial	210121_F04	70um_bh	282	0	401	164	medulla	caudal_medulla	539	1	1	NA	TRUE	FALSE	TRUE	1	NA	NA	TRUE	-0.787812
6847	0	1	S	1	4.133	229	FALSE	during_stim	389	142	contra	bulbar_medial	210121_F04	70um_bh	282	1	401	164	medulla	caudal_medulla	539	1	1	NA	TRUE	FALSE	TRUE	1	NA	NA	TRUE	0.616265
6848	0	2	S	0	0.25	4	FALSE	during_stim	389	142	contra	bulbar_medial	210121_F04	70um_bh	282	0	401	164	medulla	caudal_medulla	539	1	1	NA	TRUE	FALSE	TRUE	1	NA	NA	TRUE	-0.60206
6849	0	3	S	0	0.177	3	FALSE	during_stim	389	142	contra	bulbar_medial	210121_F04	70um_bh	282	0	401	164	medulla	caudal_medulla	539	1	1	NA	TRUE	FALSE	TRUE	1	NA	NA	TRUE	-0.752027
6850	0	4	S	0	0.15	2	FALSE	during_stim	389	142	contra	bulbar_medial	210121_F04	70um_bh	282	0	401	164	medulla	caudal_medulla	539	1	1	NA	TRUE	FALSE	TRUE	1	NA	NA	TRUE	-0.823909
6851	0	5	S	0	0.037	1	FALSE	during_stim	389	142	contra	bulbar_medial	210121_F04	70um_bh	282	0	401	164	medulla	caudal_medulla	539	1	1	NA	TRUE	FALSE	TRUE	1	NA	NA	TRUE	-1.4318
6852	0	6	F	1	0.94	55	FALSE	during_stim	389	142	contra	bulbar_medial	210121_F04	70um_bh	282	1	401	164	medulla	caudal_medulla	539	1	1	NA	TRUE	FALSE	TRUE	1	NA	NA	TRUE	-0.0268721
6853	0	7	S	0	0.15	2	FALSE	during_stim	389	142	contra	bulbar_medial	210121_F04	70um_bh	282	0	401	164	medulla	caudal_medulla	539	1	1	NA	TRUE	FALSE	TRUE	1	NA	NA	TRUE	-0.823909
6854	0	8	S	0	0.577	10	FALSE	during_stim	389	142	contra	bulbar_medial	210121_F04	70um_bh	282	0	401	164	medulla	caudal_medulla	539	1	1	NA	TRUE	FALSE	TRUE	1	NA	NA	TRUE	-0.238824
6855	0	9	S	0	0.51	4	FALSE	during_stim	389	142	contra	bulbar_medial	210121_F04	70um_bh	282	0	401	164	medulla	caudal_medulla	539	1	1	NA	TRUE	FALSE	TRUE	1	NA	NA	TRUE	-0.29243
6856	0	10	S	0	0.1	2	FALSE	during_stim	389	142	contra	bulbar_medial	210121_F04	70um_bh	282	0	401	164	medulla	caudal_medulla	539	1	1	NA	TRUE	FALSE	TRUE	1	NA	NA	TRUE	-1
6857	0	11	S	0	0.943	9	FALSE	during_stim	389	142	contra	bulbar_medial	210121_F04	70um_bh	282	0	401	164	medulla	caudal_medulla	539	1	1	NA	TRUE	FALSE	TRUE	1	NA	NA	TRUE	-0.0254883
6858	1	0	S	0	0.163	2	TRUE	during_rest	406	87	ipsi	bulbar_medial	210121_F04	70um_bh	282	0	418	109	medulla	caudal_medulla	540	1	1	NA	TRUE	FALSE	TRUE	0.818182	NA	NA	TRUE	-0.787812
6859	1	1	S	1	4.133	229	FALSE	during_stim	406	87	ipsi	bulbar_medial	210121_F04	70um_bh	282	1	418	109	medulla	caudal_medulla	540	1	1	NA	TRUE	FALSE	TRUE	0.818182	NA	NA	TRUE	0.616265
6860	1	2	S	0	0.25	4	FALSE	during_stim	406	87	ipsi	bulbar_medial	210121_F04	70um_bh	282	0	418	109	medulla	caudal_medulla	540	1	1	NA	TRUE	FALSE	TRUE	0.818182	NA	NA	TRUE	-0.60206
6861	1	3	S	0	0.177	3	FALSE	during_stim	406	87	ipsi	bulbar_medial	210121_F04	70um_bh	282	0	418	109	medulla	caudal_medulla	540	1	1	NA	TRUE	FALSE	TRUE	0.818182	NA	NA	TRUE	-0.752027
6862	1	4	S	0	0.15	2	FALSE	during_stim	406	87	ipsi	bulbar_medial	210121_F04	70um_bh	282	0	418	109	medulla	caudal_medulla	540	1	1	NA	TRUE	FALSE	TRUE	0.818182	NA	NA	TRUE	-0.823909
6863	1	5	S	0	0.037	1	FALSE	during_stim	406	87	ipsi	bulbar_medial	210121_F04	70um_bh	282	0	418	109	medulla	caudal_medulla	540	1	1	NA	TRUE	FALSE	TRUE	0.818182	NA	NA	TRUE	-1.4318
6864	1	6	F	1	0.94	55	FALSE	during_stim	406	87	ipsi	bulbar_medial	210121_F04	70um_bh	282	1	418	109	medulla	caudal_medulla	540	1	1	NA	TRUE	FALSE	TRUE	0.818182	NA	NA	TRUE	-0.0268721
6865	1	7	S	0	0.15	2	FALSE	during_stim	406	87	ipsi	bulbar_medial	210121_F04	70um_bh	282	1	418	109	medulla	caudal_medulla	540	1	1	NA	TRUE	FALSE	TRUE	0.818182	NA	NA	TRUE	-0.823909
6866	1	8	S	0	0.577	10	FALSE	during_stim	406	87	ipsi	bulbar_medial	210121_F04	70um_bh	282	0	418	109	medulla	caudal_medulla	540	1	1	NA	TRUE	FALSE	TRUE	0.818182	NA	NA	TRUE	-0.238824
6867	1	9	S	0	0.51	4	FALSE	during_stim	406	87	ipsi	bulbar_medial	210121_F04	70um_bh	282	0	418	109	medulla	caudal_medulla	540	1	1	NA	TRUE	FALSE	TRUE	0.818182	NA	NA	TRUE	-0.29243
6868	1	10	S	0	0.1	2	FALSE	during_stim	406	87	ipsi	bulbar_medial	210121_F04	70um_bh	282	0	418	109	medulla	caudal_medulla	540	1	1	NA	TRUE	FALSE	TRUE	0.818182	NA	NA	TRUE	-1
6869	1	11	S	0	0.943	9	FALSE	during_stim	406	87	ipsi	bulbar_medial	210121_F04	70um_bh	282	0	418	109	medulla	caudal_medulla	540	1	1	NA	TRUE	FALSE	TRUE	0.818182	NA	NA	TRUE	-0.0254883
6870	2	0	S	0	0.163	2	TRUE	during_rest	433	136	contra	bulbar_medial	210121_F04	70um_bh	282	0	445	158	medulla	caudal_medulla	541	1	1	NA	TRUE	FALSE	TRUE	0.818182	NA	NA	TRUE	-0.787812
6871	2	1	S	1	4.133	229	FALSE	during_stim	433	136	contra	bulbar_medial	210121_F04	70um_bh	282	1	445	158	medulla	caudal_medulla	541	1	1	NA	TRUE	FALSE	TRUE	0.818182	NA	NA	TRUE	0.616265
6872	2	2	S	0	0.25	4	FALSE	during_stim	433	136	contra	bulbar_medial	210121_F04	70um_bh	282	0	445	158	medulla	caudal_medulla	541	1	1	NA	TRUE	FALSE	TRUE	0.818182	NA	NA	TRUE	-0.60206
6873	2	3	S	0	0.177	3	FALSE	during_stim	433	136	contra	bulbar_medial	210121_F04	70um_bh	282	0	445	158	medulla	caudal_medulla	541	1	1	NA	TRUE	FALSE	TRUE	0.818182	NA	NA	TRUE	-0.752027
6874	2	4	S	0	0.15	2	FALSE	during_stim	433	136	contra	bulbar_medial	210121_F04	70um_bh	282	0	445	158	medulla	caudal_medulla	541	1	1	NA	TRUE	FALSE	TRUE	0.818182	NA	NA	TRUE	-0.823909
6875	2	5	S	0	0.037	1	FALSE	during_stim	433	136	contra	bulbar_medial	210121_F04	70um_bh	282	0	445	158	medulla	caudal_medulla	541	1	1	NA	TRUE	FALSE	TRUE	0.818182	NA	NA	TRUE	-1.4318
6876	2	6	F	1	0.94	55	FALSE	during_stim	433	136	contra	bulbar_medial	210121_F04	70um_bh	282	1	445	158	medulla	caudal_medulla	541	1	1	NA	TRUE	FALSE	TRUE	0.818182	NA	NA	TRUE	-0.0268721
6877	2	7	S	0	0.15	2	FALSE	during_stim	433	136	contra	bulbar_medial	210121_F04	70um_bh	282	1	445	158	medulla	caudal_medulla	541	1	1	NA	TRUE	FALSE	TRUE	0.818182	NA	NA	TRUE	-0.823909
6878	2	8	S	0	0.577	10	FALSE	during_stim	433	136	contra	bulbar_medial	210121_F04	70um_bh	282	0	445	158	medulla	caudal_medulla	541	1	1	NA	TRUE	FALSE	TRUE	0.818182	NA	NA	TRUE	-0.238824
6879	2	9	S	0	0.51	4	FALSE	during_stim	433	136	contra	bulbar_medial	210121_F04	70um_bh	282	0	445	158	medulla	caudal_medulla	541	1	1	NA	TRUE	FALSE	TRUE	0.818182	NA	NA	TRUE	-0.29243
6880	2	10	S	0	0.1	2	FALSE	during_stim	433	136	contra	bulbar_medial	210121_F04	70um_bh	282	0	445	158	medulla	caudal_medulla	541	1	1	NA	TRUE	FALSE	TRUE	0.818182	NA	NA	TRUE	-1
6881	2	11	S	0	0.943	9	FALSE	during_stim	433	136	contra	bulbar_medial	210121_F04	70um_bh	282	0	445	158	medulla	caudal_medulla	541	1	1	NA	TRUE	FALSE	TRUE	0.818182	NA	NA	TRUE	-0.0254883
6882	3	0	S	0	0.163	2	TRUE	during_rest	422	85	ipsi	bulbar_medial	210121_F04	70um_bh	282	0	434	107	medulla	caudal_medulla	542	1	1	NA	TRUE	FALSE	TRUE	0.818182	NA	NA	TRUE	-0.787812
6883	3	1	S	1	4.133	229	FALSE	during_stim	422	85	ipsi	bulbar_medial	210121_F04	70um_bh	282	1	434	107	medulla	caudal_medulla	542	1	1	NA	TRUE	FALSE	TRUE	0.818182	NA	NA	TRUE	0.616265
6884	3	2	S	0	0.25	4	FALSE	during_stim	422	85	ipsi	bulbar_medial	210121_F04	70um_bh	282	0	434	107	medulla	caudal_medulla	542	1	1	NA	TRUE	FALSE	TRUE	0.818182	NA	NA	TRUE	-0.60206
6885	3	3	S	0	0.177	3	FALSE	during_stim	422	85	ipsi	bulbar_medial	210121_F04	70um_bh	282	0	434	107	medulla	caudal_medulla	542	1	1	NA	TRUE	FALSE	TRUE	0.818182	NA	NA	TRUE	-0.752027
6886	3	4	S	0	0.15	2	FALSE	during_stim	422	85	ipsi	bulbar_medial	210121_F04	70um_bh	282	0	434	107	medulla	caudal_medulla	542	1	1	NA	TRUE	FALSE	TRUE	0.818182	NA	NA	TRUE	-0.823909
6887	3	5	S	0	0.037	1	FALSE	during_stim	422	85	ipsi	bulbar_medial	210121_F04	70um_bh	282	0	434	107	medulla	caudal_medulla	542	1	1	NA	TRUE	FALSE	TRUE	0.818182	NA	NA	TRUE	-1.4318
6888	3	6	F	1	0.94	55	FALSE	during_stim	422	85	ipsi	bulbar_medial	210121_F04	70um_bh	282	1	434	107	medulla	caudal_medulla	542	1	1	NA	TRUE	FALSE	TRUE	0.818182	NA	NA	TRUE	-0.0268721
6889	3	7	S	0	0.15	2	FALSE	during_stim	422	85	ipsi	bulbar_medial	210121_F04	70um_bh	282	1	434	107	medulla	caudal_medulla	542	1	1	NA	TRUE	FALSE	TRUE	0.818182	NA	NA	TRUE	-0.823909
6890	3	8	S	0	0.577	10	FALSE	during_stim	422	85	ipsi	bulbar_medial	210121_F04	70um_bh	282	0	434	107	medulla	caudal_medulla	542	1	1	NA	TRUE	FALSE	TRUE	0.818182	NA	NA	TRUE	-0.238824
6891	3	9	S	0	0.51	4	FALSE	during_stim	422	85	ipsi	bulbar_medial	210121_F04	70um_bh	282	0	434	107	medulla	caudal_medulla	542	1	1	NA	TRUE	FALSE	TRUE	0.818182	NA	NA	TRUE	-0.29243
6892	3	10	S	0	0.1	2	FALSE	during_stim	422	85	ipsi	bulbar_medial	210121_F04	70um_bh	282	0	434	107	medulla	caudal_medulla	542	1	1	NA	TRUE	FALSE	TRUE	0.818182	NA	NA	TRUE	-1
6893	3	11	S	0	0.943	9	FALSE	during_stim	422	85	ipsi	bulbar_medial	210121_F04	70um_bh	282	0	434	107	medulla	caudal_medulla	542	1	1	NA	TRUE	FALSE	TRUE	0.818182	NA	NA	TRUE	-0.0254883
6894	4	0	S	0	0.163	2	TRUE	during_rest	441	86	ipsi	bulbar_medial	210121_F04	70um_bh	282	0	453	108	medulla	caudal_medulla	543	1	1	NA	TRUE	FALSE	TRUE	0.818182	NA	NA	TRUE	-0.787812
6895	4	1	S	1	4.133	229	FALSE	during_stim	441	86	ipsi	bulbar_medial	210121_F04	70um_bh	282	1	453	108	medulla	caudal_medulla	543	1	1	NA	TRUE	FALSE	TRUE	0.818182	NA	NA	TRUE	0.616265
6896	4	2	S	0	0.25	4	FALSE	during_stim	441	86	ipsi	bulbar_medial	210121_F04	70um_bh	282	0	453	108	medulla	caudal_medulla	543	1	1	NA	TRUE	FALSE	TRUE	0.818182	NA	NA	TRUE	-0.60206
6897	4	3	S	0	0.177	3	FALSE	during_stim	441	86	ipsi	bulbar_medial	210121_F04	70um_bh	282	0	453	108	medulla	caudal_medulla	543	1	1	NA	TRUE	FALSE	TRUE	0.818182	NA	NA	TRUE	-0.752027
6898	4	4	S	0	0.15	2	FALSE	during_stim	441	86	ipsi	bulbar_medial	210121_F04	70um_bh	282	0	453	108	medulla	caudal_medulla	543	1	1	NA	TRUE	FALSE	TRUE	0.818182	NA	NA	TRUE	-0.823909
6899	4	5	S	0	0.037	1	FALSE	during_stim	441	86	ipsi	bulbar_medial	210121_F04	70um_bh	282	0	453	108	medulla	caudal_medulla	543	1	1	NA	TRUE	FALSE	TRUE	0.818182	NA	NA	TRUE	-1.4318
6900	4	6	F	1	0.94	55	FALSE	during_stim	441	86	ipsi	bulbar_medial	210121_F04	70um_bh	282	1	453	108	medulla	caudal_medulla	543	1	1	NA	TRUE	FALSE	TRUE	0.818182	NA	NA	TRUE	-0.0268721
6901	4	7	S	0	0.15	2	FALSE	during_stim	441	86	ipsi	bulbar_medial	210121_F04	70um_bh	282	1	453	108	medulla	caudal_medulla	543	1	1	NA	TRUE	FALSE	TRUE	0.818182	NA	NA	TRUE	-0.823909
6902	4	8	S	0	0.577	10	FALSE	during_stim	441	86	ipsi	bulbar_medial	210121_F04	70um_bh	282	0	453	108	medulla	caudal_medulla	543	1	1	NA	TRUE	FALSE	TRUE	0.818182	NA	NA	TRUE	-0.238824
6903	4	9	S	0	0.51	4	FALSE	during_stim	441	86	ipsi	bulbar_medial	210121_F04	70um_bh	282	0	453	108	medulla	caudal_medulla	543	1	1	NA	TRUE	FALSE	TRUE	0.818182	NA	NA	TRUE	-0.29243
6904	4	10	S	0	0.1	2	FALSE	during_stim	441	86	ipsi	bulbar_medial	210121_F04	70um_bh	282	0	453	108	medulla	caudal_medulla	543	1	1	NA	TRUE	FALSE	TRUE	0.818182	NA	NA	TRUE	-1
6905	4	11	S	0	0.943	9	FALSE	during_stim	441	86	ipsi	bulbar_medial	210121_F04	70um_bh	282	0	453	108	medulla	caudal_medulla	543	1	1	NA	TRUE	FALSE	TRUE	0.818182	NA	NA	TRUE	-0.0254883
6906	6	0	S	0	0.163	2	TRUE	during_rest	369.5	135.5	contra	bulbar_medial	210121_F04	70um_bh	282	0	381.5	157.5	medulla	caudal_medulla	544	1	1	NA	TRUE	FALSE	TRUE	1	NA	NA	TRUE	-0.787812
6907	6	1	S	1	4.133	229	FALSE	during_stim	369.5	135.5	contra	bulbar_medial	210121_F04	70um_bh	282	1	381.5	157.5	medulla	caudal_medulla	544	1	1	NA	TRUE	FALSE	TRUE	1	NA	NA	TRUE	0.616265
6908	6	2	S	0	0.25	4	FALSE	during_stim	369.5	135.5	contra	bulbar_medial	210121_F04	70um_bh	282	0	381.5	157.5	medulla	caudal_medulla	544	1	1	NA	TRUE	FALSE	TRUE	1	NA	NA	TRUE	-0.60206
6909	6	3	S	0	0.177	3	FALSE	during_stim	369.5	135.5	contra	bulbar_medial	210121_F04	70um_bh	282	0	381.5	157.5	medulla	caudal_medulla	544	1	1	NA	TRUE	FALSE	TRUE	1	NA	NA	TRUE	-0.752027
6910	6	4	S	0	0.15	2	FALSE	during_stim	369.5	135.5	contra	bulbar_medial	210121_F04	70um_bh	282	0	381.5	157.5	medulla	caudal_medulla	544	1	1	NA	TRUE	FALSE	TRUE	1	NA	NA	TRUE	-0.823909
6911	6	5	S	0	0.037	1	FALSE	during_stim	369.5	135.5	contra	bulbar_medial	210121_F04	70um_bh	282	0	381.5	157.5	medulla	caudal_medulla	544	1	1	NA	TRUE	FALSE	TRUE	1	NA	NA	TRUE	-1.4318
6912	6	6	F	1	0.94	55	FALSE	during_stim	369.5	135.5	contra	bulbar_medial	210121_F04	70um_bh	282	1	381.5	157.5	medulla	caudal_medulla	544	1	1	NA	TRUE	FALSE	TRUE	1	NA	NA	TRUE	-0.0268721
6913	6	7	S	0	0.15	2	FALSE	during_stim	369.5	135.5	contra	bulbar_medial	210121_F04	70um_bh	282	0	381.5	157.5	medulla	caudal_medulla	544	1	1	NA	TRUE	FALSE	TRUE	1	NA	NA	TRUE	-0.823909
6914	6	8	S	0	0.577	10	FALSE	during_stim	369.5	135.5	contra	bulbar_medial	210121_F04	70um_bh	282	0	381.5	157.5	medulla	caudal_medulla	544	1	1	NA	TRUE	FALSE	TRUE	1	NA	NA	TRUE	-0.238824
6915	6	9	S	0	0.51	4	FALSE	during_stim	369.5	135.5	contra	bulbar_medial	210121_F04	70um_bh	282	0	381.5	157.5	medulla	caudal_medulla	544	1	1	NA	TRUE	FALSE	TRUE	1	NA	NA	TRUE	-0.29243
6916	6	10	S	0	0.1	2	FALSE	during_stim	369.5	135.5	contra	bulbar_medial	210121_F04	70um_bh	282	0	381.5	157.5	medulla	caudal_medulla	544	1	1	NA	TRUE	FALSE	TRUE	1	NA	NA	TRUE	-1
6917	6	11	S	0	0.943	9	FALSE	during_stim	369.5	135.5	contra	bulbar_medial	210121_F04	70um_bh	282	0	381.5	157.5	medulla	caudal_medulla	544	1	1	NA	TRUE	FALSE	TRUE	1	NA	NA	TRUE	-0.0254883
6930	10	0	S	0	0.163	2	TRUE	during_rest	383	92	ipsi	bulbar_medial	210121_F04	70um_bh	282	0	395	114	medulla	caudal_medulla	546	1	1	NA	TRUE	FALSE	TRUE	0.538462	NA	NA	TRUE	-0.787812
6931	10	1	S	1	4.133	229	FALSE	during_stim	383	92	ipsi	bulbar_medial	210121_F04	70um_bh	282	1	395	114	medulla	caudal_medulla	546	1	1	NA	TRUE	FALSE	TRUE	0.538462	NA	NA	TRUE	0.616265
6932	10	2	S	0	0.25	4	FALSE	during_stim	383	92	ipsi	bulbar_medial	210121_F04	70um_bh	282	0	395	114	medulla	caudal_medulla	546	1	1	NA	TRUE	FALSE	TRUE	0.538462	NA	NA	TRUE	-0.60206
6933	10	3	S	0	0.177	3	FALSE	during_stim	383	92	ipsi	bulbar_medial	210121_F04	70um_bh	282	0	395	114	medulla	caudal_medulla	546	1	1	NA	TRUE	FALSE	TRUE	0.538462	NA	NA	TRUE	-0.752027
6934	10	4	S	0	0.15	2	FALSE	during_stim	383	92	ipsi	bulbar_medial	210121_F04	70um_bh	282	0	395	114	medulla	caudal_medulla	546	1	1	NA	TRUE	FALSE	TRUE	0.538462	NA	NA	TRUE	-0.823909
6935	10	5	S	0	0.037	1	FALSE	during_stim	383	92	ipsi	bulbar_medial	210121_F04	70um_bh	282	1	395	114	medulla	caudal_medulla	546	1	1	NA	TRUE	FALSE	TRUE	0.538462	NA	NA	TRUE	-1.4318
6936	10	6	F	1	0.94	55	FALSE	during_stim	383	92	ipsi	bulbar_medial	210121_F04	70um_bh	282	1	395	114	medulla	caudal_medulla	546	1	1	NA	TRUE	FALSE	TRUE	0.538462	NA	NA	TRUE	-0.0268721
6937	10	7	S	0	0.15	2	FALSE	during_stim	383	92	ipsi	bulbar_medial	210121_F04	70um_bh	282	1	395	114	medulla	caudal_medulla	546	1	1	NA	TRUE	FALSE	TRUE	0.538462	NA	NA	TRUE	-0.823909
6938	10	8	S	0	0.577	10	FALSE	during_stim	383	92	ipsi	bulbar_medial	210121_F04	70um_bh	282	0	395	114	medulla	caudal_medulla	546	1	1	NA	TRUE	FALSE	TRUE	0.538462	NA	NA	TRUE	-0.238824
6939	10	9	S	0	0.51	4	FALSE	during_stim	383	92	ipsi	bulbar_medial	210121_F04	70um_bh	282	0	395	114	medulla	caudal_medulla	546	1	1	NA	TRUE	FALSE	TRUE	0.538462	NA	NA	TRUE	-0.29243
6940	10	10	S	0	0.1	2	FALSE	during_stim	383	92	ipsi	bulbar_medial	210121_F04	70um_bh	282	1	395	114	medulla	caudal_medulla	546	1	1	NA	TRUE	FALSE	TRUE	0.538462	NA	NA	TRUE	-1
6941	10	11	S	0	0.943	9	FALSE	during_stim	383	92	ipsi	bulbar_medial	210121_F04	70um_bh	282	0	395	114	medulla	caudal_medulla	546	1	1	NA	TRUE	FALSE	TRUE	0.538462	NA	NA	TRUE	-0.0254883
6942	12	0	S	0	0.163	2	TRUE	during_rest	404	127	contra	bulbar_medial	210121_F04	70um_bh	282	0	416	149	medulla	caudal_medulla	547	1	1	NA	TRUE	FALSE	TRUE	0.818182	NA	NA	TRUE	-0.787812
6943	12	1	S	1	4.133	229	FALSE	during_stim	404	127	contra	bulbar_medial	210121_F04	70um_bh	282	1	416	149	medulla	caudal_medulla	547	1	1	NA	TRUE	FALSE	TRUE	0.818182	NA	NA	TRUE	0.616265
6944	12	2	S	0	0.25	4	FALSE	during_stim	404	127	contra	bulbar_medial	210121_F04	70um_bh	282	0	416	149	medulla	caudal_medulla	547	1	1	NA	TRUE	FALSE	TRUE	0.818182	NA	NA	TRUE	-0.60206
6945	12	3	S	0	0.177	3	FALSE	during_stim	404	127	contra	bulbar_medial	210121_F04	70um_bh	282	0	416	149	medulla	caudal_medulla	547	1	1	NA	TRUE	FALSE	TRUE	0.818182	NA	NA	TRUE	-0.752027
6946	12	4	S	0	0.15	2	FALSE	during_stim	404	127	contra	bulbar_medial	210121_F04	70um_bh	282	0	416	149	medulla	caudal_medulla	547	1	1	NA	TRUE	FALSE	TRUE	0.818182	NA	NA	TRUE	-0.823909
6947	12	5	S	0	0.037	1	FALSE	during_stim	404	127	contra	bulbar_medial	210121_F04	70um_bh	282	0	416	149	medulla	caudal_medulla	547	1	1	NA	TRUE	FALSE	TRUE	0.818182	NA	NA	TRUE	-1.4318
6948	12	6	F	1	0.94	55	FALSE	during_stim	404	127	contra	bulbar_medial	210121_F04	70um_bh	282	1	416	149	medulla	caudal_medulla	547	1	1	NA	TRUE	FALSE	TRUE	0.818182	NA	NA	TRUE	-0.0268721
6949	12	7	S	0	0.15	2	FALSE	during_stim	404	127	contra	bulbar_medial	210121_F04	70um_bh	282	0	416	149	medulla	caudal_medulla	547	1	1	NA	TRUE	FALSE	TRUE	0.818182	NA	NA	TRUE	-0.823909
6950	12	8	S	0	0.577	10	FALSE	during_stim	404	127	contra	bulbar_medial	210121_F04	70um_bh	282	1	416	149	medulla	caudal_medulla	547	1	1	NA	TRUE	FALSE	TRUE	0.818182	NA	NA	TRUE	-0.238824
6951	12	9	S	0	0.51	4	FALSE	during_stim	404	127	contra	bulbar_medial	210121_F04	70um_bh	282	0	416	149	medulla	caudal_medulla	547	1	1	NA	TRUE	FALSE	TRUE	0.818182	NA	NA	TRUE	-0.29243
6952	12	10	S	0	0.1	2	FALSE	during_stim	404	127	contra	bulbar_medial	210121_F04	70um_bh	282	0	416	149	medulla	caudal_medulla	547	1	1	NA	TRUE	FALSE	TRUE	0.818182	NA	NA	TRUE	-1
6953	12	11	S	0	0.943	9	FALSE	during_stim	404	127	contra	bulbar_medial	210121_F04	70um_bh	282	0	416	149	medulla	caudal_medulla	547	1	1	NA	TRUE	FALSE	TRUE	0.818182	NA	NA	TRUE	-0.0254883
6954	13	0	S	0	0.163	2	TRUE	during_rest	349	87	ipsi	bulbar_medial	210121_F04	70um_bh	282	0	361	109	medulla	caudal_medulla	548	1	1	NA	TRUE	FALSE	TRUE	1	NA	NA	TRUE	-0.787812
6955	13	1	S	1	4.133	229	FALSE	during_stim	349	87	ipsi	bulbar_medial	210121_F04	70um_bh	282	1	361	109	medulla	caudal_medulla	548	1	1	NA	TRUE	FALSE	TRUE	1	NA	NA	TRUE	0.616265
6956	13	2	S	0	0.25	4	FALSE	during_stim	349	87	ipsi	bulbar_medial	210121_F04	70um_bh	282	0	361	109	medulla	caudal_medulla	548	1	1	NA	TRUE	FALSE	TRUE	1	NA	NA	TRUE	-0.60206
6957	13	3	S	0	0.177	3	FALSE	during_stim	349	87	ipsi	bulbar_medial	210121_F04	70um_bh	282	0	361	109	medulla	caudal_medulla	548	1	1	NA	TRUE	FALSE	TRUE	1	NA	NA	TRUE	-0.752027
6958	13	4	S	0	0.15	2	FALSE	during_stim	349	87	ipsi	bulbar_medial	210121_F04	70um_bh	282	0	361	109	medulla	caudal_medulla	548	1	1	NA	TRUE	FALSE	TRUE	1	NA	NA	TRUE	-0.823909
6959	13	5	S	0	0.037	1	FALSE	during_stim	349	87	ipsi	bulbar_medial	210121_F04	70um_bh	282	0	361	109	medulla	caudal_medulla	548	1	1	NA	TRUE	FALSE	TRUE	1	NA	NA	TRUE	-1.4318
6960	13	6	F	1	0.94	55	FALSE	during_stim	349	87	ipsi	bulbar_medial	210121_F04	70um_bh	282	1	361	109	medulla	caudal_medulla	548	1	1	NA	TRUE	FALSE	TRUE	1	NA	NA	TRUE	-0.0268721
6961	13	7	S	0	0.15	2	FALSE	during_stim	349	87	ipsi	bulbar_medial	210121_F04	70um_bh	282	0	361	109	medulla	caudal_medulla	548	1	1	NA	TRUE	FALSE	TRUE	1	NA	NA	TRUE	-0.823909
6962	13	8	S	0	0.577	10	FALSE	during_stim	349	87	ipsi	bulbar_medial	210121_F04	70um_bh	282	0	361	109	medulla	caudal_medulla	548	1	1	NA	TRUE	FALSE	TRUE	1	NA	NA	TRUE	-0.238824
6963	13	9	S	0	0.51	4	FALSE	during_stim	349	87	ipsi	bulbar_medial	210121_F04	70um_bh	282	0	361	109	medulla	caudal_medulla	548	1	1	NA	TRUE	FALSE	TRUE	1	NA	NA	TRUE	-0.29243
6964	13	10	S	0	0.1	2	FALSE	during_stim	349	87	ipsi	bulbar_medial	210121_F04	70um_bh	282	0	361	109	medulla	caudal_medulla	548	1	1	NA	TRUE	FALSE	TRUE	1	NA	NA	TRUE	-1
6965	13	11	S	0	0.943	9	FALSE	during_stim	349	87	ipsi	bulbar_medial	210121_F04	70um_bh	282	0	361	109	medulla	caudal_medulla	548	1	1	NA	TRUE	FALSE	TRUE	1	NA	NA	TRUE	-0.0254883
6990	23	0	S	0	0.163	2	TRUE	during_rest	358	140	contra	bulbar_medial	210121_F04	70um_bh	282	0	370	162	medulla	caudal_medulla	551	1	1	NA	TRUE	FALSE	TRUE	0.818182	NA	NA	TRUE	-0.787812
6991	23	1	S	1	4.133	229	FALSE	during_stim	358	140	contra	bulbar_medial	210121_F04	70um_bh	282	1	370	162	medulla	caudal_medulla	551	1	1	NA	TRUE	FALSE	TRUE	0.818182	NA	NA	TRUE	0.616265
6992	23	2	S	0	0.25	4	FALSE	during_stim	358	140	contra	bulbar_medial	210121_F04	70um_bh	282	0	370	162	medulla	caudal_medulla	551	1	1	NA	TRUE	FALSE	TRUE	0.818182	NA	NA	TRUE	-0.60206
6993	23	3	S	0	0.177	3	FALSE	during_stim	358	140	contra	bulbar_medial	210121_F04	70um_bh	282	0	370	162	medulla	caudal_medulla	551	1	1	NA	TRUE	FALSE	TRUE	0.818182	NA	NA	TRUE	-0.752027
6994	23	4	S	0	0.15	2	FALSE	during_stim	358	140	contra	bulbar_medial	210121_F04	70um_bh	282	0	370	162	medulla	caudal_medulla	551	1	1	NA	TRUE	FALSE	TRUE	0.818182	NA	NA	TRUE	-0.823909
6995	23	5	S	0	0.037	1	FALSE	during_stim	358	140	contra	bulbar_medial	210121_F04	70um_bh	282	0	370	162	medulla	caudal_medulla	551	1	1	NA	TRUE	FALSE	TRUE	0.818182	NA	NA	TRUE	-1.4318
6996	23	6	F	1	0.94	55	FALSE	during_stim	358	140	contra	bulbar_medial	210121_F04	70um_bh	282	1	370	162	medulla	caudal_medulla	551	1	1	NA	TRUE	FALSE	TRUE	0.818182	NA	NA	TRUE	-0.0268721
6997	23	7	S	0	0.15	2	FALSE	during_stim	358	140	contra	bulbar_medial	210121_F04	70um_bh	282	1	370	162	medulla	caudal_medulla	551	1	1	NA	TRUE	FALSE	TRUE	0.818182	NA	NA	TRUE	-0.823909
6998	23	8	S	0	0.577	10	FALSE	during_stim	358	140	contra	bulbar_medial	210121_F04	70um_bh	282	0	370	162	medulla	caudal_medulla	551	1	1	NA	TRUE	FALSE	TRUE	0.818182	NA	NA	TRUE	-0.238824
6999	23	9	S	0	0.51	4	FALSE	during_stim	358	140	contra	bulbar_medial	210121_F04	70um_bh	282	0	370	162	medulla	caudal_medulla	551	1	1	NA	TRUE	FALSE	TRUE	0.818182	NA	NA	TRUE	-0.29243
7000	23	10	S	0	0.1	2	FALSE	during_stim	358	140	contra	bulbar_medial	210121_F04	70um_bh	282	0	370	162	medulla	caudal_medulla	551	1	1	NA	TRUE	FALSE	TRUE	0.818182	NA	NA	TRUE	-1
7001	23	11	S	0	0.943	9	FALSE	during_stim	358	140	contra	bulbar_medial	210121_F04	70um_bh	282	0	370	162	medulla	caudal_medulla	551	1	1	NA	TRUE	FALSE	TRUE	0.818182	NA	NA	TRUE	-0.0254883
7026	40	0	S	0	0.163	2	TRUE	during_rest	342	134	contra	bulbar_medial	210121_F04	70um_bh	282	0	354	156	medulla	caudal_medulla	554	0	0.5	NA	TRUE	FALSE	TRUE	1	NA	NA	NA	-0.787812
7027	40	1	S	1	4.133	229	FALSE	during_stim	342	134	contra	bulbar_medial	210121_F04	70um_bh	282	1	354	156	medulla	caudal_medulla	554	0	0.5	NA	TRUE	FALSE	TRUE	1	NA	NA	NA	0.616265
7028	40	2	S	0	0.25	4	FALSE	during_stim	342	134	contra	bulbar_medial	210121_F04	70um_bh	282	0	354	156	medulla	caudal_medulla	554	0	0.5	NA	TRUE	FALSE	TRUE	1	NA	NA	NA	-0.60206
7029	40	3	S	0	0.177	3	FALSE	during_stim	342	134	contra	bulbar_medial	210121_F04	70um_bh	282	0	354	156	medulla	caudal_medulla	554	0	0.5	NA	TRUE	FALSE	TRUE	1	NA	NA	NA	-0.752027
7030	40	4	S	0	0.15	2	FALSE	during_stim	342	134	contra	bulbar_medial	210121_F04	70um_bh	282	0	354	156	medulla	caudal_medulla	554	0	0.5	NA	TRUE	FALSE	TRUE	1	NA	NA	NA	-0.823909
7031	40	5	S	0	0.037	1	FALSE	during_stim	342	134	contra	bulbar_medial	210121_F04	70um_bh	282	0	354	156	medulla	caudal_medulla	554	0	0.5	NA	TRUE	FALSE	TRUE	1	NA	NA	NA	-1.4318
7032	40	6	F	1	0.94	55	FALSE	during_stim	342	134	contra	bulbar_medial	210121_F04	70um_bh	282	0	354	156	medulla	caudal_medulla	554	0	0.5	NA	TRUE	FALSE	TRUE	1	NA	NA	NA	-0.0268721
7033	40	7	S	0	0.15	2	FALSE	during_stim	342	134	contra	bulbar_medial	210121_F04	70um_bh	282	0	354	156	medulla	caudal_medulla	554	0	0.5	NA	TRUE	FALSE	TRUE	1	NA	NA	NA	-0.823909
7034	40	8	S	0	0.577	10	FALSE	during_stim	342	134	contra	bulbar_medial	210121_F04	70um_bh	282	0	354	156	medulla	caudal_medulla	554	0	0.5	NA	TRUE	FALSE	TRUE	1	NA	NA	NA	-0.238824
7035	40	9	S	0	0.51	4	FALSE	during_stim	342	134	contra	bulbar_medial	210121_F04	70um_bh	282	0	354	156	medulla	caudal_medulla	554	0	0.5	NA	TRUE	FALSE	TRUE	1	NA	NA	NA	-0.29243
7036	40	10	S	0	0.1	2	FALSE	during_stim	342	134	contra	bulbar_medial	210121_F04	70um_bh	282	0	354	156	medulla	caudal_medulla	554	0	0.5	NA	TRUE	FALSE	TRUE	1	NA	NA	NA	-1
7037	40	11	S	0	0.943	9	FALSE	during_stim	342	134	contra	bulbar_medial	210121_F04	70um_bh	282	0	354	156	medulla	caudal_medulla	554	0	0.5	NA	TRUE	FALSE	TRUE	1	NA	NA	NA	-0.0254883
8058	0	0	F	1	7.907	435	TRUE	during_stim	279	146	contra	bulbar_medial	210121_F04	90um_bh	254	1	291	168	medulla	caudal_medulla	640	0.4	0.4	NA	TRUE	TRUE	TRUE	0.0909091	9.60944	0.422816	NA	0.898012
8059	0	1	F	1	1.883	102	FALSE	during_stim	279	146	contra	bulbar_medial	210121_F04	90um_bh	254	1	291	168	medulla	caudal_medulla	640	0.4	0.4	NA	TRUE	TRUE	TRUE	0.0909091	9.60944	0.422816	NA	0.27485
8060	0	2	F	1	2.427	126	FALSE	during_stim	279	146	contra	bulbar_medial	210121_F04	90um_bh	254	0	291	168	medulla	caudal_medulla	640	0.4	0.4	NA	TRUE	TRUE	TRUE	0.0909091	9.60944	0.422816	NA	0.38507
8061	0	3	S	0	1.117	19	FALSE	during_stim	279	146	contra	bulbar_medial	210121_F04	90um_bh	254	1	291	168	medulla	caudal_medulla	640	0.4	0.4	NA	TRUE	TRUE	TRUE	0.0909091	9.60944	0.422816	NA	0.0480532
8062	0	4	S	0	0.077	2	FALSE	during_stim	279	146	contra	bulbar_medial	210121_F04	90um_bh	254	0	291	168	medulla	caudal_medulla	640	0.4	0.4	NA	TRUE	TRUE	TRUE	0.0909091	9.60944	0.422816	NA	-1.11351
8063	0	5	S	0	0.897	9	FALSE	during_stim	279	146	contra	bulbar_medial	210121_F04	90um_bh	254	0	291	168	medulla	caudal_medulla	640	0.4	0.4	NA	TRUE	TRUE	TRUE	0.0909091	9.60944	0.422816	NA	-0.0472076
8064	0	6	F	1	0.07	2	FALSE	during_stim	279	146	contra	bulbar_medial	210121_F04	90um_bh	254	0	291	168	medulla	caudal_medulla	640	0.4	0.4	NA	TRUE	TRUE	TRUE	0.0909091	9.60944	0.422816	NA	-1.1549
8065	0	7	F	1	5.763	281	FALSE	during_rest	279	146	contra	bulbar_medial	210121_F04	90um_bh	254	0	291	168	medulla	caudal_medulla	640	0.4	0.4	NA	TRUE	TRUE	TRUE	0.0909091	9.60944	0.422816	NA	0.760649
8074	2	0	F	1	7.907	435	TRUE	during_stim	328	80	ipsi	bulbar_medial	210121_F04	90um_bh	254	1	340	102	medulla	caudal_medulla	642	0.6	0.6	NA	TRUE	TRUE	TRUE	1	10.5562	0.232293	NA	0.898012
8075	2	1	F	1	1.883	102	FALSE	during_stim	328	80	ipsi	bulbar_medial	210121_F04	90um_bh	254	1	340	102	medulla	caudal_medulla	642	0.6	0.6	NA	TRUE	TRUE	TRUE	1	10.5562	0.232293	NA	0.27485
8076	2	2	F	1	2.427	126	FALSE	during_stim	328	80	ipsi	bulbar_medial	210121_F04	90um_bh	254	0	340	102	medulla	caudal_medulla	642	0.6	0.6	NA	TRUE	TRUE	TRUE	1	10.5562	0.232293	NA	0.38507
8077	2	3	S	0	1.117	19	FALSE	during_stim	328	80	ipsi	bulbar_medial	210121_F04	90um_bh	254	0	340	102	medulla	caudal_medulla	642	0.6	0.6	NA	TRUE	TRUE	TRUE	1	10.5562	0.232293	NA	0.0480532
8078	2	4	S	0	0.077	2	FALSE	during_stim	328	80	ipsi	bulbar_medial	210121_F04	90um_bh	254	0	340	102	medulla	caudal_medulla	642	0.6	0.6	NA	TRUE	TRUE	TRUE	1	10.5562	0.232293	NA	-1.11351
8079	2	5	S	0	0.897	9	FALSE	during_stim	328	80	ipsi	bulbar_medial	210121_F04	90um_bh	254	0	340	102	medulla	caudal_medulla	642	0.6	0.6	NA	TRUE	TRUE	TRUE	1	10.5562	0.232293	NA	-0.0472076
8080	2	6	F	1	0.07	2	FALSE	during_stim	328	80	ipsi	bulbar_medial	210121_F04	90um_bh	254	0	340	102	medulla	caudal_medulla	642	0.6	0.6	NA	TRUE	TRUE	TRUE	1	10.5562	0.232293	NA	-1.1549
8081	2	7	F	1	5.763	281	FALSE	during_rest	328	80	ipsi	bulbar_medial	210121_F04	90um_bh	254	1	340	102	medulla	caudal_medulla	642	0.6	0.6	NA	TRUE	TRUE	TRUE	1	10.5562	0.232293	NA	0.760649
8090	4	0	F	1	7.907	435	TRUE	during_stim	333	144	contra	bulbar_medial	210121_F04	90um_bh	254	1	345	166	medulla	caudal_medulla	644	0.8	0.8	NA	TRUE	TRUE	TRUE	1	42.0457	0.163967	NA	0.898012
8091	4	1	F	1	1.883	102	FALSE	during_stim	333	144	contra	bulbar_medial	210121_F04	90um_bh	254	1	345	166	medulla	caudal_medulla	644	0.8	0.8	NA	TRUE	TRUE	TRUE	1	42.0457	0.163967	NA	0.27485
8092	4	2	F	1	2.427	126	FALSE	during_stim	333	144	contra	bulbar_medial	210121_F04	90um_bh	254	1	345	166	medulla	caudal_medulla	644	0.8	0.8	NA	TRUE	TRUE	TRUE	1	42.0457	0.163967	NA	0.38507
8093	4	3	S	0	1.117	19	FALSE	during_stim	333	144	contra	bulbar_medial	210121_F04	90um_bh	254	0	345	166	medulla	caudal_medulla	644	0.8	0.8	NA	TRUE	TRUE	TRUE	1	42.0457	0.163967	NA	0.0480532
8094	4	4	S	0	0.077	2	FALSE	during_stim	333	144	contra	bulbar_medial	210121_F04	90um_bh	254	0	345	166	medulla	caudal_medulla	644	0.8	0.8	NA	TRUE	TRUE	TRUE	1	42.0457	0.163967	NA	-1.11351
8095	4	5	S	0	0.897	9	FALSE	during_stim	333	144	contra	bulbar_medial	210121_F04	90um_bh	254	0	345	166	medulla	caudal_medulla	644	0.8	0.8	NA	TRUE	TRUE	TRUE	1	42.0457	0.163967	NA	-0.0472076
8096	4	6	F	1	0.07	2	FALSE	during_stim	333	144	contra	bulbar_medial	210121_F04	90um_bh	254	0	345	166	medulla	caudal_medulla	644	0.8	0.8	NA	TRUE	TRUE	TRUE	1	42.0457	0.163967	NA	-1.1549
8097	4	7	F	1	5.763	281	FALSE	during_rest	333	144	contra	bulbar_medial	210121_F04	90um_bh	254	1	345	166	medulla	caudal_medulla	644	0.8	0.8	NA	TRUE	TRUE	TRUE	1	42.0457	0.163967	NA	0.760649
8106	6	0	F	1	7.907	435	TRUE	during_stim	363	142	contra	bulbar_medial	210121_F04	90um_bh	254	1	375	164	medulla	caudal_medulla	646	0.8	0.8	NA	TRUE	TRUE	TRUE	1	16.4948	0.0324879	NA	0.898012
8107	6	1	F	1	1.883	102	FALSE	during_stim	363	142	contra	bulbar_medial	210121_F04	90um_bh	254	1	375	164	medulla	caudal_medulla	646	0.8	0.8	NA	TRUE	TRUE	TRUE	1	16.4948	0.0324879	NA	0.27485
8108	6	2	F	1	2.427	126	FALSE	during_stim	363	142	contra	bulbar_medial	210121_F04	90um_bh	254	1	375	164	medulla	caudal_medulla	646	0.8	0.8	NA	TRUE	TRUE	TRUE	1	16.4948	0.0324879	NA	0.38507
8109	6	3	S	0	1.117	19	FALSE	during_stim	363	142	contra	bulbar_medial	210121_F04	90um_bh	254	0	375	164	medulla	caudal_medulla	646	0.8	0.8	NA	TRUE	TRUE	TRUE	1	16.4948	0.0324879	NA	0.0480532
8110	6	4	S	0	0.077	2	FALSE	during_stim	363	142	contra	bulbar_medial	210121_F04	90um_bh	254	0	375	164	medulla	caudal_medulla	646	0.8	0.8	NA	TRUE	TRUE	TRUE	1	16.4948	0.0324879	NA	-1.11351
8111	6	5	S	0	0.897	9	FALSE	during_stim	363	142	contra	bulbar_medial	210121_F04	90um_bh	254	0	375	164	medulla	caudal_medulla	646	0.8	0.8	NA	TRUE	TRUE	TRUE	1	16.4948	0.0324879	NA	-0.0472076
8112	6	6	F	1	0.07	2	FALSE	during_stim	363	142	contra	bulbar_medial	210121_F04	90um_bh	254	0	375	164	medulla	caudal_medulla	646	0.8	0.8	NA	TRUE	TRUE	TRUE	1	16.4948	0.0324879	NA	-1.1549
8113	6	7	F	1	5.763	281	FALSE	during_rest	363	142	contra	bulbar_medial	210121_F04	90um_bh	254	1	375	164	medulla	caudal_medulla	646	0.8	0.8	NA	TRUE	TRUE	TRUE	1	16.4948	0.0324879	NA	0.760649
8114	7	0	F	1	7.907	435	TRUE	during_stim	365	84	ipsi	bulbar_medial	210121_F04	90um_bh	254	1	377	106	medulla	caudal_medulla	647	0.8	0.8	NA	TRUE	TRUE	TRUE	0.411765	32.8334	0.104517	NA	0.898012
8115	7	1	F	1	1.883	102	FALSE	during_stim	365	84	ipsi	bulbar_medial	210121_F04	90um_bh	254	1	377	106	medulla	caudal_medulla	647	0.8	0.8	NA	TRUE	TRUE	TRUE	0.411765	32.8334	0.104517	NA	0.27485
8116	7	2	F	1	2.427	126	FALSE	during_stim	365	84	ipsi	bulbar_medial	210121_F04	90um_bh	254	1	377	106	medulla	caudal_medulla	647	0.8	0.8	NA	TRUE	TRUE	TRUE	0.411765	32.8334	0.104517	NA	0.38507
8117	7	3	S	0	1.117	19	FALSE	during_stim	365	84	ipsi	bulbar_medial	210121_F04	90um_bh	254	0	377	106	medulla	caudal_medulla	647	0.8	0.8	NA	TRUE	TRUE	TRUE	0.411765	32.8334	0.104517	NA	0.0480532
8118	7	4	S	0	0.077	2	FALSE	during_stim	365	84	ipsi	bulbar_medial	210121_F04	90um_bh	254	0	377	106	medulla	caudal_medulla	647	0.8	0.8	NA	TRUE	TRUE	TRUE	0.411765	32.8334	0.104517	NA	-1.11351
8119	7	5	S	0	0.897	9	FALSE	during_stim	365	84	ipsi	bulbar_medial	210121_F04	90um_bh	254	1	377	106	medulla	caudal_medulla	647	0.8	0.8	NA	TRUE	TRUE	TRUE	0.411765	32.8334	0.104517	NA	-0.0472076
8120	7	6	F	1	0.07	2	FALSE	during_stim	365	84	ipsi	bulbar_medial	210121_F04	90um_bh	254	0	377	106	medulla	caudal_medulla	647	0.8	0.8	NA	TRUE	TRUE	TRUE	0.411765	32.8334	0.104517	NA	-1.1549
8121	7	7	F	1	5.763	281	FALSE	during_rest	365	84	ipsi	bulbar_medial	210121_F04	90um_bh	254	1	377	106	medulla	caudal_medulla	647	0.8	0.8	NA	TRUE	TRUE	TRUE	0.411765	32.8334	0.104517	NA	0.760649
8146	11	0	F	1	7.907	435	TRUE	during_stim	218	117	contra	bulbar_medial	210121_F04	90um_bh	254	1	230	139	medulla	rostral_medulla	651	0.8	0.8	NA	TRUE	TRUE	TRUE	0.411765	9.83238	0.315944	NA	0.898012
8147	11	1	F	1	1.883	102	FALSE	during_stim	218	117	contra	bulbar_medial	210121_F04	90um_bh	254	1	230	139	medulla	rostral_medulla	651	0.8	0.8	NA	TRUE	TRUE	TRUE	0.411765	9.83238	0.315944	NA	0.27485
8148	11	2	F	1	2.427	126	FALSE	during_stim	218	117	contra	bulbar_medial	210121_F04	90um_bh	254	1	230	139	medulla	rostral_medulla	651	0.8	0.8	NA	TRUE	TRUE	TRUE	0.411765	9.83238	0.315944	NA	0.38507
8149	11	3	S	0	1.117	19	FALSE	during_stim	218	117	contra	bulbar_medial	210121_F04	90um_bh	254	1	230	139	medulla	rostral_medulla	651	0.8	0.8	NA	TRUE	TRUE	TRUE	0.411765	9.83238	0.315944	NA	0.0480532
8150	11	4	S	0	0.077	2	FALSE	during_stim	218	117	contra	bulbar_medial	210121_F04	90um_bh	254	0	230	139	medulla	rostral_medulla	651	0.8	0.8	NA	TRUE	TRUE	TRUE	0.411765	9.83238	0.315944	NA	-1.11351
8151	11	5	S	0	0.897	9	FALSE	during_stim	218	117	contra	bulbar_medial	210121_F04	90um_bh	254	0	230	139	medulla	rostral_medulla	651	0.8	0.8	NA	TRUE	TRUE	TRUE	0.411765	9.83238	0.315944	NA	-0.0472076
8152	11	6	F	1	0.07	2	FALSE	during_stim	218	117	contra	bulbar_medial	210121_F04	90um_bh	254	0	230	139	medulla	rostral_medulla	651	0.8	0.8	NA	TRUE	TRUE	TRUE	0.411765	9.83238	0.315944	NA	-1.1549
8153	11	7	F	1	5.763	281	FALSE	during_rest	218	117	contra	bulbar_medial	210121_F04	90um_bh	254	1	230	139	medulla	rostral_medulla	651	0.8	0.8	NA	TRUE	TRUE	TRUE	0.411765	9.83238	0.315944	NA	0.760649
8170	14	0	F	1	7.907	435	TRUE	during_stim	262	119	contra	bulbar_medial	210121_F04	90um_bh	254	1	274	141	medulla	caudal_medulla	654	0.6	0.6	NA	TRUE	TRUE	TRUE	0.285714	5.26919	0.297643	NA	0.898012
8171	14	1	F	1	1.883	102	FALSE	during_stim	262	119	contra	bulbar_medial	210121_F04	90um_bh	254	1	274	141	medulla	caudal_medulla	654	0.6	0.6	NA	TRUE	TRUE	TRUE	0.285714	5.26919	0.297643	NA	0.27485
8172	14	2	F	1	2.427	126	FALSE	during_stim	262	119	contra	bulbar_medial	210121_F04	90um_bh	254	0	274	141	medulla	caudal_medulla	654	0.6	0.6	NA	TRUE	TRUE	TRUE	0.285714	5.26919	0.297643	NA	0.38507
8173	14	3	S	0	1.117	19	FALSE	during_stim	262	119	contra	bulbar_medial	210121_F04	90um_bh	254	1	274	141	medulla	caudal_medulla	654	0.6	0.6	NA	TRUE	TRUE	TRUE	0.285714	5.26919	0.297643	NA	0.0480532
8174	14	4	S	0	0.077	2	FALSE	during_stim	262	119	contra	bulbar_medial	210121_F04	90um_bh	254	0	274	141	medulla	caudal_medulla	654	0.6	0.6	NA	TRUE	TRUE	TRUE	0.285714	5.26919	0.297643	NA	-1.11351
8175	14	5	S	0	0.897	9	FALSE	during_stim	262	119	contra	bulbar_medial	210121_F04	90um_bh	254	0	274	141	medulla	caudal_medulla	654	0.6	0.6	NA	TRUE	TRUE	TRUE	0.285714	5.26919	0.297643	NA	-0.0472076
8176	14	6	F	1	0.07	2	FALSE	during_stim	262	119	contra	bulbar_medial	210121_F04	90um_bh	254	0	274	141	medulla	caudal_medulla	654	0.6	0.6	NA	TRUE	TRUE	TRUE	0.285714	5.26919	0.297643	NA	-1.1549
8177	14	7	F	1	5.763	281	FALSE	during_rest	262	119	contra	bulbar_medial	210121_F04	90um_bh	254	1	274	141	medulla	caudal_medulla	654	0.6	0.6	NA	TRUE	TRUE	TRUE	0.285714	5.26919	0.297643	NA	0.760649
8178	16	0	F	1	7.907	435	TRUE	during_stim	252	140	contra	bulbar_medial	210121_F04	90um_bh	254	1	264	162	medulla	caudal_medulla	655	0.6	0.6	NA	TRUE	TRUE	TRUE	1	3.31642	0.258776	NA	0.898012
8179	16	1	F	1	1.883	102	FALSE	during_stim	252	140	contra	bulbar_medial	210121_F04	90um_bh	254	1	264	162	medulla	caudal_medulla	655	0.6	0.6	NA	TRUE	TRUE	TRUE	1	3.31642	0.258776	NA	0.27485
8180	16	2	F	1	2.427	126	FALSE	during_stim	252	140	contra	bulbar_medial	210121_F04	90um_bh	254	0	264	162	medulla	caudal_medulla	655	0.6	0.6	NA	TRUE	TRUE	TRUE	1	3.31642	0.258776	NA	0.38507
8181	16	3	S	0	1.117	19	FALSE	during_stim	252	140	contra	bulbar_medial	210121_F04	90um_bh	254	0	264	162	medulla	caudal_medulla	655	0.6	0.6	NA	TRUE	TRUE	TRUE	1	3.31642	0.258776	NA	0.0480532
8182	16	4	S	0	0.077	2	FALSE	during_stim	252	140	contra	bulbar_medial	210121_F04	90um_bh	254	0	264	162	medulla	caudal_medulla	655	0.6	0.6	NA	TRUE	TRUE	TRUE	1	3.31642	0.258776	NA	-1.11351
8183	16	5	S	0	0.897	9	FALSE	during_stim	252	140	contra	bulbar_medial	210121_F04	90um_bh	254	0	264	162	medulla	caudal_medulla	655	0.6	0.6	NA	TRUE	TRUE	TRUE	1	3.31642	0.258776	NA	-0.0472076
8184	16	6	F	1	0.07	2	FALSE	during_stim	252	140	contra	bulbar_medial	210121_F04	90um_bh	254	0	264	162	medulla	caudal_medulla	655	0.6	0.6	NA	TRUE	TRUE	TRUE	1	3.31642	0.258776	NA	-1.1549
8185	16	7	F	1	5.763	281	FALSE	during_rest	252	140	contra	bulbar_medial	210121_F04	90um_bh	254	1	264	162	medulla	caudal_medulla	655	0.6	0.6	NA	TRUE	TRUE	TRUE	1	3.31642	0.258776	NA	0.760649
8210	20	0	F	1	7.907	435	TRUE	during_stim	233	121	contra	bulbar_medial	210121_F04	90um_bh	254	1	245	143	medulla	rostral_medulla	659	0.4	0.4	NA	TRUE	TRUE	TRUE	1	7.61478	0.386087	NA	0.898012
8211	20	1	F	1	1.883	102	FALSE	during_stim	233	121	contra	bulbar_medial	210121_F04	90um_bh	254	1	245	143	medulla	rostral_medulla	659	0.4	0.4	NA	TRUE	TRUE	TRUE	1	7.61478	0.386087	NA	0.27485
8212	20	2	F	1	2.427	126	FALSE	during_stim	233	121	contra	bulbar_medial	210121_F04	90um_bh	254	0	245	143	medulla	rostral_medulla	659	0.4	0.4	NA	TRUE	TRUE	TRUE	1	7.61478	0.386087	NA	0.38507
8213	20	3	S	0	1.117	19	FALSE	during_stim	233	121	contra	bulbar_medial	210121_F04	90um_bh	254	0	245	143	medulla	rostral_medulla	659	0.4	0.4	NA	TRUE	TRUE	TRUE	1	7.61478	0.386087	NA	0.0480532
8214	20	4	S	0	0.077	2	FALSE	during_stim	233	121	contra	bulbar_medial	210121_F04	90um_bh	254	0	245	143	medulla	rostral_medulla	659	0.4	0.4	NA	TRUE	TRUE	TRUE	1	7.61478	0.386087	NA	-1.11351
8215	20	5	S	0	0.897	9	FALSE	during_stim	233	121	contra	bulbar_medial	210121_F04	90um_bh	254	0	245	143	medulla	rostral_medulla	659	0.4	0.4	NA	TRUE	TRUE	TRUE	1	7.61478	0.386087	NA	-0.0472076
8216	20	6	F	1	0.07	2	FALSE	during_stim	233	121	contra	bulbar_medial	210121_F04	90um_bh	254	0	245	143	medulla	rostral_medulla	659	0.4	0.4	NA	TRUE	TRUE	TRUE	1	7.61478	0.386087	NA	-1.1549
8217	20	7	F	1	5.763	281	FALSE	during_rest	233	121	contra	bulbar_medial	210121_F04	90um_bh	254	0	245	143	medulla	rostral_medulla	659	0.4	0.4	NA	TRUE	TRUE	TRUE	1	7.61478	0.386087	NA	0.760649
8242	27	0	F	1	7.907	435	TRUE	during_stim	230	135	contra	bulbar_medial	210121_F04	90um_bh	254	1	242	157	medulla	rostral_medulla	663	0.4	0.4	NA	TRUE	TRUE	TRUE	1	3.64918	0.401271	NA	0.898012
8243	27	1	F	1	1.883	102	FALSE	during_stim	230	135	contra	bulbar_medial	210121_F04	90um_bh	254	1	242	157	medulla	rostral_medulla	663	0.4	0.4	NA	TRUE	TRUE	TRUE	1	3.64918	0.401271	NA	0.27485
8244	27	2	F	1	2.427	126	FALSE	during_stim	230	135	contra	bulbar_medial	210121_F04	90um_bh	254	0	242	157	medulla	rostral_medulla	663	0.4	0.4	NA	TRUE	TRUE	TRUE	1	3.64918	0.401271	NA	0.38507
8245	27	3	S	0	1.117	19	FALSE	during_stim	230	135	contra	bulbar_medial	210121_F04	90um_bh	254	0	242	157	medulla	rostral_medulla	663	0.4	0.4	NA	TRUE	TRUE	TRUE	1	3.64918	0.401271	NA	0.0480532
8246	27	4	S	0	0.077	2	FALSE	during_stim	230	135	contra	bulbar_medial	210121_F04	90um_bh	254	0	242	157	medulla	rostral_medulla	663	0.4	0.4	NA	TRUE	TRUE	TRUE	1	3.64918	0.401271	NA	-1.11351
8247	27	5	S	0	0.897	9	FALSE	during_stim	230	135	contra	bulbar_medial	210121_F04	90um_bh	254	0	242	157	medulla	rostral_medulla	663	0.4	0.4	NA	TRUE	TRUE	TRUE	1	3.64918	0.401271	NA	-0.0472076
8248	27	6	F	1	0.07	2	FALSE	during_stim	230	135	contra	bulbar_medial	210121_F04	90um_bh	254	0	242	157	medulla	rostral_medulla	663	0.4	0.4	NA	TRUE	TRUE	TRUE	1	3.64918	0.401271	NA	-1.1549
8249	27	7	F	1	5.763	281	FALSE	during_rest	230	135	contra	bulbar_medial	210121_F04	90um_bh	254	0	242	157	medulla	rostral_medulla	663	0.4	0.4	NA	TRUE	TRUE	TRUE	1	3.64918	0.401271	NA	0.760649
8250	28	0	F	1	7.907	435	TRUE	during_stim	383	141	contra	bulbar_medial	210121_F04	90um_bh	254	1	395	163	medulla	caudal_medulla	664	0.8	0.8	NA	TRUE	TRUE	TRUE	1	8.52979	0.0166735	NA	0.898012
8251	28	1	F	1	1.883	102	FALSE	during_stim	383	141	contra	bulbar_medial	210121_F04	90um_bh	254	1	395	163	medulla	caudal_medulla	664	0.8	0.8	NA	TRUE	TRUE	TRUE	1	8.52979	0.0166735	NA	0.27485
8252	28	2	F	1	2.427	126	FALSE	during_stim	383	141	contra	bulbar_medial	210121_F04	90um_bh	254	1	395	163	medulla	caudal_medulla	664	0.8	0.8	NA	TRUE	TRUE	TRUE	1	8.52979	0.0166735	NA	0.38507
8253	28	3	S	0	1.117	19	FALSE	during_stim	383	141	contra	bulbar_medial	210121_F04	90um_bh	254	0	395	163	medulla	caudal_medulla	664	0.8	0.8	NA	TRUE	TRUE	TRUE	1	8.52979	0.0166735	NA	0.0480532
8254	28	4	S	0	0.077	2	FALSE	during_stim	383	141	contra	bulbar_medial	210121_F04	90um_bh	254	0	395	163	medulla	caudal_medulla	664	0.8	0.8	NA	TRUE	TRUE	TRUE	1	8.52979	0.0166735	NA	-1.11351
8255	28	5	S	0	0.897	9	FALSE	during_stim	383	141	contra	bulbar_medial	210121_F04	90um_bh	254	0	395	163	medulla	caudal_medulla	664	0.8	0.8	NA	TRUE	TRUE	TRUE	1	8.52979	0.0166735	NA	-0.0472076
8256	28	6	F	1	0.07	2	FALSE	during_stim	383	141	contra	bulbar_medial	210121_F04	90um_bh	254	0	395	163	medulla	caudal_medulla	664	0.8	0.8	NA	TRUE	TRUE	TRUE	1	8.52979	0.0166735	NA	-1.1549
8257	28	7	F	1	5.763	281	FALSE	during_rest	383	141	contra	bulbar_medial	210121_F04	90um_bh	254	1	395	163	medulla	caudal_medulla	664	0.8	0.8	NA	TRUE	TRUE	TRUE	1	8.52979	0.0166735	NA	0.760649
8282	32	0	F	1	7.907	435	TRUE	during_stim	190	119	contra	bulbar_medial	210121_F04	90um_bh	254	1	202	141	medulla	rostral_medulla	668	0.6	0.6	NA	TRUE	TRUE	TRUE	1	4.89112	0.302655	NA	0.898012
8283	32	1	F	1	1.883	102	FALSE	during_stim	190	119	contra	bulbar_medial	210121_F04	90um_bh	254	0	202	141	medulla	rostral_medulla	668	0.6	0.6	NA	TRUE	TRUE	TRUE	1	4.89112	0.302655	NA	0.27485
8284	32	2	F	1	2.427	126	FALSE	during_stim	190	119	contra	bulbar_medial	210121_F04	90um_bh	254	1	202	141	medulla	rostral_medulla	668	0.6	0.6	NA	TRUE	TRUE	TRUE	1	4.89112	0.302655	NA	0.38507
8285	32	3	S	0	1.117	19	FALSE	during_stim	190	119	contra	bulbar_medial	210121_F04	90um_bh	254	0	202	141	medulla	rostral_medulla	668	0.6	0.6	NA	TRUE	TRUE	TRUE	1	4.89112	0.302655	NA	0.0480532
8286	32	4	S	0	0.077	2	FALSE	during_stim	190	119	contra	bulbar_medial	210121_F04	90um_bh	254	0	202	141	medulla	rostral_medulla	668	0.6	0.6	NA	TRUE	TRUE	TRUE	1	4.89112	0.302655	NA	-1.11351
8287	32	5	S	0	0.897	9	FALSE	during_stim	190	119	contra	bulbar_medial	210121_F04	90um_bh	254	0	202	141	medulla	rostral_medulla	668	0.6	0.6	NA	TRUE	TRUE	TRUE	1	4.89112	0.302655	NA	-0.0472076
8288	32	6	F	1	0.07	2	FALSE	during_stim	190	119	contra	bulbar_medial	210121_F04	90um_bh	254	0	202	141	medulla	rostral_medulla	668	0.6	0.6	NA	TRUE	TRUE	TRUE	1	4.89112	0.302655	NA	-1.1549
8289	32	7	F	1	5.763	281	FALSE	during_rest	190	119	contra	bulbar_medial	210121_F04	90um_bh	254	1	202	141	medulla	rostral_medulla	668	0.6	0.6	NA	TRUE	TRUE	TRUE	1	4.89112	0.302655	NA	0.760649
8298	36	0	F	1	7.907	435	TRUE	during_stim	223	140.5	contra	bulbar_medial	210121_F04	90um_bh	254	1	235	162.5	medulla	rostral_medulla	670	0.4	0.4	NA	TRUE	TRUE	TRUE	1	3.35033	0.405935	NA	0.898012
8299	36	1	F	1	1.883	102	FALSE	during_stim	223	140.5	contra	bulbar_medial	210121_F04	90um_bh	254	1	235	162.5	medulla	rostral_medulla	670	0.4	0.4	NA	TRUE	TRUE	TRUE	1	3.35033	0.405935	NA	0.27485
8300	36	2	F	1	2.427	126	FALSE	during_stim	223	140.5	contra	bulbar_medial	210121_F04	90um_bh	254	0	235	162.5	medulla	rostral_medulla	670	0.4	0.4	NA	TRUE	TRUE	TRUE	1	3.35033	0.405935	NA	0.38507
8301	36	3	S	0	1.117	19	FALSE	during_stim	223	140.5	contra	bulbar_medial	210121_F04	90um_bh	254	0	235	162.5	medulla	rostral_medulla	670	0.4	0.4	NA	TRUE	TRUE	TRUE	1	3.35033	0.405935	NA	0.0480532
8302	36	4	S	0	0.077	2	FALSE	during_stim	223	140.5	contra	bulbar_medial	210121_F04	90um_bh	254	0	235	162.5	medulla	rostral_medulla	670	0.4	0.4	NA	TRUE	TRUE	TRUE	1	3.35033	0.405935	NA	-1.11351
8303	36	5	S	0	0.897	9	FALSE	during_stim	223	140.5	contra	bulbar_medial	210121_F04	90um_bh	254	0	235	162.5	medulla	rostral_medulla	670	0.4	0.4	NA	TRUE	TRUE	TRUE	1	3.35033	0.405935	NA	-0.0472076
8304	36	6	F	1	0.07	2	FALSE	during_stim	223	140.5	contra	bulbar_medial	210121_F04	90um_bh	254	0	235	162.5	medulla	rostral_medulla	670	0.4	0.4	NA	TRUE	TRUE	TRUE	1	3.35033	0.405935	NA	-1.1549
8305	36	7	F	1	5.763	281	FALSE	during_rest	223	140.5	contra	bulbar_medial	210121_F04	90um_bh	254	0	235	162.5	medulla	rostral_medulla	670	0.4	0.4	NA	TRUE	TRUE	TRUE	1	3.35033	0.405935	NA	0.760649
8330	44	0	F	1	7.907	435	TRUE	during_stim	224	125	contra	bulbar_medial	210121_F04	90um_bh	254	1	236	147	medulla	rostral_medulla	674	0.2	0.2	NA	TRUE	TRUE	TRUE	1	3.53176	0.434481	NA	0.898012
8331	44	1	F	1	1.883	102	FALSE	during_stim	224	125	contra	bulbar_medial	210121_F04	90um_bh	254	0	236	147	medulla	rostral_medulla	674	0.2	0.2	NA	TRUE	TRUE	TRUE	1	3.53176	0.434481	NA	0.27485
8332	44	2	F	1	2.427	126	FALSE	during_stim	224	125	contra	bulbar_medial	210121_F04	90um_bh	254	0	236	147	medulla	rostral_medulla	674	0.2	0.2	NA	TRUE	TRUE	TRUE	1	3.53176	0.434481	NA	0.38507
8333	44	3	S	0	1.117	19	FALSE	during_stim	224	125	contra	bulbar_medial	210121_F04	90um_bh	254	0	236	147	medulla	rostral_medulla	674	0.2	0.2	NA	TRUE	TRUE	TRUE	1	3.53176	0.434481	NA	0.0480532
8334	44	4	S	0	0.077	2	FALSE	during_stim	224	125	contra	bulbar_medial	210121_F04	90um_bh	254	0	236	147	medulla	rostral_medulla	674	0.2	0.2	NA	TRUE	TRUE	TRUE	1	3.53176	0.434481	NA	-1.11351
8335	44	5	S	0	0.897	9	FALSE	during_stim	224	125	contra	bulbar_medial	210121_F04	90um_bh	254	0	236	147	medulla	rostral_medulla	674	0.2	0.2	NA	TRUE	TRUE	TRUE	1	3.53176	0.434481	NA	-0.0472076
8336	44	6	F	1	0.07	2	FALSE	during_stim	224	125	contra	bulbar_medial	210121_F04	90um_bh	254	0	236	147	medulla	rostral_medulla	674	0.2	0.2	NA	TRUE	TRUE	TRUE	1	3.53176	0.434481	NA	-1.1549
8337	44	7	F	1	5.763	281	FALSE	during_rest	224	125	contra	bulbar_medial	210121_F04	90um_bh	254	0	236	147	medulla	rostral_medulla	674	0.2	0.2	NA	TRUE	TRUE	TRUE	1	3.53176	0.434481	NA	0.760649
8346	51	0	F	1	7.907	435	TRUE	during_stim	190	136	contra	bulbar_medial	210121_F04	90um_bh	254	1	202	158	medulla	rostral_medulla	676	0.8	0.8	NA	TRUE	TRUE	TRUE	1	3.03477	0.233626	NA	0.898012
8347	51	1	F	1	1.883	102	FALSE	during_stim	190	136	contra	bulbar_medial	210121_F04	90um_bh	254	1	202	158	medulla	rostral_medulla	676	0.8	0.8	NA	TRUE	TRUE	TRUE	1	3.03477	0.233626	NA	0.27485
8348	51	2	F	1	2.427	126	FALSE	during_stim	190	136	contra	bulbar_medial	210121_F04	90um_bh	254	1	202	158	medulla	rostral_medulla	676	0.8	0.8	NA	TRUE	TRUE	TRUE	1	3.03477	0.233626	NA	0.38507
8349	51	3	S	0	1.117	19	FALSE	during_stim	190	136	contra	bulbar_medial	210121_F04	90um_bh	254	0	202	158	medulla	rostral_medulla	676	0.8	0.8	NA	TRUE	TRUE	TRUE	1	3.03477	0.233626	NA	0.0480532
8350	51	4	S	0	0.077	2	FALSE	during_stim	190	136	contra	bulbar_medial	210121_F04	90um_bh	254	0	202	158	medulla	rostral_medulla	676	0.8	0.8	NA	TRUE	TRUE	TRUE	1	3.03477	0.233626	NA	-1.11351
8351	51	5	S	0	0.897	9	FALSE	during_stim	190	136	contra	bulbar_medial	210121_F04	90um_bh	254	0	202	158	medulla	rostral_medulla	676	0.8	0.8	NA	TRUE	TRUE	TRUE	1	3.03477	0.233626	NA	-0.0472076
8352	51	6	F	1	0.07	2	FALSE	during_stim	190	136	contra	bulbar_medial	210121_F04	90um_bh	254	0	202	158	medulla	rostral_medulla	676	0.8	0.8	NA	TRUE	TRUE	TRUE	1	3.03477	0.233626	NA	-1.1549
8353	51	7	F	1	5.763	281	FALSE	during_rest	190	136	contra	bulbar_medial	210121_F04	90um_bh	254	1	202	158	medulla	rostral_medulla	676	0.8	0.8	NA	TRUE	TRUE	TRUE	1	3.03477	0.233626	NA	0.760649
8930	6	0	F	1	0.563	24	TRUE	during_rest	148	173	contra	bulbar_medial	210203_F01	70um_00	270	0	417	144	medulla	caudal_medulla	750	0.2	0.2	NA	TRUE	TRUE	TRUE	1	1.82642	0.0543727	NA	-0.249492
8931	6	1	F	1	5.707	262	FALSE	during_stim	148	173	contra	bulbar_medial	210203_F01	70um_00	270	1	417	144	medulla	caudal_medulla	750	0.2	0.2	NA	TRUE	TRUE	TRUE	1	1.82642	0.0543727	NA	0.756408
8932	6	2	F	1	2.137	100	FALSE	during_stim	148	173	contra	bulbar_medial	210203_F01	70um_00	270	0	417	144	medulla	caudal_medulla	750	0.2	0.2	NA	TRUE	TRUE	TRUE	1	1.82642	0.0543727	NA	0.329805
8933	6	3	F	1	0.18	6	FALSE	during_stim	148	173	contra	bulbar_medial	210203_F01	70um_00	270	0	417	144	medulla	caudal_medulla	750	0.2	0.2	NA	TRUE	TRUE	TRUE	1	1.82642	0.0543727	NA	-0.744727
8934	6	4	F	1	0.087	3	FALSE	during_stim	148	173	contra	bulbar_medial	210203_F01	70um_00	270	0	417	144	medulla	caudal_medulla	750	0.2	0.2	NA	TRUE	TRUE	TRUE	1	1.82642	0.0543727	NA	-1.06048
8935	6	5	S	0	0.46	8	FALSE	during_stim	148	173	contra	bulbar_medial	210203_F01	70um_00	270	0	417	144	medulla	caudal_medulla	750	0.2	0.2	NA	TRUE	TRUE	TRUE	1	1.82642	0.0543727	NA	-0.337242
8936	6	6	S	0	0.11	2	FALSE	during_stim	148	173	contra	bulbar_medial	210203_F01	70um_00	270	0	417	144	medulla	caudal_medulla	750	0.2	0.2	NA	TRUE	TRUE	TRUE	1	1.82642	0.0543727	NA	-0.958607
8937	6	7	S	0	0.797	20	FALSE	during_stim	148	173	contra	bulbar_medial	210203_F01	70um_00	270	0	417	144	medulla	caudal_medulla	750	0.2	0.2	NA	TRUE	TRUE	TRUE	1	1.82642	0.0543727	NA	-0.0985417
8938	6	8	S	0	0.413	6	FALSE	during_stim	148	173	contra	bulbar_medial	210203_F01	70um_00	270	0	417	144	medulla	caudal_medulla	750	0.2	0.2	NA	TRUE	TRUE	TRUE	1	1.82642	0.0543727	NA	-0.38405
8939	6	9	S	0	0.323	5	FALSE	during_stim	148	173	contra	bulbar_medial	210203_F01	70um_00	270	0	417	144	medulla	caudal_medulla	750	0.2	0.2	NA	TRUE	TRUE	TRUE	1	1.82642	0.0543727	NA	-0.490797
8940	6	10	S	0	0.13	3	FALSE	during_stim	148	173	contra	bulbar_medial	210203_F01	70um_00	270	0	417	144	medulla	caudal_medulla	750	0.2	0.2	NA	TRUE	TRUE	TRUE	1	1.82642	0.0543727	NA	-0.886057
8941	6	11	S	0	0.183	2	FALSE	during_stim	148	173	contra	bulbar_medial	210203_F01	70um_00	270	0	417	144	medulla	caudal_medulla	750	0.2	0.2	NA	TRUE	TRUE	TRUE	1	1.82642	0.0543727	NA	-0.737549
8942	6	12	S	0	0.063	2	FALSE	during_stim	148	173	contra	bulbar_medial	210203_F01	70um_00	270	0	417	144	medulla	caudal_medulla	750	0.2	0.2	NA	TRUE	TRUE	TRUE	1	1.82642	0.0543727	NA	-1.20066
8943	6	13	S	0	0.12	4	FALSE	during_stim	148	173	contra	bulbar_medial	210203_F01	70um_00	270	0	417	144	medulla	caudal_medulla	750	0.2	0.2	NA	TRUE	TRUE	TRUE	1	1.82642	0.0543727	NA	-0.920819
9056	15	0	F	1	0.563	24	TRUE	during_rest	118	195	ipsi	bulbar_medial	210203_F01	70um_00	270	0	395	114	medulla	caudal_medulla	759	0.4	0.4	NA	TRUE	TRUE	TRUE	0.565217	1.60715	0.0572516	NA	-0.249492
9057	15	1	F	1	5.707	262	FALSE	during_stim	118	195	ipsi	bulbar_medial	210203_F01	70um_00	270	1	395	114	medulla	caudal_medulla	759	0.4	0.4	NA	TRUE	TRUE	TRUE	0.565217	1.60715	0.0572516	NA	0.756408
9058	15	2	F	1	2.137	100	FALSE	during_stim	118	195	ipsi	bulbar_medial	210203_F01	70um_00	270	1	395	114	medulla	caudal_medulla	759	0.4	0.4	NA	TRUE	TRUE	TRUE	0.565217	1.60715	0.0572516	NA	0.329805
9059	15	3	F	1	0.18	6	FALSE	during_stim	118	195	ipsi	bulbar_medial	210203_F01	70um_00	270	0	395	114	medulla	caudal_medulla	759	0.4	0.4	NA	TRUE	TRUE	TRUE	0.565217	1.60715	0.0572516	NA	-0.744727
9060	15	4	F	1	0.087	3	FALSE	during_stim	118	195	ipsi	bulbar_medial	210203_F01	70um_00	270	0	395	114	medulla	caudal_medulla	759	0.4	0.4	NA	TRUE	TRUE	TRUE	0.565217	1.60715	0.0572516	NA	-1.06048
9061	15	5	S	0	0.46	8	FALSE	during_stim	118	195	ipsi	bulbar_medial	210203_F01	70um_00	270	0	395	114	medulla	caudal_medulla	759	0.4	0.4	NA	TRUE	TRUE	TRUE	0.565217	1.60715	0.0572516	NA	-0.337242
9062	15	6	S	0	0.11	2	FALSE	during_stim	118	195	ipsi	bulbar_medial	210203_F01	70um_00	270	0	395	114	medulla	caudal_medulla	759	0.4	0.4	NA	TRUE	TRUE	TRUE	0.565217	1.60715	0.0572516	NA	-0.958607
9063	15	7	S	0	0.797	20	FALSE	during_stim	118	195	ipsi	bulbar_medial	210203_F01	70um_00	270	0	395	114	medulla	caudal_medulla	759	0.4	0.4	NA	TRUE	TRUE	TRUE	0.565217	1.60715	0.0572516	NA	-0.0985417
9064	15	8	S	0	0.413	6	FALSE	during_stim	118	195	ipsi	bulbar_medial	210203_F01	70um_00	270	0	395	114	medulla	caudal_medulla	759	0.4	0.4	NA	TRUE	TRUE	TRUE	0.565217	1.60715	0.0572516	NA	-0.38405
9065	15	9	S	0	0.323	5	FALSE	during_stim	118	195	ipsi	bulbar_medial	210203_F01	70um_00	270	1	395	114	medulla	caudal_medulla	759	0.4	0.4	NA	TRUE	TRUE	TRUE	0.565217	1.60715	0.0572516	NA	-0.490797
9066	15	10	S	0	0.13	3	FALSE	during_stim	118	195	ipsi	bulbar_medial	210203_F01	70um_00	270	0	395	114	medulla	caudal_medulla	759	0.4	0.4	NA	TRUE	TRUE	TRUE	0.565217	1.60715	0.0572516	NA	-0.886057
9067	15	11	S	0	0.183	2	FALSE	during_stim	118	195	ipsi	bulbar_medial	210203_F01	70um_00	270	0	395	114	medulla	caudal_medulla	759	0.4	0.4	NA	TRUE	TRUE	TRUE	0.565217	1.60715	0.0572516	NA	-0.737549
9068	15	12	S	0	0.063	2	FALSE	during_stim	118	195	ipsi	bulbar_medial	210203_F01	70um_00	270	0	395	114	medulla	caudal_medulla	759	0.4	0.4	NA	TRUE	TRUE	TRUE	0.565217	1.60715	0.0572516	NA	-1.20066
9069	15	13	S	0	0.12	4	FALSE	during_stim	118	195	ipsi	bulbar_medial	210203_F01	70um_00	270	0	395	114	medulla	caudal_medulla	759	0.4	0.4	NA	TRUE	TRUE	TRUE	0.565217	1.60715	0.0572516	NA	-0.920819
9420	41	0	F	1	0.563	24	TRUE	during_rest	122	364.43	ipsi	bulbar_medial	210203_F01	70um_00	270	0	225.57	118	medulla	rostral_medulla	785	0.6	0.6	NA	TRUE	TRUE	TRUE	1	0.670368	0.371067	NA	-0.249492
9421	41	1	F	1	5.707	262	FALSE	during_stim	122	364.43	ipsi	bulbar_medial	210203_F01	70um_00	270	1	225.57	118	medulla	rostral_medulla	785	0.6	0.6	NA	TRUE	TRUE	TRUE	1	0.670368	0.371067	NA	0.756408
9422	41	2	F	1	2.137	100	FALSE	during_stim	122	364.43	ipsi	bulbar_medial	210203_F01	70um_00	270	1	225.57	118	medulla	rostral_medulla	785	0.6	0.6	NA	TRUE	TRUE	TRUE	1	0.670368	0.371067	NA	0.329805
9423	41	3	F	1	0.18	6	FALSE	during_stim	122	364.43	ipsi	bulbar_medial	210203_F01	70um_00	270	0	225.57	118	medulla	rostral_medulla	785	0.6	0.6	NA	TRUE	TRUE	TRUE	1	0.670368	0.371067	NA	-0.744727
9424	41	4	F	1	0.087	3	FALSE	during_stim	122	364.43	ipsi	bulbar_medial	210203_F01	70um_00	270	1	225.57	118	medulla	rostral_medulla	785	0.6	0.6	NA	TRUE	TRUE	TRUE	1	0.670368	0.371067	NA	-1.06048
9425	41	5	S	0	0.46	8	FALSE	during_stim	122	364.43	ipsi	bulbar_medial	210203_F01	70um_00	270	0	225.57	118	medulla	rostral_medulla	785	0.6	0.6	NA	TRUE	TRUE	TRUE	1	0.670368	0.371067	NA	-0.337242
9426	41	6	S	0	0.11	2	FALSE	during_stim	122	364.43	ipsi	bulbar_medial	210203_F01	70um_00	270	0	225.57	118	medulla	rostral_medulla	785	0.6	0.6	NA	TRUE	TRUE	TRUE	1	0.670368	0.371067	NA	-0.958607
9427	41	7	S	0	0.797	20	FALSE	during_stim	122	364.43	ipsi	bulbar_medial	210203_F01	70um_00	270	0	225.57	118	medulla	rostral_medulla	785	0.6	0.6	NA	TRUE	TRUE	TRUE	1	0.670368	0.371067	NA	-0.0985417
9428	41	8	S	0	0.413	6	FALSE	during_stim	122	364.43	ipsi	bulbar_medial	210203_F01	70um_00	270	0	225.57	118	medulla	rostral_medulla	785	0.6	0.6	NA	TRUE	TRUE	TRUE	1	0.670368	0.371067	NA	-0.38405
9429	41	9	S	0	0.323	5	FALSE	during_stim	122	364.43	ipsi	bulbar_medial	210203_F01	70um_00	270	0	225.57	118	medulla	rostral_medulla	785	0.6	0.6	NA	TRUE	TRUE	TRUE	1	0.670368	0.371067	NA	-0.490797
9430	41	10	S	0	0.13	3	FALSE	during_stim	122	364.43	ipsi	bulbar_medial	210203_F01	70um_00	270	0	225.57	118	medulla	rostral_medulla	785	0.6	0.6	NA	TRUE	TRUE	TRUE	1	0.670368	0.371067	NA	-0.886057
9431	41	11	S	0	0.183	2	FALSE	during_stim	122	364.43	ipsi	bulbar_medial	210203_F01	70um_00	270	0	225.57	118	medulla	rostral_medulla	785	0.6	0.6	NA	TRUE	TRUE	TRUE	1	0.670368	0.371067	NA	-0.737549
9432	41	12	S	0	0.063	2	FALSE	during_stim	122	364.43	ipsi	bulbar_medial	210203_F01	70um_00	270	0	225.57	118	medulla	rostral_medulla	785	0.6	0.6	NA	TRUE	TRUE	TRUE	1	0.670368	0.371067	NA	-1.20066
9433	41	13	S	0	0.12	4	FALSE	during_stim	122	364.43	ipsi	bulbar_medial	210203_F01	70um_00	270	0	225.57	118	medulla	rostral_medulla	785	0.6	0.6	NA	TRUE	TRUE	TRUE	1	0.670368	0.371067	NA	-0.920819
9588	53	0	F	1	0.563	24	TRUE	during_rest	152	390	contra	bulbar_medial	210203_F01	70um_00	270	0	200	148	medulla	rostral_medulla	797	0.2	0.2	NA	TRUE	TRUE	TRUE	1	2.29679	0.11692	NA	-0.249492
9589	53	1	F	1	5.707	262	FALSE	during_stim	152	390	contra	bulbar_medial	210203_F01	70um_00	270	1	200	148	medulla	rostral_medulla	797	0.2	0.2	NA	TRUE	TRUE	TRUE	1	2.29679	0.11692	NA	0.756408
9590	53	2	F	1	2.137	100	FALSE	during_stim	152	390	contra	bulbar_medial	210203_F01	70um_00	270	0	200	148	medulla	rostral_medulla	797	0.2	0.2	NA	TRUE	TRUE	TRUE	1	2.29679	0.11692	NA	0.329805
9591	53	3	F	1	0.18	6	FALSE	during_stim	152	390	contra	bulbar_medial	210203_F01	70um_00	270	0	200	148	medulla	rostral_medulla	797	0.2	0.2	NA	TRUE	TRUE	TRUE	1	2.29679	0.11692	NA	-0.744727
9592	53	4	F	1	0.087	3	FALSE	during_stim	152	390	contra	bulbar_medial	210203_F01	70um_00	270	0	200	148	medulla	rostral_medulla	797	0.2	0.2	NA	TRUE	TRUE	TRUE	1	2.29679	0.11692	NA	-1.06048
9593	53	5	S	0	0.46	8	FALSE	during_stim	152	390	contra	bulbar_medial	210203_F01	70um_00	270	0	200	148	medulla	rostral_medulla	797	0.2	0.2	NA	TRUE	TRUE	TRUE	1	2.29679	0.11692	NA	-0.337242
9594	53	6	S	0	0.11	2	FALSE	during_stim	152	390	contra	bulbar_medial	210203_F01	70um_00	270	0	200	148	medulla	rostral_medulla	797	0.2	0.2	NA	TRUE	TRUE	TRUE	1	2.29679	0.11692	NA	-0.958607
9595	53	7	S	0	0.797	20	FALSE	during_stim	152	390	contra	bulbar_medial	210203_F01	70um_00	270	0	200	148	medulla	rostral_medulla	797	0.2	0.2	NA	TRUE	TRUE	TRUE	1	2.29679	0.11692	NA	-0.0985417
9596	53	8	S	0	0.413	6	FALSE	during_stim	152	390	contra	bulbar_medial	210203_F01	70um_00	270	0	200	148	medulla	rostral_medulla	797	0.2	0.2	NA	TRUE	TRUE	TRUE	1	2.29679	0.11692	NA	-0.38405
9597	53	9	S	0	0.323	5	FALSE	during_stim	152	390	contra	bulbar_medial	210203_F01	70um_00	270	0	200	148	medulla	rostral_medulla	797	0.2	0.2	NA	TRUE	TRUE	TRUE	1	2.29679	0.11692	NA	-0.490797
9598	53	10	S	0	0.13	3	FALSE	during_stim	152	390	contra	bulbar_medial	210203_F01	70um_00	270	0	200	148	medulla	rostral_medulla	797	0.2	0.2	NA	TRUE	TRUE	TRUE	1	2.29679	0.11692	NA	-0.886057
9599	53	11	S	0	0.183	2	FALSE	during_stim	152	390	contra	bulbar_medial	210203_F01	70um_00	270	0	200	148	medulla	rostral_medulla	797	0.2	0.2	NA	TRUE	TRUE	TRUE	1	2.29679	0.11692	NA	-0.737549
9600	53	12	S	0	0.063	2	FALSE	during_stim	152	390	contra	bulbar_medial	210203_F01	70um_00	270	0	200	148	medulla	rostral_medulla	797	0.2	0.2	NA	TRUE	TRUE	TRUE	1	2.29679	0.11692	NA	-1.20066
9601	53	13	S	0	0.12	4	FALSE	during_stim	152	390	contra	bulbar_medial	210203_F01	70um_00	270	0	200	148	medulla	rostral_medulla	797	0.2	0.2	NA	TRUE	TRUE	TRUE	1	2.29679	0.11692	NA	-0.920819
9672	60	0	F	1	0.563	24	TRUE	during_rest	155	148	contra	bulbar_medial	210203_F01	70um_00	270	1	442	151	medulla	caudal_medulla	803	0.6	0.6	NA	TRUE	TRUE	TRUE	0.6875	17.3941	0.0181763	NA	-0.249492
9673	60	1	F	1	5.707	262	FALSE	during_stim	155	148	contra	bulbar_medial	210203_F01	70um_00	270	1	442	151	medulla	caudal_medulla	803	0.6	0.6	NA	TRUE	TRUE	TRUE	0.6875	17.3941	0.0181763	NA	0.756408
9674	60	2	F	1	2.137	100	FALSE	during_stim	155	148	contra	bulbar_medial	210203_F01	70um_00	270	1	442	151	medulla	caudal_medulla	803	0.6	0.6	NA	TRUE	TRUE	TRUE	0.6875	17.3941	0.0181763	NA	0.329805
9675	60	3	F	1	0.18	6	FALSE	during_stim	155	148	contra	bulbar_medial	210203_F01	70um_00	270	0	442	151	medulla	caudal_medulla	803	0.6	0.6	NA	TRUE	TRUE	TRUE	0.6875	17.3941	0.0181763	NA	-0.744727
9676	60	4	F	1	0.087	3	FALSE	during_stim	155	148	contra	bulbar_medial	210203_F01	70um_00	270	0	442	151	medulla	caudal_medulla	803	0.6	0.6	NA	TRUE	TRUE	TRUE	0.6875	17.3941	0.0181763	NA	-1.06048
9677	60	5	S	0	0.46	8	FALSE	during_stim	155	148	contra	bulbar_medial	210203_F01	70um_00	270	0	442	151	medulla	caudal_medulla	803	0.6	0.6	NA	TRUE	TRUE	TRUE	0.6875	17.3941	0.0181763	NA	-0.337242
9678	60	6	S	0	0.11	2	FALSE	during_stim	155	148	contra	bulbar_medial	210203_F01	70um_00	270	0	442	151	medulla	caudal_medulla	803	0.6	0.6	NA	TRUE	TRUE	TRUE	0.6875	17.3941	0.0181763	NA	-0.958607
9679	60	7	S	0	0.797	20	FALSE	during_stim	155	148	contra	bulbar_medial	210203_F01	70um_00	270	0	442	151	medulla	caudal_medulla	803	0.6	0.6	NA	TRUE	TRUE	TRUE	0.6875	17.3941	0.0181763	NA	-0.0985417
9680	60	8	S	0	0.413	6	FALSE	during_stim	155	148	contra	bulbar_medial	210203_F01	70um_00	270	0	442	151	medulla	caudal_medulla	803	0.6	0.6	NA	TRUE	TRUE	TRUE	0.6875	17.3941	0.0181763	NA	-0.38405
9681	60	9	S	0	0.323	5	FALSE	during_stim	155	148	contra	bulbar_medial	210203_F01	70um_00	270	1	442	151	medulla	caudal_medulla	803	0.6	0.6	NA	TRUE	TRUE	TRUE	0.6875	17.3941	0.0181763	NA	-0.490797
9682	60	10	S	0	0.13	3	FALSE	during_stim	155	148	contra	bulbar_medial	210203_F01	70um_00	270	0	442	151	medulla	caudal_medulla	803	0.6	0.6	NA	TRUE	TRUE	TRUE	0.6875	17.3941	0.0181763	NA	-0.886057
9683	60	11	S	0	0.183	2	FALSE	during_stim	155	148	contra	bulbar_medial	210203_F01	70um_00	270	0	442	151	medulla	caudal_medulla	803	0.6	0.6	NA	TRUE	TRUE	TRUE	0.6875	17.3941	0.0181763	NA	-0.737549
9684	60	12	S	0	0.063	2	FALSE	during_stim	155	148	contra	bulbar_medial	210203_F01	70um_00	270	0	442	151	medulla	caudal_medulla	803	0.6	0.6	NA	TRUE	TRUE	TRUE	0.6875	17.3941	0.0181763	NA	-1.20066
9685	60	13	S	0	0.12	4	FALSE	during_stim	155	148	contra	bulbar_medial	210203_F01	70um_00	270	0	442	151	medulla	caudal_medulla	803	0.6	0.6	NA	TRUE	TRUE	TRUE	0.6875	17.3941	0.0181763	NA	-0.920819
9700	62	0	F	1	0.563	24	TRUE	during_rest	161	148	contra	bulbar_medial	210203_F01	70um_00	270	0	442	157	medulla	caudal_medulla	805	0.4	0.4	NA	TRUE	TRUE	TRUE	0.565217	22.0326	0.0717869	NA	-0.249492
9701	62	1	F	1	5.707	262	FALSE	during_stim	161	148	contra	bulbar_medial	210203_F01	70um_00	270	1	442	157	medulla	caudal_medulla	805	0.4	0.4	NA	TRUE	TRUE	TRUE	0.565217	22.0326	0.0717869	NA	0.756408
9702	62	2	F	1	2.137	100	FALSE	during_stim	161	148	contra	bulbar_medial	210203_F01	70um_00	270	1	442	157	medulla	caudal_medulla	805	0.4	0.4	NA	TRUE	TRUE	TRUE	0.565217	22.0326	0.0717869	NA	0.329805
9703	62	3	F	1	0.18	6	FALSE	during_stim	161	148	contra	bulbar_medial	210203_F01	70um_00	270	0	442	157	medulla	caudal_medulla	805	0.4	0.4	NA	TRUE	TRUE	TRUE	0.565217	22.0326	0.0717869	NA	-0.744727
9704	62	4	F	1	0.087	3	FALSE	during_stim	161	148	contra	bulbar_medial	210203_F01	70um_00	270	0	442	157	medulla	caudal_medulla	805	0.4	0.4	NA	TRUE	TRUE	TRUE	0.565217	22.0326	0.0717869	NA	-1.06048
9705	62	5	S	0	0.46	8	FALSE	during_stim	161	148	contra	bulbar_medial	210203_F01	70um_00	270	0	442	157	medulla	caudal_medulla	805	0.4	0.4	NA	TRUE	TRUE	TRUE	0.565217	22.0326	0.0717869	NA	-0.337242
9706	62	6	S	0	0.11	2	FALSE	during_stim	161	148	contra	bulbar_medial	210203_F01	70um_00	270	0	442	157	medulla	caudal_medulla	805	0.4	0.4	NA	TRUE	TRUE	TRUE	0.565217	22.0326	0.0717869	NA	-0.958607
9707	62	7	S	0	0.797	20	FALSE	during_stim	161	148	contra	bulbar_medial	210203_F01	70um_00	270	0	442	157	medulla	caudal_medulla	805	0.4	0.4	NA	TRUE	TRUE	TRUE	0.565217	22.0326	0.0717869	NA	-0.0985417
9708	62	8	S	0	0.413	6	FALSE	during_stim	161	148	contra	bulbar_medial	210203_F01	70um_00	270	0	442	157	medulla	caudal_medulla	805	0.4	0.4	NA	TRUE	TRUE	TRUE	0.565217	22.0326	0.0717869	NA	-0.38405
9709	62	9	S	0	0.323	5	FALSE	during_stim	161	148	contra	bulbar_medial	210203_F01	70um_00	270	1	442	157	medulla	caudal_medulla	805	0.4	0.4	NA	TRUE	TRUE	TRUE	0.565217	22.0326	0.0717869	NA	-0.490797
9710	62	10	S	0	0.13	3	FALSE	during_stim	161	148	contra	bulbar_medial	210203_F01	70um_00	270	0	442	157	medulla	caudal_medulla	805	0.4	0.4	NA	TRUE	TRUE	TRUE	0.565217	22.0326	0.0717869	NA	-0.886057
9711	62	11	S	0	0.183	2	FALSE	during_stim	161	148	contra	bulbar_medial	210203_F01	70um_00	270	0	442	157	medulla	caudal_medulla	805	0.4	0.4	NA	TRUE	TRUE	TRUE	0.565217	22.0326	0.0717869	NA	-0.737549
9712	62	12	S	0	0.063	2	FALSE	during_stim	161	148	contra	bulbar_medial	210203_F01	70um_00	270	0	442	157	medulla	caudal_medulla	805	0.4	0.4	NA	TRUE	TRUE	TRUE	0.565217	22.0326	0.0717869	NA	-1.20066
9713	62	13	S	0	0.12	4	FALSE	during_stim	161	148	contra	bulbar_medial	210203_F01	70um_00	270	0	442	157	medulla	caudal_medulla	805	0.4	0.4	NA	TRUE	TRUE	TRUE	0.565217	22.0326	0.0717869	NA	-0.920819
9728	64	0	F	1	0.563	24	TRUE	during_rest	112	182	ipsi	bulbar_medial	210203_F01	70um_00	270	1	408	108	medulla	caudal_medulla	807	0.6	0.6	NA	TRUE	TRUE	TRUE	1	7.39929	0.0167323	NA	-0.249492
9729	64	1	F	1	5.707	262	FALSE	during_stim	112	182	ipsi	bulbar_medial	210203_F01	70um_00	270	1	408	108	medulla	caudal_medulla	807	0.6	0.6	NA	TRUE	TRUE	TRUE	1	7.39929	0.0167323	NA	0.756408
9730	64	2	F	1	2.137	100	FALSE	during_stim	112	182	ipsi	bulbar_medial	210203_F01	70um_00	270	1	408	108	medulla	caudal_medulla	807	0.6	0.6	NA	TRUE	TRUE	TRUE	1	7.39929	0.0167323	NA	0.329805
9731	64	3	F	1	0.18	6	FALSE	during_stim	112	182	ipsi	bulbar_medial	210203_F01	70um_00	270	0	408	108	medulla	caudal_medulla	807	0.6	0.6	NA	TRUE	TRUE	TRUE	1	7.39929	0.0167323	NA	-0.744727
9732	64	4	F	1	0.087	3	FALSE	during_stim	112	182	ipsi	bulbar_medial	210203_F01	70um_00	270	0	408	108	medulla	caudal_medulla	807	0.6	0.6	NA	TRUE	TRUE	TRUE	1	7.39929	0.0167323	NA	-1.06048
9733	64	5	S	0	0.46	8	FALSE	during_stim	112	182	ipsi	bulbar_medial	210203_F01	70um_00	270	0	408	108	medulla	caudal_medulla	807	0.6	0.6	NA	TRUE	TRUE	TRUE	1	7.39929	0.0167323	NA	-0.337242
9734	64	6	S	0	0.11	2	FALSE	during_stim	112	182	ipsi	bulbar_medial	210203_F01	70um_00	270	0	408	108	medulla	caudal_medulla	807	0.6	0.6	NA	TRUE	TRUE	TRUE	1	7.39929	0.0167323	NA	-0.958607
9735	64	7	S	0	0.797	20	FALSE	during_stim	112	182	ipsi	bulbar_medial	210203_F01	70um_00	270	0	408	108	medulla	caudal_medulla	807	0.6	0.6	NA	TRUE	TRUE	TRUE	1	7.39929	0.0167323	NA	-0.0985417
9736	64	8	S	0	0.413	6	FALSE	during_stim	112	182	ipsi	bulbar_medial	210203_F01	70um_00	270	0	408	108	medulla	caudal_medulla	807	0.6	0.6	NA	TRUE	TRUE	TRUE	1	7.39929	0.0167323	NA	-0.38405
9737	64	9	S	0	0.323	5	FALSE	during_stim	112	182	ipsi	bulbar_medial	210203_F01	70um_00	270	0	408	108	medulla	caudal_medulla	807	0.6	0.6	NA	TRUE	TRUE	TRUE	1	7.39929	0.0167323	NA	-0.490797
9738	64	10	S	0	0.13	3	FALSE	during_stim	112	182	ipsi	bulbar_medial	210203_F01	70um_00	270	0	408	108	medulla	caudal_medulla	807	0.6	0.6	NA	TRUE	TRUE	TRUE	1	7.39929	0.0167323	NA	-0.886057
9739	64	11	S	0	0.183	2	FALSE	during_stim	112	182	ipsi	bulbar_medial	210203_F01	70um_00	270	0	408	108	medulla	caudal_medulla	807	0.6	0.6	NA	TRUE	TRUE	TRUE	1	7.39929	0.0167323	NA	-0.737549
9740	64	12	S	0	0.063	2	FALSE	during_stim	112	182	ipsi	bulbar_medial	210203_F01	70um_00	270	0	408	108	medulla	caudal_medulla	807	0.6	0.6	NA	TRUE	TRUE	TRUE	1	7.39929	0.0167323	NA	-1.20066
9741	64	13	S	0	0.12	4	FALSE	during_stim	112	182	ipsi	bulbar_medial	210203_F01	70um_00	270	0	408	108	medulla	caudal_medulla	807	0.6	0.6	NA	TRUE	TRUE	TRUE	1	7.39929	0.0167323	NA	-0.920819
9742	65	0	F	1	0.563	24	TRUE	during_rest	127	382	ipsi	bulbar_medial	210203_F01	70um_00	270	0	208	123	medulla	rostral_medulla	808	0.4	0.4	NA	TRUE	TRUE	TRUE	1	6.41888	0.100071	NA	-0.249492
9743	65	1	F	1	5.707	262	FALSE	during_stim	127	382	ipsi	bulbar_medial	210203_F01	70um_00	270	1	208	123	medulla	rostral_medulla	808	0.4	0.4	NA	TRUE	TRUE	TRUE	1	6.41888	0.100071	NA	0.756408
9744	65	2	F	1	2.137	100	FALSE	during_stim	127	382	ipsi	bulbar_medial	210203_F01	70um_00	270	1	208	123	medulla	rostral_medulla	808	0.4	0.4	NA	TRUE	TRUE	TRUE	1	6.41888	0.100071	NA	0.329805
9745	65	3	F	1	0.18	6	FALSE	during_stim	127	382	ipsi	bulbar_medial	210203_F01	70um_00	270	0	208	123	medulla	rostral_medulla	808	0.4	0.4	NA	TRUE	TRUE	TRUE	1	6.41888	0.100071	NA	-0.744727
9746	65	4	F	1	0.087	3	FALSE	during_stim	127	382	ipsi	bulbar_medial	210203_F01	70um_00	270	0	208	123	medulla	rostral_medulla	808	0.4	0.4	NA	TRUE	TRUE	TRUE	1	6.41888	0.100071	NA	-1.06048
9747	65	5	S	0	0.46	8	FALSE	during_stim	127	382	ipsi	bulbar_medial	210203_F01	70um_00	270	0	208	123	medulla	rostral_medulla	808	0.4	0.4	NA	TRUE	TRUE	TRUE	1	6.41888	0.100071	NA	-0.337242
9748	65	6	S	0	0.11	2	FALSE	during_stim	127	382	ipsi	bulbar_medial	210203_F01	70um_00	270	0	208	123	medulla	rostral_medulla	808	0.4	0.4	NA	TRUE	TRUE	TRUE	1	6.41888	0.100071	NA	-0.958607
9749	65	7	S	0	0.797	20	FALSE	during_stim	127	382	ipsi	bulbar_medial	210203_F01	70um_00	270	0	208	123	medulla	rostral_medulla	808	0.4	0.4	NA	TRUE	TRUE	TRUE	1	6.41888	0.100071	NA	-0.0985417
9750	65	8	S	0	0.413	6	FALSE	during_stim	127	382	ipsi	bulbar_medial	210203_F01	70um_00	270	0	208	123	medulla	rostral_medulla	808	0.4	0.4	NA	TRUE	TRUE	TRUE	1	6.41888	0.100071	NA	-0.38405
9751	65	9	S	0	0.323	5	FALSE	during_stim	127	382	ipsi	bulbar_medial	210203_F01	70um_00	270	0	208	123	medulla	rostral_medulla	808	0.4	0.4	NA	TRUE	TRUE	TRUE	1	6.41888	0.100071	NA	-0.490797
9752	65	10	S	0	0.13	3	FALSE	during_stim	127	382	ipsi	bulbar_medial	210203_F01	70um_00	270	0	208	123	medulla	rostral_medulla	808	0.4	0.4	NA	TRUE	TRUE	TRUE	1	6.41888	0.100071	NA	-0.886057
9753	65	11	S	0	0.183	2	FALSE	during_stim	127	382	ipsi	bulbar_medial	210203_F01	70um_00	270	0	208	123	medulla	rostral_medulla	808	0.4	0.4	NA	TRUE	TRUE	TRUE	1	6.41888	0.100071	NA	-0.737549
9754	65	12	S	0	0.063	2	FALSE	during_stim	127	382	ipsi	bulbar_medial	210203_F01	70um_00	270	0	208	123	medulla	rostral_medulla	808	0.4	0.4	NA	TRUE	TRUE	TRUE	1	6.41888	0.100071	NA	-1.20066
9755	65	13	S	0	0.12	4	FALSE	during_stim	127	382	ipsi	bulbar_medial	210203_F01	70um_00	270	0	208	123	medulla	rostral_medulla	808	0.4	0.4	NA	TRUE	TRUE	TRUE	1	6.41888	0.100071	NA	-0.920819
9756	66	0	F	1	0.563	24	TRUE	during_rest	156.5	162	contra	bulbar_medial	210203_F01	70um_00	270	1	428	152.5	medulla	caudal_medulla	809	0.6	0.6	NA	TRUE	TRUE	TRUE	0.6875	15.2126	0.0353745	NA	-0.249492
9757	66	1	F	1	5.707	262	FALSE	during_stim	156.5	162	contra	bulbar_medial	210203_F01	70um_00	270	1	428	152.5	medulla	caudal_medulla	809	0.6	0.6	NA	TRUE	TRUE	TRUE	0.6875	15.2126	0.0353745	NA	0.756408
9758	66	2	F	1	2.137	100	FALSE	during_stim	156.5	162	contra	bulbar_medial	210203_F01	70um_00	270	1	428	152.5	medulla	caudal_medulla	809	0.6	0.6	NA	TRUE	TRUE	TRUE	0.6875	15.2126	0.0353745	NA	0.329805
9759	66	3	F	1	0.18	6	FALSE	during_stim	156.5	162	contra	bulbar_medial	210203_F01	70um_00	270	0	428	152.5	medulla	caudal_medulla	809	0.6	0.6	NA	TRUE	TRUE	TRUE	0.6875	15.2126	0.0353745	NA	-0.744727
9760	66	4	F	1	0.087	3	FALSE	during_stim	156.5	162	contra	bulbar_medial	210203_F01	70um_00	270	0	428	152.5	medulla	caudal_medulla	809	0.6	0.6	NA	TRUE	TRUE	TRUE	0.6875	15.2126	0.0353745	NA	-1.06048
9761	66	5	S	0	0.46	8	FALSE	during_stim	156.5	162	contra	bulbar_medial	210203_F01	70um_00	270	0	428	152.5	medulla	caudal_medulla	809	0.6	0.6	NA	TRUE	TRUE	TRUE	0.6875	15.2126	0.0353745	NA	-0.337242
9762	66	6	S	0	0.11	2	FALSE	during_stim	156.5	162	contra	bulbar_medial	210203_F01	70um_00	270	0	428	152.5	medulla	caudal_medulla	809	0.6	0.6	NA	TRUE	TRUE	TRUE	0.6875	15.2126	0.0353745	NA	-0.958607
9763	66	7	S	0	0.797	20	FALSE	during_stim	156.5	162	contra	bulbar_medial	210203_F01	70um_00	270	0	428	152.5	medulla	caudal_medulla	809	0.6	0.6	NA	TRUE	TRUE	TRUE	0.6875	15.2126	0.0353745	NA	-0.0985417
9764	66	8	S	0	0.413	6	FALSE	during_stim	156.5	162	contra	bulbar_medial	210203_F01	70um_00	270	0	428	152.5	medulla	caudal_medulla	809	0.6	0.6	NA	TRUE	TRUE	TRUE	0.6875	15.2126	0.0353745	NA	-0.38405
9765	66	9	S	0	0.323	5	FALSE	during_stim	156.5	162	contra	bulbar_medial	210203_F01	70um_00	270	1	428	152.5	medulla	caudal_medulla	809	0.6	0.6	NA	TRUE	TRUE	TRUE	0.6875	15.2126	0.0353745	NA	-0.490797
9766	66	10	S	0	0.13	3	FALSE	during_stim	156.5	162	contra	bulbar_medial	210203_F01	70um_00	270	0	428	152.5	medulla	caudal_medulla	809	0.6	0.6	NA	TRUE	TRUE	TRUE	0.6875	15.2126	0.0353745	NA	-0.886057
9767	66	11	S	0	0.183	2	FALSE	during_stim	156.5	162	contra	bulbar_medial	210203_F01	70um_00	270	0	428	152.5	medulla	caudal_medulla	809	0.6	0.6	NA	TRUE	TRUE	TRUE	0.6875	15.2126	0.0353745	NA	-0.737549
9768	66	12	S	0	0.063	2	FALSE	during_stim	156.5	162	contra	bulbar_medial	210203_F01	70um_00	270	0	428	152.5	medulla	caudal_medulla	809	0.6	0.6	NA	TRUE	TRUE	TRUE	0.6875	15.2126	0.0353745	NA	-1.20066
9769	66	13	S	0	0.12	4	FALSE	during_stim	156.5	162	contra	bulbar_medial	210203_F01	70um_00	270	0	428	152.5	medulla	caudal_medulla	809	0.6	0.6	NA	TRUE	TRUE	TRUE	0.6875	15.2126	0.0353745	NA	-0.920819
9812	70	0	F	1	0.563	24	TRUE	during_rest	154	181	contra	bulbar_medial	210203_F01	70um_00	270	0	409	150	medulla	caudal_medulla	813	0.4	0.4	NA	TRUE	TRUE	TRUE	0.565217	9.59982	0.0479675	NA	-0.249492
9813	70	1	F	1	5.707	262	FALSE	during_stim	154	181	contra	bulbar_medial	210203_F01	70um_00	270	1	409	150	medulla	caudal_medulla	813	0.4	0.4	NA	TRUE	TRUE	TRUE	0.565217	9.59982	0.0479675	NA	0.756408
9814	70	2	F	1	2.137	100	FALSE	during_stim	154	181	contra	bulbar_medial	210203_F01	70um_00	270	1	409	150	medulla	caudal_medulla	813	0.4	0.4	NA	TRUE	TRUE	TRUE	0.565217	9.59982	0.0479675	NA	0.329805
9815	70	3	F	1	0.18	6	FALSE	during_stim	154	181	contra	bulbar_medial	210203_F01	70um_00	270	0	409	150	medulla	caudal_medulla	813	0.4	0.4	NA	TRUE	TRUE	TRUE	0.565217	9.59982	0.0479675	NA	-0.744727
9816	70	4	F	1	0.087	3	FALSE	during_stim	154	181	contra	bulbar_medial	210203_F01	70um_00	270	0	409	150	medulla	caudal_medulla	813	0.4	0.4	NA	TRUE	TRUE	TRUE	0.565217	9.59982	0.0479675	NA	-1.06048
9817	70	5	S	0	0.46	8	FALSE	during_stim	154	181	contra	bulbar_medial	210203_F01	70um_00	270	0	409	150	medulla	caudal_medulla	813	0.4	0.4	NA	TRUE	TRUE	TRUE	0.565217	9.59982	0.0479675	NA	-0.337242
9818	70	6	S	0	0.11	2	FALSE	during_stim	154	181	contra	bulbar_medial	210203_F01	70um_00	270	0	409	150	medulla	caudal_medulla	813	0.4	0.4	NA	TRUE	TRUE	TRUE	0.565217	9.59982	0.0479675	NA	-0.958607
9819	70	7	S	0	0.797	20	FALSE	during_stim	154	181	contra	bulbar_medial	210203_F01	70um_00	270	0	409	150	medulla	caudal_medulla	813	0.4	0.4	NA	TRUE	TRUE	TRUE	0.565217	9.59982	0.0479675	NA	-0.0985417
9820	70	8	S	0	0.413	6	FALSE	during_stim	154	181	contra	bulbar_medial	210203_F01	70um_00	270	0	409	150	medulla	caudal_medulla	813	0.4	0.4	NA	TRUE	TRUE	TRUE	0.565217	9.59982	0.0479675	NA	-0.38405
9821	70	9	S	0	0.323	5	FALSE	during_stim	154	181	contra	bulbar_medial	210203_F01	70um_00	270	1	409	150	medulla	caudal_medulla	813	0.4	0.4	NA	TRUE	TRUE	TRUE	0.565217	9.59982	0.0479675	NA	-0.490797
9822	70	10	S	0	0.13	3	FALSE	during_stim	154	181	contra	bulbar_medial	210203_F01	70um_00	270	0	409	150	medulla	caudal_medulla	813	0.4	0.4	NA	TRUE	TRUE	TRUE	0.565217	9.59982	0.0479675	NA	-0.886057
9823	70	11	S	0	0.183	2	FALSE	during_stim	154	181	contra	bulbar_medial	210203_F01	70um_00	270	0	409	150	medulla	caudal_medulla	813	0.4	0.4	NA	TRUE	TRUE	TRUE	0.565217	9.59982	0.0479675	NA	-0.737549
9824	70	12	S	0	0.063	2	FALSE	during_stim	154	181	contra	bulbar_medial	210203_F01	70um_00	270	0	409	150	medulla	caudal_medulla	813	0.4	0.4	NA	TRUE	TRUE	TRUE	0.565217	9.59982	0.0479675	NA	-1.20066
9825	70	13	S	0	0.12	4	FALSE	during_stim	154	181	contra	bulbar_medial	210203_F01	70um_00	270	0	409	150	medulla	caudal_medulla	813	0.4	0.4	NA	TRUE	TRUE	TRUE	0.565217	9.59982	0.0479675	NA	-0.920819
9840	72	0	F	1	0.563	24	TRUE	during_rest	144	373	contra	bulbar_medial	210203_F01	70um_00	270	0	217	140	medulla	rostral_medulla	815	0.4	0.4	NA	TRUE	TRUE	TRUE	1	6.71372	0.0784472	NA	-0.249492
9841	72	1	F	1	5.707	262	FALSE	during_stim	144	373	contra	bulbar_medial	210203_F01	70um_00	270	1	217	140	medulla	rostral_medulla	815	0.4	0.4	NA	TRUE	TRUE	TRUE	1	6.71372	0.0784472	NA	0.756408
9842	72	2	F	1	2.137	100	FALSE	during_stim	144	373	contra	bulbar_medial	210203_F01	70um_00	270	1	217	140	medulla	rostral_medulla	815	0.4	0.4	NA	TRUE	TRUE	TRUE	1	6.71372	0.0784472	NA	0.329805
9843	72	3	F	1	0.18	6	FALSE	during_stim	144	373	contra	bulbar_medial	210203_F01	70um_00	270	0	217	140	medulla	rostral_medulla	815	0.4	0.4	NA	TRUE	TRUE	TRUE	1	6.71372	0.0784472	NA	-0.744727
9844	72	4	F	1	0.087	3	FALSE	during_stim	144	373	contra	bulbar_medial	210203_F01	70um_00	270	0	217	140	medulla	rostral_medulla	815	0.4	0.4	NA	TRUE	TRUE	TRUE	1	6.71372	0.0784472	NA	-1.06048
9845	72	5	S	0	0.46	8	FALSE	during_stim	144	373	contra	bulbar_medial	210203_F01	70um_00	270	0	217	140	medulla	rostral_medulla	815	0.4	0.4	NA	TRUE	TRUE	TRUE	1	6.71372	0.0784472	NA	-0.337242
9846	72	6	S	0	0.11	2	FALSE	during_stim	144	373	contra	bulbar_medial	210203_F01	70um_00	270	0	217	140	medulla	rostral_medulla	815	0.4	0.4	NA	TRUE	TRUE	TRUE	1	6.71372	0.0784472	NA	-0.958607
9847	72	7	S	0	0.797	20	FALSE	during_stim	144	373	contra	bulbar_medial	210203_F01	70um_00	270	0	217	140	medulla	rostral_medulla	815	0.4	0.4	NA	TRUE	TRUE	TRUE	1	6.71372	0.0784472	NA	-0.0985417
9848	72	8	S	0	0.413	6	FALSE	during_stim	144	373	contra	bulbar_medial	210203_F01	70um_00	270	0	217	140	medulla	rostral_medulla	815	0.4	0.4	NA	TRUE	TRUE	TRUE	1	6.71372	0.0784472	NA	-0.38405
9849	72	9	S	0	0.323	5	FALSE	during_stim	144	373	contra	bulbar_medial	210203_F01	70um_00	270	0	217	140	medulla	rostral_medulla	815	0.4	0.4	NA	TRUE	TRUE	TRUE	1	6.71372	0.0784472	NA	-0.490797
9850	72	10	S	0	0.13	3	FALSE	during_stim	144	373	contra	bulbar_medial	210203_F01	70um_00	270	0	217	140	medulla	rostral_medulla	815	0.4	0.4	NA	TRUE	TRUE	TRUE	1	6.71372	0.0784472	NA	-0.886057
9851	72	11	S	0	0.183	2	FALSE	during_stim	144	373	contra	bulbar_medial	210203_F01	70um_00	270	0	217	140	medulla	rostral_medulla	815	0.4	0.4	NA	TRUE	TRUE	TRUE	1	6.71372	0.0784472	NA	-0.737549
9852	72	12	S	0	0.063	2	FALSE	during_stim	144	373	contra	bulbar_medial	210203_F01	70um_00	270	0	217	140	medulla	rostral_medulla	815	0.4	0.4	NA	TRUE	TRUE	TRUE	1	6.71372	0.0784472	NA	-1.20066
9853	72	13	S	0	0.12	4	FALSE	during_stim	144	373	contra	bulbar_medial	210203_F01	70um_00	270	0	217	140	medulla	rostral_medulla	815	0.4	0.4	NA	TRUE	TRUE	TRUE	1	6.71372	0.0784472	NA	-0.920819
9854	73	0	F	1	0.563	24	TRUE	during_rest	106	415	ipsi	bulbar_medial	210203_F01	70um_00	270	0	175	102	medulla	rostral_medulla	816	0.4	0.4	NA	TRUE	TRUE	TRUE	1	4.49437	0.0783501	NA	-0.249492
9855	73	1	F	1	5.707	262	FALSE	during_stim	106	415	ipsi	bulbar_medial	210203_F01	70um_00	270	1	175	102	medulla	rostral_medulla	816	0.4	0.4	NA	TRUE	TRUE	TRUE	1	4.49437	0.0783501	NA	0.756408
9856	73	2	F	1	2.137	100	FALSE	during_stim	106	415	ipsi	bulbar_medial	210203_F01	70um_00	270	1	175	102	medulla	rostral_medulla	816	0.4	0.4	NA	TRUE	TRUE	TRUE	1	4.49437	0.0783501	NA	0.329805
9857	73	3	F	1	0.18	6	FALSE	during_stim	106	415	ipsi	bulbar_medial	210203_F01	70um_00	270	0	175	102	medulla	rostral_medulla	816	0.4	0.4	NA	TRUE	TRUE	TRUE	1	4.49437	0.0783501	NA	-0.744727
9858	73	4	F	1	0.087	3	FALSE	during_stim	106	415	ipsi	bulbar_medial	210203_F01	70um_00	270	0	175	102	medulla	rostral_medulla	816	0.4	0.4	NA	TRUE	TRUE	TRUE	1	4.49437	0.0783501	NA	-1.06048
9859	73	5	S	0	0.46	8	FALSE	during_stim	106	415	ipsi	bulbar_medial	210203_F01	70um_00	270	0	175	102	medulla	rostral_medulla	816	0.4	0.4	NA	TRUE	TRUE	TRUE	1	4.49437	0.0783501	NA	-0.337242
9860	73	6	S	0	0.11	2	FALSE	during_stim	106	415	ipsi	bulbar_medial	210203_F01	70um_00	270	0	175	102	medulla	rostral_medulla	816	0.4	0.4	NA	TRUE	TRUE	TRUE	1	4.49437	0.0783501	NA	-0.958607
9861	73	7	S	0	0.797	20	FALSE	during_stim	106	415	ipsi	bulbar_medial	210203_F01	70um_00	270	0	175	102	medulla	rostral_medulla	816	0.4	0.4	NA	TRUE	TRUE	TRUE	1	4.49437	0.0783501	NA	-0.0985417
9862	73	8	S	0	0.413	6	FALSE	during_stim	106	415	ipsi	bulbar_medial	210203_F01	70um_00	270	0	175	102	medulla	rostral_medulla	816	0.4	0.4	NA	TRUE	TRUE	TRUE	1	4.49437	0.0783501	NA	-0.38405
9863	73	9	S	0	0.323	5	FALSE	during_stim	106	415	ipsi	bulbar_medial	210203_F01	70um_00	270	0	175	102	medulla	rostral_medulla	816	0.4	0.4	NA	TRUE	TRUE	TRUE	1	4.49437	0.0783501	NA	-0.490797
9864	73	10	S	0	0.13	3	FALSE	during_stim	106	415	ipsi	bulbar_medial	210203_F01	70um_00	270	0	175	102	medulla	rostral_medulla	816	0.4	0.4	NA	TRUE	TRUE	TRUE	1	4.49437	0.0783501	NA	-0.886057
9865	73	11	S	0	0.183	2	FALSE	during_stim	106	415	ipsi	bulbar_medial	210203_F01	70um_00	270	0	175	102	medulla	rostral_medulla	816	0.4	0.4	NA	TRUE	TRUE	TRUE	1	4.49437	0.0783501	NA	-0.737549
9866	73	12	S	0	0.063	2	FALSE	during_stim	106	415	ipsi	bulbar_medial	210203_F01	70um_00	270	0	175	102	medulla	rostral_medulla	816	0.4	0.4	NA	TRUE	TRUE	TRUE	1	4.49437	0.0783501	NA	-1.20066
9867	73	13	S	0	0.12	4	FALSE	during_stim	106	415	ipsi	bulbar_medial	210203_F01	70um_00	270	0	175	102	medulla	rostral_medulla	816	0.4	0.4	NA	TRUE	TRUE	TRUE	1	4.49437	0.0783501	NA	-0.920819
9896	76	0	F	1	0.563	24	TRUE	during_rest	102	181	ipsi	bulbar_medial	210203_F01	70um_00	270	0	409	98	medulla	caudal_medulla	819	0.4	0.4	NA	TRUE	TRUE	TRUE	1	8.3254	0.0883583	NA	-0.249492
9897	76	1	F	1	5.707	262	FALSE	during_stim	102	181	ipsi	bulbar_medial	210203_F01	70um_00	270	1	409	98	medulla	caudal_medulla	819	0.4	0.4	NA	TRUE	TRUE	TRUE	1	8.3254	0.0883583	NA	0.756408
9898	76	2	F	1	2.137	100	FALSE	during_stim	102	181	ipsi	bulbar_medial	210203_F01	70um_00	270	1	409	98	medulla	caudal_medulla	819	0.4	0.4	NA	TRUE	TRUE	TRUE	1	8.3254	0.0883583	NA	0.329805
9899	76	3	F	1	0.18	6	FALSE	during_stim	102	181	ipsi	bulbar_medial	210203_F01	70um_00	270	0	409	98	medulla	caudal_medulla	819	0.4	0.4	NA	TRUE	TRUE	TRUE	1	8.3254	0.0883583	NA	-0.744727
9900	76	4	F	1	0.087	3	FALSE	during_stim	102	181	ipsi	bulbar_medial	210203_F01	70um_00	270	0	409	98	medulla	caudal_medulla	819	0.4	0.4	NA	TRUE	TRUE	TRUE	1	8.3254	0.0883583	NA	-1.06048
9901	76	5	S	0	0.46	8	FALSE	during_stim	102	181	ipsi	bulbar_medial	210203_F01	70um_00	270	0	409	98	medulla	caudal_medulla	819	0.4	0.4	NA	TRUE	TRUE	TRUE	1	8.3254	0.0883583	NA	-0.337242
9902	76	6	S	0	0.11	2	FALSE	during_stim	102	181	ipsi	bulbar_medial	210203_F01	70um_00	270	0	409	98	medulla	caudal_medulla	819	0.4	0.4	NA	TRUE	TRUE	TRUE	1	8.3254	0.0883583	NA	-0.958607
9903	76	7	S	0	0.797	20	FALSE	during_stim	102	181	ipsi	bulbar_medial	210203_F01	70um_00	270	0	409	98	medulla	caudal_medulla	819	0.4	0.4	NA	TRUE	TRUE	TRUE	1	8.3254	0.0883583	NA	-0.0985417
9904	76	8	S	0	0.413	6	FALSE	during_stim	102	181	ipsi	bulbar_medial	210203_F01	70um_00	270	0	409	98	medulla	caudal_medulla	819	0.4	0.4	NA	TRUE	TRUE	TRUE	1	8.3254	0.0883583	NA	-0.38405
9905	76	9	S	0	0.323	5	FALSE	during_stim	102	181	ipsi	bulbar_medial	210203_F01	70um_00	270	0	409	98	medulla	caudal_medulla	819	0.4	0.4	NA	TRUE	TRUE	TRUE	1	8.3254	0.0883583	NA	-0.490797
9906	76	10	S	0	0.13	3	FALSE	during_stim	102	181	ipsi	bulbar_medial	210203_F01	70um_00	270	0	409	98	medulla	caudal_medulla	819	0.4	0.4	NA	TRUE	TRUE	TRUE	1	8.3254	0.0883583	NA	-0.886057
9907	76	11	S	0	0.183	2	FALSE	during_stim	102	181	ipsi	bulbar_medial	210203_F01	70um_00	270	0	409	98	medulla	caudal_medulla	819	0.4	0.4	NA	TRUE	TRUE	TRUE	1	8.3254	0.0883583	NA	-0.737549
9908	76	12	S	0	0.063	2	FALSE	during_stim	102	181	ipsi	bulbar_medial	210203_F01	70um_00	270	0	409	98	medulla	caudal_medulla	819	0.4	0.4	NA	TRUE	TRUE	TRUE	1	8.3254	0.0883583	NA	-1.20066
9909	76	13	S	0	0.12	4	FALSE	during_stim	102	181	ipsi	bulbar_medial	210203_F01	70um_00	270	0	409	98	medulla	caudal_medulla	819	0.4	0.4	NA	TRUE	TRUE	TRUE	1	8.3254	0.0883583	NA	-0.920819
9980	85	0	F	1	0.563	24	TRUE	during_rest	170	148	contra	bulbar_medial	210203_F01	70um_00	270	1	442	166	medulla	caudal_medulla	825	0.6	0.6	NA	TRUE	TRUE	TRUE	1	7.41605	0.027143	NA	-0.249492
9981	85	1	F	1	5.707	262	FALSE	during_stim	170	148	contra	bulbar_medial	210203_F01	70um_00	270	1	442	166	medulla	caudal_medulla	825	0.6	0.6	NA	TRUE	TRUE	TRUE	1	7.41605	0.027143	NA	0.756408
9982	85	2	F	1	2.137	100	FALSE	during_stim	170	148	contra	bulbar_medial	210203_F01	70um_00	270	1	442	166	medulla	caudal_medulla	825	0.6	0.6	NA	TRUE	TRUE	TRUE	1	7.41605	0.027143	NA	0.329805
9983	85	3	F	1	0.18	6	FALSE	during_stim	170	148	contra	bulbar_medial	210203_F01	70um_00	270	0	442	166	medulla	caudal_medulla	825	0.6	0.6	NA	TRUE	TRUE	TRUE	1	7.41605	0.027143	NA	-0.744727
9984	85	4	F	1	0.087	3	FALSE	during_stim	170	148	contra	bulbar_medial	210203_F01	70um_00	270	0	442	166	medulla	caudal_medulla	825	0.6	0.6	NA	TRUE	TRUE	TRUE	1	7.41605	0.027143	NA	-1.06048
9985	85	5	S	0	0.46	8	FALSE	during_stim	170	148	contra	bulbar_medial	210203_F01	70um_00	270	0	442	166	medulla	caudal_medulla	825	0.6	0.6	NA	TRUE	TRUE	TRUE	1	7.41605	0.027143	NA	-0.337242
9986	85	6	S	0	0.11	2	FALSE	during_stim	170	148	contra	bulbar_medial	210203_F01	70um_00	270	0	442	166	medulla	caudal_medulla	825	0.6	0.6	NA	TRUE	TRUE	TRUE	1	7.41605	0.027143	NA	-0.958607
9987	85	7	S	0	0.797	20	FALSE	during_stim	170	148	contra	bulbar_medial	210203_F01	70um_00	270	0	442	166	medulla	caudal_medulla	825	0.6	0.6	NA	TRUE	TRUE	TRUE	1	7.41605	0.027143	NA	-0.0985417
9988	85	8	S	0	0.413	6	FALSE	during_stim	170	148	contra	bulbar_medial	210203_F01	70um_00	270	0	442	166	medulla	caudal_medulla	825	0.6	0.6	NA	TRUE	TRUE	TRUE	1	7.41605	0.027143	NA	-0.38405
9989	85	9	S	0	0.323	5	FALSE	during_stim	170	148	contra	bulbar_medial	210203_F01	70um_00	270	0	442	166	medulla	caudal_medulla	825	0.6	0.6	NA	TRUE	TRUE	TRUE	1	7.41605	0.027143	NA	-0.490797
9990	85	10	S	0	0.13	3	FALSE	during_stim	170	148	contra	bulbar_medial	210203_F01	70um_00	270	0	442	166	medulla	caudal_medulla	825	0.6	0.6	NA	TRUE	TRUE	TRUE	1	7.41605	0.027143	NA	-0.886057
9991	85	11	S	0	0.183	2	FALSE	during_stim	170	148	contra	bulbar_medial	210203_F01	70um_00	270	0	442	166	medulla	caudal_medulla	825	0.6	0.6	NA	TRUE	TRUE	TRUE	1	7.41605	0.027143	NA	-0.737549
9992	85	12	S	0	0.063	2	FALSE	during_stim	170	148	contra	bulbar_medial	210203_F01	70um_00	270	0	442	166	medulla	caudal_medulla	825	0.6	0.6	NA	TRUE	TRUE	TRUE	1	7.41605	0.027143	NA	-1.20066
9993	85	13	S	0	0.12	4	FALSE	during_stim	170	148	contra	bulbar_medial	210203_F01	70um_00	270	0	442	166	medulla	caudal_medulla	825	0.6	0.6	NA	TRUE	TRUE	TRUE	1	7.41605	0.027143	NA	-0.920819
10008	87	0	F	1	0.563	24	TRUE	during_rest	119	151	ipsi	bulbar_medial	210203_F01	70um_00	270	0	439	115	medulla	caudal_medulla	827	0.4	0.4	NA	TRUE	TRUE	TRUE	1	2.56839	0.0329883	NA	-0.249492
10009	87	1	F	1	5.707	262	FALSE	during_stim	119	151	ipsi	bulbar_medial	210203_F01	70um_00	270	1	439	115	medulla	caudal_medulla	827	0.4	0.4	NA	TRUE	TRUE	TRUE	1	2.56839	0.0329883	NA	0.756408
10010	87	2	F	1	2.137	100	FALSE	during_stim	119	151	ipsi	bulbar_medial	210203_F01	70um_00	270	1	439	115	medulla	caudal_medulla	827	0.4	0.4	NA	TRUE	TRUE	TRUE	1	2.56839	0.0329883	NA	0.329805
10011	87	3	F	1	0.18	6	FALSE	during_stim	119	151	ipsi	bulbar_medial	210203_F01	70um_00	270	0	439	115	medulla	caudal_medulla	827	0.4	0.4	NA	TRUE	TRUE	TRUE	1	2.56839	0.0329883	NA	-0.744727
10012	87	4	F	1	0.087	3	FALSE	during_stim	119	151	ipsi	bulbar_medial	210203_F01	70um_00	270	0	439	115	medulla	caudal_medulla	827	0.4	0.4	NA	TRUE	TRUE	TRUE	1	2.56839	0.0329883	NA	-1.06048
10013	87	5	S	0	0.46	8	FALSE	during_stim	119	151	ipsi	bulbar_medial	210203_F01	70um_00	270	0	439	115	medulla	caudal_medulla	827	0.4	0.4	NA	TRUE	TRUE	TRUE	1	2.56839	0.0329883	NA	-0.337242
10014	87	6	S	0	0.11	2	FALSE	during_stim	119	151	ipsi	bulbar_medial	210203_F01	70um_00	270	0	439	115	medulla	caudal_medulla	827	0.4	0.4	NA	TRUE	TRUE	TRUE	1	2.56839	0.0329883	NA	-0.958607
10015	87	7	S	0	0.797	20	FALSE	during_stim	119	151	ipsi	bulbar_medial	210203_F01	70um_00	270	0	439	115	medulla	caudal_medulla	827	0.4	0.4	NA	TRUE	TRUE	TRUE	1	2.56839	0.0329883	NA	-0.0985417
10016	87	8	S	0	0.413	6	FALSE	during_stim	119	151	ipsi	bulbar_medial	210203_F01	70um_00	270	0	439	115	medulla	caudal_medulla	827	0.4	0.4	NA	TRUE	TRUE	TRUE	1	2.56839	0.0329883	NA	-0.38405
10017	87	9	S	0	0.323	5	FALSE	during_stim	119	151	ipsi	bulbar_medial	210203_F01	70um_00	270	0	439	115	medulla	caudal_medulla	827	0.4	0.4	NA	TRUE	TRUE	TRUE	1	2.56839	0.0329883	NA	-0.490797
10018	87	10	S	0	0.13	3	FALSE	during_stim	119	151	ipsi	bulbar_medial	210203_F01	70um_00	270	0	439	115	medulla	caudal_medulla	827	0.4	0.4	NA	TRUE	TRUE	TRUE	1	2.56839	0.0329883	NA	-0.886057
10019	87	11	S	0	0.183	2	FALSE	during_stim	119	151	ipsi	bulbar_medial	210203_F01	70um_00	270	0	439	115	medulla	caudal_medulla	827	0.4	0.4	NA	TRUE	TRUE	TRUE	1	2.56839	0.0329883	NA	-0.737549
10020	87	12	S	0	0.063	2	FALSE	during_stim	119	151	ipsi	bulbar_medial	210203_F01	70um_00	270	0	439	115	medulla	caudal_medulla	827	0.4	0.4	NA	TRUE	TRUE	TRUE	1	2.56839	0.0329883	NA	-1.20066
10021	87	13	S	0	0.12	4	FALSE	during_stim	119	151	ipsi	bulbar_medial	210203_F01	70um_00	270	0	439	115	medulla	caudal_medulla	827	0.4	0.4	NA	TRUE	TRUE	TRUE	1	2.56839	0.0329883	NA	-0.920819
10696	20	0	S	1	4.963	241	TRUE	during_stim	157.5	195.5	contra	bulbar_medial	210203_F01	90um_06	250	1	394.5	153.5	medulla	caudal_medulla	879	NA	1	NA	TRUE	FALSE	TRUE	1	NA	NA	NA	0.695744
10697	20	1	S	0	0.29	6	FALSE	during_stim	157.5	195.5	contra	bulbar_medial	210203_F01	90um_06	250	0	394.5	153.5	medulla	caudal_medulla	879	NA	1	NA	TRUE	FALSE	TRUE	1	NA	NA	NA	-0.537602
10698	20	2	S	0	0.337	3	FALSE	during_stim	157.5	195.5	contra	bulbar_medial	210203_F01	90um_06	250	0	394.5	153.5	medulla	caudal_medulla	879	NA	1	NA	TRUE	FALSE	TRUE	1	NA	NA	NA	-0.47237
10699	20	3	S	0	0.147	3	FALSE	during_stim	157.5	195.5	contra	bulbar_medial	210203_F01	90um_06	250	0	394.5	153.5	medulla	caudal_medulla	879	NA	1	NA	TRUE	FALSE	TRUE	1	NA	NA	NA	-0.832683
10700	20	4	S	0	0.413	7	FALSE	during_stim	157.5	195.5	contra	bulbar_medial	210203_F01	90um_06	250	0	394.5	153.5	medulla	caudal_medulla	879	NA	1	NA	TRUE	FALSE	TRUE	1	NA	NA	NA	-0.38405
10701	20	5	S	0	0.47	6	FALSE	during_stim	157.5	195.5	contra	bulbar_medial	210203_F01	90um_06	250	0	394.5	153.5	medulla	caudal_medulla	879	NA	1	NA	TRUE	FALSE	TRUE	1	NA	NA	NA	-0.327902
10702	20	6	S	0	0.107	2	FALSE	during_stim	157.5	195.5	contra	bulbar_medial	210203_F01	90um_06	250	0	394.5	153.5	medulla	caudal_medulla	879	NA	1	NA	TRUE	FALSE	TRUE	1	NA	NA	NA	-0.970616
10703	20	7	S	0	1.317	60	FALSE	during_stim	157.5	195.5	contra	bulbar_medial	210203_F01	90um_06	250	0	394.5	153.5	medulla	caudal_medulla	879	NA	1	NA	TRUE	FALSE	TRUE	1	NA	NA	NA	0.119586
10704	20	8	S	0	0.597	13	FALSE	during_stim	157.5	195.5	contra	bulbar_medial	210203_F01	90um_06	250	0	394.5	153.5	medulla	caudal_medulla	879	NA	1	NA	TRUE	FALSE	TRUE	1	NA	NA	NA	-0.224026
10705	20	9	S	0	0.147	2	FALSE	during_stim	157.5	195.5	contra	bulbar_medial	210203_F01	90um_06	250	0	394.5	153.5	medulla	caudal_medulla	879	NA	1	NA	TRUE	FALSE	TRUE	1	NA	NA	NA	-0.832683
10706	20	10	S	0	0.137	3	FALSE	during_stim	157.5	195.5	contra	bulbar_medial	210203_F01	90um_06	250	0	394.5	153.5	medulla	caudal_medulla	879	NA	1	NA	TRUE	FALSE	TRUE	1	NA	NA	NA	-0.863279
10707	20	11	S	0	0.707	13	FALSE	during_stim	157.5	195.5	contra	bulbar_medial	210203_F01	90um_06	250	0	394.5	153.5	medulla	caudal_medulla	879	NA	1	NA	TRUE	FALSE	TRUE	1	NA	NA	NA	-0.150581
10708	21	0	S	1	4.963	241	TRUE	during_stim	154.5	204.5	contra	bulbar_medial	210203_F01	90um_06	250	1	385.5	150.5	medulla	caudal_medulla	880	NA	1	NA	TRUE	FALSE	TRUE	0.571429	NA	NA	NA	0.695744
10709	21	1	S	0	0.29	6	FALSE	during_stim	154.5	204.5	contra	bulbar_medial	210203_F01	90um_06	250	1	385.5	150.5	medulla	caudal_medulla	880	NA	1	NA	TRUE	FALSE	TRUE	0.571429	NA	NA	NA	-0.537602
10710	21	2	S	0	0.337	3	FALSE	during_stim	154.5	204.5	contra	bulbar_medial	210203_F01	90um_06	250	1	385.5	150.5	medulla	caudal_medulla	880	NA	1	NA	TRUE	FALSE	TRUE	0.571429	NA	NA	NA	-0.47237
10711	21	3	S	0	0.147	3	FALSE	during_stim	154.5	204.5	contra	bulbar_medial	210203_F01	90um_06	250	0	385.5	150.5	medulla	caudal_medulla	880	NA	1	NA	TRUE	FALSE	TRUE	0.571429	NA	NA	NA	-0.832683
10712	21	4	S	0	0.413	7	FALSE	during_stim	154.5	204.5	contra	bulbar_medial	210203_F01	90um_06	250	0	385.5	150.5	medulla	caudal_medulla	880	NA	1	NA	TRUE	FALSE	TRUE	0.571429	NA	NA	NA	-0.38405
10713	21	5	S	0	0.47	6	FALSE	during_stim	154.5	204.5	contra	bulbar_medial	210203_F01	90um_06	250	0	385.5	150.5	medulla	caudal_medulla	880	NA	1	NA	TRUE	FALSE	TRUE	0.571429	NA	NA	NA	-0.327902
10714	21	6	S	0	0.107	2	FALSE	during_stim	154.5	204.5	contra	bulbar_medial	210203_F01	90um_06	250	0	385.5	150.5	medulla	caudal_medulla	880	NA	1	NA	TRUE	FALSE	TRUE	0.571429	NA	NA	NA	-0.970616
10715	21	7	S	0	1.317	60	FALSE	during_stim	154.5	204.5	contra	bulbar_medial	210203_F01	90um_06	250	0	385.5	150.5	medulla	caudal_medulla	880	NA	1	NA	TRUE	FALSE	TRUE	0.571429	NA	NA	NA	0.119586
10716	21	8	S	0	0.597	13	FALSE	during_stim	154.5	204.5	contra	bulbar_medial	210203_F01	90um_06	250	0	385.5	150.5	medulla	caudal_medulla	880	NA	1	NA	TRUE	FALSE	TRUE	0.571429	NA	NA	NA	-0.224026
10717	21	9	S	0	0.147	2	FALSE	during_stim	154.5	204.5	contra	bulbar_medial	210203_F01	90um_06	250	0	385.5	150.5	medulla	caudal_medulla	880	NA	1	NA	TRUE	FALSE	TRUE	0.571429	NA	NA	NA	-0.832683
10718	21	10	S	0	0.137	3	FALSE	during_stim	154.5	204.5	contra	bulbar_medial	210203_F01	90um_06	250	0	385.5	150.5	medulla	caudal_medulla	880	NA	1	NA	TRUE	FALSE	TRUE	0.571429	NA	NA	NA	-0.863279
10719	21	11	S	0	0.707	13	FALSE	during_stim	154.5	204.5	contra	bulbar_medial	210203_F01	90um_06	250	1	385.5	150.5	medulla	caudal_medulla	880	NA	1	NA	TRUE	FALSE	TRUE	0.571429	NA	NA	NA	-0.150581
10720	22	0	S	1	4.963	241	TRUE	during_stim	152.5	214.5	contra	bulbar_medial	210203_F01	90um_06	250	1	375.5	148.5	medulla	caudal_medulla	881	NA	1	NA	TRUE	FALSE	TRUE	1	NA	NA	NA	0.695744
10721	22	1	S	0	0.29	6	FALSE	during_stim	152.5	214.5	contra	bulbar_medial	210203_F01	90um_06	250	0	375.5	148.5	medulla	caudal_medulla	881	NA	1	NA	TRUE	FALSE	TRUE	1	NA	NA	NA	-0.537602
10722	22	2	S	0	0.337	3	FALSE	during_stim	152.5	214.5	contra	bulbar_medial	210203_F01	90um_06	250	0	375.5	148.5	medulla	caudal_medulla	881	NA	1	NA	TRUE	FALSE	TRUE	1	NA	NA	NA	-0.47237
10723	22	3	S	0	0.147	3	FALSE	during_stim	152.5	214.5	contra	bulbar_medial	210203_F01	90um_06	250	0	375.5	148.5	medulla	caudal_medulla	881	NA	1	NA	TRUE	FALSE	TRUE	1	NA	NA	NA	-0.832683
10724	22	4	S	0	0.413	7	FALSE	during_stim	152.5	214.5	contra	bulbar_medial	210203_F01	90um_06	250	0	375.5	148.5	medulla	caudal_medulla	881	NA	1	NA	TRUE	FALSE	TRUE	1	NA	NA	NA	-0.38405
10725	22	5	S	0	0.47	6	FALSE	during_stim	152.5	214.5	contra	bulbar_medial	210203_F01	90um_06	250	0	375.5	148.5	medulla	caudal_medulla	881	NA	1	NA	TRUE	FALSE	TRUE	1	NA	NA	NA	-0.327902
10726	22	6	S	0	0.107	2	FALSE	during_stim	152.5	214.5	contra	bulbar_medial	210203_F01	90um_06	250	0	375.5	148.5	medulla	caudal_medulla	881	NA	1	NA	TRUE	FALSE	TRUE	1	NA	NA	NA	-0.970616
10727	22	7	S	0	1.317	60	FALSE	during_stim	152.5	214.5	contra	bulbar_medial	210203_F01	90um_06	250	0	375.5	148.5	medulla	caudal_medulla	881	NA	1	NA	TRUE	FALSE	TRUE	1	NA	NA	NA	0.119586
10728	22	8	S	0	0.597	13	FALSE	during_stim	152.5	214.5	contra	bulbar_medial	210203_F01	90um_06	250	0	375.5	148.5	medulla	caudal_medulla	881	NA	1	NA	TRUE	FALSE	TRUE	1	NA	NA	NA	-0.224026
10729	22	9	S	0	0.147	2	FALSE	during_stim	152.5	214.5	contra	bulbar_medial	210203_F01	90um_06	250	0	375.5	148.5	medulla	caudal_medulla	881	NA	1	NA	TRUE	FALSE	TRUE	1	NA	NA	NA	-0.832683
10730	22	10	S	0	0.137	3	FALSE	during_stim	152.5	214.5	contra	bulbar_medial	210203_F01	90um_06	250	0	375.5	148.5	medulla	caudal_medulla	881	NA	1	NA	TRUE	FALSE	TRUE	1	NA	NA	NA	-0.863279
10731	22	11	S	0	0.707	13	FALSE	during_stim	152.5	214.5	contra	bulbar_medial	210203_F01	90um_06	250	0	375.5	148.5	medulla	caudal_medulla	881	NA	1	NA	TRUE	FALSE	TRUE	1	NA	NA	NA	-0.150581
10756	25	0	S	1	4.963	241	TRUE	during_stim	158.5	229.5	contra	bulbar_medial	210203_F01	90um_06	250	1	360.5	154.5	medulla	caudal_medulla	884	NA	1	NA	TRUE	FALSE	TRUE	0.692308	NA	NA	NA	0.695744
10757	25	1	S	0	0.29	6	FALSE	during_stim	158.5	229.5	contra	bulbar_medial	210203_F01	90um_06	250	0	360.5	154.5	medulla	caudal_medulla	884	NA	1	NA	TRUE	FALSE	TRUE	0.692308	NA	NA	NA	-0.537602
10758	25	2	S	0	0.337	3	FALSE	during_stim	158.5	229.5	contra	bulbar_medial	210203_F01	90um_06	250	1	360.5	154.5	medulla	caudal_medulla	884	NA	1	NA	TRUE	FALSE	TRUE	0.692308	NA	NA	NA	-0.47237
10759	25	3	S	0	0.147	3	FALSE	during_stim	158.5	229.5	contra	bulbar_medial	210203_F01	90um_06	250	0	360.5	154.5	medulla	caudal_medulla	884	NA	1	NA	TRUE	FALSE	TRUE	0.692308	NA	NA	NA	-0.832683
10760	25	4	S	0	0.413	7	FALSE	during_stim	158.5	229.5	contra	bulbar_medial	210203_F01	90um_06	250	0	360.5	154.5	medulla	caudal_medulla	884	NA	1	NA	TRUE	FALSE	TRUE	0.692308	NA	NA	NA	-0.38405
10761	25	5	S	0	0.47	6	FALSE	during_stim	158.5	229.5	contra	bulbar_medial	210203_F01	90um_06	250	0	360.5	154.5	medulla	caudal_medulla	884	NA	1	NA	TRUE	FALSE	TRUE	0.692308	NA	NA	NA	-0.327902
10762	25	6	S	0	0.107	2	FALSE	during_stim	158.5	229.5	contra	bulbar_medial	210203_F01	90um_06	250	0	360.5	154.5	medulla	caudal_medulla	884	NA	1	NA	TRUE	FALSE	TRUE	0.692308	NA	NA	NA	-0.970616
10763	25	7	S	0	1.317	60	FALSE	during_stim	158.5	229.5	contra	bulbar_medial	210203_F01	90um_06	250	1	360.5	154.5	medulla	caudal_medulla	884	NA	1	NA	TRUE	FALSE	TRUE	0.692308	NA	NA	NA	0.119586
10764	25	8	S	0	0.597	13	FALSE	during_stim	158.5	229.5	contra	bulbar_medial	210203_F01	90um_06	250	0	360.5	154.5	medulla	caudal_medulla	884	NA	1	NA	TRUE	FALSE	TRUE	0.692308	NA	NA	NA	-0.224026
10765	25	9	S	0	0.147	2	FALSE	during_stim	158.5	229.5	contra	bulbar_medial	210203_F01	90um_06	250	0	360.5	154.5	medulla	caudal_medulla	884	NA	1	NA	TRUE	FALSE	TRUE	0.692308	NA	NA	NA	-0.832683
10766	25	10	S	0	0.137	3	FALSE	during_stim	158.5	229.5	contra	bulbar_medial	210203_F01	90um_06	250	0	360.5	154.5	medulla	caudal_medulla	884	NA	1	NA	TRUE	FALSE	TRUE	0.692308	NA	NA	NA	-0.863279
10767	25	11	S	0	0.707	13	FALSE	during_stim	158.5	229.5	contra	bulbar_medial	210203_F01	90um_06	250	0	360.5	154.5	medulla	caudal_medulla	884	NA	1	NA	TRUE	FALSE	TRUE	0.692308	NA	NA	NA	-0.150581
10876	35	0	S	1	4.963	241	TRUE	during_stim	116.5	369.5	ipsi	bulbar_medial	210203_F01	90um_06	250	1	220.5	112.5	medulla	rostral_medulla	894	NA	1	NA	TRUE	FALSE	TRUE	0.833333	NA	NA	NA	0.695744
10877	35	1	S	0	0.29	6	FALSE	during_stim	116.5	369.5	ipsi	bulbar_medial	210203_F01	90um_06	250	0	220.5	112.5	medulla	rostral_medulla	894	NA	1	NA	TRUE	FALSE	TRUE	0.833333	NA	NA	NA	-0.537602
10878	35	2	S	0	0.337	3	FALSE	during_stim	116.5	369.5	ipsi	bulbar_medial	210203_F01	90um_06	250	0	220.5	112.5	medulla	rostral_medulla	894	NA	1	NA	TRUE	FALSE	TRUE	0.833333	NA	NA	NA	-0.47237
10879	35	3	S	0	0.147	3	FALSE	during_stim	116.5	369.5	ipsi	bulbar_medial	210203_F01	90um_06	250	0	220.5	112.5	medulla	rostral_medulla	894	NA	1	NA	TRUE	FALSE	TRUE	0.833333	NA	NA	NA	-0.832683
10880	35	4	S	0	0.413	7	FALSE	during_stim	116.5	369.5	ipsi	bulbar_medial	210203_F01	90um_06	250	0	220.5	112.5	medulla	rostral_medulla	894	NA	1	NA	TRUE	FALSE	TRUE	0.833333	NA	NA	NA	-0.38405
10881	35	5	S	0	0.47	6	FALSE	during_stim	116.5	369.5	ipsi	bulbar_medial	210203_F01	90um_06	250	1	220.5	112.5	medulla	rostral_medulla	894	NA	1	NA	TRUE	FALSE	TRUE	0.833333	NA	NA	NA	-0.327902
10882	35	6	S	0	0.107	2	FALSE	during_stim	116.5	369.5	ipsi	bulbar_medial	210203_F01	90um_06	250	0	220.5	112.5	medulla	rostral_medulla	894	NA	1	NA	TRUE	FALSE	TRUE	0.833333	NA	NA	NA	-0.970616
10883	35	7	S	0	1.317	60	FALSE	during_stim	116.5	369.5	ipsi	bulbar_medial	210203_F01	90um_06	250	0	220.5	112.5	medulla	rostral_medulla	894	NA	1	NA	TRUE	FALSE	TRUE	0.833333	NA	NA	NA	0.119586
10884	35	8	S	0	0.597	13	FALSE	during_stim	116.5	369.5	ipsi	bulbar_medial	210203_F01	90um_06	250	0	220.5	112.5	medulla	rostral_medulla	894	NA	1	NA	TRUE	FALSE	TRUE	0.833333	NA	NA	NA	-0.224026
10885	35	9	S	0	0.147	2	FALSE	during_stim	116.5	369.5	ipsi	bulbar_medial	210203_F01	90um_06	250	0	220.5	112.5	medulla	rostral_medulla	894	NA	1	NA	TRUE	FALSE	TRUE	0.833333	NA	NA	NA	-0.832683
10886	35	10	S	0	0.137	3	FALSE	during_stim	116.5	369.5	ipsi	bulbar_medial	210203_F01	90um_06	250	0	220.5	112.5	medulla	rostral_medulla	894	NA	1	NA	TRUE	FALSE	TRUE	0.833333	NA	NA	NA	-0.863279
10887	35	11	S	0	0.707	13	FALSE	during_stim	116.5	369.5	ipsi	bulbar_medial	210203_F01	90um_06	250	0	220.5	112.5	medulla	rostral_medulla	894	NA	1	NA	TRUE	FALSE	TRUE	0.833333	NA	NA	NA	-0.150581
10924	39	0	S	1	4.963	241	TRUE	during_stim	78.5	416.5	ipsi	bulbar_medial	210203_F01	90um_06	250	1	173.5	74.5	medulla	rostral_medulla	898	NA	1	NA	TRUE	FALSE	TRUE	0.833333	NA	NA	NA	0.695744
10925	39	1	S	0	0.29	6	FALSE	during_stim	78.5	416.5	ipsi	bulbar_medial	210203_F01	90um_06	250	0	173.5	74.5	medulla	rostral_medulla	898	NA	1	NA	TRUE	FALSE	TRUE	0.833333	NA	NA	NA	-0.537602
10926	39	2	S	0	0.337	3	FALSE	during_stim	78.5	416.5	ipsi	bulbar_medial	210203_F01	90um_06	250	0	173.5	74.5	medulla	rostral_medulla	898	NA	1	NA	TRUE	FALSE	TRUE	0.833333	NA	NA	NA	-0.47237
10927	39	3	S	0	0.147	3	FALSE	during_stim	78.5	416.5	ipsi	bulbar_medial	210203_F01	90um_06	250	0	173.5	74.5	medulla	rostral_medulla	898	NA	1	NA	TRUE	FALSE	TRUE	0.833333	NA	NA	NA	-0.832683
10928	39	4	S	0	0.413	7	FALSE	during_stim	78.5	416.5	ipsi	bulbar_medial	210203_F01	90um_06	250	0	173.5	74.5	medulla	rostral_medulla	898	NA	1	NA	TRUE	FALSE	TRUE	0.833333	NA	NA	NA	-0.38405
10929	39	5	S	0	0.47	6	FALSE	during_stim	78.5	416.5	ipsi	bulbar_medial	210203_F01	90um_06	250	1	173.5	74.5	medulla	rostral_medulla	898	NA	1	NA	TRUE	FALSE	TRUE	0.833333	NA	NA	NA	-0.327902
10930	39	6	S	0	0.107	2	FALSE	during_stim	78.5	416.5	ipsi	bulbar_medial	210203_F01	90um_06	250	0	173.5	74.5	medulla	rostral_medulla	898	NA	1	NA	TRUE	FALSE	TRUE	0.833333	NA	NA	NA	-0.970616
10931	39	7	S	0	1.317	60	FALSE	during_stim	78.5	416.5	ipsi	bulbar_medial	210203_F01	90um_06	250	0	173.5	74.5	medulla	rostral_medulla	898	NA	1	NA	TRUE	FALSE	TRUE	0.833333	NA	NA	NA	0.119586
10932	39	8	S	0	0.597	13	FALSE	during_stim	78.5	416.5	ipsi	bulbar_medial	210203_F01	90um_06	250	0	173.5	74.5	medulla	rostral_medulla	898	NA	1	NA	TRUE	FALSE	TRUE	0.833333	NA	NA	NA	-0.224026
10933	39	9	S	0	0.147	2	FALSE	during_stim	78.5	416.5	ipsi	bulbar_medial	210203_F01	90um_06	250	0	173.5	74.5	medulla	rostral_medulla	898	NA	1	NA	TRUE	FALSE	TRUE	0.833333	NA	NA	NA	-0.832683
10934	39	10	S	0	0.137	3	FALSE	during_stim	78.5	416.5	ipsi	bulbar_medial	210203_F01	90um_06	250	0	173.5	74.5	medulla	rostral_medulla	898	NA	1	NA	TRUE	FALSE	TRUE	0.833333	NA	NA	NA	-0.863279
10935	39	11	S	0	0.707	13	FALSE	during_stim	78.5	416.5	ipsi	bulbar_medial	210203_F01	90um_06	250	0	173.5	74.5	medulla	rostral_medulla	898	NA	1	NA	TRUE	FALSE	TRUE	0.833333	NA	NA	NA	-0.150581
11032	48	0	S	1	4.963	241	TRUE	during_stim	108.5	374.5	ipsi	bulbar_medial	210203_F01	90um_06	250	1	215.5	104.5	medulla	rostral_medulla	907	NA	1	NA	TRUE	FALSE	TRUE	1	NA	NA	NA	0.695744
11033	48	1	S	0	0.29	6	FALSE	during_stim	108.5	374.5	ipsi	bulbar_medial	210203_F01	90um_06	250	0	215.5	104.5	medulla	rostral_medulla	907	NA	1	NA	TRUE	FALSE	TRUE	1	NA	NA	NA	-0.537602
11034	48	2	S	0	0.337	3	FALSE	during_stim	108.5	374.5	ipsi	bulbar_medial	210203_F01	90um_06	250	0	215.5	104.5	medulla	rostral_medulla	907	NA	1	NA	TRUE	FALSE	TRUE	1	NA	NA	NA	-0.47237
11035	48	3	S	0	0.147	3	FALSE	during_stim	108.5	374.5	ipsi	bulbar_medial	210203_F01	90um_06	250	0	215.5	104.5	medulla	rostral_medulla	907	NA	1	NA	TRUE	FALSE	TRUE	1	NA	NA	NA	-0.832683
11036	48	4	S	0	0.413	7	FALSE	during_stim	108.5	374.5	ipsi	bulbar_medial	210203_F01	90um_06	250	0	215.5	104.5	medulla	rostral_medulla	907	NA	1	NA	TRUE	FALSE	TRUE	1	NA	NA	NA	-0.38405
11037	48	5	S	0	0.47	6	FALSE	during_stim	108.5	374.5	ipsi	bulbar_medial	210203_F01	90um_06	250	0	215.5	104.5	medulla	rostral_medulla	907	NA	1	NA	TRUE	FALSE	TRUE	1	NA	NA	NA	-0.327902
11038	48	6	S	0	0.107	2	FALSE	during_stim	108.5	374.5	ipsi	bulbar_medial	210203_F01	90um_06	250	0	215.5	104.5	medulla	rostral_medulla	907	NA	1	NA	TRUE	FALSE	TRUE	1	NA	NA	NA	-0.970616
11039	48	7	S	0	1.317	60	FALSE	during_stim	108.5	374.5	ipsi	bulbar_medial	210203_F01	90um_06	250	0	215.5	104.5	medulla	rostral_medulla	907	NA	1	NA	TRUE	FALSE	TRUE	1	NA	NA	NA	0.119586
11040	48	8	S	0	0.597	13	FALSE	during_stim	108.5	374.5	ipsi	bulbar_medial	210203_F01	90um_06	250	0	215.5	104.5	medulla	rostral_medulla	907	NA	1	NA	TRUE	FALSE	TRUE	1	NA	NA	NA	-0.224026
11041	48	9	S	0	0.147	2	FALSE	during_stim	108.5	374.5	ipsi	bulbar_medial	210203_F01	90um_06	250	0	215.5	104.5	medulla	rostral_medulla	907	NA	1	NA	TRUE	FALSE	TRUE	1	NA	NA	NA	-0.832683
11042	48	10	S	0	0.137	3	FALSE	during_stim	108.5	374.5	ipsi	bulbar_medial	210203_F01	90um_06	250	0	215.5	104.5	medulla	rostral_medulla	907	NA	1	NA	TRUE	FALSE	TRUE	1	NA	NA	NA	-0.863279
11043	48	11	S	0	0.707	13	FALSE	during_stim	108.5	374.5	ipsi	bulbar_medial	210203_F01	90um_06	250	0	215.5	104.5	medulla	rostral_medulla	907	NA	1	NA	TRUE	FALSE	TRUE	1	NA	NA	NA	-0.150581
11104	54	0	S	1	4.963	241	TRUE	during_stim	112.5	409.5	ipsi	bulbar_medial	210203_F01	90um_06	250	1	180.5	108.5	medulla	rostral_medulla	913	NA	1	NA	TRUE	FALSE	TRUE	1	NA	NA	NA	0.695744
11105	54	1	S	0	0.29	6	FALSE	during_stim	112.5	409.5	ipsi	bulbar_medial	210203_F01	90um_06	250	0	180.5	108.5	medulla	rostral_medulla	913	NA	1	NA	TRUE	FALSE	TRUE	1	NA	NA	NA	-0.537602
11106	54	2	S	0	0.337	3	FALSE	during_stim	112.5	409.5	ipsi	bulbar_medial	210203_F01	90um_06	250	0	180.5	108.5	medulla	rostral_medulla	913	NA	1	NA	TRUE	FALSE	TRUE	1	NA	NA	NA	-0.47237
11107	54	3	S	0	0.147	3	FALSE	during_stim	112.5	409.5	ipsi	bulbar_medial	210203_F01	90um_06	250	0	180.5	108.5	medulla	rostral_medulla	913	NA	1	NA	TRUE	FALSE	TRUE	1	NA	NA	NA	-0.832683
11108	54	4	S	0	0.413	7	FALSE	during_stim	112.5	409.5	ipsi	bulbar_medial	210203_F01	90um_06	250	0	180.5	108.5	medulla	rostral_medulla	913	NA	1	NA	TRUE	FALSE	TRUE	1	NA	NA	NA	-0.38405
11109	54	5	S	0	0.47	6	FALSE	during_stim	112.5	409.5	ipsi	bulbar_medial	210203_F01	90um_06	250	0	180.5	108.5	medulla	rostral_medulla	913	NA	1	NA	TRUE	FALSE	TRUE	1	NA	NA	NA	-0.327902
11110	54	6	S	0	0.107	2	FALSE	during_stim	112.5	409.5	ipsi	bulbar_medial	210203_F01	90um_06	250	0	180.5	108.5	medulla	rostral_medulla	913	NA	1	NA	TRUE	FALSE	TRUE	1	NA	NA	NA	-0.970616
11111	54	7	S	0	1.317	60	FALSE	during_stim	112.5	409.5	ipsi	bulbar_medial	210203_F01	90um_06	250	0	180.5	108.5	medulla	rostral_medulla	913	NA	1	NA	TRUE	FALSE	TRUE	1	NA	NA	NA	0.119586
11112	54	8	S	0	0.597	13	FALSE	during_stim	112.5	409.5	ipsi	bulbar_medial	210203_F01	90um_06	250	0	180.5	108.5	medulla	rostral_medulla	913	NA	1	NA	TRUE	FALSE	TRUE	1	NA	NA	NA	-0.224026
11113	54	9	S	0	0.147	2	FALSE	during_stim	112.5	409.5	ipsi	bulbar_medial	210203_F01	90um_06	250	0	180.5	108.5	medulla	rostral_medulla	913	NA	1	NA	TRUE	FALSE	TRUE	1	NA	NA	NA	-0.832683
11114	54	10	S	0	0.137	3	FALSE	during_stim	112.5	409.5	ipsi	bulbar_medial	210203_F01	90um_06	250	0	180.5	108.5	medulla	rostral_medulla	913	NA	1	NA	TRUE	FALSE	TRUE	1	NA	NA	NA	-0.863279
11115	54	11	S	0	0.707	13	FALSE	during_stim	112.5	409.5	ipsi	bulbar_medial	210203_F01	90um_06	250	0	180.5	108.5	medulla	rostral_medulla	913	NA	1	NA	TRUE	FALSE	TRUE	1	NA	NA	NA	-0.150581
11284	69	0	S	1	4.963	241	TRUE	during_stim	160.5	388.5	contra	bulbar_medial	210203_F01	90um_06	250	1	201.5	156.5	medulla	rostral_medulla	928	NA	1	NA	TRUE	FALSE	TRUE	0.833333	NA	NA	NA	0.695744
11285	69	1	S	0	0.29	6	FALSE	during_stim	160.5	388.5	contra	bulbar_medial	210203_F01	90um_06	250	0	201.5	156.5	medulla	rostral_medulla	928	NA	1	NA	TRUE	FALSE	TRUE	0.833333	NA	NA	NA	-0.537602
11286	69	2	S	0	0.337	3	FALSE	during_stim	160.5	388.5	contra	bulbar_medial	210203_F01	90um_06	250	0	201.5	156.5	medulla	rostral_medulla	928	NA	1	NA	TRUE	FALSE	TRUE	0.833333	NA	NA	NA	-0.47237
11287	69	3	S	0	0.147	3	FALSE	during_stim	160.5	388.5	contra	bulbar_medial	210203_F01	90um_06	250	0	201.5	156.5	medulla	rostral_medulla	928	NA	1	NA	TRUE	FALSE	TRUE	0.833333	NA	NA	NA	-0.832683
11288	69	4	S	0	0.413	7	FALSE	during_stim	160.5	388.5	contra	bulbar_medial	210203_F01	90um_06	250	0	201.5	156.5	medulla	rostral_medulla	928	NA	1	NA	TRUE	FALSE	TRUE	0.833333	NA	NA	NA	-0.38405
11289	69	5	S	0	0.47	6	FALSE	during_stim	160.5	388.5	contra	bulbar_medial	210203_F01	90um_06	250	1	201.5	156.5	medulla	rostral_medulla	928	NA	1	NA	TRUE	FALSE	TRUE	0.833333	NA	NA	NA	-0.327902
11290	69	6	S	0	0.107	2	FALSE	during_stim	160.5	388.5	contra	bulbar_medial	210203_F01	90um_06	250	0	201.5	156.5	medulla	rostral_medulla	928	NA	1	NA	TRUE	FALSE	TRUE	0.833333	NA	NA	NA	-0.970616
11291	69	7	S	0	1.317	60	FALSE	during_stim	160.5	388.5	contra	bulbar_medial	210203_F01	90um_06	250	0	201.5	156.5	medulla	rostral_medulla	928	NA	1	NA	TRUE	FALSE	TRUE	0.833333	NA	NA	NA	0.119586
11292	69	8	S	0	0.597	13	FALSE	during_stim	160.5	388.5	contra	bulbar_medial	210203_F01	90um_06	250	0	201.5	156.5	medulla	rostral_medulla	928	NA	1	NA	TRUE	FALSE	TRUE	0.833333	NA	NA	NA	-0.224026
11293	69	9	S	0	0.147	2	FALSE	during_stim	160.5	388.5	contra	bulbar_medial	210203_F01	90um_06	250	0	201.5	156.5	medulla	rostral_medulla	928	NA	1	NA	TRUE	FALSE	TRUE	0.833333	NA	NA	NA	-0.832683
11294	69	10	S	0	0.137	3	FALSE	during_stim	160.5	388.5	contra	bulbar_medial	210203_F01	90um_06	250	0	201.5	156.5	medulla	rostral_medulla	928	NA	1	NA	TRUE	FALSE	TRUE	0.833333	NA	NA	NA	-0.863279
11295	69	11	S	0	0.707	13	FALSE	during_stim	160.5	388.5	contra	bulbar_medial	210203_F01	90um_06	250	0	201.5	156.5	medulla	rostral_medulla	928	NA	1	NA	TRUE	FALSE	TRUE	0.833333	NA	NA	NA	-0.150581
11440	82	0	S	1	4.963	241	TRUE	during_stim	100	216	ipsi	bulbar_medial	210203_F01	90um_06	250	1	374	96	medulla	caudal_medulla	941	NA	1	NA	TRUE	FALSE	TRUE	0.692308	NA	NA	NA	0.695744
11441	82	1	S	0	0.29	6	FALSE	during_stim	100	216	ipsi	bulbar_medial	210203_F01	90um_06	250	0	374	96	medulla	caudal_medulla	941	NA	1	NA	TRUE	FALSE	TRUE	0.692308	NA	NA	NA	-0.537602
11442	82	2	S	0	0.337	3	FALSE	during_stim	100	216	ipsi	bulbar_medial	210203_F01	90um_06	250	0	374	96	medulla	caudal_medulla	941	NA	1	NA	TRUE	FALSE	TRUE	0.692308	NA	NA	NA	-0.47237
11443	82	3	S	0	0.147	3	FALSE	during_stim	100	216	ipsi	bulbar_medial	210203_F01	90um_06	250	0	374	96	medulla	caudal_medulla	941	NA	1	NA	TRUE	FALSE	TRUE	0.692308	NA	NA	NA	-0.832683
11444	82	4	S	0	0.413	7	FALSE	during_stim	100	216	ipsi	bulbar_medial	210203_F01	90um_06	250	0	374	96	medulla	caudal_medulla	941	NA	1	NA	TRUE	FALSE	TRUE	0.692308	NA	NA	NA	-0.38405
11445	82	5	S	0	0.47	6	FALSE	during_stim	100	216	ipsi	bulbar_medial	210203_F01	90um_06	250	1	374	96	medulla	caudal_medulla	941	NA	1	NA	TRUE	FALSE	TRUE	0.692308	NA	NA	NA	-0.327902
11446	82	6	S	0	0.107	2	FALSE	during_stim	100	216	ipsi	bulbar_medial	210203_F01	90um_06	250	0	374	96	medulla	caudal_medulla	941	NA	1	NA	TRUE	FALSE	TRUE	0.692308	NA	NA	NA	-0.970616
11447	82	7	S	0	1.317	60	FALSE	during_stim	100	216	ipsi	bulbar_medial	210203_F01	90um_06	250	1	374	96	medulla	caudal_medulla	941	NA	1	NA	TRUE	FALSE	TRUE	0.692308	NA	NA	NA	0.119586
11448	82	8	S	0	0.597	13	FALSE	during_stim	100	216	ipsi	bulbar_medial	210203_F01	90um_06	250	0	374	96	medulla	caudal_medulla	941	NA	1	NA	TRUE	FALSE	TRUE	0.692308	NA	NA	NA	-0.224026
11449	82	9	S	0	0.147	2	FALSE	during_stim	100	216	ipsi	bulbar_medial	210203_F01	90um_06	250	0	374	96	medulla	caudal_medulla	941	NA	1	NA	TRUE	FALSE	TRUE	0.692308	NA	NA	NA	-0.832683
11450	82	10	S	0	0.137	3	FALSE	during_stim	100	216	ipsi	bulbar_medial	210203_F01	90um_06	250	0	374	96	medulla	caudal_medulla	941	NA	1	NA	TRUE	FALSE	TRUE	0.692308	NA	NA	NA	-0.863279
11451	82	11	S	0	0.707	13	FALSE	during_stim	100	216	ipsi	bulbar_medial	210203_F01	90um_06	250	0	374	96	medulla	caudal_medulla	941	NA	1	NA	TRUE	FALSE	TRUE	0.692308	NA	NA	NA	-0.150581
11452	83	0	S	1	4.963	241	TRUE	during_stim	154	205	contra	bulbar_medial	210203_F01	90um_06	250	1	385	150	medulla	caudal_medulla	942	NA	1	NA	TRUE	FALSE	TRUE	0.692308	NA	NA	NA	0.695744
11453	83	1	S	0	0.29	6	FALSE	during_stim	154	205	contra	bulbar_medial	210203_F01	90um_06	250	0	385	150	medulla	caudal_medulla	942	NA	1	NA	TRUE	FALSE	TRUE	0.692308	NA	NA	NA	-0.537602
11454	83	2	S	0	0.337	3	FALSE	during_stim	154	205	contra	bulbar_medial	210203_F01	90um_06	250	0	385	150	medulla	caudal_medulla	942	NA	1	NA	TRUE	FALSE	TRUE	0.692308	NA	NA	NA	-0.47237
11455	83	3	S	0	0.147	3	FALSE	during_stim	154	205	contra	bulbar_medial	210203_F01	90um_06	250	0	385	150	medulla	caudal_medulla	942	NA	1	NA	TRUE	FALSE	TRUE	0.692308	NA	NA	NA	-0.832683
11456	83	4	S	0	0.413	7	FALSE	during_stim	154	205	contra	bulbar_medial	210203_F01	90um_06	250	0	385	150	medulla	caudal_medulla	942	NA	1	NA	TRUE	FALSE	TRUE	0.692308	NA	NA	NA	-0.38405
11457	83	5	S	0	0.47	6	FALSE	during_stim	154	205	contra	bulbar_medial	210203_F01	90um_06	250	1	385	150	medulla	caudal_medulla	942	NA	1	NA	TRUE	FALSE	TRUE	0.692308	NA	NA	NA	-0.327902
11458	83	6	S	0	0.107	2	FALSE	during_stim	154	205	contra	bulbar_medial	210203_F01	90um_06	250	0	385	150	medulla	caudal_medulla	942	NA	1	NA	TRUE	FALSE	TRUE	0.692308	NA	NA	NA	-0.970616
11459	83	7	S	0	1.317	60	FALSE	during_stim	154	205	contra	bulbar_medial	210203_F01	90um_06	250	1	385	150	medulla	caudal_medulla	942	NA	1	NA	TRUE	FALSE	TRUE	0.692308	NA	NA	NA	0.119586
11460	83	8	S	0	0.597	13	FALSE	during_stim	154	205	contra	bulbar_medial	210203_F01	90um_06	250	0	385	150	medulla	caudal_medulla	942	NA	1	NA	TRUE	FALSE	TRUE	0.692308	NA	NA	NA	-0.224026
11461	83	9	S	0	0.147	2	FALSE	during_stim	154	205	contra	bulbar_medial	210203_F01	90um_06	250	0	385	150	medulla	caudal_medulla	942	NA	1	NA	TRUE	FALSE	TRUE	0.692308	NA	NA	NA	-0.832683
11462	83	10	S	0	0.137	3	FALSE	during_stim	154	205	contra	bulbar_medial	210203_F01	90um_06	250	0	385	150	medulla	caudal_medulla	942	NA	1	NA	TRUE	FALSE	TRUE	0.692308	NA	NA	NA	-0.863279
11463	83	11	S	0	0.707	13	FALSE	during_stim	154	205	contra	bulbar_medial	210203_F01	90um_06	250	0	385	150	medulla	caudal_medulla	942	NA	1	NA	TRUE	FALSE	TRUE	0.692308	NA	NA	NA	-0.150581
11464	84	0	S	1	4.963	241	TRUE	during_stim	106	195	ipsi	bulbar_medial	210203_F01	90um_06	250	1	395	102	medulla	caudal_medulla	943	NA	1	NA	TRUE	FALSE	TRUE	0.833333	NA	NA	NA	0.695744
11465	84	1	S	0	0.29	6	FALSE	during_stim	106	195	ipsi	bulbar_medial	210203_F01	90um_06	250	0	395	102	medulla	caudal_medulla	943	NA	1	NA	TRUE	FALSE	TRUE	0.833333	NA	NA	NA	-0.537602
11466	84	2	S	0	0.337	3	FALSE	during_stim	106	195	ipsi	bulbar_medial	210203_F01	90um_06	250	0	395	102	medulla	caudal_medulla	943	NA	1	NA	TRUE	FALSE	TRUE	0.833333	NA	NA	NA	-0.47237
11467	84	3	S	0	0.147	3	FALSE	during_stim	106	195	ipsi	bulbar_medial	210203_F01	90um_06	250	0	395	102	medulla	caudal_medulla	943	NA	1	NA	TRUE	FALSE	TRUE	0.833333	NA	NA	NA	-0.832683
11468	84	4	S	0	0.413	7	FALSE	during_stim	106	195	ipsi	bulbar_medial	210203_F01	90um_06	250	0	395	102	medulla	caudal_medulla	943	NA	1	NA	TRUE	FALSE	TRUE	0.833333	NA	NA	NA	-0.38405
11469	84	5	S	0	0.47	6	FALSE	during_stim	106	195	ipsi	bulbar_medial	210203_F01	90um_06	250	0	395	102	medulla	caudal_medulla	943	NA	1	NA	TRUE	FALSE	TRUE	0.833333	NA	NA	NA	-0.327902
11470	84	6	S	0	0.107	2	FALSE	during_stim	106	195	ipsi	bulbar_medial	210203_F01	90um_06	250	0	395	102	medulla	caudal_medulla	943	NA	1	NA	TRUE	FALSE	TRUE	0.833333	NA	NA	NA	-0.970616
11471	84	7	S	0	1.317	60	FALSE	during_stim	106	195	ipsi	bulbar_medial	210203_F01	90um_06	250	1	395	102	medulla	caudal_medulla	943	NA	1	NA	TRUE	FALSE	TRUE	0.833333	NA	NA	NA	0.119586
11472	84	8	S	0	0.597	13	FALSE	during_stim	106	195	ipsi	bulbar_medial	210203_F01	90um_06	250	0	395	102	medulla	caudal_medulla	943	NA	1	NA	TRUE	FALSE	TRUE	0.833333	NA	NA	NA	-0.224026
11473	84	9	S	0	0.147	2	FALSE	during_stim	106	195	ipsi	bulbar_medial	210203_F01	90um_06	250	0	395	102	medulla	caudal_medulla	943	NA	1	NA	TRUE	FALSE	TRUE	0.833333	NA	NA	NA	-0.832683
11474	84	10	S	0	0.137	3	FALSE	during_stim	106	195	ipsi	bulbar_medial	210203_F01	90um_06	250	0	395	102	medulla	caudal_medulla	943	NA	1	NA	TRUE	FALSE	TRUE	0.833333	NA	NA	NA	-0.863279
11475	84	11	S	0	0.707	13	FALSE	during_stim	106	195	ipsi	bulbar_medial	210203_F01	90um_06	250	0	395	102	medulla	caudal_medulla	943	NA	1	NA	TRUE	FALSE	TRUE	0.833333	NA	NA	NA	-0.150581
11500	87	0	S	1	4.963	241	TRUE	during_stim	79	388	ipsi	bulbar_medial	210203_F01	90um_06	250	1	202	75	medulla	rostral_medulla	946	NA	1	NA	TRUE	FALSE	TRUE	0.466667	NA	NA	NA	0.695744
11501	87	1	S	0	0.29	6	FALSE	during_stim	79	388	ipsi	bulbar_medial	210203_F01	90um_06	250	0	202	75	medulla	rostral_medulla	946	NA	1	NA	TRUE	FALSE	TRUE	0.466667	NA	NA	NA	-0.537602
11502	87	2	S	0	0.337	3	FALSE	during_stim	79	388	ipsi	bulbar_medial	210203_F01	90um_06	250	0	202	75	medulla	rostral_medulla	946	NA	1	NA	TRUE	FALSE	TRUE	0.466667	NA	NA	NA	-0.47237
11503	87	3	S	0	0.147	3	FALSE	during_stim	79	388	ipsi	bulbar_medial	210203_F01	90um_06	250	0	202	75	medulla	rostral_medulla	946	NA	1	NA	TRUE	FALSE	TRUE	0.466667	NA	NA	NA	-0.832683
11504	87	4	S	0	0.413	7	FALSE	during_stim	79	388	ipsi	bulbar_medial	210203_F01	90um_06	250	1	202	75	medulla	rostral_medulla	946	NA	1	NA	TRUE	FALSE	TRUE	0.466667	NA	NA	NA	-0.38405
11505	87	5	S	0	0.47	6	FALSE	during_stim	79	388	ipsi	bulbar_medial	210203_F01	90um_06	250	1	202	75	medulla	rostral_medulla	946	NA	1	NA	TRUE	FALSE	TRUE	0.466667	NA	NA	NA	-0.327902
11506	87	6	S	0	0.107	2	FALSE	during_stim	79	388	ipsi	bulbar_medial	210203_F01	90um_06	250	0	202	75	medulla	rostral_medulla	946	NA	1	NA	TRUE	FALSE	TRUE	0.466667	NA	NA	NA	-0.970616
11507	87	7	S	0	1.317	60	FALSE	during_stim	79	388	ipsi	bulbar_medial	210203_F01	90um_06	250	1	202	75	medulla	rostral_medulla	946	NA	1	NA	TRUE	FALSE	TRUE	0.466667	NA	NA	NA	0.119586
11508	87	8	S	0	0.597	13	FALSE	during_stim	79	388	ipsi	bulbar_medial	210203_F01	90um_06	250	1	202	75	medulla	rostral_medulla	946	NA	1	NA	TRUE	FALSE	TRUE	0.466667	NA	NA	NA	-0.224026
11509	87	9	S	0	0.147	2	FALSE	during_stim	79	388	ipsi	bulbar_medial	210203_F01	90um_06	250	0	202	75	medulla	rostral_medulla	946	NA	1	NA	TRUE	FALSE	TRUE	0.466667	NA	NA	NA	-0.832683
11510	87	10	S	0	0.137	3	FALSE	during_stim	79	388	ipsi	bulbar_medial	210203_F01	90um_06	250	0	202	75	medulla	rostral_medulla	946	NA	1	NA	TRUE	FALSE	TRUE	0.466667	NA	NA	NA	-0.863279
11511	87	11	S	0	0.707	13	FALSE	during_stim	79	388	ipsi	bulbar_medial	210203_F01	90um_06	250	0	202	75	medulla	rostral_medulla	946	NA	1	NA	TRUE	FALSE	TRUE	0.466667	NA	NA	NA	-0.150581
11560	94	0	S	1	4.963	241	TRUE	during_stim	95	251	ipsi	bulbar_medial	210203_F01	90um_06	250	1	339	91	medulla	caudal_medulla	951	NA	1	NA	TRUE	FALSE	TRUE	0.466667	NA	NA	NA	0.695744
11561	94	1	S	0	0.29	6	FALSE	during_stim	95	251	ipsi	bulbar_medial	210203_F01	90um_06	250	0	339	91	medulla	caudal_medulla	951	NA	1	NA	TRUE	FALSE	TRUE	0.466667	NA	NA	NA	-0.537602
11562	94	2	S	0	0.337	3	FALSE	during_stim	95	251	ipsi	bulbar_medial	210203_F01	90um_06	250	0	339	91	medulla	caudal_medulla	951	NA	1	NA	TRUE	FALSE	TRUE	0.466667	NA	NA	NA	-0.47237
11563	94	3	S	0	0.147	3	FALSE	during_stim	95	251	ipsi	bulbar_medial	210203_F01	90um_06	250	0	339	91	medulla	caudal_medulla	951	NA	1	NA	TRUE	FALSE	TRUE	0.466667	NA	NA	NA	-0.832683
11564	94	4	S	0	0.413	7	FALSE	during_stim	95	251	ipsi	bulbar_medial	210203_F01	90um_06	250	1	339	91	medulla	caudal_medulla	951	NA	1	NA	TRUE	FALSE	TRUE	0.466667	NA	NA	NA	-0.38405
11565	94	5	S	0	0.47	6	FALSE	during_stim	95	251	ipsi	bulbar_medial	210203_F01	90um_06	250	1	339	91	medulla	caudal_medulla	951	NA	1	NA	TRUE	FALSE	TRUE	0.466667	NA	NA	NA	-0.327902
11566	94	6	S	0	0.107	2	FALSE	during_stim	95	251	ipsi	bulbar_medial	210203_F01	90um_06	250	0	339	91	medulla	caudal_medulla	951	NA	1	NA	TRUE	FALSE	TRUE	0.466667	NA	NA	NA	-0.970616
11567	94	7	S	0	1.317	60	FALSE	during_stim	95	251	ipsi	bulbar_medial	210203_F01	90um_06	250	1	339	91	medulla	caudal_medulla	951	NA	1	NA	TRUE	FALSE	TRUE	0.466667	NA	NA	NA	0.119586
11568	94	8	S	0	0.597	13	FALSE	during_stim	95	251	ipsi	bulbar_medial	210203_F01	90um_06	250	1	339	91	medulla	caudal_medulla	951	NA	1	NA	TRUE	FALSE	TRUE	0.466667	NA	NA	NA	-0.224026
11569	94	9	S	0	0.147	2	FALSE	during_stim	95	251	ipsi	bulbar_medial	210203_F01	90um_06	250	0	339	91	medulla	caudal_medulla	951	NA	1	NA	TRUE	FALSE	TRUE	0.466667	NA	NA	NA	-0.832683
11570	94	10	S	0	0.137	3	FALSE	during_stim	95	251	ipsi	bulbar_medial	210203_F01	90um_06	250	0	339	91	medulla	caudal_medulla	951	NA	1	NA	TRUE	FALSE	TRUE	0.466667	NA	NA	NA	-0.863279
11571	94	11	S	0	0.707	13	FALSE	during_stim	95	251	ipsi	bulbar_medial	210203_F01	90um_06	250	0	339	91	medulla	caudal_medulla	951	NA	1	NA	TRUE	FALSE	TRUE	0.466667	NA	NA	NA	-0.150581
11584	96	0	S	1	4.963	241	TRUE	during_stim	97	180	ipsi	bulbar_medial	210203_F01	90um_06	250	1	410	93	medulla	caudal_medulla	953	NA	1	NA	TRUE	FALSE	TRUE	0.466667	NA	NA	NA	0.695744
11585	96	1	S	0	0.29	6	FALSE	during_stim	97	180	ipsi	bulbar_medial	210203_F01	90um_06	250	0	410	93	medulla	caudal_medulla	953	NA	1	NA	TRUE	FALSE	TRUE	0.466667	NA	NA	NA	-0.537602
11586	96	2	S	0	0.337	3	FALSE	during_stim	97	180	ipsi	bulbar_medial	210203_F01	90um_06	250	0	410	93	medulla	caudal_medulla	953	NA	1	NA	TRUE	FALSE	TRUE	0.466667	NA	NA	NA	-0.47237
11587	96	3	S	0	0.147	3	FALSE	during_stim	97	180	ipsi	bulbar_medial	210203_F01	90um_06	250	0	410	93	medulla	caudal_medulla	953	NA	1	NA	TRUE	FALSE	TRUE	0.466667	NA	NA	NA	-0.832683
11588	96	4	S	0	0.413	7	FALSE	during_stim	97	180	ipsi	bulbar_medial	210203_F01	90um_06	250	1	410	93	medulla	caudal_medulla	953	NA	1	NA	TRUE	FALSE	TRUE	0.466667	NA	NA	NA	-0.38405
11589	96	5	S	0	0.47	6	FALSE	during_stim	97	180	ipsi	bulbar_medial	210203_F01	90um_06	250	1	410	93	medulla	caudal_medulla	953	NA	1	NA	TRUE	FALSE	TRUE	0.466667	NA	NA	NA	-0.327902
11590	96	6	S	0	0.107	2	FALSE	during_stim	97	180	ipsi	bulbar_medial	210203_F01	90um_06	250	0	410	93	medulla	caudal_medulla	953	NA	1	NA	TRUE	FALSE	TRUE	0.466667	NA	NA	NA	-0.970616
11591	96	7	S	0	1.317	60	FALSE	during_stim	97	180	ipsi	bulbar_medial	210203_F01	90um_06	250	1	410	93	medulla	caudal_medulla	953	NA	1	NA	TRUE	FALSE	TRUE	0.466667	NA	NA	NA	0.119586
11592	96	8	S	0	0.597	13	FALSE	during_stim	97	180	ipsi	bulbar_medial	210203_F01	90um_06	250	1	410	93	medulla	caudal_medulla	953	NA	1	NA	TRUE	FALSE	TRUE	0.466667	NA	NA	NA	-0.224026
11593	96	9	S	0	0.147	2	FALSE	during_stim	97	180	ipsi	bulbar_medial	210203_F01	90um_06	250	0	410	93	medulla	caudal_medulla	953	NA	1	NA	TRUE	FALSE	TRUE	0.466667	NA	NA	NA	-0.832683
11594	96	10	S	0	0.137	3	FALSE	during_stim	97	180	ipsi	bulbar_medial	210203_F01	90um_06	250	0	410	93	medulla	caudal_medulla	953	NA	1	NA	TRUE	FALSE	TRUE	0.466667	NA	NA	NA	-0.863279
11595	96	11	S	0	0.707	13	FALSE	during_stim	97	180	ipsi	bulbar_medial	210203_F01	90um_06	250	0	410	93	medulla	caudal_medulla	953	NA	1	NA	TRUE	FALSE	TRUE	0.466667	NA	NA	NA	-0.150581
11668	116	0	S	1	4.963	241	TRUE	during_stim	95	192	ipsi	bulbar_medial	210203_F01	90um_06	250	1	398	91	medulla	caudal_medulla	960	NA	1	NA	TRUE	FALSE	TRUE	0.375	NA	NA	NA	0.695744
11669	116	1	S	0	0.29	6	FALSE	during_stim	95	192	ipsi	bulbar_medial	210203_F01	90um_06	250	0	398	91	medulla	caudal_medulla	960	NA	1	NA	TRUE	FALSE	TRUE	0.375	NA	NA	NA	-0.537602
11670	116	2	S	0	0.337	3	FALSE	during_stim	95	192	ipsi	bulbar_medial	210203_F01	90um_06	250	1	398	91	medulla	caudal_medulla	960	NA	1	NA	TRUE	FALSE	TRUE	0.375	NA	NA	NA	-0.47237
11671	116	3	S	0	0.147	3	FALSE	during_stim	95	192	ipsi	bulbar_medial	210203_F01	90um_06	250	0	398	91	medulla	caudal_medulla	960	NA	1	NA	TRUE	FALSE	TRUE	0.375	NA	NA	NA	-0.832683
11672	116	4	S	0	0.413	7	FALSE	during_stim	95	192	ipsi	bulbar_medial	210203_F01	90um_06	250	1	398	91	medulla	caudal_medulla	960	NA	1	NA	TRUE	FALSE	TRUE	0.375	NA	NA	NA	-0.38405
11673	116	5	S	0	0.47	6	FALSE	during_stim	95	192	ipsi	bulbar_medial	210203_F01	90um_06	250	1	398	91	medulla	caudal_medulla	960	NA	1	NA	TRUE	FALSE	TRUE	0.375	NA	NA	NA	-0.327902
11674	116	6	S	0	0.107	2	FALSE	during_stim	95	192	ipsi	bulbar_medial	210203_F01	90um_06	250	0	398	91	medulla	caudal_medulla	960	NA	1	NA	TRUE	FALSE	TRUE	0.375	NA	NA	NA	-0.970616
11675	116	7	S	0	1.317	60	FALSE	during_stim	95	192	ipsi	bulbar_medial	210203_F01	90um_06	250	1	398	91	medulla	caudal_medulla	960	NA	1	NA	TRUE	FALSE	TRUE	0.375	NA	NA	NA	0.119586
11676	116	8	S	0	0.597	13	FALSE	during_stim	95	192	ipsi	bulbar_medial	210203_F01	90um_06	250	0	398	91	medulla	caudal_medulla	960	NA	1	NA	TRUE	FALSE	TRUE	0.375	NA	NA	NA	-0.224026
11677	116	9	S	0	0.147	2	FALSE	during_stim	95	192	ipsi	bulbar_medial	210203_F01	90um_06	250	0	398	91	medulla	caudal_medulla	960	NA	1	NA	TRUE	FALSE	TRUE	0.375	NA	NA	NA	-0.832683
11678	116	10	S	0	0.137	3	FALSE	during_stim	95	192	ipsi	bulbar_medial	210203_F01	90um_06	250	0	398	91	medulla	caudal_medulla	960	NA	1	NA	TRUE	FALSE	TRUE	0.375	NA	NA	NA	-0.863279
11679	116	11	S	0	0.707	13	FALSE	during_stim	95	192	ipsi	bulbar_medial	210203_F01	90um_06	250	1	398	91	medulla	caudal_medulla	960	NA	1	NA	TRUE	FALSE	TRUE	0.375	NA	NA	NA	-0.150581
14872	8	0	F	1	2.61	111	TRUE	during_stim	136	173	contra	bulbar_medial	210203_F03	70um_04	270	1	412	154	medulla	caudal_medulla	1114	0.75	0.75	NA	TRUE	TRUE	TRUE	0.384615	5.94536	0.317736	NA	0.416641
14873	8	1	F	1	1.84	76	FALSE	during_stim	136	173	contra	bulbar_medial	210203_F03	70um_04	270	1	412	154	medulla	caudal_medulla	1114	0.75	0.75	NA	TRUE	TRUE	TRUE	0.384615	5.94536	0.317736	NA	0.264818
14874	8	2	F	1	4.187	175	FALSE	during_stim	136	173	contra	bulbar_medial	210203_F03	70um_04	270	1	412	154	medulla	caudal_medulla	1114	0.75	0.75	NA	TRUE	TRUE	TRUE	0.384615	5.94536	0.317736	NA	0.621903
14875	8	3	F	1	1.443	55	FALSE	during_stim	136	173	contra	bulbar_medial	210203_F03	70um_04	270	0	412	154	medulla	caudal_medulla	1114	0.75	0.75	NA	TRUE	TRUE	TRUE	0.384615	5.94536	0.317736	NA	0.159266
14876	8	4	S	0	0.247	6	FALSE	during_stim	136	173	contra	bulbar_medial	210203_F03	70um_04	270	0	412	154	medulla	caudal_medulla	1114	0.75	0.75	NA	TRUE	TRUE	TRUE	0.384615	5.94536	0.317736	NA	-0.607303
14877	8	5	S	0	0.483	13	FALSE	during_stim	136	173	contra	bulbar_medial	210203_F03	70um_04	270	1	412	154	medulla	caudal_medulla	1114	0.75	0.75	NA	TRUE	TRUE	TRUE	0.384615	5.94536	0.317736	NA	-0.316053
14878	8	6	S	0	0.78	23	FALSE	during_stim	136	173	contra	bulbar_medial	210203_F03	70um_04	270	0	412	154	medulla	caudal_medulla	1114	0.75	0.75	NA	TRUE	TRUE	TRUE	0.384615	5.94536	0.317736	NA	-0.107905
14921	15	0	F	1	2.61	111	TRUE	during_stim	143	349	contra	bulbar_medial	210203_F03	70um_04	270	1	236	161	medulla	rostral_medulla	1121	0.75	0.75	NA	TRUE	TRUE	TRUE	1	15.1194	0.146264	NA	0.416641
14922	15	1	F	1	1.84	76	FALSE	during_stim	143	349	contra	bulbar_medial	210203_F03	70um_04	270	1	236	161	medulla	rostral_medulla	1121	0.75	0.75	NA	TRUE	TRUE	TRUE	1	15.1194	0.146264	NA	0.264818
14923	15	2	F	1	4.187	175	FALSE	during_stim	143	349	contra	bulbar_medial	210203_F03	70um_04	270	1	236	161	medulla	rostral_medulla	1121	0.75	0.75	NA	TRUE	TRUE	TRUE	1	15.1194	0.146264	NA	0.621903
14924	15	3	F	1	1.443	55	FALSE	during_stim	143	349	contra	bulbar_medial	210203_F03	70um_04	270	0	236	161	medulla	rostral_medulla	1121	0.75	0.75	NA	TRUE	TRUE	TRUE	1	15.1194	0.146264	NA	0.159266
14925	15	4	S	0	0.247	6	FALSE	during_stim	143	349	contra	bulbar_medial	210203_F03	70um_04	270	0	236	161	medulla	rostral_medulla	1121	0.75	0.75	NA	TRUE	TRUE	TRUE	1	15.1194	0.146264	NA	-0.607303
14926	15	5	S	0	0.483	13	FALSE	during_stim	143	349	contra	bulbar_medial	210203_F03	70um_04	270	0	236	161	medulla	rostral_medulla	1121	0.75	0.75	NA	TRUE	TRUE	TRUE	1	15.1194	0.146264	NA	-0.316053
14927	15	6	S	0	0.78	23	FALSE	during_stim	143	349	contra	bulbar_medial	210203_F03	70um_04	270	0	236	161	medulla	rostral_medulla	1121	0.75	0.75	NA	TRUE	TRUE	TRUE	1	15.1194	0.146264	NA	-0.107905
15012	31	0	F	1	2.61	111	TRUE	during_stim	89	179	ipsi	bulbar_medial	210203_F03	70um_04	270	1	406	107	medulla	caudal_medulla	1134	0.75	0.75	NA	TRUE	TRUE	TRUE	0.384615	9.0899	0.33989	NA	0.416641
15013	31	1	F	1	1.84	76	FALSE	during_stim	89	179	ipsi	bulbar_medial	210203_F03	70um_04	270	1	406	107	medulla	caudal_medulla	1134	0.75	0.75	NA	TRUE	TRUE	TRUE	0.384615	9.0899	0.33989	NA	0.264818
15014	31	2	F	1	4.187	175	FALSE	during_stim	89	179	ipsi	bulbar_medial	210203_F03	70um_04	270	1	406	107	medulla	caudal_medulla	1134	0.75	0.75	NA	TRUE	TRUE	TRUE	0.384615	9.0899	0.33989	NA	0.621903
15015	31	3	F	1	1.443	55	FALSE	during_stim	89	179	ipsi	bulbar_medial	210203_F03	70um_04	270	0	406	107	medulla	caudal_medulla	1134	0.75	0.75	NA	TRUE	TRUE	TRUE	0.384615	9.0899	0.33989	NA	0.159266
15016	31	4	S	0	0.247	6	FALSE	during_stim	89	179	ipsi	bulbar_medial	210203_F03	70um_04	270	0	406	107	medulla	caudal_medulla	1134	0.75	0.75	NA	TRUE	TRUE	TRUE	0.384615	9.0899	0.33989	NA	-0.607303
15017	31	5	S	0	0.483	13	FALSE	during_stim	89	179	ipsi	bulbar_medial	210203_F03	70um_04	270	0	406	107	medulla	caudal_medulla	1134	0.75	0.75	NA	TRUE	TRUE	TRUE	0.384615	9.0899	0.33989	NA	-0.316053
15018	31	6	S	0	0.78	23	FALSE	during_stim	89	179	ipsi	bulbar_medial	210203_F03	70um_04	270	1	406	107	medulla	caudal_medulla	1134	0.75	0.75	NA	TRUE	TRUE	TRUE	0.384615	9.0899	0.33989	NA	-0.107905
15026	33	0	F	1	2.61	111	TRUE	during_stim	86	156	ipsi	bulbar_medial	210203_F03	70um_04	270	1	429	104	medulla	caudal_medulla	1136	0.5	0.5	NA	TRUE	TRUE	TRUE	0.2	9.03569	0.193493	NA	0.416641
15027	33	1	F	1	1.84	76	FALSE	during_stim	86	156	ipsi	bulbar_medial	210203_F03	70um_04	270	0	429	104	medulla	caudal_medulla	1136	0.5	0.5	NA	TRUE	TRUE	TRUE	0.2	9.03569	0.193493	NA	0.264818
15028	33	2	F	1	4.187	175	FALSE	during_stim	86	156	ipsi	bulbar_medial	210203_F03	70um_04	270	1	429	104	medulla	caudal_medulla	1136	0.5	0.5	NA	TRUE	TRUE	TRUE	0.2	9.03569	0.193493	NA	0.621903
15029	33	3	F	1	1.443	55	FALSE	during_stim	86	156	ipsi	bulbar_medial	210203_F03	70um_04	270	0	429	104	medulla	caudal_medulla	1136	0.5	0.5	NA	TRUE	TRUE	TRUE	0.2	9.03569	0.193493	NA	0.159266
15030	33	4	S	0	0.247	6	FALSE	during_stim	86	156	ipsi	bulbar_medial	210203_F03	70um_04	270	0	429	104	medulla	caudal_medulla	1136	0.5	0.5	NA	TRUE	TRUE	TRUE	0.2	9.03569	0.193493	NA	-0.607303
15031	33	5	S	0	0.483	13	FALSE	during_stim	86	156	ipsi	bulbar_medial	210203_F03	70um_04	270	0	429	104	medulla	caudal_medulla	1136	0.5	0.5	NA	TRUE	TRUE	TRUE	0.2	9.03569	0.193493	NA	-0.316053
15032	33	6	S	0	0.78	23	FALSE	during_stim	86	156	ipsi	bulbar_medial	210203_F03	70um_04	270	1	429	104	medulla	caudal_medulla	1136	0.5	0.5	NA	TRUE	TRUE	TRUE	0.2	9.03569	0.193493	NA	-0.107905
15033	35	0	F	1	2.61	111	TRUE	during_stim	123	157	contra	bulbar_medial	210203_F03	70um_04	270	1	428	141	medulla	caudal_medulla	1137	0.75	0.75	NA	TRUE	TRUE	TRUE	1	17.9327	0.223588	NA	0.416641
15034	35	1	F	1	1.84	76	FALSE	during_stim	123	157	contra	bulbar_medial	210203_F03	70um_04	270	1	428	141	medulla	caudal_medulla	1137	0.75	0.75	NA	TRUE	TRUE	TRUE	1	17.9327	0.223588	NA	0.264818
15035	35	2	F	1	4.187	175	FALSE	during_stim	123	157	contra	bulbar_medial	210203_F03	70um_04	270	1	428	141	medulla	caudal_medulla	1137	0.75	0.75	NA	TRUE	TRUE	TRUE	1	17.9327	0.223588	NA	0.621903
15036	35	3	F	1	1.443	55	FALSE	during_stim	123	157	contra	bulbar_medial	210203_F03	70um_04	270	0	428	141	medulla	caudal_medulla	1137	0.75	0.75	NA	TRUE	TRUE	TRUE	1	17.9327	0.223588	NA	0.159266
15037	35	4	S	0	0.247	6	FALSE	during_stim	123	157	contra	bulbar_medial	210203_F03	70um_04	270	0	428	141	medulla	caudal_medulla	1137	0.75	0.75	NA	TRUE	TRUE	TRUE	1	17.9327	0.223588	NA	-0.607303
15038	35	5	S	0	0.483	13	FALSE	during_stim	123	157	contra	bulbar_medial	210203_F03	70um_04	270	0	428	141	medulla	caudal_medulla	1137	0.75	0.75	NA	TRUE	TRUE	TRUE	1	17.9327	0.223588	NA	-0.316053
15039	35	6	S	0	0.78	23	FALSE	during_stim	123	157	contra	bulbar_medial	210203_F03	70um_04	270	0	428	141	medulla	caudal_medulla	1137	0.75	0.75	NA	TRUE	TRUE	TRUE	1	17.9327	0.223588	NA	-0.107905
15201	59	0	F	1	2.61	111	TRUE	during_stim	106	367	ipsi	bulbar_medial	210203_F03	70um_04	270	1	218	124	medulla	rostral_medulla	1161	0.75	0.75	NA	TRUE	TRUE	TRUE	1	14.3738	0.220451	NA	0.416641
15202	59	1	F	1	1.84	76	FALSE	during_stim	106	367	ipsi	bulbar_medial	210203_F03	70um_04	270	1	218	124	medulla	rostral_medulla	1161	0.75	0.75	NA	TRUE	TRUE	TRUE	1	14.3738	0.220451	NA	0.264818
15203	59	2	F	1	4.187	175	FALSE	during_stim	106	367	ipsi	bulbar_medial	210203_F03	70um_04	270	1	218	124	medulla	rostral_medulla	1161	0.75	0.75	NA	TRUE	TRUE	TRUE	1	14.3738	0.220451	NA	0.621903
15204	59	3	F	1	1.443	55	FALSE	during_stim	106	367	ipsi	bulbar_medial	210203_F03	70um_04	270	0	218	124	medulla	rostral_medulla	1161	0.75	0.75	NA	TRUE	TRUE	TRUE	1	14.3738	0.220451	NA	0.159266
15205	59	4	S	0	0.247	6	FALSE	during_stim	106	367	ipsi	bulbar_medial	210203_F03	70um_04	270	0	218	124	medulla	rostral_medulla	1161	0.75	0.75	NA	TRUE	TRUE	TRUE	1	14.3738	0.220451	NA	-0.607303
15206	59	5	S	0	0.483	13	FALSE	during_stim	106	367	ipsi	bulbar_medial	210203_F03	70um_04	270	0	218	124	medulla	rostral_medulla	1161	0.75	0.75	NA	TRUE	TRUE	TRUE	1	14.3738	0.220451	NA	-0.316053
15207	59	6	S	0	0.78	23	FALSE	during_stim	106	367	ipsi	bulbar_medial	210203_F03	70um_04	270	0	218	124	medulla	rostral_medulla	1161	0.75	0.75	NA	TRUE	TRUE	TRUE	1	14.3738	0.220451	NA	-0.107905
15257	67	0	F	1	2.61	111	TRUE	during_stim	90	383	ipsi	bulbar_medial	210203_F03	70um_04	270	1	202	108	medulla	rostral_medulla	1169	0.75	0.75	NA	TRUE	TRUE	TRUE	1	1.67759	0.872807	NA	0.416641
15258	67	1	F	1	1.84	76	FALSE	during_stim	90	383	ipsi	bulbar_medial	210203_F03	70um_04	270	1	202	108	medulla	rostral_medulla	1169	0.75	0.75	NA	TRUE	TRUE	TRUE	1	1.67759	0.872807	NA	0.264818
15259	67	2	F	1	4.187	175	FALSE	during_stim	90	383	ipsi	bulbar_medial	210203_F03	70um_04	270	1	202	108	medulla	rostral_medulla	1169	0.75	0.75	NA	TRUE	TRUE	TRUE	1	1.67759	0.872807	NA	0.621903
15260	67	3	F	1	1.443	55	FALSE	during_stim	90	383	ipsi	bulbar_medial	210203_F03	70um_04	270	0	202	108	medulla	rostral_medulla	1169	0.75	0.75	NA	TRUE	TRUE	TRUE	1	1.67759	0.872807	NA	0.159266
15261	67	4	S	0	0.247	6	FALSE	during_stim	90	383	ipsi	bulbar_medial	210203_F03	70um_04	270	0	202	108	medulla	rostral_medulla	1169	0.75	0.75	NA	TRUE	TRUE	TRUE	1	1.67759	0.872807	NA	-0.607303
15262	67	5	S	0	0.483	13	FALSE	during_stim	90	383	ipsi	bulbar_medial	210203_F03	70um_04	270	0	202	108	medulla	rostral_medulla	1169	0.75	0.75	NA	TRUE	TRUE	TRUE	1	1.67759	0.872807	NA	-0.316053
15263	67	6	S	0	0.78	23	FALSE	during_stim	90	383	ipsi	bulbar_medial	210203_F03	70um_04	270	0	202	108	medulla	rostral_medulla	1169	0.75	0.75	NA	TRUE	TRUE	TRUE	1	1.67759	0.872807	NA	-0.107905
15264	68	0	F	1	2.61	111	TRUE	during_stim	92	393	ipsi	bulbar_medial	210203_F03	70um_04	270	1	192	110	medulla	rostral_medulla	1170	0.75	0.75	NA	TRUE	TRUE	TRUE	1	4.68408	0.561841	NA	0.416641
15265	68	1	F	1	1.84	76	FALSE	during_stim	92	393	ipsi	bulbar_medial	210203_F03	70um_04	270	1	192	110	medulla	rostral_medulla	1170	0.75	0.75	NA	TRUE	TRUE	TRUE	1	4.68408	0.561841	NA	0.264818
15266	68	2	F	1	4.187	175	FALSE	during_stim	92	393	ipsi	bulbar_medial	210203_F03	70um_04	270	1	192	110	medulla	rostral_medulla	1170	0.75	0.75	NA	TRUE	TRUE	TRUE	1	4.68408	0.561841	NA	0.621903
15267	68	3	F	1	1.443	55	FALSE	during_stim	92	393	ipsi	bulbar_medial	210203_F03	70um_04	270	0	192	110	medulla	rostral_medulla	1170	0.75	0.75	NA	TRUE	TRUE	TRUE	1	4.68408	0.561841	NA	0.159266
15268	68	4	S	0	0.247	6	FALSE	during_stim	92	393	ipsi	bulbar_medial	210203_F03	70um_04	270	0	192	110	medulla	rostral_medulla	1170	0.75	0.75	NA	TRUE	TRUE	TRUE	1	4.68408	0.561841	NA	-0.607303
15269	68	5	S	0	0.483	13	FALSE	during_stim	92	393	ipsi	bulbar_medial	210203_F03	70um_04	270	0	192	110	medulla	rostral_medulla	1170	0.75	0.75	NA	TRUE	TRUE	TRUE	1	4.68408	0.561841	NA	-0.316053
15270	68	6	S	0	0.78	23	FALSE	during_stim	92	393	ipsi	bulbar_medial	210203_F03	70um_04	270	0	192	110	medulla	rostral_medulla	1170	0.75	0.75	NA	TRUE	TRUE	TRUE	1	4.68408	0.561841	NA	-0.107905
15376	84	0	F	1	2.61	111	TRUE	during_stim	131	149	contra	bulbar_medial	210203_F03	70um_04	270	1	436	149	medulla	caudal_medulla	1186	0.75	0.75	NA	TRUE	TRUE	TRUE	1	72.4443	0.0313304	NA	0.416641
15377	84	1	F	1	1.84	76	FALSE	during_stim	131	149	contra	bulbar_medial	210203_F03	70um_04	270	1	436	149	medulla	caudal_medulla	1186	0.75	0.75	NA	TRUE	TRUE	TRUE	1	72.4443	0.0313304	NA	0.264818
15378	84	2	F	1	4.187	175	FALSE	during_stim	131	149	contra	bulbar_medial	210203_F03	70um_04	270	1	436	149	medulla	caudal_medulla	1186	0.75	0.75	NA	TRUE	TRUE	TRUE	1	72.4443	0.0313304	NA	0.621903
15379	84	3	F	1	1.443	55	FALSE	during_stim	131	149	contra	bulbar_medial	210203_F03	70um_04	270	0	436	149	medulla	caudal_medulla	1186	0.75	0.75	NA	TRUE	TRUE	TRUE	1	72.4443	0.0313304	NA	0.159266
15380	84	4	S	0	0.247	6	FALSE	during_stim	131	149	contra	bulbar_medial	210203_F03	70um_04	270	0	436	149	medulla	caudal_medulla	1186	0.75	0.75	NA	TRUE	TRUE	TRUE	1	72.4443	0.0313304	NA	-0.607303
15381	84	5	S	0	0.483	13	FALSE	during_stim	131	149	contra	bulbar_medial	210203_F03	70um_04	270	0	436	149	medulla	caudal_medulla	1186	0.75	0.75	NA	TRUE	TRUE	TRUE	1	72.4443	0.0313304	NA	-0.316053
15382	84	6	S	0	0.78	23	FALSE	during_stim	131	149	contra	bulbar_medial	210203_F03	70um_04	270	0	436	149	medulla	caudal_medulla	1186	0.75	0.75	NA	TRUE	TRUE	TRUE	1	72.4443	0.0313304	NA	-0.107905
15439	98	0	F	1	2.61	111	TRUE	during_stim	77	179	ipsi	bulbar_medial	210203_F03	70um_04	270	1	406	95	medulla	caudal_medulla	1195	0.75	0.75	NA	TRUE	TRUE	TRUE	1	12.3879	0.138172	NA	0.416641
15440	98	1	F	1	1.84	76	FALSE	during_stim	77	179	ipsi	bulbar_medial	210203_F03	70um_04	270	1	406	95	medulla	caudal_medulla	1195	0.75	0.75	NA	TRUE	TRUE	TRUE	1	12.3879	0.138172	NA	0.264818
15441	98	2	F	1	4.187	175	FALSE	during_stim	77	179	ipsi	bulbar_medial	210203_F03	70um_04	270	1	406	95	medulla	caudal_medulla	1195	0.75	0.75	NA	TRUE	TRUE	TRUE	1	12.3879	0.138172	NA	0.621903
15442	98	3	F	1	1.443	55	FALSE	during_stim	77	179	ipsi	bulbar_medial	210203_F03	70um_04	270	0	406	95	medulla	caudal_medulla	1195	0.75	0.75	NA	TRUE	TRUE	TRUE	1	12.3879	0.138172	NA	0.159266
15443	98	4	S	0	0.247	6	FALSE	during_stim	77	179	ipsi	bulbar_medial	210203_F03	70um_04	270	0	406	95	medulla	caudal_medulla	1195	0.75	0.75	NA	TRUE	TRUE	TRUE	1	12.3879	0.138172	NA	-0.607303
15444	98	5	S	0	0.483	13	FALSE	during_stim	77	179	ipsi	bulbar_medial	210203_F03	70um_04	270	0	406	95	medulla	caudal_medulla	1195	0.75	0.75	NA	TRUE	TRUE	TRUE	1	12.3879	0.138172	NA	-0.316053
15445	98	6	S	0	0.78	23	FALSE	during_stim	77	179	ipsi	bulbar_medial	210203_F03	70um_04	270	0	406	95	medulla	caudal_medulla	1195	0.75	0.75	NA	TRUE	TRUE	TRUE	1	12.3879	0.138172	NA	-0.107905
15467	106	0	F	1	2.61	111	TRUE	during_stim	122	138	contra	bulbar_medial	210203_F03	70um_04	270	1	447	140	medulla	caudal_medulla	1199	0.75	0.75	NA	TRUE	TRUE	TRUE	0.384615	11.7511	0.273442	NA	0.416641
15468	106	1	F	1	1.84	76	FALSE	during_stim	122	138	contra	bulbar_medial	210203_F03	70um_04	270	1	447	140	medulla	caudal_medulla	1199	0.75	0.75	NA	TRUE	TRUE	TRUE	0.384615	11.7511	0.273442	NA	0.264818
15469	106	2	F	1	4.187	175	FALSE	during_stim	122	138	contra	bulbar_medial	210203_F03	70um_04	270	1	447	140	medulla	caudal_medulla	1199	0.75	0.75	NA	TRUE	TRUE	TRUE	0.384615	11.7511	0.273442	NA	0.621903
15470	106	3	F	1	1.443	55	FALSE	during_stim	122	138	contra	bulbar_medial	210203_F03	70um_04	270	0	447	140	medulla	caudal_medulla	1199	0.75	0.75	NA	TRUE	TRUE	TRUE	0.384615	11.7511	0.273442	NA	0.159266
15471	106	4	S	0	0.247	6	FALSE	during_stim	122	138	contra	bulbar_medial	210203_F03	70um_04	270	0	447	140	medulla	caudal_medulla	1199	0.75	0.75	NA	TRUE	TRUE	TRUE	0.384615	11.7511	0.273442	NA	-0.607303
15472	106	5	S	0	0.483	13	FALSE	during_stim	122	138	contra	bulbar_medial	210203_F03	70um_04	270	0	447	140	medulla	caudal_medulla	1199	0.75	0.75	NA	TRUE	TRUE	TRUE	0.384615	11.7511	0.273442	NA	-0.316053
15473	106	6	S	0	0.78	23	FALSE	during_stim	122	138	contra	bulbar_medial	210203_F03	70um_04	270	1	447	140	medulla	caudal_medulla	1199	0.75	0.75	NA	TRUE	TRUE	TRUE	0.384615	11.7511	0.273442	NA	-0.107905

## Sheet: Fig8h_tail_angle
	tail_angle	time_index
0	0	0
1	0	0.00333333
2	0	0.00666667
3	0	0.01
4	0	0.0133333
5	0	0.0166667
6	0	0.02
7	0	0.0233333
8	0	0.0266667
9	0	0.03
10	0	0.0333333
11	0	0.0366667
12	0	0.04
13	0	0.0433333
14	0	0.0466667
15	0	0.05
16	0	0.0533333
17	0	0.0566667
18	0	0.06
19	0	0.0633333
20	0	0.0666667
21	0	0.07
22	0	0.0733333
23	0	0.0766667
24	0	0.08
25	0	0.0833333
26	0	0.0866667
27	0	0.09
28	0	0.0933333
29	0	0.0966667
30	0	0.1
31	0	0.103333
32	0	0.106667
33	0	0.11
34	0	0.113333
35	0	0.116667
36	0	0.12
37	0	0.123333
38	0	0.126667
39	0	0.13
40	0	0.133333
41	0	0.136667
42	0	0.14
43	0	0.143333
44	0	0.146667
45	0	0.15
46	0	0.153333
47	0	0.156667
48	0	0.16
49	0	0.163333
50	0	0.166667
51	0	0.17
52	0	0.173333
53	0	0.176667
54	0	0.18
55	0	0.183333
56	0	0.186667
57	0	0.19
58	0	0.193333
59	0	0.196667
60	0	0.2
61	0	0.203333
62	0	0.206667
63	0	0.21
64	0	0.213333
65	0	0.216667
66	0	0.22
67	0	0.223333
68	0	0.226667
69	0	0.23
70	0	0.233333
71	0	0.236667
72	0	0.24
73	0	0.243333
74	0	0.246667
75	0	0.25
76	0	0.253333
77	0	0.256667
78	0	0.26
79	0	0.263333
80	0	0.266667
81	0	0.27
82	0	0.273333
83	0	0.276667
84	0	0.28
85	0	0.283333
86	0	0.286667
87	0	0.29
88	0	0.293333
89	0	0.296667
90	0	0.3
91	0	0.303333
92	0	0.306667
93	0	0.31
94	0	0.313333
95	0	0.316667
96	0	0.32
97	0	0.323333
98	0	0.326667
99	0	0.33
100	0	0.333333
101	0	0.336667
102	0	0.34
103	0	0.343333
104	0	0.346667
105	0	0.35
106	0	0.353333
107	0	0.356667
108	0	0.36
109	0	0.363333
110	0	0.366667
111	0	0.37
112	0	0.373333
113	0	0.376667
114	0	0.38
115	0	0.383333
116	0	0.386667
117	0	0.39
118	0	0.393333
119	0	0.396667
120	0	0.4
121	0	0.403333
122	0	0.406667
123	0	0.41
124	0	0.413333
125	0	0.416667
126	0	0.42
127	0	0.423333
128	0	0.426667
129	0	0.43
130	0	0.433333
131	0	0.436667
132	0	0.44
133	0	0.443333
134	0	0.446667
135	0	0.45
136	0	0.453333
137	0	0.456667
138	0	0.46
139	0	0.463333
140	0	0.466667
141	0	0.47
142	0	0.473333
143	0	0.476667
144	0	0.48
145	0	0.483333
146	0	0.486667
147	0	0.49
148	0	0.493333
149	0	0.496667
150	0	0.5
151	0	0.503333
152	0	0.506667
153	0	0.51
154	0	0.513333
155	0	0.516667
156	0	0.52
157	0	0.523333
158	0	0.526667
159	0	0.53
160	0	0.533333
161	0	0.536667
162	0	0.54
163	0	0.543333
164	0	0.546667
165	0	0.55
166	0	0.553333
167	0	0.556667
168	0	0.56
169	0	0.563333
170	0	0.566667
171	0	0.57
172	0	0.573333
173	0	0.576667
174	0	0.58
175	0	0.583333
176	0	0.586667
177	0	0.59
178	0	0.593333
179	0	0.596667
180	0	0.6
181	0	0.603333
182	0	0.606667
183	0	0.61
184	0	0.613333
185	0	0.616667
186	0	0.62
187	0	0.623333
188	0	0.626667
189	0	0.63
190	0	0.633333
191	0	0.636667
192	0	0.64
193	0	0.643333
194	0	0.646667
195	0	0.65
196	0	0.653333
197	0	0.656667
198	0	0.66
199	0	0.663333
200	0	0.666667
201	0	0.67
202	0	0.673333
203	0	0.676667
204	0	0.68
205	0	0.683333
206	0	0.686667
207	0	0.69
208	0	0.693333
209	0	0.696667
210	0	0.7
211	0	0.703333
212	0	0.706667
213	0	0.71
214	0	0.713333
215	0	0.716667
216	0	0.72
217	0	0.723333
218	0	0.726667
219	0	0.73
220	0	0.733333
221	0	0.736667
222	0	0.74
223	0	0.743333
224	0	0.746667
225	0	0.75
226	0	0.753333
227	0	0.756667
228	0	0.76
229	0	0.763333
230	0	0.766667
231	0	0.77
232	0	0.773333
233	0	0.776667
234	0	0.78
235	0	0.783333
236	0	0.786667
237	0	0.79
238	0	0.793333
239	0	0.796667
240	0	0.8
241	0	0.803333
242	0	0.806667
243	0	0.81
244	0	0.813333
245	0	0.816667
246	0	0.82
247	0	0.823333
248	0	0.826667
249	0	0.83
250	0	0.833333
251	0	0.836667
252	0	0.84
253	0	0.843333
254	0	0.846667
255	0	0.85
256	0	0.853333
257	0	0.856667
258	0	0.86
259	0	0.863333
260	0	0.866667
261	0	0.87
262	0	0.873333
263	0	0.876667
264	0	0.88
265	0	0.883333
266	0	0.886667
267	0	0.89
268	0	0.893333
269	0	0.896667
270	0	0.9
271	0	0.903333
272	0	0.906667
273	0	0.91
274	0	0.913333
275	0	0.916667
276	0	0.92
277	0	0.923333
278	0	0.926667
279	0	0.93
280	0	0.933333
281	0	0.936667
282	0	0.94
283	0	0.943333
284	0	0.946667
285	0	0.95
286	0	0.953333
287	0	0.956667
288	0	0.96
289	0	0.963333
290	0	0.966667
291	0	0.97
292	0	0.973333
293	0	0.976667
294	0	0.98
295	0	0.983333
296	0	0.986667
297	0	0.99
298	0	0.993333
299	0	0.996667
300	0	1
301	0	1.00333
302	0	1.00667
303	0	1.01
304	0	1.01333
305	0	1.01667
306	0	1.02
307	0	1.02333
308	0	1.02667
309	0	1.03
310	0	1.03333
311	0	1.03667
312	0	1.04
313	0	1.04333
314	0	1.04667
315	0	1.05
316	0	1.05333
317	0	1.05667
318	0	1.06
319	0	1.06333
320	0	1.06667
321	0	1.07
322	0	1.07333
323	0	1.07667
324	0	1.08
325	0	1.08333
326	0	1.08667
327	0	1.09
328	0	1.09333
329	0	1.09667
330	0	1.1
331	0	1.10333
332	0	1.10667
333	0	1.11
334	0	1.11333
335	0	1.11667
336	0	1.12
337	0	1.12333
338	0	1.12667
339	0	1.13
340	0	1.13333
341	0	1.13667
342	0	1.14
343	0	1.14333
344	0	1.14667
345	0	1.15
346	0	1.15333
347	0	1.15667
348	-0.456575	1.16
349	-0.803541	1.16333
350	-1.12177	1.16667
351	-1.3773	1.17
352	-1.53619	1.17333
353	-1.56447	1.17667
354	-1.4282	1.18
355	-1.11479	1.18333
356	-0.697163	1.18667
357	-0.269599	1.19
358	0.0736102	1.19333
359	0.238179	1.19667
360	0.162046	1.2
361	-0.0879357	1.20333
362	-0.412687	1.20667
363	-0.713127	1.21
364	-0.890176	1.21333
365	-0.858861	1.21667
366	-0.590633	1.22
367	-0.071048	1.22333
368	0.650622	1.22667
369	1.27025	1.23
370	1.49882	1.23333
371	1.36267	1.23667
372	0.966955	1.24
373	0.423339	1.24333
374	-0.130574	1.24667
375	-0.565112	1.25
376	-0.808293	1.25333
377	-0.802563	1.25667
378	-0.528334	1.26
379	-0.117898	1.26333
380	0.283363	1.26667
381	0.629573	1.27
382	0.899738	1.27333
383	1.07286	1.27667
384	1.12794	1.28
385	1.04273	1.28333
386	0.789924	1.28667
387	0.340967	1.29
388	-0.258389	1.29333
389	-0.665155	1.29667
390	-0.563856	1.3
391	-0.0463044	1.30333
392	0.693863	1.30667
393	1.46305	1.31
394	2.06779	1.31333
395	2.31468	1.31667
396	2.06988	1.32
397	1.43802	1.32333
398	0.583303	1.32667
399	-0.324197	1.33
400	-1.09096	1.33333
401	-1.555	1.33667
402	-1.7039	1.34
403	-1.56266	1.34333
404	-1.15624	1.34667
405	-0.50964	1.35
406	0.273839	1.35333
407	0.777592	1.35667
408	0.763121	1.36
409	0.79763	1.36333
410	0.824733	1.36667
411	0.632903	1.37
412	0.270077	1.37333
413	-0.150941	1.37667
414	-0.51735	1.38
415	-0.716347	1.38333
416	-0.66652	1.38667
417	-0.412027	1.39
418	-0.0284172	1.39333
419	0.40876	1.39667
420	0.823956	1.4
421	1.15105	1.40333
422	1.36163	1.40667
423	1.43673	1.41
424	1.35735	1.41333
425	1.10453	1.41667
426	0.678531	1.42
427	0.156669	1.42333
428	-0.3645	1.42667
429	-0.788417	1.43
430	-1.01852	1.43333
431	-0.97942	1.43667
432	-0.680396	1.44
433	-0.1519	1.44333
434	0.5428	1.44667
435	1.20915	1.45
436	1.61978	1.45333
437	1.60301	1.45667
438	1.20999	1.46
439	0.547574	1.46333
440	-0.277401	1.46667
441	-1.15809	1.47
442	-1.96324	1.47333
443	-2.46401	1.47667
444	-2.40718	1.48
445	-1.65224	1.48333
446	-0.509637	1.48667
447	0.64209	1.49
448	1.60295	1.49333
449	2.21759	1.49667
450	2.33065	1.5
451	1.78679	1.50333
452	0.577701	1.50667
453	-0.716642	1.51
454	-1.62427	1.51333
455	-2.48617	1.51667
456	-3.06943	1.52
457	-3.03765	1.52333
458	-2.46941	1.52667
459	-1.54706	1.53
460	-0.562711	1.53333
461	0.0721995	1.53667
462	0.843299	1.54
463	1.46726	1.54333
464	1.57303	1.54667
465	1.44099	1.55
466	1.19041	1.55333
467	0.848072	1.55667
468	0.416221	1.56
469	-0.10903	1.56333
470	-0.677108	1.56667
471	-1.0196	1.57
472	-0.883235	1.57333
473	-0.293063	1.57667
474	0.656266	1.58
475	1.82269	1.58333
476	2.87448	1.58667
477	3.43249	1.59
478	3.22808	1.59333
479	2.43455	1.59667
480	1.33572	1.6
481	0.185127	1.60333
482	-0.884694	1.60667
483	-1.755	1.61
484	-2.24117	1.61333
485	-2.1421	1.61667
486	-1.37436	1.62
487	-0.32518	1.62333
488	0.575306	1.62667
489	1.19595	1.63
490	1.48035	1.63333
491	1.41352	1.63667
492	1.14607	1.64
493	0.835394	1.64333
494	0.500536	1.64667
495	0.12592	1.65
496	-0.304024	1.65333
497	-0.804867	1.65667
498	-1.29896	1.66
499	-1.33579	1.66333
500	-0.743829	1.66667
501	-0.465655	1.67
502	-0.317001	1.67333
503	0.124064	1.67667
504	0.731076	1.68
505	1.24047	1.68333
506	1.44747	1.68667
507	1.38245	1.69
508	1.15034	1.69333
509	0.919218	1.69667
510	0.87295	1.7
511	1.0077	1.70333
512	0.568813	1.70667
513	0	1.71
514	0	1.71333
515	0	1.71667
516	0	1.72
517	0	1.72333
518	0	1.72667
519	0	1.73
520	0	1.73333
521	0	1.73667
522	0	1.74
523	0	1.74333
524	0	1.74667
525	0	1.75
526	0	1.75333
527	0	1.75667
528	0	1.76
529	0	1.76333
530	0	1.76667
531	0	1.77
532	0	1.77333
533	0	1.77667
534	0	1.78
535	0	1.78333
536	0	1.78667
537	0	1.79
538	0	1.79333
539	0	1.79667
540	0	1.8
541	0	1.80333
542	0	1.80667
543	0	1.81
544	0	1.81333
545	0	1.81667
546	0	1.82
547	0	1.82333
548	0	1.82667
549	0	1.83
550	0	1.83333
551	0	1.83667
552	0	1.84
553	0	1.84333
554	0	1.84667
555	0	1.85
556	0	1.85333
557	0	1.85667
558	0	1.86
559	0	1.86333
560	0	1.86667
561	0	1.87
562	0	1.87333
563	0	1.87667
564	0	1.88
565	0	1.88333
566	0	1.88667
567	0	1.89
568	0	1.89333
569	0	1.89667
570	0	1.9
571	0	1.90333
572	0	1.90667
573	0	1.91
574	0	1.91333
575	0	1.91667
576	0	1.92
577	0	1.92333
578	0	1.92667
579	0	1.93
580	0	1.93333
581	0	1.93667
582	0	1.94
583	0	1.94333
584	0	1.94667
585	0	1.95
586	0	1.95333
587	0	1.95667
588	0	1.96
589	0	1.96333
590	0	1.96667
591	0	1.97
592	0	1.97333
593	0	1.97667
594	0	1.98
595	0	1.98333
596	0	1.98667
597	0	1.99
598	0	1.99333
599	0	1.99667
600	0	2
601	0	2.00333
602	0	2.00667
603	0	2.01
604	0	2.01333
605	0	2.01667
606	0	2.02
607	0	2.02333
608	0	2.02667
609	0	2.03
610	0	2.03333
611	0	2.03667
612	0	2.04
613	0	2.04333
614	0	2.04667
615	0	2.05
616	0	2.05333
617	0	2.05667
618	0	2.06
619	0	2.06333
620	0	2.06667
621	0	2.07
622	0	2.07333
623	0	2.07667
624	0	2.08
625	0	2.08333
626	0	2.08667
627	0	2.09
628	0	2.09333
629	0	2.09667
630	0	2.1
631	0	2.10333
632	0	2.10667
633	0	2.11
634	0	2.11333
635	0	2.11667
636	0	2.12
637	0	2.12333
638	0	2.12667
639	0	2.13
640	0	2.13333
641	0	2.13667
642	0	2.14
643	0	2.14333
644	0	2.14667
645	0	2.15
646	0	2.15333
647	0	2.15667
648	0	2.16
649	0	2.16333
650	0	2.16667
651	0	2.17
652	0	2.17333
653	0	2.17667
654	0	2.18
655	0	2.18333
656	0	2.18667
657	0	2.19
658	0	2.19333
659	0	2.19667
660	0	2.2
661	0	2.20333
662	0	2.20667
663	0	2.21
664	0	2.21333
665	0	2.21667
666	0	2.22
667	0	2.22333
668	0	2.22667
669	0	2.23
670	0	2.23333
671	0	2.23667
672	0	2.24
673	0	2.24333
674	0	2.24667
675	0	2.25
676	0	2.25333
677	0	2.25667
678	0	2.26
679	0	2.26333
680	0	2.26667
681	0	2.27
682	0	2.27333
683	0	2.27667
684	0	2.28
685	0	2.28333
686	0	2.28667
687	0	2.29
688	0	2.29333
689	0	2.29667
690	0	2.3
691	0	2.30333
692	0	2.30667
693	0	2.31
694	0	2.31333
695	0	2.31667
696	0	2.32
697	0	2.32333
698	0	2.32667
699	0	2.33
700	0	2.33333
701	0	2.33667
702	0	2.34
703	0	2.34333
704	0	2.34667
705	0	2.35
706	0	2.35333
707	0	2.35667
708	0	2.36
709	0	2.36333
710	0	2.36667
711	0	2.37
712	0	2.37333
713	0	2.37667
714	0	2.38
715	0	2.38333
716	0	2.38667
717	0	2.39
718	0	2.39333
719	0	2.39667
720	0	2.4
721	0	2.40333
722	0	2.40667
723	0	2.41
724	0	2.41333
725	0	2.41667
726	0	2.42
727	0	2.42333
728	0	2.42667
729	0	2.43
730	0	2.43333
731	0	2.43667
732	0	2.44
733	0	2.44333
734	0	2.44667
735	0	2.45
736	0	2.45333
737	0	2.45667
738	0	2.46
739	0	2.46333
740	0	2.46667
741	0	2.47
742	0	2.47333
743	0	2.47667
744	0	2.48
745	0	2.48333
746	0	2.48667
747	0	2.49
748	0	2.49333
749	0	2.49667
750	0	2.5
751	0	2.50333
752	0	2.50667
753	0	2.51
754	0	2.51333
755	0	2.51667
756	0	2.52
757	0	2.52333
758	0	2.52667
759	0	2.53
760	0	2.53333
761	0	2.53667
762	0	2.54
763	0	2.54333
764	0	2.54667
765	0	2.55
766	0	2.55333
767	0	2.55667
768	0	2.56
769	0	2.56333
770	0	2.56667
771	0	2.57
772	0	2.57333
773	0	2.57667
774	0	2.58
775	0	2.58333
776	0	2.58667
777	0	2.59
778	0	2.59333
779	0	2.59667
780	0	2.6
781	0	2.60333
782	0	2.60667
783	0	2.61
784	0	2.61333
785	0	2.61667
786	0	2.62
787	0	2.62333
788	0	2.62667
789	0	2.63
790	0	2.63333
791	0	2.63667
792	0	2.64
793	0	2.64333
794	0	2.64667
795	0	2.65
796	0	2.65333
797	0	2.65667
798	0	2.66
799	0	2.66333
800	0	2.66667
801	0	2.67
802	0	2.67333
803	0	2.67667
804	0	2.68
805	0	2.68333
806	0	2.68667
807	0	2.69
808	0	2.69333
809	0	2.69667
810	0	2.7
811	0	2.70333
812	0	2.70667
813	0	2.71
814	0	2.71333
815	0	2.71667
816	0	2.72
817	0	2.72333
818	0	2.72667
819	0	2.73
820	0	2.73333
821	0	2.73667
822	0	2.74
823	0	2.74333
824	0	2.74667
825	0	2.75
826	0	2.75333
827	0	2.75667
828	0	2.76
829	0	2.76333
830	0	2.76667
831	0	2.77
832	0	2.77333
833	0	2.77667
834	0	2.78
835	0	2.78333
836	0	2.78667
837	0	2.79
838	0	2.79333
839	0	2.79667
840	0	2.8
841	0	2.80333
842	0	2.80667
843	0	2.81
844	0	2.81333
845	0	2.81667
846	0	2.82
847	0	2.82333
848	0	2.82667
849	0	2.83
850	0	2.83333
851	0	2.83667
852	0	2.84
853	0	2.84333
854	0	2.84667
855	0	2.85
856	0	2.85333
857	0	2.85667
858	0	2.86
859	0	2.86333
860	0	2.86667
861	0	2.87
862	0	2.87333
863	0	2.87667
864	0	2.88
865	0	2.88333
866	0	2.88667
867	0	2.89
868	0	2.89333
869	0	2.89667
870	0	2.9
871	0	2.90333
872	0	2.90667
873	0	2.91
874	0	2.91333
875	0	2.91667
876	0	2.92
877	0	2.92333
878	0	2.92667
879	0	2.93
880	0	2.93333
881	0	2.93667
882	0	2.94
883	0	2.94333
884	0	2.94667
885	0	2.95
886	0	2.95333
887	0	2.95667
888	0	2.96
889	0	2.96333
890	0	2.96667
891	0	2.97
892	0	2.97333
893	0	2.97667
894	0	2.98
895	0	2.98333
896	0	2.98667
897	0	2.99
898	0	2.99333
899	0	2.99667
900	0	3
901	0	3.00333
902	0	3.00667
903	0	3.01
904	0	3.01333
905	0	3.01667
906	0	3.02
907	0	3.02333
908	0	3.02667
909	0	3.03
910	0	3.03333
911	0	3.03667
912	0	3.04
913	0	3.04333
914	0	3.04667
915	0	3.05
916	0	3.05333
917	0	3.05667
918	0	3.06
919	0	3.06333
920	0	3.06667
921	0	3.07
922	0	3.07333
923	0	3.07667
924	0	3.08
925	0	3.08333
926	0	3.08667
927	0	3.09
928	0	3.09333
929	0	3.09667
930	0	3.1
931	0	3.10333
932	0	3.10667
933	0	3.11
934	0	3.11333
935	0	3.11667
936	0	3.12
937	0	3.12333
938	0	3.12667
939	0	3.13
940	0	3.13333
941	0	3.13667
942	0	3.14
943	0	3.14333
944	0	3.14667
945	0	3.15
946	0	3.15333
947	0	3.15667
948	0	3.16
949	0	3.16333
950	0	3.16667
951	0	3.17
952	0	3.17333
953	0	3.17667
954	0	3.18
955	0	3.18333
956	0	3.18667
957	0	3.19
958	0	3.19333
959	0	3.19667
960	0	3.2
961	0	3.20333
962	0	3.20667
963	0	3.21
964	0	3.21333
965	0	3.21667
966	0	3.22
967	0	3.22333
968	0	3.22667
969	0	3.23
970	0	3.23333
971	0	3.23667
972	0	3.24
973	0	3.24333
974	0	3.24667
975	0	3.25
976	0	3.25333
977	0	3.25667
978	0	3.26
979	0	3.26333
980	0	3.26667
981	0	3.27
982	0	3.27333
983	0	3.27667
984	0	3.28
985	0	3.28333
986	0	3.28667
987	0	3.29
988	0	3.29333
989	0	3.29667
990	0	3.3
991	0	3.30333
992	0	3.30667
993	0	3.31
994	0	3.31333
995	0	3.31667
996	0	3.32
997	0	3.32333
998	0	3.32667
999	0	3.33
1000	0	3.33333
1001	0	3.33667
1002	0	3.34
1003	0	3.34333
1004	0	3.34667
1005	0	3.35
1006	0	3.35333
1007	0	3.35667
1008	0	3.36
1009	0	3.36333
1010	0	3.36667
1011	0	3.37
1012	0	3.37333
1013	0	3.37667
1014	0	3.38
1015	0	3.38333
1016	0	3.38667
1017	0	3.39
1018	0	3.39333
1019	0	3.39667
1020	0	3.4
1021	0	3.40333
1022	0	3.40667
1023	0	3.41
1024	0	3.41333
1025	0	3.41667
1026	0	3.42
1027	0	3.42333
1028	0	3.42667
1029	0	3.43
1030	0	3.43333
1031	0	3.43667
1032	0	3.44
1033	0	3.44333
1034	0	3.44667
1035	0	3.45
1036	0	3.45333
1037	0	3.45667
1038	0	3.46
1039	0	3.46333
1040	0	3.46667
1041	0	3.47
1042	0	3.47333
1043	0	3.47667
1044	0	3.48
1045	0	3.48333
1046	0	3.48667
1047	0	3.49
1048	0	3.49333
1049	0	3.49667
1050	0	3.5
1051	0	3.50333
1052	0	3.50667
1053	0	3.51
1054	0	3.51333
1055	0	3.51667
1056	0	3.52
1057	0	3.52333
1058	0	3.52667
1059	0	3.53
1060	0	3.53333
1061	0	3.53667
1062	0	3.54
1063	0	3.54333
1064	0	3.54667
1065	0	3.55
1066	0	3.55333
1067	0	3.55667
1068	0	3.56
1069	0	3.56333
1070	0	3.56667
1071	0	3.57
1072	0	3.57333
1073	0	3.57667
1074	0	3.58
1075	0	3.58333
1076	0	3.58667
1077	0	3.59
1078	0	3.59333
1079	0	3.59667
1080	0	3.6
1081	0	3.60333
1082	0	3.60667
1083	0	3.61
1084	0	3.61333
1085	0	3.61667
1086	0	3.62
1087	0	3.62333
1088	0	3.62667
1089	0	3.63
1090	0	3.63333
1091	0	3.63667
1092	0	3.64
1093	0	3.64333
1094	0	3.64667
1095	0	3.65
1096	0	3.65333
1097	0	3.65667
1098	0	3.66
1099	0	3.66333
1100	0	3.66667
1101	0	3.67
1102	0	3.67333
1103	0	3.67667
1104	0	3.68
1105	0	3.68333
1106	0	3.68667
1107	0	3.69
1108	0	3.69333
1109	0	3.69667
1110	0	3.7
1111	0	3.70333
1112	0	3.70667
1113	0	3.71
1114	0	3.71333
1115	0	3.71667
1116	0	3.72
1117	0	3.72333
1118	0	3.72667
1119	0	3.73
1120	0	3.73333
1121	0	3.73667
1122	0	3.74
1123	0	3.74333
1124	0	3.74667
1125	0	3.75
1126	0	3.75333
1127	0	3.75667
1128	0	3.76
1129	0	3.76333
1130	0	3.76667
1131	0	3.77
1132	0	3.77333
1133	0	3.77667
1134	0	3.78
1135	0	3.78333
1136	0	3.78667
1137	0	3.79
1138	0	3.79333
1139	0	3.79667
1140	0	3.8
1141	0	3.80333
1142	0	3.80667
1143	0	3.81
1144	0	3.81333
1145	0	3.81667
1146	0	3.82
1147	0	3.82333
1148	0	3.82667
1149	0	3.83
1150	0	3.83333
1151	0	3.83667
1152	0	3.84
1153	0	3.84333
1154	0	3.84667
1155	0	3.85
1156	0	3.85333
1157	0	3.85667
1158	0	3.86
1159	0	3.86333
1160	0	3.86667
1161	0	3.87
1162	0	3.87333
1163	0	3.87667
1164	0	3.88
1165	0	3.88333
1166	0	3.88667
1167	0	3.89
1168	0	3.89333
1169	0	3.89667
1170	0	3.9
1171	0	3.90333
1172	0	3.90667
1173	0	3.91
1174	0	3.91333
1175	0	3.91667
1176	0	3.92
1177	0	3.92333
1178	0	3.92667
1179	0	3.93
1180	0	3.93333
1181	0	3.93667
1182	0	3.94
1183	0	3.94333
1184	0	3.94667
1185	0	3.95
1186	0	3.95333
1187	0	3.95667
1188	0	3.96
1189	0	3.96333
1190	0	3.96667
1191	0	3.97
1192	0	3.97333
1193	0	3.97667
1194	0	3.98
1195	0	3.98333
1196	0	3.98667
1197	0	3.99
1198	0	3.99333
1199	0	3.99667
1200	0	4
1201	0	4.00333
1202	0	4.00667
1203	0	4.01
1204	0	4.01333
1205	0	4.01667
1206	0	4.02
1207	0	4.02333
1208	0	4.02667
1209	0	4.03
1210	0	4.03333
1211	0	4.03667
1212	0	4.04
1213	0	4.04333
1214	0	4.04667
1215	0	4.05
1216	0	4.05333
1217	0	4.05667
1218	0	4.06
1219	0	4.06333
1220	0	4.06667
1221	0	4.07
1222	0	4.07333
1223	0	4.07667
1224	0	4.08
1225	0	4.08333
1226	0	4.08667
1227	0	4.09
1228	0	4.09333
1229	0	4.09667
1230	0	4.1
1231	0	4.10333
1232	0	4.10667
1233	0	4.11
1234	0	4.11333
1235	0	4.11667
1236	0	4.12
1237	0	4.12333
1238	0	4.12667
1239	0	4.13
1240	0	4.13333
1241	0	4.13667
1242	0	4.14
1243	0	4.14333
1244	0	4.14667
1245	0	4.15
1246	0	4.15333
1247	0	4.15667
1248	0	4.16
1249	0	4.16333
1250	0	4.16667
1251	0	4.17
1252	0	4.17333
1253	0	4.17667
1254	0	4.18
1255	0	4.18333
1256	0	4.18667
1257	0	4.19
1258	0	4.19333
1259	0	4.19667
1260	0	4.2
1261	0	4.20333
1262	0	4.20667
1263	0	4.21
1264	0	4.21333
1265	0	4.21667
1266	0	4.22
1267	0	4.22333
1268	0	4.22667
1269	0	4.23
1270	0	4.23333
1271	0	4.23667
1272	0	4.24
1273	0	4.24333
1274	0	4.24667
1275	0	4.25
1276	0	4.25333
1277	0	4.25667
1278	0	4.26
1279	0	4.26333
1280	0	4.26667
1281	0	4.27
1282	0	4.27333
1283	0	4.27667
1284	0	4.28
1285	0	4.28333
1286	0	4.28667
1287	0	4.29
1288	0	4.29333
1289	0	4.29667
1290	0	4.3
1291	0	4.30333
1292	0	4.30667
1293	0	4.31
1294	0	4.31333
1295	0	4.31667
1296	0	4.32
1297	0	4.32333
1298	0	4.32667
1299	0	4.33
1300	0	4.33333
1301	0	4.33667
1302	0	4.34
1303	0	4.34333
1304	0	4.34667
1305	0	4.35
1306	0	4.35333
1307	0	4.35667
1308	0	4.36
1309	0	4.36333
1310	0	4.36667
1311	0	4.37
1312	0	4.37333
1313	0	4.37667
1314	0	4.38
1315	0	4.38333
1316	0	4.38667
1317	0	4.39
1318	0	4.39333
1319	0	4.39667
1320	0	4.4
1321	0	4.40333
1322	0	4.40667
1323	0	4.41
1324	0	4.41333
1325	0	4.41667
1326	0	4.42
1327	0	4.42333
1328	0	4.42667
1329	0	4.43
1330	0	4.43333
1331	0	4.43667
1332	0	4.44
1333	0	4.44333
1334	0	4.44667
1335	0	4.45
1336	0	4.45333
1337	0	4.45667
1338	0	4.46
1339	0	4.46333
1340	0	4.46667
1341	0	4.47
1342	0	4.47333
1343	0	4.47667
1344	0	4.48
1345	0	4.48333
1346	0	4.48667
1347	0	4.49
1348	0	4.49333
1349	0	4.49667
1350	0	4.5
1351	0	4.50333
1352	0	4.50667
1353	0	4.51
1354	0	4.51333
1355	0	4.51667
1356	0	4.52
1357	0	4.52333
1358	0	4.52667
1359	0	4.53
1360	0	4.53333
1361	0	4.53667
1362	0	4.54
1363	0	4.54333
1364	0	4.54667
1365	0	4.55
1366	0	4.55333
1367	0	4.55667
1368	0	4.56
1369	0	4.56333
1370	0	4.56667
1371	0	4.57
1372	0	4.57333
1373	0	4.57667
1374	0	4.58
1375	0	4.58333
1376	0	4.58667
1377	0	4.59
1378	0	4.59333
1379	0	4.59667
1380	0	4.6
1381	0	4.60333
1382	0	4.60667
1383	0	4.61
1384	0	4.61333
1385	0	4.61667
1386	0	4.62
1387	0	4.62333
1388	0	4.62667
1389	0	4.63
1390	0	4.63333
1391	0	4.63667
1392	0	4.64
1393	0	4.64333
1394	0	4.64667
1395	0	4.65
1396	0	4.65333
1397	0	4.65667
1398	0	4.66
1399	0	4.66333
1400	0	4.66667
1401	0	4.67
1402	0	4.67333
1403	0	4.67667
1404	0	4.68
1405	0	4.68333
1406	0	4.68667
1407	0	4.69
1408	0	4.69333
1409	0	4.69667
1410	0	4.7
1411	0	4.70333
1412	0	4.70667
1413	0	4.71
1414	0	4.71333
1415	0	4.71667
1416	0	4.72
1417	0	4.72333
1418	0	4.72667
1419	0	4.73
1420	0	4.73333
1421	0	4.73667
1422	0	4.74
1423	0	4.74333
1424	0	4.74667
1425	0	4.75
1426	0	4.75333
1427	0	4.75667
1428	0	4.76
1429	0	4.76333
1430	0	4.76667
1431	0	4.77
1432	0	4.77333
1433	0	4.77667
1434	0	4.78
1435	0	4.78333
1436	0	4.78667
1437	0	4.79
1438	0	4.79333
1439	0	4.79667
1440	0	4.8
1441	0	4.80333
1442	0	4.80667
1443	0	4.81
1444	0	4.81333
1445	0	4.81667
1446	0	4.82
1447	0	4.82333
1448	0	4.82667
1449	0	4.83
1450	0	4.83333
1451	0	4.83667
1452	0	4.84
1453	0	4.84333
1454	0	4.84667
1455	0	4.85
1456	0	4.85333
1457	0	4.85667
1458	0	4.86
1459	0	4.86333
1460	0	4.86667
1461	0	4.87
1462	0	4.87333
1463	0	4.87667
1464	0	4.88
1465	0	4.88333
1466	0	4.88667
1467	0	4.89
1468	0	4.89333
1469	0	4.89667
1470	0	4.9
1471	0	4.90333
1472	0	4.90667
1473	0	4.91
1474	0	4.91333
1475	0	4.91667
1476	0	4.92
1477	0	4.92333
1478	0	4.92667
1479	0	4.93
1480	0	4.93333
1481	0	4.93667
1482	0	4.94
1483	0	4.94333
1484	0	4.94667
1485	0	4.95
1486	0	4.95333
1487	0	4.95667
1488	0	4.96
1489	0	4.96333
1490	0	4.96667
1491	0	4.97
1492	0	4.97333
1493	0	4.97667
1494	0	4.98
1495	0	4.98333
1496	0	4.98667
1497	0	4.99
1498	0	4.99333
1499	0	4.99667
1500	0	5
1501	0	5.00333
1502	0	5.00667
1503	0	5.01
1504	0	5.01333
1505	0	5.01667
1506	0	5.02
1507	0	5.02333
1508	0	5.02667
1509	0	5.03
1510	0	5.03333
1511	0	5.03667
1512	0	5.04
1513	0	5.04333
1514	0	5.04667
1515	0	5.05
1516	0	5.05333
1517	0	5.05667
1518	0	5.06
1519	0	5.06333
1520	0	5.06667
1521	0	5.07
1522	0	5.07333
1523	0	5.07667
1524	0	5.08
1525	0	5.08333
1526	0	5.08667
1527	0	5.09
1528	0	5.09333
1529	0	5.09667
1530	0	5.1
1531	0	5.10333
1532	0	5.10667
1533	0	5.11
1534	0	5.11333
1535	0	5.11667
1536	0	5.12
1537	0	5.12333
1538	0	5.12667
1539	0	5.13
1540	0	5.13333
1541	0	5.13667
1542	0	5.14
1543	0	5.14333
1544	0	5.14667
1545	0	5.15
1546	0	5.15333
1547	0	5.15667
1548	0	5.16
1549	0	5.16333
1550	0	5.16667
1551	0	5.17
1552	0	5.17333
1553	0	5.17667
1554	0	5.18
1555	0	5.18333
1556	0	5.18667
1557	0	5.19
1558	0	5.19333
1559	0	5.19667
1560	0	5.2
1561	0	5.20333
1562	0	5.20667
1563	0	5.21
1564	0	5.21333
1565	0	5.21667
1566	0	5.22
1567	0	5.22333
1568	0	5.22667
1569	0	5.23
1570	0	5.23333
1571	0	5.23667
1572	0	5.24
1573	0	5.24333
1574	0	5.24667
1575	0	5.25
1576	0	5.25333
1577	0	5.25667
1578	0	5.26
1579	0	5.26333
1580	0	5.26667
1581	0	5.27
1582	0	5.27333
1583	0	5.27667
1584	0	5.28
1585	0	5.28333
1586	0	5.28667
1587	0	5.29
1588	0	5.29333
1589	0	5.29667
1590	0	5.3
1591	0	5.30333
1592	0	5.30667
1593	0	5.31
1594	0	5.31333
1595	0	5.31667
1596	0	5.32
1597	0	5.32333
1598	0	5.32667
1599	0	5.33
1600	0	5.33333
1601	0	5.33667
1602	0	5.34
1603	0	5.34333
1604	0	5.34667
1605	0	5.35
1606	0	5.35333
1607	0	5.35667
1608	0	5.36
1609	0	5.36333
1610	0	5.36667
1611	0	5.37
1612	0	5.37333
1613	0	5.37667
1614	0	5.38
1615	0	5.38333
1616	0	5.38667
1617	0	5.39
1618	0	5.39333
1619	0	5.39667
1620	0	5.4
1621	0	5.40333
1622	0	5.40667
1623	0	5.41
1624	0	5.41333
1625	0	5.41667
1626	0	5.42
1627	0	5.42333
1628	0	5.42667
1629	0	5.43
1630	0	5.43333
1631	0	5.43667
1632	0	5.44
1633	0	5.44333
1634	0	5.44667
1635	0	5.45
1636	0	5.45333
1637	0	5.45667
1638	0	5.46
1639	0	5.46333
1640	0	5.46667
1641	0	5.47
1642	0	5.47333
1643	0	5.47667
1644	0	5.48
1645	0	5.48333
1646	0	5.48667
1647	0	5.49
1648	0	5.49333
1649	0	5.49667
1650	0	5.5
1651	0	5.50333
1652	0	5.50667
1653	0	5.51
1654	0	5.51333
1655	0	5.51667
1656	0	5.52
1657	0	5.52333
1658	0	5.52667
1659	0	5.53
1660	0	5.53333
1661	0	5.53667
1662	0	5.54
1663	0	5.54333
1664	0	5.54667
1665	0	5.55
1666	0	5.55333
1667	0	5.55667
1668	0	5.56
1669	0	5.56333
1670	0	5.56667
1671	0	5.57
1672	0	5.57333
1673	0	5.57667
1674	0	5.58
1675	0	5.58333
1676	0	5.58667
1677	0	5.59
1678	0	5.59333
1679	0	5.59667
1680	0	5.6
1681	0	5.60333
1682	0	5.60667
1683	0	5.61
1684	0	5.61333
1685	0	5.61667
1686	0	5.62
1687	0	5.62333
1688	0	5.62667
1689	0	5.63
1690	0	5.63333
1691	0	5.63667
1692	0	5.64
1693	0	5.64333
1694	0	5.64667
1695	0	5.65
1696	0	5.65333
1697	0	5.65667
1698	0	5.66
1699	0	5.66333
1700	0	5.66667
1701	0	5.67
1702	0	5.67333
1703	0	5.67667
1704	0	5.68
1705	0	5.68333
1706	0	5.68667
1707	0	5.69
1708	0	5.69333
1709	0	5.69667
1710	0	5.7
1711	0	5.70333
1712	0	5.70667
1713	0	5.71
1714	0	5.71333
1715	0	5.71667
1716	0	5.72
1717	0	5.72333
1718	0	5.72667
1719	0	5.73
1720	0	5.73333
1721	0	5.73667
1722	0	5.74
1723	0	5.74333
1724	0	5.74667
1725	0	5.75
1726	0	5.75333
1727	0	5.75667
1728	0	5.76
1729	0	5.76333
1730	0	5.76667
1731	0	5.77
1732	0	5.77333
1733	0	5.77667
1734	0	5.78
1735	0	5.78333
1736	0	5.78667
1737	0	5.79
1738	0	5.79333
1739	0	5.79667
1740	0	5.8
1741	0	5.80333
1742	0	5.80667
1743	0	5.81
1744	0	5.81333
1745	0	5.81667
1746	0	5.82
1747	0	5.82333
1748	0	5.82667
1749	0	5.83
1750	0	5.83333
1751	0	5.83667
1752	0	5.84
1753	0	5.84333
1754	0	5.84667
1755	0	5.85
1756	0	5.85333
1757	0	5.85667
1758	0	5.86
1759	0	5.86333
1760	0	5.86667
1761	0	5.87
1762	0	5.87333
1763	0	5.87667
1764	0	5.88
1765	0	5.88333
1766	0	5.88667
1767	0	5.89
1768	0	5.89333
1769	0	5.89667
1770	0	5.9
1771	0	5.90333
1772	0	5.90667
1773	0	5.91
1774	0	5.91333
1775	0	5.91667
1776	0	5.92
1777	0	5.92333
1778	0	5.92667
1779	0	5.93
1780	0	5.93333
1781	0	5.93667
1782	0	5.94
1783	0	5.94333
1784	0	5.94667
1785	0	5.95
1786	0	5.95333
1787	0	5.95667
1788	0	5.96
1789	0	5.96333
1790	0	5.96667
1791	0	5.97
1792	0	5.97333
1793	0	5.97667
1794	0	5.98
1795	0	5.98333
1796	0	5.98667
1797	0	5.99
1798	0	5.99333
1799	0	5.99667
1800	0	6
1801	0	6.00333
1802	0	6.00667
1803	0	6.01
1804	0	6.01333
1805	0	6.01667
1806	0	6.02
1807	0	6.02333
1808	0	6.02667
1809	0	6.03
1810	0	6.03333
1811	0	6.03667
1812	0	6.04
1813	0	6.04333
1814	0	6.04667
1815	0	6.05
1816	0	6.05333
1817	0	6.05667
1818	0	6.06
1819	0	6.06333
1820	0	6.06667
1821	0	6.07
1822	0	6.07333
1823	0	6.07667
1824	0	6.08
1825	0	6.08333
1826	0	6.08667
1827	0	6.09
1828	0	6.09333
1829	0	6.09667
1830	0	6.1
1831	0	6.10333
1832	0	6.10667
1833	0	6.11
1834	0	6.11333
1835	0	6.11667
1836	0	6.12
1837	0	6.12333
1838	0	6.12667
1839	0	6.13
1840	0	6.13333
1841	0	6.13667
1842	0	6.14
1843	0	6.14333
1844	0	6.14667
1845	0	6.15
1846	0	6.15333
1847	0	6.15667
1848	0	6.16
1849	0	6.16333
1850	0	6.16667
1851	0	6.17
1852	0	6.17333
1853	0	6.17667
1854	0	6.18
1855	0	6.18333
1856	0	6.18667
1857	0	6.19
1858	0	6.19333
1859	0	6.19667
1860	0	6.2
1861	0	6.20333
1862	0	6.20667
1863	0	6.21
1864	0	6.21333
1865	0	6.21667
1866	0	6.22
1867	0	6.22333
1868	0	6.22667
1869	0	6.23
1870	0	6.23333
1871	0	6.23667
1872	0	6.24
1873	0	6.24333
1874	0	6.24667
1875	0	6.25
1876	0	6.25333
1877	0	6.25667
1878	0	6.26
1879	0	6.26333
1880	0	6.26667
1881	0	6.27
1882	0	6.27333
1883	0	6.27667
1884	0	6.28
1885	0	6.28333
1886	0	6.28667
1887	0	6.29
1888	0	6.29333
1889	0	6.29667
1890	0	6.3
1891	0	6.30333
1892	0	6.30667
1893	0	6.31
1894	0	6.31333
1895	0	6.31667
1896	0	6.32
1897	0	6.32333
1898	0	6.32667
1899	0	6.33
1900	0	6.33333
1901	0	6.33667
1902	0	6.34
1903	0	6.34333
1904	0	6.34667
1905	0	6.35
1906	0	6.35333
1907	0	6.35667
1908	0	6.36
1909	0	6.36333
1910	0	6.36667
1911	0	6.37
1912	0	6.37333
1913	0	6.37667
1914	0	6.38
1915	0	6.38333
1916	0	6.38667
1917	0	6.39
1918	0	6.39333
1919	0	6.39667
1920	0	6.4
1921	0	6.40333
1922	0	6.40667
1923	0	6.41
1924	0	6.41333
1925	0	6.41667
1926	0	6.42
1927	0	6.42333
1928	0	6.42667
1929	0	6.43
1930	0	6.43333
1931	0	6.43667
1932	0	6.44
1933	0	6.44333
1934	0	6.44667
1935	0	6.45
1936	0	6.45333
1937	0	6.45667
1938	0	6.46
1939	0	6.46333
1940	0	6.46667
1941	0	6.47
1942	0	6.47333
1943	0	6.47667
1944	0	6.48
1945	0	6.48333
1946	0	6.48667
1947	0	6.49
1948	0	6.49333
1949	0	6.49667
1950	0	6.5
1951	0	6.50333
1952	0	6.50667
1953	0	6.51
1954	0	6.51333
1955	0	6.51667
1956	0	6.52
1957	0	6.52333
1958	0	6.52667
1959	0	6.53
1960	0	6.53333
1961	0	6.53667
1962	0	6.54
1963	0	6.54333
1964	0	6.54667
1965	0	6.55
1966	0	6.55333
1967	0	6.55667
1968	0	6.56
1969	0	6.56333
1970	0	6.56667
1971	0	6.57
1972	0	6.57333
1973	0	6.57667
1974	0	6.58
1975	0	6.58333
1976	0	6.58667
1977	0	6.59
1978	0	6.59333
1979	0	6.59667
1980	0	6.6
1981	0	6.60333
1982	0	6.60667
1983	0	6.61
1984	0	6.61333
1985	0	6.61667
1986	0	6.62
1987	0	6.62333
1988	0	6.62667
1989	0	6.63
1990	0	6.63333
1991	0	6.63667
1992	0	6.64
1993	0	6.64333
1994	0	6.64667
1995	0	6.65
1996	0	6.65333
1997	0	6.65667
1998	0	6.66
[truncated: 14,456 more rows]

## Sheet: Fig8h_regressors
	freq_abs	freq_change	amp_abs	amp_change
0	-0.67542	-1.02426	-0.724929	-0.922863
1	-0.67542	-1.02426	-0.724929	-0.922863
2	-0.67542	-1.02426	-0.724929	-0.922863
3	-0.67542	-1.02426	-0.724929	-0.922863
4	-0.67542	-1.02426	-0.724929	-0.922863
5	-0.67542	-1.02426	-0.724929	-0.922863
6	-0.67542	-1.02426	-0.724929	-0.922863
7	-0.67542	-1.02426	-0.724929	-0.922863
8	-0.67542	-1.02426	-0.724929	-0.922863
9	-0.67542	-1.02426	-0.724929	-0.922863
10	-0.67542	-0.596994	-0.724929	-0.679724
11	-0.67542	-0.189088	-0.724929	-0.447603
12	-0.637602	0.200335	-0.717163	-0.226001
13	-0.450222	0.572111	-0.703033	-0.0144393
14	-0.271333	0.927041	-0.684311	0.187535
15	-0.138369	1.26589	-0.660701	0.380358
16	0.0263894	1.16211	-0.633137	0.321305
17	0.145863	1.06304	-0.615882	0.264927
18	0.108648	0.968459	-0.620419	0.211104
19	0.073119	0.878162	-0.625154	0.159721
20	0.0392002	0.791957	-0.629676	0.110665
21	0.00681833	0.709658	-0.633992	0.0638325
22	-0.0240962	0.631088	-0.638112	0.019122
23	-0.0536099	0.556079	-0.642046	-0.0235625
24	-0.0817862	0.484469	-0.645802	-0.0643128
25	-0.108686	0.416103	-0.649388	-0.103217
26	-0.134366	0.350835	-0.652811	-0.140357
27	-0.158883	0.288525	-0.656079	-0.175815
28	-0.182289	0.229038	-0.659198	-0.209667
29	-0.204635	0.172247	-0.662177	-0.241984
30	-0.225968	0.118029	-0.66502	-0.272837
31	-0.246334	0.0662684	-0.667735	-0.302292
32	-0.265777	0.0168529	-0.670327	-0.330412
33	-0.28434	-0.0303235	-0.672801	-0.357258
34	-0.302061	-0.0753621	-0.675163	-0.382887
35	-0.318979	-0.11836	-0.677418	-0.407355
36	-0.335131	-0.159409	-0.679571	-0.430715
37	-0.35055	-0.198599	-0.681626	-0.453016
38	-0.365271	-0.236012	-0.683588	-0.474306
39	-0.379325	-0.27173	-0.685462	-0.494632
40	-0.392742	-0.30583	-0.68725	-0.514036
41	-0.405551	-0.338384	-0.688957	-0.532561
42	-0.41778	-0.369464	-0.690587	-0.550247
43	-0.429454	-0.399135	-0.692144	-0.567132
44	-0.4406	-0.427461	-0.693629	-0.583251
45	-0.451241	-0.454504	-0.695047	-0.59864
46	-0.461399	-0.480322	-0.696401	-0.613332
47	-0.471097	-0.50497	-0.697694	-0.627358
48	-0.480355	-0.5285	-0.698928	-0.640748
49	-0.489195	-0.550965	-0.700106	-0.653531
50	-0.497633	-0.572412	-0.701231	-0.665736
51	-0.505689	-0.592886	-0.702305	-0.677387
52	-0.51338	-0.612433	-0.70333	-0.68851
53	-0.520723	-0.631095	-0.704309	-0.69913
54	-0.527733	-0.64891	-0.705243	-0.709268
55	-0.534425	-0.665919	-0.706135	-0.718946
56	-0.540814	-0.682156	-0.706987	-0.728187
57	-0.546913	-0.697658	-0.7078	-0.737008
58	-0.552736	-0.712458	-0.708576	-0.74543
59	-0.558296	-0.726587	-0.709317	-0.75347
60	-0.563603	-0.740075	-0.710025	-0.761146
61	-0.56867	-0.752953	-0.7107	-0.768474
62	-0.573507	-0.765246	-0.711345	-0.775469
63	-0.578125	-0.776983	-0.71196	-0.782148
64	-0.582534	-0.788188	-0.712548	-0.788525
65	-0.586743	-0.798885	-0.713109	-0.794612
66	-0.590761	-0.809098	-0.713644	-0.800423
67	-0.594597	-0.818848	-0.714156	-0.805971
68	-0.59826	-0.828156	-0.714644	-0.811268
69	-0.601756	-0.837042	-0.71511	-0.816325
70	-0.605094	-0.845525	-0.715555	-0.821153
71	-0.608281	-0.853624	-0.71598	-0.825761
72	-0.611323	-0.861356	-0.716385	-0.830161
73	-0.614228	-0.868738	-0.716772	-0.834362
74	-0.617	-0.875785	-0.717142	-0.838372
75	-0.619648	-0.882513	-0.717495	-0.842201
76	-0.622175	-0.888936	-0.717832	-0.845856
77	-0.624588	-0.895068	-0.718153	-0.849345
78	-0.626891	-0.900922	-0.71846	-0.852677
79	-0.62909	-0.906511	-0.718753	-0.855857
80	-0.631189	-0.911847	-0.719033	-0.858893
81	-0.633194	-0.916941	-0.7193	-0.861792
82	-0.635107	-0.921804	-0.719555	-0.864559
83	-0.636934	-0.926446	-0.719799	-0.867201
84	-0.638678	-0.930879	-0.720031	-0.869723
85	-0.640343	-0.93511	-0.720253	-0.872131
86	-0.641932	-0.93915	-0.720465	-0.87443
87	-0.64345	-0.943007	-0.720667	-0.876625
88	-0.644898	-0.946688	-0.720861	-0.87872
89	-0.646281	-0.950203	-0.721045	-0.88072
90	-0.647602	-0.953559	-0.721221	-0.88263
91	-0.648862	-0.956763	-0.721389	-0.884453
92	-0.650066	-0.959821	-0.721549	-0.886193
93	-0.651215	-0.962741	-0.721702	-0.887855
94	-0.652312	-0.965529	-0.721849	-0.889441
95	-0.653359	-0.96819	-0.721988	-0.890956
96	-0.654358	-0.970731	-0.722121	-0.892402
97	-0.655313	-0.973157	-0.722249	-0.893782
98	-0.656224	-0.975472	-0.72237	-0.8951
99	-0.657094	-0.977683	-0.722486	-0.896358
100	-0.657924	-0.552527	-0.722597	-0.65442
101	-0.658717	-0.146636	-0.722702	-0.423446
102	-0.546018	0.240863	-0.715102	-0.202938
103	-0.476244	0.610803	-0.709629	0.00757842
104	-0.333995	0.96398	-0.700222	0.208555
105	-0.160372	1.30115	-0.677354	0.400425
106	-0.0324359	1.19578	-0.657351	0.583601
107	0.0897032	1.52245	-0.643666	0.758477
108	0.13067	1.40705	-0.634407	0.68229
109	0.283237	1.72415	-0.613632	0.852693
110	0.277616	1.59547	-0.610578	1.01302
111	0.423524	1.89989	-0.57022	1.16608
112	0.486817	1.76325	-0.552104	1.31221
113	0.621415	2.06007	-0.516438	1.45171
114	0.712094	1.91617	-0.48175	1.5849
115	0.83685	2.20605	-0.445713	1.71205
116	0.917767	2.48694	-0.407312	1.83579
117	1.0332	2.75511	-0.35701	1.95392
118	1.14487	2.58385	-0.302996	2.0667
119	1.25148	2.84762	-0.2508	2.17438
120	1.31544	2.67217	-0.203658	2.27717
121	1.41432	2.50468	-0.173342	2.3753
122	1.47091	2.34477	-0.132932	2.46899
123	1.56274	2.61937	-0.0880899	2.55843
124	1.65042	2.88154	-0.0211535	2.64382
125	1.73412	3.13182	0.0637041	2.72534
126	1.85185	2.94349	0.134697	2.80317
127	1.92642	2.7637	0.207386	2.87747
128	1.99762	2.59205	0.286739	2.70526
129	2.06559	2.42819	0.357621	2.784
130	2.13048	2.27174	0.413426	2.85916
131	2.23024	2.12239	0.488721	2.93093
132	2.28767	1.97981	0.566079	2.99944
133	2.3425	2.27095	0.639453	3.06484
134	2.39484	2.12163	0.704129	3.12729
135	2.48263	1.97908	0.758783	2.94376
136	2.52862	1.84299	0.818982	2.76855
137	2.57253	1.71306	0.875801	2.84442
138	2.61445	1.58903	0.91862	2.91685
139	2.65446	1.89788	0.970879	2.74286
140	2.69267	1.76547	1.01398	2.81989
141	2.72914	1.63905	1.05284	2.89343
142	2.72615	1.94564	1.10018	2.7205
143	2.7611	1.81106	1.14921	2.79855
144	2.83229	1.68258	1.18544	2.87306
145	2.82462	1.98719	1.23326	2.70105
146	2.85512	1.85073	1.27574	2.53684
147	2.88423	1.72046	1.30959	2.38007
148	2.91203	2.02335	1.33985	2.2304
149	2.93856	1.88526	1.36492	2.08752
150	2.96389	1.75342	1.39345	2.19424
151	2.98808	1.62755	1.42584	2.29614
152	3.01116	1.50739	1.45349	2.15027
153	3.03321	1.39267	1.48209	2.01102
154	3.01643	1.28315	1.50066	1.87807
155	3.03823	1.17859	1.51203	1.75115
156	3.05905	1.07878	1.52217	1.62999
157	3.0411	0.98348	1.52493	1.51431
158	2.98615	0.892502	1.4679	1.40387
159	2.82023	0.805647	1.36853	1.29844
160	2.66183	0.722728	1.27367	1.19778
161	2.51061	0.643566	1.18311	1.10169
162	2.36624	0.567991	1.09665	1.00995
163	2.22841	0.495841	1.01411	0.92237
164	2.09683	0.42696	0.935306	0.838756
165	1.97121	0.361201	0.860076	0.758931
166	1.85128	0.298421	0.788254	0.682723
167	1.73679	0.238486	0.719686	0.609969
168	1.62748	0.181266	0.654226	0.540511
169	1.52313	0.12664	0.591732	0.474201
170	1.42351	0.0744887	0.532069	0.410895
171	1.3284	0.0247007	0.475111	0.350458
172	1.2376	-0.0228313	0.420733	0.29276
173	1.15091	-0.0682094	0.368819	0.237676
174	1.06816	-0.111531	0.319258	0.185088
175	0.989149	-0.15289	0.271942	0.378021
176	0.913722	0.234892	0.22677	0.562212
177	0.841712	0.605102	0.187551	0.738057
178	0.962059	0.958537	0.190993	0.905933
179	1.03913	1.29596	0.19375	1.0662
180	1.15054	1.61809	0.2042	1.21921
181	1.21907	1.92562	0.210758	1.36528
182	1.2845	2.21922	0.205666	1.50474
183	1.4226	2.07225	0.250531	1.63787
184	1.51663	2.3592	0.301648	1.76498
185	1.60639	2.63315	0.357267	1.88632
186	1.69209	2.46742	0.400373	2.00217
187	1.7739	2.73647	0.432027	1.86962
188	1.81419	2.56606	0.468978	1.74309
189	1.89047	2.40337	0.50817	1.86542
190	1.9633	2.24805	0.548894	1.98221
191	2.03282	2.52704	0.594461	2.09371
192	2.09919	2.36612	0.650865	2.20016
193	2.16256	2.21249	0.703596	2.30178
194	2.22306	2.06582	0.739711	2.15566
195	2.28081	1.9258	0.771523	2.01617
196	2.29813	1.79212	0.797932	1.88299
197	2.35248	1.6645	0.825959	1.75585
198	2.36655	1.54266	0.818952	1.63446
199	2.22871	1.42635	0.748994	1.51858
200	2.09711	1.31116	0.682205	1.4056
201	1.97148	1.2012	0.618443	1.29773
202	1.85044	1.09622	0.557496	1.19476
203	1.73525	0.995995	0.499328	1.09645
204	1.62455	0.900313	0.443755	1.00259
205	1.5185	0.808966	0.390565	0.912985
206	1.41762	0.725896	0.339804	0.827442
207	1.32131	0.642453	0.291395	0.745775
208	1.2301	0.566929	0.245217	0.670164
209	1.14193	0.490689	0.201015	0.838762
210	1.05921	0.849308	0.158979	0.999721
211	0.978777	1.18754	0.123614	1.15339
212	1.054	1.08732	0.122182	1.05695
213	1.04944	0.987495	0.0900062	0.964882
214	0.969812	0.896335	0.0526494	0.876988
215	0.89343	0.805169	0.0169567	0.793076
216	0.820875	0.718133	-0.017158	0.712966
217	0.751241	0.635042	-0.049858	0.636486
218	0.684763	0.559853	-0.0811323	0.563472
219	0.621297	0.483934	-0.110996	0.493767
220	0.561074	0.415592	-0.13948	0.42722
221	0.503213	0.350348	-0.166531	0.363688
222	0.44834	0.28806	-0.192467	0.303036
223	0.395587	0.224456	-0.217289	0.245131
224	0.345225	0.163735	-0.241219	0.189851
225	0.297145	0.105765	-0.264268	0.137075
226	0.250877	0.0545594	-0.286176	0.0866914
227	0.207072	0.00567441	-0.307139	0.0385904
228	0.165252	-0.0409954	-0.327248	-0.00497627
229	0.125327	-0.0855504	-0.346399	0.194215
230	0.0872112	0.29918	-0.364567	0.38438
231	0.0504562	0.239211	-0.379332	0.32279
232	0.129189	0.181959	-0.3877	0.26399
233	0.0908982	0.123163	-0.404258	0.207855
234	0.0543425	0.0711693	-0.420013	0.154264
235	0.0190769	0.0215317	-0.434987	0.105456
236	-0.0142244	-0.0258567	-0.449359	0.0588592
237	-0.0460167	-0.0710977	-0.463074	0.0120194
238	-0.0763684	-0.114289	-0.476057	-0.032698
239	-0.105345	-0.159661	-0.488561	-0.0730343
240	-0.133008	-0.198838	-0.500433	-0.113898
241	-0.159418	-0.236241	-0.511746	-0.152909
242	-0.184265	-0.276087	-0.522644	-0.187798
243	-0.208352	-0.309989	-0.533086	-0.223461
244	-0.231714	-0.342355	-0.542953	-0.257508
245	-0.253285	-0.377392	-0.5525	-0.287658
246	-0.274245	-0.406704	-0.561584	-0.316441
247	-0.294255	-0.434688	-0.570192	-0.34392
248	-0.313358	-0.465541	-0.578389	-0.370154
249	-0.331595	-0.490859	-0.586178	-0.152061
250	-0.349007	-0.087762	-0.593659	0.0537955
251	-0.365629	0.297069	-0.548837	0.250324
252	-0.30586	0.664462	-0.118844	0.440301
253	-0.2488	1.01521	0.399736	0.62167
254	-0.156141	0.922792	1.13548	0.551682
255	-0.143684	0.834565	1.41749	0.484865
256	-0.16961	0.750335	1.33831	0.421076
257	-0.193995	0.669922	1.24381	0.360178
258	-0.216909	0.593153	1.15416	0.302039
259	-0.237685	0.519863	1.06901	0.246535
260	-0.257521	0.449893	0.987725	0.193545
261	-0.276457	0.383094	0.910119	0.142957
262	-0.294535	0.319322	0.836029	0.0946613
263	-0.311795	0.25844	0.765297	0.0485539
264	-0.328272	0.200317	0.69777	0.00453573
265	-0.344002	0.144827	0.633302	-0.0374878
266	-0.35902	0.0918516	0.571756	-0.0776071
267	-0.373357	0.0412768	0.512999	-0.115908
268	-0.387044	-0.00700623	0.456905	-0.152474
269	-0.400112	-0.0531014	0.403352	-0.187383
270	-0.412587	-0.0971079	0.352226	-0.22071
271	-0.424497	-0.13912	0.303416	-0.252527
272	-0.435867	-0.179229	0.256818	-0.282902
273	-0.446722	-0.21752	0.212332	-0.311901
274	-0.457085	-0.254076	0.169862	-0.339586
275	-0.466979	-0.288976	0.129316	-0.368371
276	-0.476424	-0.326432	0.0906069	-0.395851
277	-0.485441	-0.362191	0.0536145	-0.422087
278	-0.495881	-0.396329	0.0179023	-0.447133
279	-0.505481	-0.428921	-0.0161865	-0.471045
280	-0.515013	-0.460036	-0.0488064	-0.493873
281	-0.523747	-0.489741	-0.079915	-0.515667
282	-0.532085	-0.5181	-0.109504	-0.536473
283	-0.540777	-0.541035	-0.138234	-0.556336
284	-0.54871	-0.56707	-0.165742	-0.575299
285	-0.556283	-0.591925	-0.19207	-0.593403
286	-0.563513	-0.611515	-0.217108	-0.610687
287	-0.570415	-0.634356	-0.240919	-0.624833
288	-0.576638	-0.652024	-0.263717	-0.638337
289	-0.582946	-0.668891	-0.28552	-0.653585
290	-0.588967	-0.684994	-0.306366	-0.668142
291	-0.594716	-0.704505	-0.326333	-0.682039
292	-0.600204	-0.718995	-0.34552	-0.695306
293	-0.605444	-0.732827	-0.363827	-0.707972
294	-0.610446	-0.746033	-0.381166	-0.474571
295	-0.615222	-0.331374	-0.397694	-0.251746
296	-0.619414	-0.362771	-0.393366	-0.282157
297	-0.548146	-0.392745	-0.15161	-0.311189
298	-0.555378	-0.421361	-0.178201	-0.338906
299	-0.560818	-0.44868	-0.202975	-0.365367
300	-0.566011	-0.474762	-0.226627	-0.390629
301	-0.570969	-0.499662	-0.249207	-0.414746
302	-0.575702	-0.523433	-0.270763	-0.437771
303	-0.58022	-0.546127	-0.291343	-0.459752
304	-0.584534	-0.567793	-0.31099	-0.480737
305	-0.588653	-0.588477	-0.329747	-0.500771
306	-0.592584	-0.608224	-0.347654	-0.519898
307	-0.596338	-0.627076	-0.36475	-0.538157
308	-0.599921	-0.645074	-0.381071	-0.55559
309	-0.603342	-0.662256	-0.396652	-0.574587
310	-0.606609	-0.682797	-0.411527	-0.592723
311	-0.609727	-0.702408	-0.425778	-0.610038
312	-0.614169	-0.716992	-0.439695	-0.624213
313	-0.617677	-0.730916	-0.452684	-0.637746
314	-0.620293	-0.744208	-0.46502	-0.650665
315	-0.622791	-0.756898	-0.476797	-0.662999
316	-0.625176	-0.769013	-0.488041	-0.674775
317	-0.627453	-0.780579	-0.498775	-0.686016
318	-0.629626	-0.791621	-0.509023	-0.696749
319	-0.631701	-0.802163	-0.518807	-0.706995
320	-0.633682	-0.812227	-0.528147	-0.716776
321	-0.635574	-0.821835	-0.537063	-0.726115
322	-0.637379	-0.831008	-0.545576	-0.73503
323	-0.639103	-0.839765	-0.553703	-0.743541
324	-0.640749	-0.848125	-0.561462	-0.751667
325	-0.64232	-0.856106	-0.568869	-0.759425
326	-0.64382	-0.863726	-0.575941	-0.76683
327	-0.645252	-0.871	-0.582692	-0.773901
328	-0.646619	-0.877945	-0.589137	-0.780651
329	-0.647924	-0.884575	-0.595291	-0.546311
330	-0.64917	-0.467775	-0.601165	-0.32259
331	-0.650359	-0.0657248	-0.598849	-0.106652
332	-0.576956	-0.109159	-0.480919	0.0995009
333	-0.467962	0.276641	-0.137963	0.296313
334	-0.477362	0.64496	0.123832	0.484206
335	-0.372881	0.996589	0.573695	0.663585
336	-0.310953	1.33228	1.08529	0.591698
337	-0.176193	1.65277	1.74745	0.766207
338	-0.0475399	1.53146	1.97815	0.689669
339	-0.000353863	1.41565	2.58179	0.859738
340	0.00687532	1.30509	2.89738	0.778963
341	0.0515956	1.19954	3.3214	0.701847
342	0.0942895	1.09877	3.86569	0.628226
343	0.0972301	1.00257	3.97797	0.80108
344	0.100037	0.91073	4.18841	0.9661
345	0.102718	0.82305	4.51819	0.880505
346	0.143095	0.739342	4.8907	0.798789
347	0.143824	0.659427	4.9509	0.720775
348	0.106701	0.583133	4.69371	0.646296
349	0.0712607	0.510297	4.44817	0.572837
350	0.037426	0.436623	4.21376	0.502708
351	0.00512457	0.366288	3.98947	0.435755
352	-0.0264457	0.299139	3.77159	0.371837
353	-0.0565855	0.235034	3.56254	0.310815
354	-0.0857257	0.177971	3.36063	0.254913
355	-0.112813	0.123494	3.17194	0.201544
356	-0.138307	0.0714851	2.99518	0.150594
357	-0.162645	0.0218332	2.8266	0.101952
358	-0.185881	-0.0255688	2.66567	0.0555139
359	-0.208063	-0.0708229	2.51203	0.0111803
360	-0.229241	-0.114026	2.36536	-0.0311443
361	-0.249459	-0.155272	2.22532	-0.071551
362	-0.268761	-0.194649	2.09164	-0.110127
363	-0.287188	-0.232241	1.96401	-0.146955
364	-0.30478	0.159136	1.84217	0.0610248
365	-0.321575	0.53278	1.72584	0.25958
366	-0.261971	0.462225	1.74359	0.205999
367	-0.242887	0.394867	1.67199	0.154847
368	-0.262487	0.330562	1.56338	0.106012
369	-0.281198	0.26917	1.45968	0.0593905
370	-0.299062	0.210561	1.36069	0.0148813
371	-0.316116	0.154607	1.26619	-0.027611
372	-0.332397	0.101188	1.17596	-0.0681779
373	-0.347941	0.0501904	1.08983	-0.106906
374	-0.36278	0.00150346	1.00759	-0.14388
375	-0.376947	-0.0449773	0.929087	-0.179179
376	-0.390472	-0.089352	0.854138	-0.212877
377	-0.403384	-0.131716	0.782585	-0.245049
378	-0.41571	-0.17216	0.714275	-0.275763
379	-0.427479	-0.210772	0.649059	-0.305085
380	-0.438714	-0.247633	0.586799	-0.333079
381	-0.44944	-0.282825	0.527361	-0.359804
382	-0.45968	-0.316422	0.470615	-0.385318
383	-0.469456	-0.348496	0.416441	-0.409676
384	-0.478789	-0.379118	0.364722	-0.43293
385	-0.487699	-0.408351	0.315346	-0.455131
386	-0.496205	-0.43626	0.268208	-0.476325
387	-0.504326	-0.462904	0.223205	-0.496559
388	-0.512079	-0.488341	0.180242	-0.515877
389	-0.51948	-0.512626	0.139226	-0.534319
390	-0.526546	-0.53581	0.100068	-0.551925
391	-0.533292	-0.557943	0.0626847	-0.568733
392	-0.539733	-0.579073	0.0269953	-0.58478
393	-0.545881	-0.599246	-0.00707693	-0.6001
394	-0.551751	-0.618505	-0.0396052	-0.61708
395	-0.557355	-0.641029	-0.0706595	-0.633291
396	-0.562705	-0.658395	-0.100501	-0.646412
397	-0.568545	-0.674973	-0.131292	-0.658939
398	-0.573388	-0.690801	-0.158192	-0.670898
399	-0.578011	-0.705911	-0.183872	-0.682316
400	-0.582425	-0.720336	-0.208389	-0.693216
401	-0.586639	-0.734108	-0.231796	-0.703622
402	-0.590662	-0.319989	-0.254141	-0.470418
403	-0.594503	-0.351902	-0.275474	-0.247781
404	-0.522532	-0.382369	0.11828	-0.0352331
405	-0.52946	-0.411455	0.191993	-0.0754545
406	-0.536074	-0.439223	0.153242	-0.113853
407	-0.542388	-0.465733	0.113449	-0.150512
408	-0.548416	-0.491042	0.075459	-0.18551
409	-0.554171	-0.515204	0.0391907	-0.218922
410	-0.559665	-0.538271	0.00456589	-0.25082
411	-0.564911	-0.560293	-0.02849	-0.281273
412	-0.569918	-0.581317	-0.060048	-0.310345
413	-0.574699	-0.601388	-0.0901759	-0.3381
414	-0.579263	-0.62055	-0.118939	-0.364598
415	-0.58362	-0.638843	-0.146398	-0.389895
416	-0.58778	-0.656308	-0.172613	-0.414045
417	-0.591751	-0.672981	-0.197641	-0.437102
418	-0.595543	-0.688899	-0.221534	-0.459113
419	-0.599162	-0.704095	-0.244344	-0.480127
420	-0.602618	-0.718603	-0.266121	-0.500189
421	-0.605917	-0.732453	-0.286911	-0.519342
422	-0.609066	-0.745676	-0.306759	-0.537627
423	-0.612073	-0.7583	-0.325708	-0.555083
424	-0.614943	-0.770351	-0.343798	-0.571748
425	-0.617684	-0.781857	-0.361068	-0.587658
426	-0.6203	-0.792841	-0.377556	-0.602848
427	-0.622798	-0.803327	-0.393297	-0.617349
428	-0.625182	-0.813338	-0.408324	-0.631192
429	-0.627459	-0.822896	-0.422671	-0.646764
430	-0.629632	-0.836158	-0.436367	-0.661629
431	-0.631707	-0.84882	-0.44952	-0.675822
432	-0.63442	-0.85677	-0.463198	-0.68937
433	-0.637377	-0.868497	-0.478486	-0.702306
434	-0.639101	-0.879693	-0.492446	-0.714654
435	-0.641845	-0.463115	-0.50771	-0.483305
436	-0.644099	-0.49268	-0.523077	-0.503223
437	-0.571346	-0.520906	-0.378792	-0.524593
438	-0.577527	-0.543715	-0.397796	-0.54264
439	-0.582695	-0.56549	-0.419652	-0.562224
440	-0.587263	-0.586278	-0.437993	-0.578566
441	-0.591991	-0.178858	-0.456691	-0.351029
442	-0.596504	0.210101	-0.475892	-0.133802
443	-0.48699	0.154168	-0.335428	-0.171912
444	-0.458076	0.100769	-0.312067	-0.208294
445	-0.468291	0.0497905	-0.336125	-0.240674
446	-0.478409	0.0011216	-0.359651	-0.271586
447	-0.487702	-0.0453419	-0.379251	-0.301098
448	-0.496208	-0.0897	-0.394915	-0.329272
449	-0.504329	-0.132048	-0.409869	-0.35617
450	-0.512082	-0.172477	-0.424145	-0.381848
451	-0.519483	-0.211074	-0.437775	-0.406364
452	-0.526549	-0.247923	-0.450787	-0.429768
453	-0.533295	-0.283101	-0.463209	-0.452112
454	-0.539735	-0.316685	-0.475068	-0.473443
455	-0.545884	-0.348748	-0.48639	-0.493808
456	-0.551753	-0.379358	-0.497199	-0.51325
457	-0.557357	-0.40858	-0.507518	-0.531811
458	-0.562707	-0.436479	-0.51737	-0.54953
459	-0.567814	-0.463113	-0.526775	-0.566447
460	-0.57269	-0.488541	-0.535754	-0.582598
461	-0.577346	-0.512816	-0.544326	-0.598016
462	-0.58179	-0.535991	-0.55251	-0.612736
463	-0.586032	-0.558116	-0.560323	-0.626789
464	-0.590083	-0.583377	-0.567782	-0.64256
465	-0.59395	-0.607493	-0.574903	-0.657616
466	-0.598374	-0.626378	-0.582948	-0.669635
467	-0.602231	-0.644407	-0.589772	-0.68111
468	-0.605548	-0.66162	-0.595896	-0.692064
469	-0.608714	-0.678052	-0.601743	-0.702523
470	-0.611737	-0.69374	-0.607325	-0.712507
471	-0.614622	-0.708717	-0.612654	-0.722039
472	-0.617377	-0.723015	-0.617742	-0.731139
473	-0.620008	-0.736666	-0.622599	-0.739827
474	-0.622519	-0.749698	-0.627236	-0.748121
475	-0.624916	-0.762139	-0.631662	-0.756039
476	-0.627204	-0.774017	-0.635889	-0.763598
477	-0.629389	-0.785356	-0.639923	-0.770815
478	-0.631475	-0.796182	-0.643775	-0.777705
479	-0.633466	-0.806517	-0.647453	-0.784282
480	-0.635367	-0.816383	-0.650963	-0.790562
481	-0.637182	-0.825803	-0.654315	-0.796557
482	-0.638915	-0.834796	-0.657515	-0.80228
483	-0.640569	-0.843381	-0.660569	-0.807744
484	-0.642148	-0.851577	-0.663486	-0.812961
485	-0.643656	-0.859402	-0.66627	-0.817941
486	-0.645095	-0.866872	-0.668928	-0.822695
487	-0.64647	-0.874004	-0.671466	-0.827234
488	-0.647781	-0.880813	-0.673888	-0.831567
489	-0.649034	-0.887313	-0.676201	-0.835704
490	-0.650229	-0.893518	-0.678409	-0.839654
491	-0.651371	-0.899443	-0.680517	-0.843424
492	-0.652461	-0.905099	-0.682529	-0.847024
493	-0.653501	-0.910498	-0.684451	-0.85046
494	-0.654494	-0.915653	-0.686285	-0.853741
495	-0.655443	-0.920575	-0.688036	-0.856873
496	-0.656348	-0.925273	-0.689708	-0.859863
497	-0.657212	-0.929758	-0.691304	-0.862718
498	-0.658037	-0.934041	-0.692827	-0.865443
499	-0.658825	-0.938129	-0.694282	-0.868045
500	-0.659577	-0.942032	-0.695671	-0.870529
501	-0.660295	-0.945758	-0.696997	-0.872901
502	-0.66098	-0.953453	-0.698262	-0.877519
503	-0.661635	-0.956661	-0.699471	-0.881929
504	-0.662992	-0.959725	-0.704635	-0.886138
505	-0.663555	-0.962649	-0.706638	-0.887802
506	-0.664093	-0.965441	-0.707494	-0.889391
507	-0.664606	-0.968106	-0.708284	-0.890908
508	-0.665096	-0.970651	-0.709038	-0.892356
509	-0.665564	-0.97308	-0.709759	-0.893738
510	-0.66601	-0.975399	-0.710446	-0.895058
511	-0.666437	-0.977613	-0.711102	-0.896318
512	-0.666844	-0.979727	-0.711729	-0.897521
513	-0.667233	-0.981745	-0.712327	-0.898669
514	-0.667604	-0.983671	-0.712898	-0.899765
515	-0.667958	-0.985511	-0.713443	-0.900812
516	-0.668296	-0.987266	-0.713964	-0.901811
517	-0.668619	-0.988943	-0.71446	-0.902765
518	-0.668927	-0.990543	-0.714935	-0.903676
519	-0.669221	-0.992071	-0.715388	-0.904545
520	-0.669502	-0.99353	-0.71582	-0.905375
521	-0.66977	-0.994922	-0.716233	-0.906168
522	-0.670026	-0.996252	-0.716627	-0.906924
523	-0.670271	-0.997521	-0.717003	-0.907646
524	-0.670504	-0.998732	-0.717362	-0.908336
525	-0.670727	-0.999889	-0.717705	-0.908994
526	-0.67094	-1.00099	-0.718032	-0.909623
527	-0.671143	-1.00205	-0.718345	-0.910222
528	-0.671336	-1.00305	-0.718643	-0.910795
529	-0.671521	-1.00402	-0.718928	-0.911342
530	-0.671698	-1.00493	-0.7192	-0.911864
531	-0.671867	-1.00581	-0.71946	-0.912363
532	-0.672028	-1.00664	-0.719707	-0.912838
533	-0.672182	-1.00744	-0.719944	-0.913293
534	-0.672328	-1.0082	-0.72017	-0.913726
535	-0.672468	-1.01307	-0.720386	-0.916495
536	-0.672602	-1.01358	-0.720591	-0.916783
537	-0.673462	-1.01406	-0.722344	-0.917059
538	-0.673551	-1.01452	-0.722461	-0.917322
539	-0.673636	-1.01496	-0.722573	-0.917573
540	-0.673717	-1.01539	-0.722679	-0.917813
541	-0.673794	-1.01993	-0.722781	-0.920396
542	-0.673868	-1.02426	-0.722879	-0.922863
543	-0.675037	-1.02426	-0.724471	-0.922863
544	-0.67542	-1.02426	-0.724929	-0.922863
545	-0.67542	-1.02426	-0.724929	-0.922863
546	-0.67542	-1.02426	-0.724929	-0.922863

## Sheet: Fig8jk
	cell	syl	syl_cat	syl_isolated	syl_condition	group	fishlabel	plane	real_plane	norm_x_pos	norm_y_pos	final_cell_group	final_cell_group_split_medulla	cell_id	slope_dff_dur_F_comp	pvalue_dff_dur_F_comp	slope_dff_osc_F	pvalue_dff_osc_F	slope_dff_dur_F	pvalue_dff_dur_F	log_norm_max	log_dur	forward_specific	forward_specific_absolute	forward_component_specific	ratio_max_activation
0	0	0	F	True	during_stim	bulbar_medial	210121_F05	70um_bh	282	301	129	medulla	caudal_medulla	0	18.1021	0.0158702	0.0445249	0.0300991	1.91305	0.0306149	0.187376	-0.113509	0	False	False	-0.822027
1	0	1	S	False	during_stim	bulbar_medial	210121_F05	70um_bh	282	301	129	medulla	caudal_medulla	0	18.1021	0.0158702	0.0445249	0.0300991	1.91305	0.0306149		-0.815309	0	False	False	-0.822027
2	0	2	F	False	during_stim	bulbar_medial	210121_F05	70um_bh	282	301	129	medulla	caudal_medulla	0	18.1021	0.0158702	0.0445249	0.0300991	1.91305	0.0306149	0.821051	0.55145	0	False	False	-0.822027
3	0	3	F	False	during_stim	bulbar_medial	210121_F05	70um_bh	282	301	129	medulla	caudal_medulla	0	18.1021	0.0158702	0.0445249	0.0300991	1.91305	0.0306149		-0.533132	0	False	False	-0.822027
4	0	4	S	False	during_stim	bulbar_medial	210121_F05	70um_bh	282	301	129	medulla	caudal_medulla	0	18.1021	0.0158702	0.0445249	0.0300991	1.91305	0.0306149	1.4654	-0.200659	0	False	False	-0.822027
5	0	5	S	False	during_stim	bulbar_medial	210121_F05	70um_bh	282	301	129	medulla	caudal_medulla	0	18.1021	0.0158702	0.0445249	0.0300991	1.91305	0.0306149	2.0498	0.685742	0	False	False	-0.822027
6	0	6	S	False	during_stim	bulbar_medial	210121_F05	70um_bh	282	301	129	medulla	caudal_medulla	0	18.1021	0.0158702	0.0445249	0.0300991	1.91305	0.0306149	0.655746	-0.163043	0	False	False	-0.822027
7	0	7	S	False	during_stim	bulbar_medial	210121_F05	70um_bh	282	301	129	medulla	caudal_medulla	0	18.1021	0.0158702	0.0445249	0.0300991	1.91305	0.0306149		0.272538	0	False	False	-0.822027
8	0	8	S	False	during_stim	bulbar_medial	210121_F05	70um_bh	282	301	129	medulla	caudal_medulla	0	18.1021	0.0158702	0.0445249	0.0300991	1.91305	0.0306149		0.407051	0	False	False	-0.822027
9	0	9	F	False	during_stim	bulbar_medial	210121_F05	70um_bh	282	301	129	medulla	caudal_medulla	0	18.1021	0.0158702	0.0445249	0.0300991	1.91305	0.0306149	-0.585997	0.274158	0	False	False	-0.822027
10	0	10	F	False	during_stim	bulbar_medial	210121_F05	70um_bh	282	301	129	medulla	caudal_medulla	0	18.1021	0.0158702	0.0445249	0.0300991	1.91305	0.0306149		0.249687	0	False	False	-0.822027
11	0	11	F	False	during_stim	bulbar_medial	210121_F05	70um_bh	282	301	129	medulla	caudal_medulla	0	18.1021	0.0158702	0.0445249	0.0300991	1.91305	0.0306149	-0.706299	0.0791812	0	False	False	-0.822027
12	0	12	F	False	during_stim	bulbar_medial	210121_F05	70um_bh	282	301	129	medulla	caudal_medulla	0	18.1021	0.0158702	0.0445249	0.0300991	1.91305	0.0306149	-1.53111	-0.580044	0	False	False	-0.822027
13	0	13	S	False	during_stim	bulbar_medial	210121_F05	70um_bh	282	301	129	medulla	caudal_medulla	0	18.1021	0.0158702	0.0445249	0.0300991	1.91305	0.0306149	0.114968	-0.369572	0	False	False	-0.822027
14	1	0	F	True	during_stim	bulbar_medial	210121_F05	70um_bh	282	125	173	retropontine_dorsal	retropontine_dorsal	1	2.33502	0.312765	-0.071177	0.29219	-3.17497	0.272574	1.19436	-0.113509	0	False	False	-0.637371
15	1	1	S	False	during_stim	bulbar_medial	210121_F05	70um_bh	282	125	173	retropontine_dorsal	retropontine_dorsal	1	2.33502	0.312765	-0.071177	0.29219	-3.17497	0.272574	1.36904	-0.815309	0	False	False	-0.637371
16	1	2	F	False	during_stim	bulbar_medial	210121_F05	70um_bh	282	125	173	retropontine_dorsal	retropontine_dorsal	1	2.33502	0.312765	-0.071177	0.29219	-3.17497	0.272574		0.55145	0	False	False	-0.637371
17	1	3	F	False	during_stim	bulbar_medial	210121_F05	70um_bh	282	125	173	retropontine_dorsal	retropontine_dorsal	1	2.33502	0.312765	-0.071177	0.29219	-3.17497	0.272574		-0.533132	0	False	False	-0.637371
18	1	4	S	False	during_stim	bulbar_medial	210121_F05	70um_bh	282	125	173	retropontine_dorsal	retropontine_dorsal	1	2.33502	0.312765	-0.071177	0.29219	-3.17497	0.272574	1.2359	-0.200659	0	False	False	-0.637371
19	1	5	S	False	during_stim	bulbar_medial	210121_F05	70um_bh	282	125	173	retropontine_dorsal	retropontine_dorsal	1	2.33502	0.312765	-0.071177	0.29219	-3.17497	0.272574	1.41688	0.685742	0	False	False	-0.637371
20	1	6	S	False	during_stim	bulbar_medial	210121_F05	70um_bh	282	125	173	retropontine_dorsal	retropontine_dorsal	1	2.33502	0.312765	-0.071177	0.29219	-3.17497	0.272574	-0.520546	-0.163043	0	False	False	-0.637371
21	1	7	S	False	during_stim	bulbar_medial	210121_F05	70um_bh	282	125	173	retropontine_dorsal	retropontine_dorsal	1	2.33502	0.312765	-0.071177	0.29219	-3.17497	0.272574	0.814113	0.272538	0	False	False	-0.637371
22	1	8	S	False	during_stim	bulbar_medial	210121_F05	70um_bh	282	125	173	retropontine_dorsal	retropontine_dorsal	1	2.33502	0.312765	-0.071177	0.29219	-3.17497	0.272574	0.722199	0.407051	0	False	False	-0.637371
23	1	9	F	False	during_stim	bulbar_medial	210121_F05	70um_bh	282	125	173	retropontine_dorsal	retropontine_dorsal	1	2.33502	0.312765	-0.071177	0.29219	-3.17497	0.272574	0.395461	0.274158	0	False	False	-0.637371
24	1	10	F	False	during_stim	bulbar_medial	210121_F05	70um_bh	282	125	173	retropontine_dorsal	retropontine_dorsal	1	2.33502	0.312765	-0.071177	0.29219	-3.17497	0.272574	0.884776	0.249687	0	False	False	-0.637371
25	1	11	F	False	during_stim	bulbar_medial	210121_F05	70um_bh	282	125	173	retropontine_dorsal	retropontine_dorsal	1	2.33502	0.312765	-0.071177	0.29219	-3.17497	0.272574	0.629821	0.0791812	0	False	False	-0.637371
26	1	12	F	False	during_stim	bulbar_medial	210121_F05	70um_bh	282	125	173	retropontine_dorsal	retropontine_dorsal	1	2.33502	0.312765	-0.071177	0.29219	-3.17497	0.272574	-0.230505	-0.580044	0	False	False	-0.637371
27	1	13	S	False	during_stim	bulbar_medial	210121_F05	70um_bh	282	125	173	retropontine_dorsal	retropontine_dorsal	1	2.33502	0.312765	-0.071177	0.29219	-3.17497	0.272574	1.1138	-0.369572	0	False	False	-0.637371
28	2	0	F	True	during_stim	bulbar_medial	210121_F05	70um_bh	282	277	136	medulla	caudal_medulla	2	5.3204	0.0141402	0.0387563	0.204864	1.70525	0.192911	0.577745	-0.113509	0	False	False	0.484891
29	2	1	S	False	during_stim	bulbar_medial	210121_F05	70um_bh	282	277	136	medulla	caudal_medulla	2	5.3204	0.0141402	0.0387563	0.204864	1.70525	0.192911		-0.815309	0	False	False	0.484891
30	2	2	F	False	during_stim	bulbar_medial	210121_F05	70um_bh	282	277	136	medulla	caudal_medulla	2	5.3204	0.0141402	0.0387563	0.204864	1.70525	0.192911	1.04265	0.55145	0	False	False	0.484891
31	2	3	F	False	during_stim	bulbar_medial	210121_F05	70um_bh	282	277	136	medulla	caudal_medulla	2	5.3204	0.0141402	0.0387563	0.204864	1.70525	0.192911	0.849352	-0.533132	0	False	False	0.484891
32	2	4	S	False	during_stim	bulbar_medial	210121_F05	70um_bh	282	277	136	medulla	caudal_medulla	2	5.3204	0.0141402	0.0387563	0.204864	1.70525	0.192911	0.874149	-0.200659	0	False	False	0.484891
33	2	5	S	False	during_stim	bulbar_medial	210121_F05	70um_bh	282	277	136	medulla	caudal_medulla	2	5.3204	0.0141402	0.0387563	0.204864	1.70525	0.192911	1.53807	0.685742	0	False	False	0.484891
34	2	6	S	False	during_stim	bulbar_medial	210121_F05	70um_bh	282	277	136	medulla	caudal_medulla	2	5.3204	0.0141402	0.0387563	0.204864	1.70525	0.192911	0.286479	-0.163043	0	False	False	0.484891
35	2	7	S	False	during_stim	bulbar_medial	210121_F05	70um_bh	282	277	136	medulla	caudal_medulla	2	5.3204	0.0141402	0.0387563	0.204864	1.70525	0.192911		0.272538	0	False	False	0.484891
36	2	8	S	False	during_stim	bulbar_medial	210121_F05	70um_bh	282	277	136	medulla	caudal_medulla	2	5.3204	0.0141402	0.0387563	0.204864	1.70525	0.192911	0.0374404	0.407051	0	False	False	0.484891
37	2	9	F	False	during_stim	bulbar_medial	210121_F05	70um_bh	282	277	136	medulla	caudal_medulla	2	5.3204	0.0141402	0.0387563	0.204864	1.70525	0.192911	0.462174	0.274158	0	False	False	0.484891
38	2	10	F	False	during_stim	bulbar_medial	210121_F05	70um_bh	282	277	136	medulla	caudal_medulla	2	5.3204	0.0141402	0.0387563	0.204864	1.70525	0.192911	0.369896	0.249687	0	False	False	0.484891
39	2	11	F	False	during_stim	bulbar_medial	210121_F05	70um_bh	282	277	136	medulla	caudal_medulla	2	5.3204	0.0141402	0.0387563	0.204864	1.70525	0.192911	0.0330748	0.0791812	0	False	False	0.484891
40	2	12	F	False	during_stim	bulbar_medial	210121_F05	70um_bh	282	277	136	medulla	caudal_medulla	2	5.3204	0.0141402	0.0387563	0.204864	1.70525	0.192911	0.305285	-0.580044	0	False	False	0.484891
41	2	13	S	False	during_stim	bulbar_medial	210121_F05	70um_bh	282	277	136	medulla	caudal_medulla	2	5.3204	0.0141402	0.0387563	0.204864	1.70525	0.192911		-0.369572	0	False	False	0.484891
42	3	0	F	True	during_stim	bulbar_lateral_contra	210121_F05	70um_bh	282	347.5	175	medullar_lateral	medullar_lateral	3	16.9336	0.00300211	0.135019	0.0220228	5.8483	0.0204649		-0.113509	0	False	False	-0.619457
43	3	1	S	False	during_stim	bulbar_lateral_contra	210121_F05	70um_bh	282	347.5	175	medullar_lateral	medullar_lateral	3	16.9336	0.00300211	0.135019	0.0220228	5.8483	0.0204649	0.231102	-0.815309	0	False	False	-0.619457
44	3	2	F	False	during_stim	bulbar_lateral_contra	210121_F05	70um_bh	282	347.5	175	medullar_lateral	medullar_lateral	3	16.9336	0.00300211	0.135019	0.0220228	5.8483	0.0204649	1.35396	0.55145	0	False	False	-0.619457
45	3	3	F	False	during_stim	bulbar_lateral_contra	210121_F05	70um_bh	282	347.5	175	medullar_lateral	medullar_lateral	3	16.9336	0.00300211	0.135019	0.0220228	5.8483	0.0204649	-0.163606	-0.533132	0	False	False	-0.619457
46	3	4	S	False	during_stim	bulbar_lateral_contra	210121_F05	70um_bh	282	347.5	175	medullar_lateral	medullar_lateral	3	16.9336	0.00300211	0.135019	0.0220228	5.8483	0.0204649	1.77451	-0.200659	0	False	False	-0.619457
47	3	5	S	False	during_stim	bulbar_lateral_contra	210121_F05	70um_bh	282	347.5	175	medullar_lateral	medullar_lateral	3	16.9336	0.00300211	0.135019	0.0220228	5.8483	0.0204649	1.9828	0.685742	0	False	False	-0.619457
48	3	6	S	False	during_stim	bulbar_lateral_contra	210121_F05	70um_bh	282	347.5	175	medullar_lateral	medullar_lateral	3	16.9336	0.00300211	0.135019	0.0220228	5.8483	0.0204649		-0.163043	0	False	False	-0.619457
49	3	7	S	False	during_stim	bulbar_lateral_contra	210121_F05	70um_bh	282	347.5	175	medullar_lateral	medullar_lateral	3	16.9336	0.00300211	0.135019	0.0220228	5.8483	0.0204649	0.766734	0.272538	0	False	False	-0.619457
50	3	8	S	False	during_stim	bulbar_lateral_contra	210121_F05	70um_bh	282	347.5	175	medullar_lateral	medullar_lateral	3	16.9336	0.00300211	0.135019	0.0220228	5.8483	0.0204649	0.956242	0.407051	0	False	False	-0.619457
51	3	9	F	False	during_stim	bulbar_lateral_contra	210121_F05	70um_bh	282	347.5	175	medullar_lateral	medullar_lateral	3	16.9336	0.00300211	0.135019	0.0220228	5.8483	0.0204649	0.0889789	0.274158	0	False	False	-0.619457
52	3	10	F	False	during_stim	bulbar_lateral_contra	210121_F05	70um_bh	282	347.5	175	medullar_lateral	medullar_lateral	3	16.9336	0.00300211	0.135019	0.0220228	5.8483	0.0204649	0.305368	0.249687	0	False	False	-0.619457
53	3	11	F	False	during_stim	bulbar_lateral_contra	210121_F05	70um_bh	282	347.5	175	medullar_lateral	medullar_lateral	3	16.9336	0.00300211	0.135019	0.0220228	5.8483	0.0204649	0.0587029	0.0791812	0	False	False	-0.619457
54	3	12	F	False	during_stim	bulbar_lateral_contra	210121_F05	70um_bh	282	347.5	175	medullar_lateral	medullar_lateral	3	16.9336	0.00300211	0.135019	0.0220228	5.8483	0.0204649	0.384968	-0.580044	0	False	False	-0.619457
55	3	13	S	False	during_stim	bulbar_lateral_contra	210121_F05	70um_bh	282	347.5	175	medullar_lateral	medullar_lateral	3	16.9336	0.00300211	0.135019	0.0220228	5.8483	0.0204649	1.1365	-0.369572	0	False	False	-0.619457
56	4	0	F	True	during_stim	bulbar_medial	210121_F05	70um_bh	282	410	99	medulla	caudal_medulla	4	15.6352	0.00415274	0.136877	0.240299	5.77977	0.250845	1.35773	-0.113509	0	False	False	1.95071
57	4	1	S	False	during_stim	bulbar_medial	210121_F05	70um_bh	282	410	99	medulla	caudal_medulla	4	15.6352	0.00415274	0.136877	0.240299	5.77977	0.250845		-0.815309	0	False	False	1.95071
58	4	2	F	False	during_stim	bulbar_medial	210121_F05	70um_bh	282	410	99	medulla	caudal_medulla	4	15.6352	0.00415274	0.136877	0.240299	5.77977	0.250845	1.392	0.55145	0	False	False	1.95071
59	4	3	F	False	during_stim	bulbar_medial	210121_F05	70um_bh	282	410	99	medulla	caudal_medulla	4	15.6352	0.00415274	0.136877	0.240299	5.77977	0.250845		-0.533132	0	False	False	1.95071
60	4	4	S	False	during_stim	bulbar_medial	210121_F05	70um_bh	282	410	99	medulla	caudal_medulla	4	15.6352	0.00415274	0.136877	0.240299	5.77977	0.250845		-0.200659	0	False	False	1.95071
61	4	5	S	False	during_stim	bulbar_medial	210121_F05	70um_bh	282	410	99	medulla	caudal_medulla	4	15.6352	0.00415274	0.136877	0.240299	5.77977	0.250845	1.94251	0.685742	0	False	False	1.95071
62	4	6	S	False	during_stim	bulbar_medial	210121_F05	70um_bh	282	410	99	medulla	caudal_medulla	4	15.6352	0.00415274	0.136877	0.240299	5.77977	0.250845		-0.163043	0	False	False	1.95071
63	4	7	S	False	during_stim	bulbar_medial	210121_F05	70um_bh	282	410	99	medulla	caudal_medulla	4	15.6352	0.00415274	0.136877	0.240299	5.77977	0.250845	1.55013	0.272538	0	False	False	1.95071
64	4	8	S	False	during_stim	bulbar_medial	210121_F05	70um_bh	282	410	99	medulla	caudal_medulla	4	15.6352	0.00415274	0.136877	0.240299	5.77977	0.250845	1.56538	0.407051	0	False	False	1.95071
65	4	9	F	False	during_stim	bulbar_medial	210121_F05	70um_bh	282	410	99	medulla	caudal_medulla	4	15.6352	0.00415274	0.136877	0.240299	5.77977	0.250845		0.274158	0	False	False	1.95071
66	4	10	F	False	during_stim	bulbar_medial	210121_F05	70um_bh	282	410	99	medulla	caudal_medulla	4	15.6352	0.00415274	0.136877	0.240299	5.77977	0.250845	1.05114	0.249687	0	False	False	1.95071
67	4	11	F	False	during_stim	bulbar_medial	210121_F05	70um_bh	282	410	99	medulla	caudal_medulla	4	15.6352	0.00415274	0.136877	0.240299	5.77977	0.250845	1.22263	0.0791812	0	False	False	1.95071
68	4	12	F	False	during_stim	bulbar_medial	210121_F05	70um_bh	282	410	99	medulla	caudal_medulla	4	15.6352	0.00415274	0.136877	0.240299	5.77977	0.250845		-0.580044	0	False	False	1.95071
69	4	13	S	False	during_stim	bulbar_medial	210121_F05	70um_bh	282	410	99	medulla	caudal_medulla	4	15.6352	0.00415274	0.136877	0.240299	5.77977	0.250845		-0.369572	0	False	False	1.95071
70	6	0	F	True	during_stim	bulbar_medial	210121_F05	70um_bh	282	422	143	medulla	caudal_medulla	5	21.8715	0.000126977	0.353058	0.0197654	15.1865	0.0199186	0.561081	-0.113509	0	False	False	1.11584
71	6	1	S	False	during_stim	bulbar_medial	210121_F05	70um_bh	282	422	143	medulla	caudal_medulla	5	21.8715	0.000126977	0.353058	0.0197654	15.1865	0.0199186	0.635338	-0.815309	0	False	False	1.11584
72	6	2	F	False	during_stim	bulbar_medial	210121_F05	70um_bh	282	422	143	medulla	caudal_medulla	5	21.8715	0.000126977	0.353058	0.0197654	15.1865	0.0199186	1.72908	0.55145	0	False	False	1.11584
73	6	3	F	False	during_stim	bulbar_medial	210121_F05	70um_bh	282	422	143	medulla	caudal_medulla	5	21.8715	0.000126977	0.353058	0.0197654	15.1865	0.0199186		-0.533132	0	False	False	1.11584
74	6	4	S	False	during_stim	bulbar_medial	210121_F05	70um_bh	282	422	143	medulla	caudal_medulla	5	21.8715	0.000126977	0.353058	0.0197654	15.1865	0.0199186	0.571894	-0.200659	0	False	False	1.11584
75	6	5	S	False	during_stim	bulbar_medial	210121_F05	70um_bh	282	422	143	medulla	caudal_medulla	5	21.8715	0.000126977	0.353058	0.0197654	15.1865	0.0199186	2.01301	0.685742	0	False	False	1.11584
76	6	6	S	False	during_stim	bulbar_medial	210121_F05	70um_bh	282	422	143	medulla	caudal_medulla	5	21.8715	0.000126977	0.353058	0.0197654	15.1865	0.0199186		-0.163043	0	False	False	1.11584
77	6	7	S	False	during_stim	bulbar_medial	210121_F05	70um_bh	282	422	143	medulla	caudal_medulla	5	21.8715	0.000126977	0.353058	0.0197654	15.1865	0.0199186	1.46051	0.272538	0	False	False	1.11584
78	6	8	S	False	during_stim	bulbar_medial	210121_F05	70um_bh	282	422	143	medulla	caudal_medulla	5	21.8715	0.000126977	0.353058	0.0197654	15.1865	0.0199186	1.51992	0.407051	0	False	False	1.11584
79	6	9	F	False	during_stim	bulbar_medial	210121_F05	70um_bh	282	422	143	medulla	caudal_medulla	5	21.8715	0.000126977	0.353058	0.0197654	15.1865	0.0199186		0.274158	0	False	False	1.11584
80	6	10	F	False	during_stim	bulbar_medial	210121_F05	70um_bh	282	422	143	medulla	caudal_medulla	5	21.8715	0.000126977	0.353058	0.0197654	15.1865	0.0199186	0.937533	0.249687	0	False	False	1.11584
81	6	11	F	False	during_stim	bulbar_medial	210121_F05	70um_bh	282	422	143	medulla	caudal_medulla	5	21.8715	0.000126977	0.353058	0.0197654	15.1865	0.0199186	1.04767	0.0791812	0	False	False	1.11584
82	6	12	F	False	during_stim	bulbar_medial	210121_F05	70um_bh	282	422	143	medulla	caudal_medulla	5	21.8715	0.000126977	0.353058	0.0197654	15.1865	0.0199186	0.00184217	-0.580044	0	False	False	1.11584
83	6	13	S	False	during_stim	bulbar_medial	210121_F05	70um_bh	282	422	143	medulla	caudal_medulla	5	21.8715	0.000126977	0.353058	0.0197654	15.1865	0.0199186		-0.369572	0	False	False	1.11584
98	8	0	F	True	during_stim	bulbar_medial	210121_F05	70um_bh	282	406	143	medulla	caudal_medulla	7	17.2652	0.000188027	0.359062	0.0255889	15.4192	0.0262113	1.13338	-0.113509	0	False	False	1.73999
99	8	1	S	False	during_stim	bulbar_medial	210121_F05	70um_bh	282	406	143	medulla	caudal_medulla	7	17.2652	0.000188027	0.359062	0.0255889	15.4192	0.0262113		-0.815309	0	False	False	1.73999
100	8	2	F	False	during_stim	bulbar_medial	210121_F05	70um_bh	282	406	143	medulla	caudal_medulla	7	17.2652	0.000188027	0.359062	0.0255889	15.4192	0.0262113	1.7337	0.55145	0	False	False	1.73999
101	8	3	F	False	during_stim	bulbar_medial	210121_F05	70um_bh	282	406	143	medulla	caudal_medulla	7	17.2652	0.000188027	0.359062	0.0255889	15.4192	0.0262113		-0.533132	0	False	False	1.73999
102	8	4	S	False	during_stim	bulbar_medial	210121_F05	70um_bh	282	406	143	medulla	caudal_medulla	7	17.2652	0.000188027	0.359062	0.0255889	15.4192	0.0262113		-0.200659	0	False	False	1.73999
103	8	5	S	False	during_stim	bulbar_medial	210121_F05	70um_bh	282	406	143	medulla	caudal_medulla	7	17.2652	0.000188027	0.359062	0.0255889	15.4192	0.0262113	1.90134	0.685742	0	False	False	1.73999
104	8	6	S	False	during_stim	bulbar_medial	210121_F05	70um_bh	282	406	143	medulla	caudal_medulla	7	17.2652	0.000188027	0.359062	0.0255889	15.4192	0.0262113		-0.163043	0	False	False	1.73999
105	8	7	S	False	during_stim	bulbar_medial	210121_F05	70um_bh	282	406	143	medulla	caudal_medulla	7	17.2652	0.000188027	0.359062	0.0255889	15.4192	0.0262113	1.40386	0.272538	0	False	False	1.73999
106	8	8	S	False	during_stim	bulbar_medial	210121_F05	70um_bh	282	406	143	medulla	caudal_medulla	7	17.2652	0.000188027	0.359062	0.0255889	15.4192	0.0262113	1.46726	0.407051	0	False	False	1.73999
107	8	9	F	False	during_stim	bulbar_medial	210121_F05	70um_bh	282	406	143	medulla	caudal_medulla	7	17.2652	0.000188027	0.359062	0.0255889	15.4192	0.0262113	-0.460898	0.274158	0	False	False	1.73999
108	8	10	F	False	during_stim	bulbar_medial	210121_F05	70um_bh	282	406	143	medulla	caudal_medulla	7	17.2652	0.000188027	0.359062	0.0255889	15.4192	0.0262113	1.12119	0.249687	0	False	False	1.73999
109	8	11	F	False	during_stim	bulbar_medial	210121_F05	70um_bh	282	406	143	medulla	caudal_medulla	7	17.2652	0.000188027	0.359062	0.0255889	15.4192	0.0262113	1.46507	0.0791812	0	False	False	1.73999
110	8	12	F	False	during_stim	bulbar_medial	210121_F05	70um_bh	282	406	143	medulla	caudal_medulla	7	17.2652	0.000188027	0.359062	0.0255889	15.4192	0.0262113		-0.580044	0	False	False	1.73999
111	8	13	S	False	during_stim	bulbar_medial	210121_F05	70um_bh	282	406	143	medulla	caudal_medulla	7	17.2652	0.000188027	0.359062	0.0255889	15.4192	0.0262113		-0.369572	0	False	False	1.73999
112	9	0	F	True	during_stim	bulbar_lateral_contra	210121_F05	70um_bh	282	378	168	medullar_lateral	medullar_lateral	8	26.2967	0.020534	0.00647106	0.781852	0.274779	0.784739	0.204643	-0.113509	0	False	False	-0.904349
113	9	1	S	False	during_stim	bulbar_lateral_contra	210121_F05	70um_bh	282	378	168	medullar_lateral	medullar_lateral	8	26.2967	0.020534	0.00647106	0.781852	0.274779	0.784739	0.771333	-0.815309	0	False	False	-0.904349
114	9	2	F	False	during_stim	bulbar_lateral_contra	210121_F05	70um_bh	282	378	168	medullar_lateral	medullar_lateral	8	26.2967	0.020534	0.00647106	0.781852	0.274779	0.784739	0.0770006	0.55145	0	False	False	-0.904349
115	9	3	F	False	during_stim	bulbar_lateral_contra	210121_F05	70um_bh	282	378	168	medullar_lateral	medullar_lateral	8	26.2967	0.020534	0.00647106	0.781852	0.274779	0.784739		-0.533132	0	False	False	-0.904349
116	9	4	S	False	during_stim	bulbar_lateral_contra	210121_F05	70um_bh	282	378	168	medullar_lateral	medullar_lateral	8	26.2967	0.020534	0.00647106	0.781852	0.274779	0.784739	1.94714	-0.200659	0	False	False	-0.904349
117	9	5	S	False	during_stim	bulbar_lateral_contra	210121_F05	70um_bh	282	378	168	medullar_lateral	medullar_lateral	8	26.2967	0.020534	0.00647106	0.781852	0.274779	0.784739	2.22838	0.685742	0	False	False	-0.904349
118	9	6	S	False	during_stim	bulbar_lateral_contra	210121_F05	70um_bh	282	378	168	medullar_lateral	medullar_lateral	8	26.2967	0.020534	0.00647106	0.781852	0.274779	0.784739		-0.163043	0	False	False	-0.904349
119	9	7	S	False	during_stim	bulbar_lateral_contra	210121_F05	70um_bh	282	378	168	medullar_lateral	medullar_lateral	8	26.2967	0.020534	0.00647106	0.781852	0.274779	0.784739	1.71232	0.272538	0	False	False	-0.904349
120	9	8	S	False	during_stim	bulbar_lateral_contra	210121_F05	70um_bh	282	378	168	medullar_lateral	medullar_lateral	8	26.2967	0.020534	0.00647106	0.781852	0.274779	0.784739	0.777666	0.407051	0	False	False	-0.904349
121	9	9	F	False	during_stim	bulbar_lateral_contra	210121_F05	70um_bh	282	378	168	medullar_lateral	medullar_lateral	8	26.2967	0.020534	0.00647106	0.781852	0.274779	0.784739	0.791925	0.274158	0	False	False	-0.904349
122	9	10	F	False	during_stim	bulbar_lateral_contra	210121_F05	70um_bh	282	378	168	medullar_lateral	medullar_lateral	8	26.2967	0.020534	0.00647106	0.781852	0.274779	0.784739		0.249687	0	False	False	-0.904349
123	9	11	F	False	during_stim	bulbar_lateral_contra	210121_F05	70um_bh	282	378	168	medullar_lateral	medullar_lateral	8	26.2967	0.020534	0.00647106	0.781852	0.274779	0.784739	0.250702	0.0791812	0	False	False	-0.904349
124	9	12	F	False	during_stim	bulbar_lateral_contra	210121_F05	70um_bh	282	378	168	medullar_lateral	medullar_lateral	8	26.2967	0.020534	0.00647106	0.781852	0.274779	0.784739	0.393821	-0.580044	0	False	False	-0.904349
125	9	13	S	False	during_stim	bulbar_lateral_contra	210121_F05	70um_bh	282	378	168	medullar_lateral	medullar_lateral	8	26.2967	0.020534	0.00647106	0.781852	0.274779	0.784739	1.52946	-0.369572	0	False	False	-0.904349
126	10	0	F	True	during_stim	bulbar_medial	210121_F05	70um_bh	282	441	99	medulla	caudal_medulla	9	9.50307	0.198107	0.426767	0.168915	18.1666	0.174805	1.82407	-0.113509	0	False	False	2.22584
127	10	1	S	False	during_stim	bulbar_medial	210121_F05	70um_bh	282	441	99	medulla	caudal_medulla	9	9.50307	0.198107	0.426767	0.168915	18.1666	0.174805		-0.815309	0	False	False	2.22584
128	10	2	F	False	during_stim	bulbar_medial	210121_F05	70um_bh	282	441	99	medulla	caudal_medulla	9	9.50307	0.198107	0.426767	0.168915	18.1666	0.174805	1.90154	0.55145	0	False	False	2.22584
129	10	3	F	False	during_stim	bulbar_medial	210121_F05	70um_bh	282	441	99	medulla	caudal_medulla	9	9.50307	0.198107	0.426767	0.168915	18.1666	0.174805		-0.533132	0	False	False	2.22584
130	10	4	S	False	during_stim	bulbar_medial	210121_F05	70um_bh	282	441	99	medulla	caudal_medulla	9	9.50307	0.198107	0.426767	0.168915	18.1666	0.174805		-0.200659	0	False	False	2.22584
131	10	5	S	False	during_stim	bulbar_medial	210121_F05	70um_bh	282	441	99	medulla	caudal_medulla	9	9.50307	0.198107	0.426767	0.168915	18.1666	0.174805	1.49335	0.685742	0	False	False	2.22584
132	10	6	S	False	during_stim	bulbar_medial	210121_F05	70um_bh	282	441	99	medulla	caudal_medulla	9	9.50307	0.198107	0.426767	0.168915	18.1666	0.174805		-0.163043	0	False	False	2.22584
133	10	7	S	False	during_stim	bulbar_medial	210121_F05	70um_bh	282	441	99	medulla	caudal_medulla	9	9.50307	0.198107	0.426767	0.168915	18.1666	0.174805	1.52662	0.272538	0	False	False	2.22584
134	10	8	S	False	during_stim	bulbar_medial	210121_F05	70um_bh	282	441	99	medulla	caudal_medulla	9	9.50307	0.198107	0.426767	0.168915	18.1666	0.174805	1.73443	0.407051	0	False	False	2.22584
135	10	9	F	False	during_stim	bulbar_medial	210121_F05	70um_bh	282	441	99	medulla	caudal_medulla	9	9.50307	0.198107	0.426767	0.168915	18.1666	0.174805	0.362247	0.274158	0	False	False	2.22584
136	10	10	F	False	during_stim	bulbar_medial	210121_F05	70um_bh	282	441	99	medulla	caudal_medulla	9	9.50307	0.198107	0.426767	0.168915	18.1666	0.174805	0.85636	0.249687	0	False	False	2.22584
137	10	11	F	False	during_stim	bulbar_medial	210121_F05	70um_bh	282	441	99	medulla	caudal_medulla	9	9.50307	0.198107	0.426767	0.168915	18.1666	0.174805	1.59232	0.0791812	0	False	False	2.22584
138	10	12	F	False	during_stim	bulbar_medial	210121_F05	70um_bh	282	441	99	medulla	caudal_medulla	9	9.50307	0.198107	0.426767	0.168915	18.1666	0.174805		-0.580044	0	False	False	2.22584
139	10	13	S	False	during_stim	bulbar_medial	210121_F05	70um_bh	282	441	99	medulla	caudal_medulla	9	9.50307	0.198107	0.426767	0.168915	18.1666	0.174805		-0.369572	0	False	False	2.22584
140	11	0	F	True	during_stim	bulbar_lateral_contra	210121_F05	70um_bh	282	399.5	167	medullar_lateral	medullar_lateral	10	17.9411	0.0231876	-0.0245466	0.108565	-1.0528	0.11026	0.172157	-0.113509	0	False	False	-0.903222
141	11	1	S	False	during_stim	bulbar_lateral_contra	210121_F05	70um_bh	282	399.5	167	medullar_lateral	medullar_lateral	10	17.9411	0.0231876	-0.0245466	0.108565	-1.0528	0.11026	0.912727	-0.815309	0	False	False	-0.903222
142	11	2	F	False	during_stim	bulbar_lateral_contra	210121_F05	70um_bh	282	399.5	167	medullar_lateral	medullar_lateral	10	17.9411	0.0231876	-0.0245466	0.108565	-1.0528	0.11026		0.55145	0	False	False	-0.903222
143	11	3	F	False	during_stim	bulbar_lateral_contra	210121_F05	70um_bh	282	399.5	167	medullar_lateral	medullar_lateral	10	17.9411	0.0231876	-0.0245466	0.108565	-1.0528	0.11026	0.576808	-0.533132	0	False	False	-0.903222
144	11	4	S	False	during_stim	bulbar_lateral_contra	210121_F05	70um_bh	282	399.5	167	medullar_lateral	medullar_lateral	10	17.9411	0.0231876	-0.0245466	0.108565	-1.0528	0.11026	1.78008	-0.200659	0	False	False	-0.903222
145	11	5	S	False	during_stim	bulbar_lateral_contra	210121_F05	70um_bh	282	399.5	167	medullar_lateral	medullar_lateral	10	17.9411	0.0231876	-0.0245466	0.108565	-1.0528	0.11026	2.07365	0.685742	0	False	False	-0.903222
146	11	6	S	False	during_stim	bulbar_lateral_contra	210121_F05	70um_bh	282	399.5	167	medullar_lateral	medullar_lateral	10	17.9411	0.0231876	-0.0245466	0.108565	-1.0528	0.11026		-0.163043	0	False	False	-0.903222
147	11	7	S	False	during_stim	bulbar_lateral_contra	210121_F05	70um_bh	282	399.5	167	medullar_lateral	medullar_lateral	10	17.9411	0.0231876	-0.0245466	0.108565	-1.0528	0.11026	0.70746	0.272538	0	False	False	-0.903222
148	11	8	S	False	during_stim	bulbar_lateral_contra	210121_F05	70um_bh	282	399.5	167	medullar_lateral	medullar_lateral	10	17.9411	0.0231876	-0.0245466	0.108565	-1.0528	0.11026	0.556844	0.407051	0	False	False	-0.903222
149	11	9	F	False	during_stim	bulbar_lateral_contra	210121_F05	70um_bh	282	399.5	167	medullar_lateral	medullar_lateral	10	17.9411	0.0231876	-0.0245466	0.108565	-1.0528	0.11026	-0.338925	0.274158	0	False	False	-0.903222
150	11	10	F	False	during_stim	bulbar_lateral_contra	210121_F05	70um_bh	282	399.5	167	medullar_lateral	medullar_lateral	10	17.9411	0.0231876	-0.0245466	0.108565	-1.0528	0.11026	0.397327	0.249687	0	False	False	-0.903222
151	11	11	F	False	during_stim	bulbar_lateral_contra	210121_F05	70um_bh	282	399.5	167	medullar_lateral	medullar_lateral	10	17.9411	0.0231876	-0.0245466	0.108565	-1.0528	0.11026		0.0791812	0	False	False	-0.903222
152	11	12	F	False	during_stim	bulbar_lateral_contra	210121_F05	70um_bh	282	399.5	167	medullar_lateral	medullar_lateral	10	17.9411	0.0231876	-0.0245466	0.108565	-1.0528	0.11026	0.00104053	-0.580044	0	False	False	-0.903222
153	11	13	S	False	during_stim	bulbar_lateral_contra	210121_F05	70um_bh	282	399.5	167	medullar_lateral	medullar_lateral	10	17.9411	0.0231876	-0.0245466	0.108565	-1.0528	0.11026	0.946534	-0.369572	0	False	False	-0.903222
154	12	0	F	True	during_stim	bulbar_medial	210121_F05	70um_bh	282	427	101.5	medulla	caudal_medulla	11	8.5736	0.349235	0.694269	0.033406	30.0289	0.0319337	1.42312	-0.113509	0	False	False	0.858077
155	12	1	S	False	during_stim	bulbar_medial	210121_F05	70um_bh	282	427	101.5	medulla	caudal_medulla	11	8.5736	0.349235	0.694269	0.033406	30.0289	0.0319337		-0.815309	0	False	False	0.858077
156	12	2	F	False	during_stim	bulbar_medial	210121_F05	70um_bh	282	427	101.5	medulla	caudal_medulla	11	8.5736	0.349235	0.694269	0.033406	30.0289	0.0319337	2.0859	0.55145	0	False	False	0.858077
157	12	3	F	False	during_stim	bulbar_medial	210121_F05	70um_bh	282	427	101.5	medulla	caudal_medulla	11	8.5736	0.349235	0.694269	0.033406	30.0289	0.0319337	0.799141	-0.533132	0	False	False	0.858077
158	12	4	S	False	during_stim	bulbar_medial	210121_F05	70um_bh	282	427	101.5	medulla	caudal_medulla	11	8.5736	0.349235	0.694269	0.033406	30.0289	0.0319337	0.976624	-0.200659	0	False	False	0.858077
159	12	5	S	False	during_stim	bulbar_medial	210121_F05	70um_bh	282	427	101.5	medulla	caudal_medulla	11	8.5736	0.349235	0.694269	0.033406	30.0289	0.0319337		0.685742	0	False	False	0.858077
160	12	6	S	False	during_stim	bulbar_medial	210121_F05	70um_bh	282	427	101.5	medulla	caudal_medulla	11	8.5736	0.349235	0.694269	0.033406	30.0289	0.0319337	1.05696	-0.163043	0	False	False	0.858077
161	12	7	S	False	during_stim	bulbar_medial	210121_F05	70um_bh	282	427	101.5	medulla	caudal_medulla	11	8.5736	0.349235	0.694269	0.033406	30.0289	0.0319337	1.18685	0.272538	0	False	False	0.858077
162	12	8	S	False	during_stim	bulbar_medial	210121_F05	70um_bh	282	427	101.5	medulla	caudal_medulla	11	8.5736	0.349235	0.694269	0.033406	30.0289	0.0319337	1.6486	0.407051	0	False	False	0.858077
163	12	9	F	False	during_stim	bulbar_medial	210121_F05	70um_bh	282	427	101.5	medulla	caudal_medulla	11	8.5736	0.349235	0.694269	0.033406	30.0289	0.0319337	0.840942	0.274158	0	False	False	0.858077
164	12	10	F	False	during_stim	bulbar_medial	210121_F05	70um_bh	282	427	101.5	medulla	caudal_medulla	11	8.5736	0.349235	0.694269	0.033406	30.0289	0.0319337	-0.997131	0.249687	0	False	False	0.858077
165	12	11	F	False	during_stim	bulbar_medial	210121_F05	70um_bh	282	427	101.5	medulla	caudal_medulla	11	8.5736	0.349235	0.694269	0.033406	30.0289	0.0319337	1.46144	0.0791812	0	False	False	0.858077
166	12	12	F	False	during_stim	bulbar_medial	210121_F05	70um_bh	282	427	101.5	medulla	caudal_medulla	11	8.5736	0.349235	0.694269	0.033406	30.0289	0.0319337		-0.580044	0	False	False	0.858077
167	12	13	S	False	during_stim	bulbar_medial	210121_F05	70um_bh	282	427	101.5	medulla	caudal_medulla	11	8.5736	0.349235	0.694269	0.033406	30.0289	0.0319337		-0.369572	0	False	False	0.858077
168	14	0	F	True	during_stim	bulbar_lateral_contra	210121_F05	70um_bh	282	299	181	medullar_lateral	medullar_lateral	12	-1.56749	0.299232	-0.0109938	0.863836	-0.355118	0.897669	-1.0062	-0.113509	0	False	False	-0.266551
169	14	1	S	False	during_stim	bulbar_lateral_contra	210121_F05	70um_bh	282	299	181	medullar_lateral	medullar_lateral	12	-1.56749	0.299232	-0.0109938	0.863836	-0.355118	0.897669	0.417387	-0.815309	0	False	False	-0.266551
170	14	2	F	False	during_stim	bulbar_lateral_contra	210121_F05	70um_bh	282	299	181	medullar_lateral	medullar_lateral	12	-1.56749	0.299232	-0.0109938	0.863836	-0.355118	0.897669	0.825907	0.55145	0	False	False	-0.266551
171	14	3	F	False	during_stim	bulbar_lateral_contra	210121_F05	70um_bh	282	299	181	medullar_lateral	medullar_lateral	12	-1.56749	0.299232	-0.0109938	0.863836	-0.355118	0.897669	1.23887	-0.533132	0	False	False	-0.266551
172	14	4	S	False	during_stim	bulbar_lateral_contra	210121_F05	70um_bh	282	299	181	medullar_lateral	medullar_lateral	12	-1.56749	0.299232	-0.0109938	0.863836	-0.355118	0.897669	0.951168	-0.200659	0	False	False	-0.266551
173	14	5	S	False	during_stim	bulbar_lateral_contra	210121_F05	70um_bh	282	299	181	medullar_lateral	medullar_lateral	12	-1.56749	0.299232	-0.0109938	0.863836	-0.355118	0.897669		0.685742	0	False	False	-0.266551
174	14	6	S	False	during_stim	bulbar_lateral_contra	210121_F05	70um_bh	282	299	181	medullar_lateral	medullar_lateral	12	-1.56749	0.299232	-0.0109938	0.863836	-0.355118	0.897669	-0.0905271	-0.163043	0	False	False	-0.266551
175	14	7	S	False	during_stim	bulbar_lateral_contra	210121_F05	70um_bh	282	299	181	medullar_lateral	medullar_lateral	12	-1.56749	0.299232	-0.0109938	0.863836	-0.355118	0.897669	0.747494	0.272538	0	False	False	-0.266551
176	14	8	S	False	during_stim	bulbar_lateral_contra	210121_F05	70um_bh	282	299	181	medullar_lateral	medullar_lateral	12	-1.56749	0.299232	-0.0109938	0.863836	-0.355118	0.897669	0.714278	0.407051	0	False	False	-0.266551
177	14	9	F	False	during_stim	bulbar_lateral_contra	210121_F05	70um_bh	282	299	181	medullar_lateral	medullar_lateral	12	-1.56749	0.299232	-0.0109938	0.863836	-0.355118	0.897669	1.07517	0.274158	0	False	False	-0.266551
178	14	10	F	False	during_stim	bulbar_lateral_contra	210121_F05	70um_bh	282	299	181	medullar_lateral	medullar_lateral	12	-1.56749	0.299232	-0.0109938	0.863836	-0.355118	0.897669	-0.829601	0.249687	0	False	False	-0.266551
179	14	11	F	False	during_stim	bulbar_lateral_contra	210121_F05	70um_bh	282	299	181	medullar_lateral	medullar_lateral	12	-1.56749	0.299232	-0.0109938	0.863836	-0.355118	0.897669		0.0791812	0	False	False	-0.266551
180	14	12	F	False	during_stim	bulbar_lateral_contra	210121_F05	70um_bh	282	299	181	medullar_lateral	medullar_lateral	12	-1.56749	0.299232	-0.0109938	0.863836	-0.355118	0.897669	0.566757	-0.580044	0	False	False	-0.266551
181	14	13	S	False	during_stim	bulbar_lateral_contra	210121_F05	70um_bh	282	299	181	medullar_lateral	medullar_lateral	12	-1.56749	0.299232	-0.0109938	0.863836	-0.355118	0.897669	1.42661	-0.369572	0	False	False	-0.266551
182	15	0	F	True	during_stim	bulbar_medial	210121_F05	70um_bh	282	385	149	medulla	caudal_medulla	13	15.0822	0.000129595	0.294655	0.0240829	12.6594	0.0245619	0.780711	-0.113509	0	False	False	1.7205
183	15	1	S	False	during_stim	bulbar_medial	210121_F05	70um_bh	282	385	149	medulla	caudal_medulla	13	15.0822	0.000129595	0.294655	0.0240829	12.6594	0.0245619	0.184723	-0.815309	0	False	False	1.7205
184	15	2	F	False	during_stim	bulbar_medial	210121_F05	70um_bh	282	385	149	medulla	caudal_medulla	13	15.0822	0.000129595	0.294655	0.0240829	12.6594	0.0245619	1.6452	0.55145	0	False	False	1.7205
185	15	3	F	False	during_stim	bulbar_medial	210121_F05	70um_bh	282	385	149	medulla	caudal_medulla	13	15.0822	0.000129595	0.294655	0.0240829	12.6594	0.0245619		-0.533132	0	False	False	1.7205
186	15	4	S	False	during_stim	bulbar_medial	210121_F05	70um_bh	282	385	149	medulla	caudal_medulla	13	15.0822	0.000129595	0.294655	0.0240829	12.6594	0.0245619		-0.200659	0	False	False	1.7205
187	15	5	S	False	during_stim	bulbar_medial	210121_F05	70um_bh	282	385	149	medulla	caudal_medulla	13	15.0822	0.000129595	0.294655	0.0240829	12.6594	0.0245619	1.82843	0.685742	0	False	False	1.7205
188	15	6	S	False	during_stim	bulbar_medial	210121_F05	70um_bh	282	385	149	medulla	caudal_medulla	13	15.0822	0.000129595	0.294655	0.0240829	12.6594	0.0245619		-0.163043	0	False	False	1.7205
189	15	7	S	False	during_stim	bulbar_medial	210121_F05	70um_bh	282	385	149	medulla	caudal_medulla	13	15.0822	0.000129595	0.294655	0.0240829	12.6594	0.0245619	1.33628	0.272538	0	False	False	1.7205
190	15	8	S	False	during_stim	bulbar_medial	210121_F05	70um_bh	282	385	149	medulla	caudal_medulla	13	15.0822	0.000129595	0.294655	0.0240829	12.6594	0.0245619	1.47706	0.407051	0	False	False	1.7205
191	15	9	F	False	during_stim	bulbar_medial	210121_F05	70um_bh	282	385	149	medulla	caudal_medulla	13	15.0822	0.000129595	0.294655	0.0240829	12.6594	0.0245619		0.274158	0	False	False	1.7205
192	15	10	F	False	during_stim	bulbar_medial	210121_F05	70um_bh	282	385	149	medulla	caudal_medulla	13	15.0822	0.000129595	0.294655	0.0240829	12.6594	0.0245619	1.1435	0.249687	0	False	False	1.7205
193	15	11	F	False	during_stim	bulbar_medial	210121_F05	70um_bh	282	385	149	medulla	caudal_medulla	13	15.0822	0.000129595	0.294655	0.0240829	12.6594	0.0245619	1.20625	0.0791812	0	False	False	1.7205
194	15	12	F	False	during_stim	bulbar_medial	210121_F05	70um_bh	282	385	149	medulla	caudal_medulla	13	15.0822	0.000129595	0.294655	0.0240829	12.6594	0.0245619		-0.580044	0	False	False	1.7205
195	15	13	S	False	during_stim	bulbar_medial	210121_F05	70um_bh	282	385	149	medulla	caudal_medulla	13	15.0822	0.000129595	0.294655	0.0240829	12.6594	0.0245619		-0.369572	0	False	False	1.7205
196	16	0	F	True	during_stim	bulbar_lateral_contra	210121_F05	70um_bh	282	392	71	medullar_lateral	medullar_lateral	14	13.5238	0.0190646	0.00395158	0.665741	0.155695	0.693009	0.233873	-0.113509	0	False	False	-0.962592
197	16	1	S	False	during_stim	bulbar_lateral_contra	210121_F05	70um_bh	282	392	71	medullar_lateral	medullar_lateral	14	13.5238	0.0190646	0.00395158	0.665741	0.155695	0.693009	0.134251	-0.815309	0	False	False	-0.962592
198	16	2	F	False	during_stim	bulbar_lateral_contra	210121_F05	70um_bh	282	392	71	medullar_lateral	medullar_lateral	14	13.5238	0.0190646	0.00395158	0.665741	0.155695	0.693009	-0.279745	0.55145	0	False	False	-0.962592
199	16	3	F	False	during_stim	bulbar_lateral_contra	210121_F05	70um_bh	282	392	71	medullar_lateral	medullar_lateral	14	13.5238	0.0190646	0.00395158	0.665741	0.155695	0.693009		-0.533132	0	False	False	-0.962592
200	16	4	S	False	during_stim	bulbar_lateral_contra	210121_F05	70um_bh	282	392	71	medullar_lateral	medullar_lateral	14	13.5238	0.0190646	0.00395158	0.665741	0.155695	0.693009	1.7217	-0.200659	0	False	False	-0.962592
201	16	5	S	False	during_stim	bulbar_lateral_contra	210121_F05	70um_bh	282	392	71	medullar_lateral	medullar_lateral	14	13.5238	0.0190646	0.00395158	0.665741	0.155695	0.693009	1.94099	0.685742	0	False	False	-0.962592
202	16	6	S	False	during_stim	bulbar_lateral_contra	210121_F05	70um_bh	282	392	71	medullar_lateral	medullar_lateral	14	13.5238	0.0190646	0.00395158	0.665741	0.155695	0.693009	-0.063955	-0.163043	0	False	False	-0.962592
203	16	7	S	False	during_stim	bulbar_lateral_contra	210121_F05	70um_bh	282	392	71	medullar_lateral	medullar_lateral	14	13.5238	0.0190646	0.00395158	0.665741	0.155695	0.693009	0.490525	0.272538	0	False	False	-0.962592
204	16	8	S	False	during_stim	bulbar_lateral_contra	210121_F05	70um_bh	282	392	71	medullar_lateral	medullar_lateral	14	13.5238	0.0190646	0.00395158	0.665741	0.155695	0.693009	-0.0386762	0.407051	0	False	False	-0.962592
205	16	9	F	False	during_stim	bulbar_lateral_contra	210121_F05	70um_bh	282	392	71	medullar_lateral	medullar_lateral	14	13.5238	0.0190646	0.00395158	0.665741	0.155695	0.693009	0.228402	0.274158	0	False	False	-0.962592
206	16	10	F	False	during_stim	bulbar_lateral_contra	210121_F05	70um_bh	282	392	71	medullar_lateral	medullar_lateral	14	13.5238	0.0190646	0.00395158	0.665741	0.155695	0.693009	-0.0657522	0.249687	0	False	False	-0.962592
207	16	11	F	False	during_stim	bulbar_lateral_contra	210121_F05	70um_bh	282	392	71	medullar_lateral	medullar_lateral	14	13.5238	0.0190646	0.00395158	0.665741	0.155695	0.693009	0.204206	0.0791812	0	False	False	-0.962592
208	16	12	F	False	during_stim	bulbar_lateral_contra	210121_F05	70um_bh	282	392	71	medullar_lateral	medullar_lateral	14	13.5238	0.0190646	0.00395158	0.665741	0.155695	0.693009	-0.134965	-0.580044	0	False	False	-0.962592
209	16	13	S	False	during_stim	bulbar_lateral_contra	210121_F05	70um_bh	282	392	71	medullar_lateral	medullar_lateral	14	13.5238	0.0190646	0.00395158	0.665741	0.155695	0.693009	2.10483	-0.369572	0	False	False	-0.962592
210	18	0	F	True	during_stim	bulbar_medial	210121_F05	70um_bh	282	433.5	134	medulla	caudal_medulla	15	2.26542	0.397103	0.198697	0.0382174	8.53689	0.0388017	1.13727	-0.113509	0	False	False	1.70881
211	18	1	S	False	during_stim	bulbar_medial	210121_F05	70um_bh	282	433.5	134	medulla	caudal_medulla	15	2.26542	0.397103	0.198697	0.0382174	8.53689	0.0388017		-0.815309	0	False	False	1.70881
212	18	2	F	False	during_stim	bulbar_medial	210121_F05	70um_bh	282	433.5	134	medulla	caudal_medulla	15	2.26542	0.397103	0.198697	0.0382174	8.53689	0.0388017	1.52034	0.55145	0	False	False	1.70881
213	18	3	F	False	during_stim	bulbar_medial	210121_F05	70um_bh	282	433.5	134	medulla	caudal_medulla	15	2.26542	0.397103	0.198697	0.0382174	8.53689	0.0388017		-0.533132	0	False	False	1.70881
214	18	4	S	False	during_stim	bulbar_medial	210121_F05	70um_bh	282	433.5	134	medulla	caudal_medulla	15	2.26542	0.397103	0.198697	0.0382174	8.53689	0.0388017		-0.200659	0	False	False	1.70881
215	18	5	S	False	during_stim	bulbar_medial	210121_F05	70um_bh	282	433.5	134	medulla	caudal_medulla	15	2.26542	0.397103	0.198697	0.0382174	8.53689	0.0388017		0.685742	0	False	False	1.70881
216	18	6	S	False	during_stim	bulbar_medial	210121_F05	70um_bh	282	433.5	134	medulla	caudal_medulla	15	2.26542	0.397103	0.198697	0.0382174	8.53689	0.0388017	-0.203355	-0.163043	0	False	False	1.70881
217	18	7	S	False	during_stim	bulbar_medial	210121_F05	70um_bh	282	433.5	134	medulla	caudal_medulla	15	2.26542	0.397103	0.198697	0.0382174	8.53689	0.0388017	0.922007	0.272538	0	False	False	1.70881
218	18	8	S	False	during_stim	bulbar_medial	210121_F05	70um_bh	282	433.5	134	medulla	caudal_medulla	15	2.26542	0.397103	0.198697	0.0382174	8.53689	0.0388017	1.11355	0.407051	0	False	False	1.70881
219	18	9	F	False	during_stim	bulbar_medial	210121_F05	70um_bh	282	433.5	134	medulla	caudal_medulla	15	2.26542	0.397103	0.198697	0.0382174	8.53689	0.0388017	0.574782	0.274158	0	False	False	1.70881
220	18	10	F	False	during_stim	bulbar_medial	210121_F05	70um_bh	282	433.5	134	medulla	caudal_medulla	15	2.26542	0.397103	0.198697	0.0382174	8.53689	0.0388017	0.0363936	0.249687	0	False	False	1.70881
221	18	11	F	False	during_stim	bulbar_medial	210121_F05	70um_bh	282	433.5	134	medulla	caudal_medulla	15	2.26542	0.397103	0.198697	0.0382174	8.53689	0.0388017	1.09009	0.0791812	0	False	False	1.70881
222	18	12	F	False	during_stim	bulbar_medial	210121_F05	70um_bh	282	433.5	134	medulla	caudal_medulla	15	2.26542	0.397103	0.198697	0.0382174	8.53689	0.0388017		-0.580044	0	False	False	1.70881
223	18	13	S	False	during_stim	bulbar_medial	210121_F05	70um_bh	282	433.5	134	medulla	caudal_medulla	15	2.26542	0.397103	0.198697	0.0382174	8.53689	0.0388017	-0.134946	-0.369572	0	False	False	1.70881
224	19	0	F	True	during_stim	bulbar_medial	210121_F05	70um_bh	282	146	131	retropontine_dorsal	retropontine_dorsal	16	0.869779	0.7254	0.0184768	0.772761	0.787535	0.774933	0.0870974	-0.113509	0	False	False	1.79116
225	19	1	S	False	during_stim	bulbar_medial	210121_F05	70um_bh	282	146	131	retropontine_dorsal	retropontine_dorsal	16	0.869779	0.7254	0.0184768	0.772761	0.787535	0.774933		-0.815309	0	False	False	1.79116
226	19	2	F	False	during_stim	bulbar_medial	210121_F05	70um_bh	282	146	131	retropontine_dorsal	retropontine_dorsal	16	0.869779	0.7254	0.0184768	0.772761	0.787535	0.774933	0.303086	0.55145	0	False	False	1.79116
227	19	3	F	False	during_stim	bulbar_medial	210121_F05	70um_bh	282	146	131	retropontine_dorsal	retropontine_dorsal	16	0.869779	0.7254	0.0184768	0.772761	0.787535	0.774933	-0.704278	-0.533132	0	False	False	1.79116
228	19	4	S	False	during_stim	bulbar_medial	210121_F05	70um_bh	282	146	131	retropontine_dorsal	retropontine_dorsal	16	0.869779	0.7254	0.0184768	0.772761	0.787535	0.774933		-0.200659	0	False	False	1.79116
229	19	5	S	False	during_stim	bulbar_medial	210121_F05	70um_bh	282	146	131	retropontine_dorsal	retropontine_dorsal	16	0.869779	0.7254	0.0184768	0.772761	0.787535	0.774933	0.596515	0.685742	0	False	False	1.79116
230	19	6	S	False	during_stim	bulbar_medial	210121_F05	70um_bh	282	146	131	retropontine_dorsal	retropontine_dorsal	16	0.869779	0.7254	0.0184768	0.772761	0.787535	0.774933	-0.178911	-0.163043	0	False	False	1.79116
231	19	7	S	False	during_stim	bulbar_medial	210121_F05	70um_bh	282	146	131	retropontine_dorsal	retropontine_dorsal	16	0.869779	0.7254	0.0184768	0.772761	0.787535	0.774933	1.44	0.272538	0	False	False	1.79116
232	19	8	S	False	during_stim	bulbar_medial	210121_F05	70um_bh	282	146	131	retropontine_dorsal	retropontine_dorsal	16	0.869779	0.7254	0.0184768	0.772761	0.787535	0.774933	1.13636	0.407051	0	False	False	1.79116
233	19	9	F	False	during_stim	bulbar_medial	210121_F05	70um_bh	282	146	131	retropontine_dorsal	retropontine_dorsal	16	0.869779	0.7254	0.0184768	0.772761	0.787535	0.774933		0.274158	0	False	False	1.79116
234	19	10	F	False	during_stim	bulbar_medial	210121_F05	70um_bh	282	146	131	retropontine_dorsal	retropontine_dorsal	16	0.869779	0.7254	0.0184768	0.772761	0.787535	0.774933	0.557656	0.249687	0	False	False	1.79116
235	19	11	F	False	during_stim	bulbar_medial	210121_F05	70um_bh	282	146	131	retropontine_dorsal	retropontine_dorsal	16	0.869779	0.7254	0.0184768	0.772761	0.787535	0.774933	1.22966	0.0791812	0	False	False	1.79116
236	19	12	F	False	during_stim	bulbar_medial	210121_F05	70um_bh	282	146	131	retropontine_dorsal	retropontine_dorsal	16	0.869779	0.7254	0.0184768	0.772761	0.787535	0.774933		-0.580044	0	False	False	1.79116
237	19	13	S	False	during_stim	bulbar_medial	210121_F05	70um_bh	282	146	131	retropontine_dorsal	retropontine_dorsal	16	0.869779	0.7254	0.0184768	0.772761	0.787535	0.774933		-0.369572	0	False	False	1.79116
238	21	0	F	True	during_stim	bulbar_lateral_contra	210121_F05	70um_bh	282	326	179	medullar_lateral	medullar_lateral	17	2.94582	0.00572805	0.0243699	0.144506	1.07734	0.130918		-0.113509	0	False	False	-0.756201
239	21	1	S	False	during_stim	bulbar_lateral_contra	210121_F05	70um_bh	282	326	179	medullar_lateral	medullar_lateral	17	2.94582	0.00572805	0.0243699	0.144506	1.07734	0.130918	-0.0307128	-0.815309	0	False	False	-0.756201
240	21	2	F	False	during_stim	bulbar_lateral_contra	210121_F05	70um_bh	282	326	179	medullar_lateral	medullar_lateral	17	2.94582	0.00572805	0.0243699	0.144506	1.07734	0.130918	0.76043	0.55145	0	False	False	-0.756201
241	21	3	F	False	during_stim	bulbar_lateral_contra	210121_F05	70um_bh	282	326	179	medullar_lateral	medullar_lateral	17	2.94582	0.00572805	0.0243699	0.144506	1.07734	0.130918	0.537814	-0.533132	0	False	False	-0.756201
242	21	4	S	False	during_stim	bulbar_lateral_contra	210121_F05	70um_bh	282	326	179	medullar_lateral	medullar_lateral	17	2.94582	0.00572805	0.0243699	0.144506	1.07734	0.130918	1.66162	-0.200659	0	False	False	-0.756201
243	21	5	S	False	during_stim	bulbar_lateral_contra	210121_F05	70um_bh	282	326	179	medullar_lateral	medullar_lateral	17	2.94582	0.00572805	0.0243699	0.144506	1.07734	0.130918	1.25007	0.685742	0	False	False	-0.756201
244	21	6	S	False	during_stim	bulbar_lateral_contra	210121_F05	70um_bh	282	326	179	medullar_lateral	medullar_lateral	17	2.94582	0.00572805	0.0243699	0.144506	1.07734	0.130918	0.392396	-0.163043	0	False	False	-0.756201
245	21	7	S	False	during_stim	bulbar_lateral_contra	210121_F05	70um_bh	282	326	179	medullar_lateral	medullar_lateral	17	2.94582	0.00572805	0.0243699	0.144506	1.07734	0.130918	1.01835	0.272538	0	False	False	-0.756201
246	21	8	S	False	during_stim	bulbar_lateral_contra	210121_F05	70um_bh	282	326	179	medullar_lateral	medullar_lateral	17	2.94582	0.00572805	0.0243699	0.144506	1.07734	0.130918	0.822002	0.407051	0	False	False	-0.756201
247	21	9	F	False	during_stim	bulbar_lateral_contra	210121_F05	70um_bh	282	326	179	medullar_lateral	medullar_lateral	17	2.94582	0.00572805	0.0243699	0.144506	1.07734	0.130918	0.624356	0.274158	0	False	False	-0.756201
248	21	10	F	False	during_stim	bulbar_lateral_contra	210121_F05	70um_bh	282	326	179	medullar_lateral	medullar_lateral	17	2.94582	0.00572805	0.0243699	0.144506	1.07734	0.130918	0.0613454	0.249687	0	False	False	-0.756201
249	21	11	F	False	during_stim	bulbar_lateral_contra	210121_F05	70um_bh	282	326	179	medullar_lateral	medullar_lateral	17	2.94582	0.00572805	0.0243699	0.144506	1.07734	0.130918	0.223093	0.0791812	0	False	False	-0.756201
250	21	12	F	False	during_stim	bulbar_lateral_contra	210121_F05	70um_bh	282	326	179	medullar_lateral	medullar_lateral	17	2.94582	0.00572805	0.0243699	0.144506	1.07734	0.130918	0.306066	-0.580044	0	False	False	-0.756201
251	21	13	S	False	during_stim	bulbar_lateral_contra	210121_F05	70um_bh	282	326	179	medullar_lateral	medullar_lateral	17	2.94582	0.00572805	0.0243699	0.144506	1.07734	0.130918	1.41142	-0.369572	0	False	False	-0.756201
252	24	0	F	True	during_stim	bulbar_medial	210121_F05	70um_bh	282	308	116	medulla	caudal_medulla	18	-0.520589	0.238232	-0.0405597	0.00342645	-1.74621	0.00340187	0.0321955	-0.113509	0	False	False	-0.229165
253	24	1	S	False	during_stim	bulbar_medial	210121_F05	70um_bh	282	308	116	medulla	caudal_medulla	18	-0.520589	0.238232	-0.0405597	0.00342645	-1.74621	0.00340187	0.74664	-0.815309	0	False	False	-0.229165
254	24	2	F	False	during_stim	bulbar_medial	210121_F05	70um_bh	282	308	116	medulla	caudal_medulla	18	-0.520589	0.238232	-0.0405597	0.00342645	-1.74621	0.00340187		0.55145	0	False	False	-0.229165
255	24	3	F	False	during_stim	bulbar_medial	210121_F05	70um_bh	282	308	116	medulla	caudal_medulla	18	-0.520589	0.238232	-0.0405597	0.00342645	-1.74621	0.00340187	0.432848	-0.533132	0	False	False	-0.229165
256	24	4	S	False	during_stim	bulbar_medial	210121_F05	70um_bh	282	308	116	medulla	caudal_medulla	18	-0.520589	0.238232	-0.0405597	0.00342645	-1.74621	0.00340187	0.0631239	-0.200659	0	False	False	-0.229165
257	24	5	S	False	during_stim	bulbar_medial	210121_F05	70um_bh	282	308	116	medulla	caudal_medulla	18	-0.520589	0.238232	-0.0405597	0.00342645	-1.74621	0.00340187	0.337715	0.685742	0	False	False	-0.229165
258	24	6	S	False	during_stim	bulbar_medial	210121_F05	70um_bh	282	308	116	medulla	caudal_medulla	18	-0.520589	0.238232	-0.0405597	0.00342645	-1.74621	0.00340187	0.108661	-0.163043	0	False	False	-0.229165
259	24	7	S	False	during_stim	bulbar_medial	210121_F05	70um_bh	282	308	116	medulla	caudal_medulla	18	-0.520589	0.238232	-0.0405597	0.00342645	-1.74621	0.00340187	0.0777893	0.272538	0	False	False	-0.229165
260	24	8	S	False	during_stim	bulbar_medial	210121_F05	70um_bh	282	308	116	medulla	caudal_medulla	18	-0.520589	0.238232	-0.0405597	0.00342645	-1.74621	0.00340187	0.134238	0.407051	0	False	False	-0.229165
261	24	9	F	False	during_stim	bulbar_medial	210121_F05	70um_bh	282	308	116	medulla	caudal_medulla	18	-0.520589	0.238232	-0.0405597	0.00342645	-1.74621	0.00340187		0.274158	0	False	False	-0.229165
262	24	10	F	False	during_stim	bulbar_medial	210121_F05	70um_bh	282	308	116	medulla	caudal_medulla	18	-0.520589	0.238232	-0.0405597	0.00342645	-1.74621	0.00340187	0.0204338	0.249687	0	False	False	-0.229165
263	24	11	F	False	during_stim	bulbar_medial	210121_F05	70um_bh	282	308	116	medulla	caudal_medulla	18	-0.520589	0.238232	-0.0405597	0.00342645	-1.74621	0.00340187	0.432206	0.0791812	0	False	False	-0.229165
264	24	12	F	False	during_stim	bulbar_medial	210121_F05	70um_bh	282	308	116	medulla	caudal_medulla	18	-0.520589	0.238232	-0.0405597	0.00342645	-1.74621	0.00340187	0.352198	-0.580044	0	False	False	-0.229165
265	24	13	S	False	during_stim	bulbar_medial	210121_F05	70um_bh	282	308	116	medulla	caudal_medulla	18	-0.520589	0.238232	-0.0405597	0.00342645	-1.74621	0.00340187		-0.369572	0	False	False	-0.229165
266	27	0	F	True	during_stim	pontine	210121_F05	70um_bh	282	11	93	pontine_dorsal	pontine_dorsal	19	0.98001	0.140983	0.0403558	0.145154	1.78136	0.132306	-0.192131	-0.113509	0	False	False	-0.378915
267	27	1	S	False	during_stim	pontine	210121_F05	70um_bh	282	11	93	pontine_dorsal	pontine_dorsal	19	0.98001	0.140983	0.0403558	0.145154	1.78136	0.132306	0.335777	-0.815309	0	False	False	-0.378915
268	27	2	F	False	during_stim	pontine	210121_F05	70um_bh	282	11	93	pontine_dorsal	pontine_dorsal	19	0.98001	0.140983	0.0403558	0.145154	1.78136	0.132306	0.906987	0.55145	0	False	False	-0.378915
269	27	3	F	False	during_stim	pontine	210121_F05	70um_bh	282	11	93	pontine_dorsal	pontine_dorsal	19	0.98001	0.140983	0.0403558	0.145154	1.78136	0.132306	0.678137	-0.533132	0	False	False	-0.378915
270	27	4	S	False	during_stim	pontine	210121_F05	70um_bh	282	11	93	pontine_dorsal	pontine_dorsal	19	0.98001	0.140983	0.0403558	0.145154	1.78136	0.132306	-0.114868	-0.200659	0	False	False	-0.378915
271	27	5	S	False	during_stim	pontine	210121_F05	70um_bh	282	11	93	pontine_dorsal	pontine_dorsal	19	0.98001	0.140983	0.0403558	0.145154	1.78136	0.132306	0.690372	0.685742	0	False	False	-0.378915
272	27	6	S	False	during_stim	pontine	210121_F05	70um_bh	282	11	93	pontine_dorsal	pontine_dorsal	19	0.98001	0.140983	0.0403558	0.145154	1.78136	0.132306	0.597307	-0.163043	0	False	False	-0.378915
273	27	7	S	False	during_stim	pontine	210121_F05	70um_bh	282	11	93	pontine_dorsal	pontine_dorsal	19	0.98001	0.140983	0.0403558	0.145154	1.78136	0.132306	0.164099	0.272538	0	False	False	-0.378915
274	27	8	S	False	during_stim	pontine	210121_F05	70um_bh	282	11	93	pontine_dorsal	pontine_dorsal	19	0.98001	0.140983	0.0403558	0.145154	1.78136	0.132306	0.205322	0.407051	0	False	False	-0.378915
275	27	9	F	False	during_stim	pontine	210121_F05	70um_bh	282	11	93	pontine_dorsal	pontine_dorsal	19	0.98001	0.140983	0.0403558	0.145154	1.78136	0.132306	0.813332	0.274158	0	False	False	-0.378915
276	27	10	F	False	during_stim	pontine	210121_F05	70um_bh	282	11	93	pontine_dorsal	pontine_dorsal	19	0.98001	0.140983	0.0403558	0.145154	1.78136	0.132306		0.249687	0	False	False	-0.378915
277	27	11	F	False	during_stim	pontine	210121_F05	70um_bh	282	11	93	pontine_dorsal	pontine_dorsal	19	0.98001	0.140983	0.0403558	0.145154	1.78136	0.132306	0.14667	0.0791812	0	False	False	-0.378915
278	27	12	F	False	during_stim	pontine	210121_F05	70um_bh	282	11	93	pontine_dorsal	pontine_dorsal	19	0.98001	0.140983	0.0403558	0.145154	1.78136	0.132306	-0.329539	-0.580044	0	False	False	-0.378915
279	27	13	S	False	during_stim	pontine	210121_F05	70um_bh	282	11	93	pontine_dorsal	pontine_dorsal	19	0.98001	0.140983	0.0403558	0.145154	1.78136	0.132306	1.31849	-0.369572	0	False	False	-0.378915
280	28	0	F	True	during_stim	pontine	210121_F05	70um_bh	282	103	172.5	retropontine_dorsal	retropontine_dorsal	20	0.798776	0.405799	-0.0238991	0.481285	-1.06529	0.464872	0.286172	-0.113509	0	False	False	-0.524303
281	28	1	S	False	during_stim	pontine	210121_F05	70um_bh	282	103	172.5	retropontine_dorsal	retropontine_dorsal	20	0.798776	0.405799	-0.0238991	0.481285	-1.06529	0.464872	0.915126	-0.815309	0	False	False	-0.524303
282	28	2	F	False	during_stim	pontine	210121_F05	70um_bh	282	103	172.5	retropontine_dorsal	retropontine_dorsal	20	0.798776	0.405799	-0.0238991	0.481285	-1.06529	0.464872		0.55145	0	False	False	-0.524303
283	28	3	F	False	during_stim	pontine	210121_F05	70um_bh	282	103	172.5	retropontine_dorsal	retropontine_dorsal	20	0.798776	0.405799	-0.0238991	0.481285	-1.06529	0.464872		-0.533132	0	False	False	-0.524303
284	28	4	S	False	during_stim	pontine	210121_F05	70um_bh	282	103	172.5	retropontine_dorsal	retropontine_dorsal	20	0.798776	0.405799	-0.0238991	0.481285	-1.06529	0.464872	0.71468	-0.200659	0	False	False	-0.524303
285	28	5	S	False	during_stim	pontine	210121_F05	70um_bh	282	103	172.5	retropontine_dorsal	retropontine_dorsal	20	0.798776	0.405799	-0.0238991	0.481285	-1.06529	0.464872	0.920562	0.685742	0	False	False	-0.524303
286	28	6	S	False	during_stim	pontine	210121_F05	70um_bh	282	103	172.5	retropontine_dorsal	retropontine_dorsal	20	0.798776	0.405799	-0.0238991	0.481285	-1.06529	0.464872	-1.61564	-0.163043	0	False	False	-0.524303
287	28	7	S	False	during_stim	pontine	210121_F05	70um_bh	282	103	172.5	retropontine_dorsal	retropontine_dorsal	20	0.798776	0.405799	-0.0238991	0.481285	-1.06529	0.464872	0.546642	0.272538	0	False	False	-0.524303
288	28	8	S	False	during_stim	pontine	210121_F05	70um_bh	282	103	172.5	retropontine_dorsal	retropontine_dorsal	20	0.798776	0.405799	-0.0238991	0.481285	-1.06529	0.464872	0.764533	0.407051	0	False	False	-0.524303
289	28	9	F	False	during_stim	pontine	210121_F05	70um_bh	282	103	172.5	retropontine_dorsal	retropontine_dorsal	20	0.798776	0.405799	-0.0238991	0.481285	-1.06529	0.464872	0.265992	0.274158	0	False	False	-0.524303
290	28	10	F	False	during_stim	pontine	210121_F05	70um_bh	282	103	172.5	retropontine_dorsal	retropontine_dorsal	20	0.798776	0.405799	-0.0238991	0.481285	-1.06529	0.464872	0.756669	0.249687	0	False	False	-0.524303
291	28	11	F	False	during_stim	pontine	210121_F05	70um_bh	282	103	172.5	retropontine_dorsal	retropontine_dorsal	20	0.798776	0.405799	-0.0238991	0.481285	-1.06529	0.464872	0.733993	0.0791812	0	False	False	-0.524303
292	28	12	F	False	during_stim	pontine	210121_F05	70um_bh	282	103	172.5	retropontine_dorsal	retropontine_dorsal	20	0.798776	0.405799	-0.0238991	0.481285	-1.06529	0.464872		-0.580044	0	False	False	-0.524303
293	28	13	S	False	during_stim	pontine	210121_F05	70um_bh	282	103	172.5	retropontine_dorsal	retropontine_dorsal	20	0.798776	0.405799	-0.0238991	0.481285	-1.06529	0.464872	0.489646	-0.369572	0	False	False	-0.524303
294	30	0	F	True	during_stim	bulbar_medial	210121_F05	70um_bh	282	133	165	retropontine_dorsal	retropontine_dorsal	21	2.38417	0.31548	0.201765	0.0113138	8.72267	0.0105334		-0.113509	0	False	False	0.759031
295	30	1	S	False	during_stim	bulbar_medial	210121_F05	70um_bh	282	133	165	retropontine_dorsal	retropontine_dorsal	21	2.38417	0.31548	0.201765	0.0113138	8.72267	0.0105334	-0.0812729	-0.815309	0	False	False	0.759031
296	30	2	F	False	during_stim	bulbar_medial	210121_F05	70um_bh	282	133	165	retropontine_dorsal	retropontine_dorsal	21	2.38417	0.31548	0.201765	0.0113138	8.72267	0.0105334	1.48628	0.55145	0	False	False	0.759031
297	30	3	F	False	during_stim	bulbar_medial	210121_F05	70um_bh	282	133	165	retropontine_dorsal	retropontine_dorsal	21	2.38417	0.31548	0.201765	0.0113138	8.72267	0.0105334		-0.533132	0	False	False	0.759031
298	30	4	S	False	during_stim	bulbar_medial	210121_F05	70um_bh	282	133	165	retropontine_dorsal	retropontine_dorsal	21	2.38417	0.31548	0.201765	0.0113138	8.72267	0.0105334	0.662777	-0.200659	0	False	False	0.759031
299	30	5	S	False	during_stim	bulbar_medial	210121_F05	70um_bh	282	133	165	retropontine_dorsal	retropontine_dorsal	21	2.38417	0.31548	0.201765	0.0113138	8.72267	0.0105334		0.685742	0	False	False	0.759031
300	30	6	S	False	during_stim	bulbar_medial	210121_F05	70um_bh	282	133	165	retropontine_dorsal	retropontine_dorsal	21	2.38417	0.31548	0.201765	0.0113138	8.72267	0.0105334		-0.163043	0	False	False	0.759031
301	30	7	S	False	during_stim	bulbar_medial	210121_F05	70um_bh	282	133	165	retropontine_dorsal	retropontine_dorsal	21	2.38417	0.31548	0.201765	0.0113138	8.72267	0.0105334	0.698682	0.272538	0	False	False	0.759031
302	30	8	S	False	during_stim	bulbar_medial	210121_F05	70um_bh	282	133	165	retropontine_dorsal	retropontine_dorsal	21	2.38417	0.31548	0.201765	0.0113138	8.72267	0.0105334	0.634876	0.407051	0	False	False	0.759031
303	30	9	F	False	during_stim	bulbar_medial	210121_F05	70um_bh	282	133	165	retropontine_dorsal	retropontine_dorsal	21	2.38417	0.31548	0.201765	0.0113138	8.72267	0.0105334	0.48086	0.274158	0	False	False	0.759031
304	30	10	F	False	during_stim	bulbar_medial	210121_F05	70um_bh	282	133	165	retropontine_dorsal	retropontine_dorsal	21	2.38417	0.31548	0.201765	0.0113138	8.72267	0.0105334	-0.964935	0.249687	0	False	False	0.759031
305	30	11	F	False	during_stim	bulbar_medial	210121_F05	70um_bh	282	133	165	retropontine_dorsal	retropontine_dorsal	21	2.38417	0.31548	0.201765	0.0113138	8.72267	0.0105334	0.791594	0.0791812	0	False	False	0.759031
306	30	12	F	False	during_stim	bulbar_medial	210121_F05	70um_bh	282	133	165	retropontine_dorsal	retropontine_dorsal	21	2.38417	0.31548	0.201765	0.0113138	8.72267	0.0105334	-0.172206	-0.580044	0	False	False	0.759031
307	30	13	S	False	during_stim	bulbar_medial	210121_F05	70um_bh	282	133	165	retropontine_dorsal	retropontine_dorsal	21	2.38417	0.31548	0.201765	0.0113138	8.72267	0.0105334		-0.369572	0	False	False	0.759031
308	31	0	F	True	during_stim	bulbar_medial	210121_F05	70um_bh	282	194	132.5	medulla	rostral_medulla	22	5.36249	0.037569	0.225261	0.0247276	9.64764	0.0260611	-0.258117	-0.113509	0	False	False	1.05955
309	31	1	S	False	during_stim	bulbar_medial	210121_F05	70um_bh	282	194	132.5	medulla	rostral_medulla	22	5.36249	0.037569	0.225261	0.0247276	9.64764	0.0260611		-0.815309	0	False	False	1.05955
310	31	2	F	False	during_stim	bulbar_medial	210121_F05	70um_bh	282	194	132.5	medulla	rostral_medulla	22	5.36249	0.037569	0.225261	0.0247276	9.64764	0.0260611	1.47747	0.55145	0	False	False	1.05955
311	31	3	F	False	during_stim	bulbar_medial	210121_F05	70um_bh	282	194	132.5	medulla	rostral_medulla	22	5.36249	0.037569	0.225261	0.0247276	9.64764	0.0260611		-0.533132	0	False	False	1.05955
312	31	4	S	False	during_stim	bulbar_medial	210121_F05	70um_bh	282	194	132.5	medulla	rostral_medulla	22	5.36249	0.037569	0.225261	0.0247276	9.64764	0.0260611		-0.200659	0	False	False	1.05955
313	31	5	S	False	during_stim	bulbar_medial	210121_F05	70um_bh	282	194	132.5	medulla	rostral_medulla	22	5.36249	0.037569	0.225261	0.0247276	9.64764	0.0260611	1.11124	0.685742	0	False	False	1.05955
314	31	6	S	False	during_stim	bulbar_medial	210121_F05	70um_bh	282	194	132.5	medulla	rostral_medulla	22	5.36249	0.037569	0.225261	0.0247276	9.64764	0.0260611	0.401407	-0.163043	0	False	False	1.05955
315	31	7	S	False	during_stim	bulbar_medial	210121_F05	70um_bh	282	194	132.5	medulla	rostral_medulla	22	5.36249	0.037569	0.225261	0.0247276	9.64764	0.0260611	0.894516	0.272538	0	False	False	1.05955
316	31	8	S	False	during_stim	bulbar_medial	210121_F05	70um_bh	282	194	132.5	medulla	rostral_medulla	22	5.36249	0.037569	0.225261	0.0247276	9.64764	0.0260611	1.25319	0.407051	0	False	False	1.05955
317	31	9	F	False	during_stim	bulbar_medial	210121_F05	70um_bh	282	194	132.5	medulla	rostral_medulla	22	5.36249	0.037569	0.225261	0.0247276	9.64764	0.0260611		0.274158	0	False	False	1.05955
318	31	10	F	False	during_stim	bulbar_medial	210121_F05	70um_bh	282	194	132.5	medulla	rostral_medulla	22	5.36249	0.037569	0.225261	0.0247276	9.64764	0.0260611	1.33763	0.249687	0	False	False	1.05955
319	31	11	F	False	during_stim	bulbar_medial	210121_F05	70um_bh	282	194	132.5	medulla	rostral_medulla	22	5.36249	0.037569	0.225261	0.0247276	9.64764	0.0260611	0.873784	0.0791812	0	False	False	1.05955
320	31	12	F	False	during_stim	bulbar_medial	210121_F05	70um_bh	282	194	132.5	medulla	rostral_medulla	22	5.36249	0.037569	0.225261	0.0247276	9.64764	0.0260611		-0.580044	0	False	False	1.05955
321	31	13	S	False	during_stim	bulbar_medial	210121_F05	70um_bh	282	194	132.5	medulla	rostral_medulla	22	5.36249	0.037569	0.225261	0.0247276	9.64764	0.0260611		-0.369572	0	False	False	1.05955
322	36	0	F	True	during_stim	bulbar_lateral_contra	210121_F05	70um_bh	282	410	80	medullar_lateral	medullar_lateral	23	6.49056	0.00144703	0.0829185	0.028683	3.60619	0.0258048	-0.348247	-0.113509	0	False	False	-0.0591345
323	36	1	S	False	during_stim	bulbar_lateral_contra	210121_F05	70um_bh	282	410	80	medullar_lateral	medullar_lateral	23	6.49056	0.00144703	0.0829185	0.028683	3.60619	0.0258048	0.4711	-0.815309	0	False	False	-0.0591345
324	36	2	F	False	during_stim	bulbar_lateral_contra	210121_F05	70um_bh	282	410	80	medullar_lateral	medullar_lateral	23	6.49056	0.00144703	0.0829185	0.028683	3.60619	0.0258048	1.19379	0.55145	0	False	False	-0.0591345
325	36	3	F	False	during_stim	bulbar_lateral_contra	210121_F05	70um_bh	282	410	80	medullar_lateral	medullar_lateral	23	6.49056	0.00144703	0.0829185	0.028683	3.60619	0.0258048	0.465599	-0.533132	0	False	False	-0.0591345
326	36	4	S	False	during_stim	bulbar_lateral_contra	210121_F05	70um_bh	282	410	80	medullar_lateral	medullar_lateral	23	6.49056	0.00144703	0.0829185	0.028683	3.60619	0.0258048	1.23519	-0.200659	0	False	False	-0.0591345
327	36	5	S	False	during_stim	bulbar_lateral_contra	210121_F05	70um_bh	282	410	80	medullar_lateral	medullar_lateral	23	6.49056	0.00144703	0.0829185	0.028683	3.60619	0.0258048	1.55724	0.685742	0	False	False	-0.0591345
328	36	6	S	False	during_stim	bulbar_lateral_contra	210121_F05	70um_bh	282	410	80	medullar_lateral	medullar_lateral	23	6.49056	0.00144703	0.0829185	0.028683	3.60619	0.0258048	-0.462061	-0.163043	0	False	False	-0.0591345
329	36	7	S	False	during_stim	bulbar_lateral_contra	210121_F05	70um_bh	282	410	80	medullar_lateral	medullar_lateral	23	6.49056	0.00144703	0.0829185	0.028683	3.60619	0.0258048	0.40218	0.272538	0	False	False	-0.0591345
330	36	8	S	False	during_stim	bulbar_lateral_contra	210121_F05	70um_bh	282	410	80	medullar_lateral	medullar_lateral	23	6.49056	0.00144703	0.0829185	0.028683	3.60619	0.0258048	0.655896	0.407051	0	False	False	-0.0591345
331	36	9	F	False	during_stim	bulbar_lateral_contra	210121_F05	70um_bh	282	410	80	medullar_lateral	medullar_lateral	23	6.49056	0.00144703	0.0829185	0.028683	3.60619	0.0258048	0.464009	0.274158	0	False	False	-0.0591345
332	36	10	F	False	during_stim	bulbar_lateral_contra	210121_F05	70um_bh	282	410	80	medullar_lateral	medullar_lateral	23	6.49056	0.00144703	0.0829185	0.028683	3.60619	0.0258048	0.24079	0.249687	0	False	False	-0.0591345
333	36	11	F	False	during_stim	bulbar_lateral_contra	210121_F05	70um_bh	282	410	80	medullar_lateral	medullar_lateral	23	6.49056	0.00144703	0.0829185	0.028683	3.60619	0.0258048	0.54447	0.0791812	0	False	False	-0.0591345
334	36	12	F	False	during_stim	bulbar_lateral_contra	210121_F05	70um_bh	282	410	80	medullar_lateral	medullar_lateral	23	6.49056	0.00144703	0.0829185	0.028683	3.60619	0.0258048	0.421761	-0.580044	0	False	False	-0.0591345
335	36	13	S	False	during_stim	bulbar_lateral_contra	210121_F05	70um_bh	282	410	80	medullar_lateral	medullar_lateral	23	6.49056	0.00144703	0.0829185	0.028683	3.60619	0.0258048		-0.369572	0	False	False	-0.0591345
336	37	0	F	True	during_stim	bulbar_medial	210121_F05	70um_bh	282	137	106	retropontine_dorsal	retropontine_dorsal	24	1.01404	0.0487693	-0.00393691	0.727914	-0.176713	0.716584	0.0501186	-0.113509	0	False	False	-0.55236
337	37	1	S	False	during_stim	bulbar_medial	210121_F05	70um_bh	282	137	106	retropontine_dorsal	retropontine_dorsal	24	1.01404	0.0487693	-0.00393691	0.727914	-0.176713	0.716584	0.900087	-0.815309	0	False	False	-0.55236
338	37	2	F	False	during_stim	bulbar_medial	210121_F05	70um_bh	282	137	106	retropontine_dorsal	retropontine_dorsal	24	1.01404	0.0487693	-0.00393691	0.727914	-0.176713	0.716584		0.55145	0	False	False	-0.55236
339	37	3	F	False	during_stim	bulbar_medial	210121_F05	70um_bh	282	137	106	retropontine_dorsal	retropontine_dorsal	24	1.01404	0.0487693	-0.00393691	0.727914	-0.176713	0.716584	-0.354035	-0.533132	0	False	False	-0.55236
340	37	4	S	False	during_stim	bulbar_medial	210121_F05	70um_bh	282	137	106	retropontine_dorsal	retropontine_dorsal	24	1.01404	0.0487693	-0.00393691	0.727914	-0.176713	0.716584	0.726118	-0.200659	0	False	False	-0.55236
341	37	5	S	False	during_stim	bulbar_medial	210121_F05	70um_bh	282	137	106	retropontine_dorsal	retropontine_dorsal	24	1.01404	0.0487693	-0.00393691	0.727914	-0.176713	0.716584	0.895481	0.685742	0	False	False	-0.55236
342	37	6	S	False	during_stim	bulbar_medial	210121_F05	70um_bh	282	137	106	retropontine_dorsal	retropontine_dorsal	24	1.01404	0.0487693	-0.00393691	0.727914	-0.176713	0.716584	0.245964	-0.163043	0	False	False	-0.55236
343	37	7	S	False	during_stim	bulbar_medial	210121_F05	70um_bh	282	137	106	retropontine_dorsal	retropontine_dorsal	24	1.01404	0.0487693	-0.00393691	0.727914	-0.176713	0.716584	0.305157	0.272538	0	False	False	-0.55236
344	37	8	S	False	during_stim	bulbar_medial	210121_F05	70um_bh	282	137	106	retropontine_dorsal	retropontine_dorsal	24	1.01404	0.0487693	-0.00393691	0.727914	-0.176713	0.716584	0.384063	0.407051	0	False	False	-0.55236
345	37	9	F	False	during_stim	bulbar_medial	210121_F05	70um_bh	282	137	106	retropontine_dorsal	retropontine_dorsal	24	1.01404	0.0487693	-0.00393691	0.727914	-0.176713	0.716584	0.520385	0.274158	0	False	False	-0.55236
346	37	10	F	False	during_stim	bulbar_medial	210121_F05	70um_bh	282	137	106	retropontine_dorsal	retropontine_dorsal	24	1.01404	0.0487693	-0.00393691	0.727914	-0.176713	0.716584	0.260433	0.249687	0	False	False	-0.55236
347	37	11	F	False	during_stim	bulbar_medial	210121_F05	70um_bh	282	137	106	retropontine_dorsal	retropontine_dorsal	24	1.01404	0.0487693	-0.00393691	0.727914	-0.176713	0.716584	-0.0578725	0.0791812	0	False	False	-0.55236
348	37	12	F	False	during_stim	bulbar_medial	210121_F05	70um_bh	282	137	106	retropontine_dorsal	retropontine_dorsal	24	1.01404	0.0487693	-0.00393691	0.727914	-0.176713	0.716584	0.00303856	-0.580044	0	False	False	-0.55236
349	37	13	S	False	during_stim	bulbar_medial	210121_F05	70um_bh	282	137	106	retropontine_dorsal	retropontine_dorsal	24	1.01404	0.0487693	-0.00393691	0.727914	-0.176713	0.716584	-0.07413	-0.369572	0	False	False	-0.55236
350	42	0	F	True	during_stim	bulbar_medial	210121_F05	70um_bh	282	459	99	medulla	caudal_medulla	25	8.98373	0.00035524	0.209119	0.0151734	8.9853	0.015538	0.257715	-0.113509	0	False	False	0.595852
351	42	1	S	False	during_stim	bulbar_medial	210121_F05	70um_bh	282	459	99	medulla	caudal_medulla	25	8.98373	0.00035524	0.209119	0.0151734	8.9853	0.015538		-0.815309	0	False	False	0.595852
352	42	2	F	False	during_stim	bulbar_medial	210121_F05	70um_bh	282	459	99	medulla	caudal_medulla	25	8.98373	0.00035524	0.209119	0.0151734	8.9853	0.015538	1.48318	0.55145	0	False	False	0.595852
353	42	3	F	False	during_stim	bulbar_medial	210121_F05	70um_bh	282	459	99	medulla	caudal_medulla	25	8.98373	0.00035524	0.209119	0.0151734	8.9853	0.015538		-0.533132	0	False	False	0.595852
354	42	4	S	False	during_stim	bulbar_medial	210121_F05	70um_bh	282	459	99	medulla	caudal_medulla	25	8.98373	0.00035524	0.209119	0.0151734	8.9853	0.015538	0.736254	-0.200659	0	False	False	0.595852
355	42	5	S	False	during_stim	bulbar_medial	210121_F05	70um_bh	282	459	99	medulla	caudal_medulla	25	8.98373	0.00035524	0.209119	0.0151734	8.9853	0.015538	1.54199	0.685742	0	False	False	0.595852
356	42	6	S	False	during_stim	bulbar_medial	210121_F05	70um_bh	282	459	99	medulla	caudal_medulla	25	8.98373	0.00035524	0.209119	0.0151734	8.9853	0.015538		-0.163043	0	False	False	0.595852
357	42	7	S	False	during_stim	bulbar_medial	210121_F05	70um_bh	282	459	99	medulla	caudal_medulla	25	8.98373	0.00035524	0.209119	0.0151734	8.9853	0.015538	1.25514	0.272538	0	False	False	0.595852
358	42	8	S	False	during_stim	bulbar_medial	210121_F05	70um_bh	282	459	99	medulla	caudal_medulla	25	8.98373	0.00035524	0.209119	0.0151734	8.9853	0.015538	1.34867	0.407051	0	False	False	0.595852
359	42	9	F	False	during_stim	bulbar_medial	210121_F05	70um_bh	282	459	99	medulla	caudal_medulla	25	8.98373	0.00035524	0.209119	0.0151734	8.9853	0.015538		0.274158	0	False	False	0.595852
360	42	10	F	False	during_stim	bulbar_medial	210121_F05	70um_bh	282	459	99	medulla	caudal_medulla	25	8.98373	0.00035524	0.209119	0.0151734	8.9853	0.015538	0.762164	0.249687	0	False	False	0.595852
361	42	11	F	False	during_stim	bulbar_medial	210121_F05	70um_bh	282	459	99	medulla	caudal_medulla	25	8.98373	0.00035524	0.209119	0.0151734	8.9853	0.015538	0.897441	0.0791812	0	False	False	0.595852
362	42	12	F	False	during_stim	bulbar_medial	210121_F05	70um_bh	282	459	99	medulla	caudal_medulla	25	8.98373	0.00035524	0.209119	0.0151734	8.9853	0.015538	-1.20463	-0.580044	0	False	False	0.595852
363	42	13	S	False	during_stim	bulbar_medial	210121_F05	70um_bh	282	459	99	medulla	caudal_medulla	25	8.98373	0.00035524	0.209119	0.0151734	8.9853	0.015538	0.179819	-0.369572	0	False	False	0.595852
364	43	0	F	True	during_stim	bulbar_medial	210121_F05	70um_bh	282	411	135	medulla	caudal_medulla	26	3.58627	0.137922	0.170395	0.0950122	7.2525	0.100185	1.31419	-0.113509	0	False	False	2.66612
365	43	1	S	False	during_stim	bulbar_medial	210121_F05	70um_bh	282	411	135	medulla	caudal_medulla	26	3.58627	0.137922	0.170395	0.0950122	7.2525	0.100185		-0.815309	0	False	False	2.66612
366	43	2	F	False	during_stim	bulbar_medial	210121_F05	70um_bh	282	411	135	medulla	caudal_medulla	26	3.58627	0.137922	0.170395	0.0950122	7.2525	0.100185	1.46677	0.55145	0	False	False	2.66612
367	43	3	F	False	during_stim	bulbar_medial	210121_F05	70um_bh	282	411	135	medulla	caudal_medulla	26	3.58627	0.137922	0.170395	0.0950122	7.2525	0.100185		-0.533132	0	False	False	2.66612
368	43	4	S	False	during_stim	bulbar_medial	210121_F05	70um_bh	282	411	135	medulla	caudal_medulla	26	3.58627	0.137922	0.170395	0.0950122	7.2525	0.100185		-0.200659	0	False	False	2.66612
369	43	5	S	False	during_stim	bulbar_medial	210121_F05	70um_bh	282	411	135	medulla	caudal_medulla	26	3.58627	0.137922	0.170395	0.0950122	7.2525	0.100185	1.12626	0.685742	0	False	False	2.66612
370	43	6	S	False	during_stim	bulbar_medial	210121_F05	70um_bh	282	411	135	medulla	caudal_medulla	26	3.58627	0.137922	0.170395	0.0950122	7.2525	0.100185	-0.071809	-0.163043	0	False	False	2.66612
371	43	7	S	False	during_stim	bulbar_medial	210121_F05	70um_bh	282	411	135	medulla	caudal_medulla	26	3.58627	0.137922	0.170395	0.0950122	7.2525	0.100185	1.08542	0.272538	0	False	False	2.66612
372	43	8	S	False	during_stim	bulbar_medial	210121_F05	70um_bh	282	411	135	medulla	caudal_medulla	26	3.58627	0.137922	0.170395	0.0950122	7.2525	0.100185	1.19398	0.407051	0	False	False	2.66612
373	43	9	F	False	during_stim	bulbar_medial	210121_F05	70um_bh	282	411	135	medulla	caudal_medulla	26	3.58627	0.137922	0.170395	0.0950122	7.2525	0.100185	0.711034	0.274158	0	False	False	2.66612
374	43	10	F	False	during_stim	bulbar_medial	210121_F05	70um_bh	282	411	135	medulla	caudal_medulla	26	3.58627	0.137922	0.170395	0.0950122	7.2525	0.100185	0.860782	0.249687	0	False	False	2.66612
375	43	11	F	False	during_stim	bulbar_medial	210121_F05	70um_bh	282	411	135	medulla	caudal_medulla	26	3.58627	0.137922	0.170395	0.0950122	7.2525	0.100185	1.30311	0.0791812	0	False	False	2.66612
376	43	12	F	False	during_stim	bulbar_medial	210121_F05	70um_bh	282	411	135	medulla	caudal_medulla	26	3.58627	0.137922	0.170395	0.0950122	7.2525	0.100185		-0.580044	0	False	False	2.66612
377	43	13	S	False	during_stim	bulbar_medial	210121_F05	70um_bh	282	411	135	medulla	caudal_medulla	26	3.58627	0.137922	0.170395	0.0950122	7.2525	0.100185		-0.369572	0	False	False	2.66612
378	44	0	F	True	during_stim	bulbar_lateral_contra	210121_F05	70um_bh	282	374	70	medullar_lateral	medullar_lateral	27	16.5257	0.0179814	0.0126257	0.122373	0.547806	0.118435	0.11403	-0.113509	0	False	False	-0.938387
379	44	1	S	False	during_stim	bulbar_lateral_contra	210121_F05	70um_bh	282	374	70	medullar_lateral	medullar_lateral	27	16.5257	0.0179814	0.0126257	0.122373	0.547806	0.118435	0.383462	-0.815309	0	False	False	-0.938387
380	44	2	F	False	during_stim	bulbar_lateral_contra	210121_F05	70um_bh	282	374	70	medullar_lateral	medullar_lateral	27	16.5257	0.0179814	0.0126257	0.122373	0.547806	0.118435	0.447264	0.55145	0	False	False	-0.938387
381	44	3	F	False	during_stim	bulbar_lateral_contra	210121_F05	70um_bh	282	374	70	medullar_lateral	medullar_lateral	27	16.5257	0.0179814	0.0126257	0.122373	0.547806	0.118435	0.015986	-0.533132	0	False	False	-0.938387
382	44	4	S	False	during_stim	bulbar_lateral_contra	210121_F05	70um_bh	282	374	70	medullar_lateral	medullar_lateral	27	16.5257	0.0179814	0.0126257	0.122373	0.547806	0.118435	1.83055	-0.200659	0	False	False	-0.938387
383	44	5	S	False	during_stim	bulbar_lateral_contra	210121_F05	70um_bh	282	374	70	medullar_lateral	medullar_lateral	27	16.5257	0.0179814	0.0126257	0.122373	0.547806	0.118435	2.0263	0.685742	0	False	False	-0.938387
384	44	6	S	False	during_stim	bulbar_lateral_contra	210121_F05	70um_bh	282	374	70	medullar_lateral	medullar_lateral	27	16.5257	0.0179814	0.0126257	0.122373	0.547806	0.118435	0.345376	-0.163043	0	False	False	-0.938387
385	44	7	S	False	during_stim	bulbar_lateral_contra	210121_F05	70um_bh	282	374	70	medullar_lateral	medullar_lateral	27	16.5257	0.0179814	0.0126257	0.122373	0.547806	0.118435	-0.279691	0.272538	0	False	False	-0.938387
386	44	8	S	False	during_stim	bulbar_lateral_contra	210121_F05	70um_bh	282	374	70	medullar_lateral	medullar_lateral	27	16.5257	0.0179814	0.0126257	0.122373	0.547806	0.118435	0.259373	0.407051	0	False	False	-0.938387
387	44	9	F	False	during_stim	bulbar_lateral_contra	210121_F05	70um_bh	282	374	70	medullar_lateral	medullar_lateral	27	16.5257	0.0179814	0.0126257	0.122373	0.547806	0.118435	0.349484	0.274158	0	False	False	-0.938387
388	44	10	F	False	during_stim	bulbar_lateral_contra	210121_F05	70um_bh	282	374	70	medullar_lateral	medullar_lateral	27	16.5257	0.0179814	0.0126257	0.122373	0.547806	0.118435	-0.0916727	0.249687	0	False	False	-0.938387
389	44	11	F	False	during_stim	bulbar_lateral_contra	210121_F05	70um_bh	282	374	70	medullar_lateral	medullar_lateral	27	16.5257	0.0179814	0.0126257	0.122373	0.547806	0.118435	0.466595	0.0791812	0	False	False	-0.938387
390	44	12	F	False	during_stim	bulbar_lateral_contra	210121_F05	70um_bh	282	374	70	medullar_lateral	medullar_lateral	27	16.5257	0.0179814	0.0126257	0.122373	0.547806	0.118435	-0.284203	-0.580044	0	False	False	-0.938387
391	44	13	S	False	during_stim	bulbar_lateral_contra	210121_F05	70um_bh	282	374	70	medullar_lateral	medullar_lateral	27	16.5257	0.0179814	0.0126257	0.122373	0.547806	0.118435	2.13605	-0.369572	0	False	False	-0.938387
392	46	0	F	True	during_stim	pontine	210121_F05	70um_bh	282	53	131	pontine_dorsal	pontine_dorsal	28	0.602681	0.0353891	0.0234731	0.027864	1.00015	0.0307687	-0.0208258	-0.113509	0	False	False	0.26079
393	46	1	S	False	during_stim	pontine	210121_F05	70um_bh	282	53	131	pontine_dorsal	pontine_dorsal	28	0.602681	0.0353891	0.0234731	0.027864	1.00015	0.0307687	-0.227676	-0.815309	0	False	False	0.26079
394	46	2	F	False	during_stim	pontine	210121_F05	70um_bh	282	53	131	pontine_dorsal	pontine_dorsal	28	0.602681	0.0353891	0.0234731	0.027864	1.00015	0.0307687	0.519239	0.55145	0	False	False	0.26079
395	46	3	F	False	during_stim	pontine	210121_F05	70um_bh	282	53	131	pontine_dorsal	pontine_dorsal	28	0.602681	0.0353891	0.0234731	0.027864	1.00015	0.0307687		-0.533132	0	False	False	0.26079
396	46	4	S	False	during_stim	pontine	210121_F05	70um_bh	282	53	131	pontine_dorsal	pontine_dorsal	28	0.602681	0.0353891	0.0234731	0.027864	1.00015	0.0307687	0.256382	-0.200659	0	False	False	0.26079
397	46	5	S	False	during_stim	pontine	210121_F05	70um_bh	282	53	131	pontine_dorsal	pontine_dorsal	28	0.602681	0.0353891	0.0234731	0.027864	1.00015	0.0307687	0.49122	0.685742	0	False	False	0.26079
398	46	6	S	False	during_stim	pontine	210121_F05	70um_bh	282	53	131	pontine_dorsal	pontine_dorsal	28	0.602681	0.0353891	0.0234731	0.027864	1.00015	0.0307687	0.193591	-0.163043	0	False	False	0.26079
399	46	7	S	False	during_stim	pontine	210121_F05	70um_bh	282	53	131	pontine_dorsal	pontine_dorsal	28	0.602681	0.0353891	0.0234731	0.027864	1.00015	0.0307687	-0.0881454	0.272538	0	False	False	0.26079
400	46	8	S	False	during_stim	pontine	210121_F05	70um_bh	282	53	131	pontine_dorsal	pontine_dorsal	28	0.602681	0.0353891	0.0234731	0.027864	1.00015	0.0307687	0.0864297	0.407051	0	False	False	0.26079
401	46	9	F	False	during_stim	pontine	210121_F05	70um_bh	282	53	131	pontine_dorsal	pontine_dorsal	28	0.602681	0.0353891	0.0234731	0.027864	1.00015	0.0307687	0.493489	0.274158	0	False	False	0.26079
402	46	10	F	False	during_stim	pontine	210121_F05	70um_bh	282	53	131	pontine_dorsal	pontine_dorsal	28	0.602681	0.0353891	0.0234731	0.027864	1.00015	0.0307687	0.510771	0.249687	0	False	False	0.26079
403	46	11	F	False	during_stim	pontine	210121_F05	70um_bh	282	53	131	pontine_dorsal	pontine_dorsal	28	0.602681	0.0353891	0.0234731	0.027864	1.00015	0.0307687	0.0495899	0.0791812	0	False	False	0.26079
404	46	12	F	False	during_stim	pontine	210121_F05	70um_bh	282	53	131	pontine_dorsal	pontine_dorsal	28	0.602681	0.0353891	0.0234731	0.027864	1.00015	0.0307687	0.163267	-0.580044	0	False	False	0.26079
405	46	13	S	False	during_stim	pontine	210121_F05	70um_bh	282	53	131	pontine_dorsal	pontine_dorsal	28	0.602681	0.0353891	0.0234731	0.027864	1.00015	0.0307687	-0.513792	-0.369572	0	False	False	0.26079
406	48	0	F	True	during_stim	bulbar_medial	210121_F05	70um_bh	282	393	98	medulla	caudal_medulla	29	6.51198	0.000158137	0.118534	0.0241198	5.1042	0.0240028	0.694835	-0.113509	0	False	False	1.19644
407	48	1	S	False	during_stim	bulbar_medial	210121_F05	70um_bh	282	393	98	medulla	caudal_medulla	29	6.51198	0.000158137	0.118534	0.0241198	5.1042	0.0240028	0.479424	-0.815309	0	False	False	1.19644
408	48	2	F	False	during_stim	bulbar_medial	210121_F05	70um_bh	282	393	98	medulla	caudal_medulla	29	6.51198	0.000158137	0.118534	0.0241198	5.1042	0.0240028	1.29557	0.55145	0	False	False	1.19644
409	48	3	F	False	during_stim	bulbar_medial	210121_F05	70um_bh	282	393	98	medulla	caudal_medulla	29	6.51198	0.000158137	0.118534	0.0241198	5.1042	0.0240028		-0.533132	0	False	False	1.19644
410	48	4	S	False	during_stim	bulbar_medial	210121_F05	70um_bh	282	393	98	medulla	caudal_medulla	29	6.51198	0.000158137	0.118534	0.0241198	5.1042	0.0240028	0.112702	-0.200659	0	False	False	1.19644
411	48	5	S	False	during_stim	bulbar_medial	210121_F05	70um_bh	282	393	98	medulla	caudal_medulla	29	6.51198	0.000158137	0.118534	0.0241198	5.1042	0.0240028	1.50305	0.685742	0	False	False	1.19644
412	48	6	S	False	during_stim	bulbar_medial	210121_F05	70um_bh	282	393	98	medulla	caudal_medulla	29	6.51198	0.000158137	0.118534	0.0241198	5.1042	0.0240028		-0.163043	0	False	False	1.19644
413	48	7	S	False	during_stim	bulbar_medial	210121_F05	70um_bh	282	393	98	medulla	caudal_medulla	29	6.51198	0.000158137	0.118534	0.0241198	5.1042	0.0240028	0.816727	0.272538	0	False	False	1.19644
414	48	8	S	False	during_stim	bulbar_medial	210121_F05	70um_bh	282	393	98	medulla	caudal_medulla	29	6.51198	0.000158137	0.118534	0.0241198	5.1042	0.0240028	1.00669	0.407051	0	False	False	1.19644
415	48	9	F	False	during_stim	bulbar_medial	210121_F05	70um_bh	282	393	98	medulla	caudal_medulla	29	6.51198	0.000158137	0.118534	0.0241198	5.1042	0.0240028	0.264535	0.274158	0	False	False	1.19644
416	48	10	F	False	during_stim	bulbar_medial	210121_F05	70um_bh	282	393	98	medulla	caudal_medulla	29	6.51198	0.000158137	0.118534	0.0241198	5.1042	0.0240028	0.18523	0.249687	0	False	False	1.19644
417	48	11	F	False	during_stim	bulbar_medial	210121_F05	70um_bh	282	393	98	medulla	caudal_medulla	29	6.51198	0.000158137	0.118534	0.0241198	5.1042	0.0240028	0.896652	0.0791812	0	False	False	1.19644
418	48	12	F	False	during_stim	bulbar_medial	210121_F05	70um_bh	282	393	98	medulla	caudal_medulla	29	6.51198	0.000158137	0.118534	0.0241198	5.1042	0.0240028	-0.400544	-0.580044	0	False	False	1.19644
419	48	13	S	False	during_stim	bulbar_medial	210121_F05	70um_bh	282	393	98	medulla	caudal_medulla	29	6.51198	0.000158137	0.118534	0.0241198	5.1042	0.0240028		-0.369572	0	False	False	1.19644
420	50	0	F	True	during_stim	bulbar_medial	210121_F05	70um_bh	282	245	118	medulla	rostral_medulla	30	0.46316	0.466968	-0.0250121	0.19042	-1.10207	0.17783	0.206006	-0.113509	0	False	False	-0.211831
421	50	1	S	False	during_stim	bulbar_medial	210121_F05	70um_bh	282	245	118	medulla	rostral_medulla	30	0.46316	0.466968	-0.0250121	0.19042	-1.10207	0.17783	0.789277	-0.815309	0	False	False	-0.211831
422	50	2	F	False	during_stim	bulbar_medial	210121_F05	70um_bh	282	245	118	medulla	rostral_medulla	30	0.46316	0.466968	-0.0250121	0.19042	-1.10207	0.17783		0.55145	0	False	False	-0.211831
423	50	3	F	False	during_stim	bulbar_medial	210121_F05	70um_bh	282	245	118	medulla	rostral_medulla	30	0.46316	0.466968	-0.0250121	0.19042	-1.10207	0.17783		-0.533132	0	False	False	-0.211831
424	50	4	S	False	during_stim	bulbar_medial	210121_F05	70um_bh	282	245	118	medulla	rostral_medulla	30	0.46316	0.466968	-0.0250121	0.19042	-1.10207	0.17783	-0.309382	-0.200659	0	False	False	-0.211831
425	50	5	S	False	during_stim	bulbar_medial	210121_F05	70um_bh	282	245	118	medulla	rostral_medulla	30	0.46316	0.466968	-0.0250121	0.19042	-1.10207	0.17783	0.783138	0.685742	0	False	False	-0.211831
426	50	6	S	False	during_stim	bulbar_medial	210121_F05	70um_bh	282	245	118	medulla	rostral_medulla	30	0.46316	0.466968	-0.0250121	0.19042	-1.10207	0.17783	0.0800591	-0.163043	0	False	False	-0.211831
427	50	7	S	False	during_stim	bulbar_medial	210121_F05	70um_bh	282	245	118	medulla	rostral_medulla	30	0.46316	0.466968	-0.0250121	0.19042	-1.10207	0.17783	0.436163	0.272538	0	False	False	-0.211831
428	50	8	S	False	during_stim	bulbar_medial	210121_F05	70um_bh	282	245	118	medulla	rostral_medulla	30	0.46316	0.466968	-0.0250121	0.19042	-1.10207	0.17783	0.340991	0.407051	0	False	False	-0.211831
429	50	9	F	False	during_stim	bulbar_medial	210121_F05	70um_bh	282	245	118	medulla	rostral_medulla	30	0.46316	0.466968	-0.0250121	0.19042	-1.10207	0.17783	-0.0753267	0.274158	0	False	False	-0.211831
430	50	10	F	False	during_stim	bulbar_medial	210121_F05	70um_bh	282	245	118	medulla	rostral_medulla	30	0.46316	0.466968	-0.0250121	0.19042	-1.10207	0.17783	0.47632	0.249687	0	False	False	-0.211831
431	50	11	F	False	during_stim	bulbar_medial	210121_F05	70um_bh	282	245	118	medulla	rostral_medulla	30	0.46316	0.466968	-0.0250121	0.19042	-1.10207	0.17783	0.166055	0.0791812	0	False	False	-0.211831
432	50	12	F	False	during_stim	bulbar_medial	210121_F05	70um_bh	282	245	118	medulla	rostral_medulla	30	0.46316	0.466968	-0.0250121	0.19042	-1.10207	0.17783	-0.165242	-0.580044	0	False	False	-0.211831
433	50	13	S	False	during_stim	bulbar_medial	210121_F05	70um_bh	282	245	118	medulla	rostral_medulla	30	0.46316	0.466968	-0.0250121	0.19042	-1.10207	0.17783		-0.369572	0	False	False	-0.211831
434	51	0	F	True	during_stim	bulbar_medial	210121_F05	70um_bh	282	363	139	medulla	caudal_medulla	31	3.17802	0.149414	0.149425	0.0582289	6.4182	0.0590286	1.1602	-0.113509	0	False	False	1.74342
435	51	1	S	False	during_stim	bulbar_medial	210121_F05	70um_bh	282	363	139	medulla	caudal_medulla	31	3.17802	0.149414	0.149425	0.0582289	6.4182	0.0590286		-0.815309	0	False	False	1.74342
436	51	2	F	False	during_stim	bulbar_medial	210121_F05	70um_bh	282	363	139	medulla	caudal_medulla	31	3.17802	0.149414	0.149425	0.0582289	6.4182	0.0590286	1.40246	0.55145	0	False	False	1.74342
437	51	3	F	False	during_stim	bulbar_medial	210121_F05	70um_bh	282	363	139	medulla	caudal_medulla	31	3.17802	0.149414	0.149425	0.0582289	6.4182	0.0590286		-0.533132	0	False	False	1.74342
438	51	4	S	False	during_stim	bulbar_medial	210121_F05	70um_bh	282	363	139	medulla	caudal_medulla	31	3.17802	0.149414	0.149425	0.0582289	6.4182	0.0590286		-0.200659	0	False	False	1.74342
439	51	5	S	False	during_stim	bulbar_medial	210121_F05	70um_bh	282	363	139	medulla	caudal_medulla	31	3.17802	0.149414	0.149425	0.0582289	6.4182	0.0590286	0.864251	0.685742	0	False	False	1.74342
440	51	6	S	False	during_stim	bulbar_medial	210121_F05	70um_bh	282	363	139	medulla	caudal_medulla	31	3.17802	0.149414	0.149425	0.0582289	6.4182	0.0590286	0.712884	-0.163043	0	False	False	1.74342
441	51	7	S	False	during_stim	bulbar_medial	210121_F05	70um_bh	282	363	139	medulla	caudal_medulla	31	3.17802	0.149414	0.149425	0.0582289	6.4182	0.0590286	1.12358	0.272538	0	False	False	1.74342
442	51	8	S	False	during_stim	bulbar_medial	210121_F05	70um_bh	282	363	139	medulla	caudal_medulla	31	3.17802	0.149414	0.149425	0.0582289	6.4182	0.0590286	1.32257	0.407051	0	False	False	1.74342
443	51	9	F	False	during_stim	bulbar_medial	210121_F05	70um_bh	282	363	139	medulla	caudal_medulla	31	3.17802	0.149414	0.149425	0.0582289	6.4182	0.0590286	0.756641	0.274158	0	False	False	1.74342
444	51	10	F	False	during_stim	bulbar_medial	210121_F05	70um_bh	282	363	139	medulla	caudal_medulla	31	3.17802	0.149414	0.149425	0.0582289	6.4182	0.0590286	-0.718656	0.249687	0	False	False	1.74342
445	51	11	F	False	during_stim	bulbar_medial	210121_F05	70um_bh	282	363	139	medulla	caudal_medulla	31	3.17802	0.149414	0.149425	0.0582289	6.4182	0.0590286	0.969632	0.0791812	0	False	False	1.74342
446	51	12	F	False	during_stim	bulbar_medial	210121_F05	70um_bh	282	363	139	medulla	caudal_medulla	31	3.17802	0.149414	0.149425	0.0582289	6.4182	0.0590286		-0.580044	0	False	False	1.74342
447	51	13	S	False	during_stim	bulbar_medial	210121_F05	70um_bh	282	363	139	medulla	caudal_medulla	31	3.17802	0.149414	0.149425	0.0582289	6.4182	0.0590286		-0.369572	0	False	False	1.74342
448	52	0	F	True	during_stim	bulbar_medial	210121_F05	70um_bh	282	215	155	medulla	rostral_medulla	32	2.06405	0.111747	0.117884	0.014047	5.10994	0.0126596		-0.113509	0	False	False	0.229864
449	52	1	S	False	during_stim	bulbar_medial	210121_F05	70um_bh	282	215	155	medulla	rostral_medulla	32	2.06405	0.111747	0.117884	0.014047	5.10994	0.0126596	0.0636962	-0.815309	0	False	False	0.229864
450	52	2	F	False	during_stim	bulbar_medial	210121_F05	70um_bh	282	215	155	medulla	rostral_medulla	32	2.06405	0.111747	0.117884	0.014047	5.10994	0.0126596	1.28324	0.55145	0	False	False	0.229864
451	52	3	F	False	during_stim	bulbar_medial	210121_F05	70um_bh	282	215	155	medulla	rostral_medulla	32	2.06405	0.111747	0.117884	0.014047	5.10994	0.0126596	0.0136886	-0.533132	0	False	False	0.229864
452	52	4	S	False	during_stim	bulbar_medial	210121_F05	70um_bh	282	215	155	medulla	rostral_medulla	32	2.06405	0.111747	0.117884	0.014047	5.10994	0.0126596		-0.200659	0	False	False	0.229864
453	52	5	S	False	during_stim	bulbar_medial	210121_F05	70um_bh	282	215	155	medulla	rostral_medulla	32	2.06405	0.111747	0.117884	0.014047	5.10994	0.0126596	0.54141	0.685742	0	False	False	0.229864
454	52	6	S	False	during_stim	bulbar_medial	210121_F05	70um_bh	282	215	155	medulla	rostral_medulla	32	2.06405	0.111747	0.117884	0.014047	5.10994	0.0126596	0.495643	-0.163043	0	False	False	0.229864
455	52	7	S	False	during_stim	bulbar_medial	210121_F05	70um_bh	282	215	155	medulla	rostral_medulla	32	2.06405	0.111747	0.117884	0.014047	5.10994	0.0126596	0.567166	0.272538	0	False	False	0.229864
456	52	8	S	False	during_stim	bulbar_medial	210121_F05	70um_bh	282	215	155	medulla	rostral_medulla	32	2.06405	0.111747	0.117884	0.014047	5.10994	0.0126596	0.386211	0.407051	0	False	False	0.229864
457	52	9	F	False	during_stim	bulbar_medial	210121_F05	70um_bh	282	215	155	medulla	rostral_medulla	32	2.06405	0.111747	0.117884	0.014047	5.10994	0.0126596	0.301517	0.274158	0	False	False	0.229864
458	52	10	F	False	during_stim	bulbar_medial	210121_F05	70um_bh	282	215	155	medulla	rostral_medulla	32	2.06405	0.111747	0.117884	0.014047	5.10994	0.0126596	0.281403	0.249687	0	False	False	0.229864
459	52	11	F	False	during_stim	bulbar_medial	210121_F05	70um_bh	282	215	155	medulla	rostral_medulla	32	2.06405	0.111747	0.117884	0.014047	5.10994	0.0126596	0.195396	0.0791812	0	False	False	0.229864
460	52	12	F	False	during_stim	bulbar_medial	210121_F05	70um_bh	282	215	155	medulla	rostral_medulla	32	2.06405	0.111747	0.117884	0.014047	5.10994	0.0126596	0.0609289	-0.580044	0	False	False	0.229864
461	52	13	S	False	during_stim	bulbar_medial	210121_F05	70um_bh	282	215	155	medulla	rostral_medulla	32	2.06405	0.111747	0.117884	0.014047	5.10994	0.0126596	0.746125	-0.369572	0	False	False	0.229864
462	57	0	F	True	during_stim	bulbar_medial	210121_F05	70um_bh	282	151	167	retropontine_dorsal	retropontine_dorsal	33	0.407276	0.250151	-0.00519598	0.66131	-0.241294	0.635834	0.437364	-0.113509	0	False	False	-0.837645
463	57	1	S	False	during_stim	bulbar_medial	210121_F05	70um_bh	282	151	167	retropontine_dorsal	retropontine_dorsal	33	0.407276	0.250151	-0.00519598	0.66131	-0.241294	0.635834	0.99147	-0.815309	0	False	False	-0.837645
464	57	2	F	False	during_stim	bulbar_medial	210121_F05	70um_bh	282	151	167	retropontine_dorsal	retropontine_dorsal	33	0.407276	0.250151	-0.00519598	0.66131	-0.241294	0.635834		0.55145	0	False	False	-0.837645
465	57	3	F	False	during_stim	bulbar_medial	210121_F05	70um_bh	282	151	167	retropontine_dorsal	retropontine_dorsal	33	0.407276	0.250151	-0.00519598	0.66131	-0.241294	0.635834		-0.533132	0	False	False	-0.837645
466	57	4	S	False	during_stim	bulbar_medial	210121_F05	70um_bh	282	151	167	retropontine_dorsal	retropontine_dorsal	33	0.407276	0.250151	-0.00519598	0.66131	-0.241294	0.635834	0.277919	-0.200659	0	False	False	-0.837645
467	57	5	S	False	during_stim	bulbar_medial	210121_F05	70um_bh	282	151	167	retropontine_dorsal	retropontine_dorsal	33	0.407276	0.250151	-0.00519598	0.66131	-0.241294	0.635834	0.533611	0.685742	0	False	False	-0.837645
468	57	6	S	False	during_stim	bulbar_medial	210121_F05	70um_bh	282	151	167	retropontine_dorsal	retropontine_dorsal	33	0.407276	0.250151	-0.00519598	0.66131	-0.241294	0.635834	0.0663915	-0.163043	0	False	False	-0.837645
469	57	7	S	False	during_stim	bulbar_medial	210121_F05	70um_bh	282	151	167	retropontine_dorsal	retropontine_dorsal	33	0.407276	0.250151	-0.00519598	0.66131	-0.241294	0.635834	0.30343	0.272538	0	False	False	-0.837645
470	57	8	S	False	during_stim	bulbar_medial	210121_F05	70um_bh	282	151	167	retropontine_dorsal	retropontine_dorsal	33	0.407276	0.250151	-0.00519598	0.66131	-0.241294	0.635834	0.334488	0.407051	0	False	False	-0.837645
471	57	9	F	False	during_stim	bulbar_medial	210121_F05	70um_bh	282	151	167	retropontine_dorsal	retropontine_dorsal	33	0.407276	0.250151	-0.00519598	0.66131	-0.241294	0.635834	0.18026	0.274158	0	False	False	-0.837645
472	57	10	F	False	during_stim	bulbar_medial	210121_F05	70um_bh	282	151	167	retropontine_dorsal	retropontine_dorsal	33	0.407276	0.250151	-0.00519598	0.66131	-0.241294	0.635834	-0.660107	0.249687	0	False	False	-0.837645
473	57	11	F	False	during_stim	bulbar_medial	210121_F05	70um_bh	282	151	167	retropontine_dorsal	retropontine_dorsal	33	0.407276	0.250151	-0.00519598	0.66131	-0.241294	0.635834	-0.373641	0.0791812	0	False	False	-0.837645
474	57	12	F	False	during_stim	bulbar_medial	210121_F05	70um_bh	282	151	167	retropontine_dorsal	retropontine_dorsal	33	0.407276	0.250151	-0.00519598	0.66131	-0.241294	0.635834	-0.65419	-0.580044	0	False	False	-0.837645
475	57	13	S	False	during_stim	bulbar_medial	210121_F05	70um_bh	282	151	167	retropontine_dorsal	retropontine_dorsal	33	0.407276	0.250151	-0.00519598	0.66131	-0.241294	0.635834	0.988667	-0.369572	0	False	False	-0.837645
476	58	0	F	True	during_stim	bulbar_medial	210121_F05	70um_bh	282	164	147	retropontine_dorsal	retropontine_dorsal	34	1.07151	0.00241223	0.0138757	0.150955	0.586015	0.160865	0.24771	-0.113509	0	False	False	-0.370214
477	58	1	S	False	during_stim	bulbar_medial	210121_F05	70um_bh	282	164	147	retropontine_dorsal	retropontine_dorsal	34	1.07151	0.00241223	0.0138757	0.150955	0.586015	0.160865	-1.27806	-0.815309	0	False	False	-0.370214
478	58	2	F	False	during_stim	bulbar_medial	210121_F05	70um_bh	282	164	147	retropontine_dorsal	retropontine_dorsal	34	1.07151	0.00241223	0.0138757	0.150955	0.586015	0.160865	0.253916	0.55145	0	False	False	-0.370214
479	58	3	F	False	during_stim	bulbar_medial	210121_F05	70um_bh	282	164	147	retropontine_dorsal	retropontine_dorsal	34	1.07151	0.00241223	0.0138757	0.150955	0.586015	0.160865		-0.533132	0	False	False	-0.370214
480	58	4	S	False	during_stim	bulbar_medial	210121_F05	70um_bh	282	164	147	retropontine_dorsal	retropontine_dorsal	34	1.07151	0.00241223	0.0138757	0.150955	0.586015	0.160865	0.174741	-0.200659	0	False	False	-0.370214
481	58	5	S	False	during_stim	bulbar_medial	210121_F05	70um_bh	282	164	147	retropontine_dorsal	retropontine_dorsal	34	1.07151	0.00241223	0.0138757	0.150955	0.586015	0.160865	0.801773	0.685742	0	False	False	-0.370214
482	58	6	S	False	during_stim	bulbar_medial	210121_F05	70um_bh	282	164	147	retropontine_dorsal	retropontine_dorsal	34	1.07151	0.00241223	0.0138757	0.150955	0.586015	0.160865	-0.491446	-0.163043	0	False	False	-0.370214
483	58	7	S	False	during_stim	bulbar_medial	210121_F05	70um_bh	282	164	147	retropontine_dorsal	retropontine_dorsal	34	1.07151	0.00241223	0.0138757	0.150955	0.586015	0.160865	0.457464	0.272538	0	False	False	-0.370214
484	58	8	S	False	during_stim	bulbar_medial	210121_F05	70um_bh	282	164	147	retropontine_dorsal	retropontine_dorsal	34	1.07151	0.00241223	0.0138757	0.150955	0.586015	0.160865	0.423296	0.407051	0	False	False	-0.370214
485	58	9	F	False	during_stim	bulbar_medial	210121_F05	70um_bh	282	164	147	retropontine_dorsal	retropontine_dorsal	34	1.07151	0.00241223	0.0138757	0.150955	0.586015	0.160865	0.382186	0.274158	0	False	False	-0.370214
486	58	10	F	False	during_stim	bulbar_medial	210121_F05	70um_bh	282	164	147	retropontine_dorsal	retropontine_dorsal	34	1.07151	0.00241223	0.0138757	0.150955	0.586015	0.160865	0.187534	0.249687	0	False	False	-0.370214
487	58	11	F	False	during_stim	bulbar_medial	210121_F05	70um_bh	282	164	147	retropontine_dorsal	retropontine_dorsal	34	1.07151	0.00241223	0.0138757	0.150955	0.586015	0.160865	0.352165	0.0791812	0	False	False	-0.370214
488	58	12	F	False	during_stim	bulbar_medial	210121_F05	70um_bh	282	164	147	retropontine_dorsal	retropontine_dorsal	34	1.07151	0.00241223	0.0138757	0.150955	0.586015	0.160865	-0.824343	-0.580044	0	False	False	-0.370214
489	58	13	S	False	during_stim	bulbar_medial	210121_F05	70um_bh	282	164	147	retropontine_dorsal	retropontine_dorsal	34	1.07151	0.00241223	0.0138757	0.150955	0.586015	0.160865	0.983882	-0.369572	0	False	False	-0.370214
490	60	0	F	True	during_stim	bulbar_medial	210121_F05	70um_bh	282	134	155	retropontine_dorsal	retropontine_dorsal	35	2.30155	0.391847	0.146392	0.000426013	6.29605	0.000449344	-0.0979757	-0.113509	0	False	False	0.664835
491	60	1	S	False	during_stim	bulbar_medial	210121_F05	70um_bh	282	134	155	retropontine_dorsal	retropontine_dorsal	35	2.30155	0.391847	0.146392	0.000426013	6.29605	0.000449344	-0.351519	-0.815309	0	False	False	0.664835
492	60	2	F	False	during_stim	bulbar_medial	210121_F05	70um_bh	282	134	155	retropontine_dorsal	retropontine_dorsal	35	2.30155	0.391847	0.146392	0.000426013	6.29605	0.000449344	1.25728	0.55145	0	False	False	0.664835
493	60	3	F	False	during_stim	bulbar_medial	210121_F05	70um_bh	282	134	155	retropontine_dorsal	retropontine_dorsal	35	2.30155	0.391847	0.146392	0.000426013	6.29605	0.000449344		-0.533132	0	False	False	0.664835
494	60	4	S	False	during_stim	bulbar_medial	210121_F05	70um_bh	282	134	155	retropontine_dorsal	retropontine_dorsal	35	2.30155	0.391847	0.146392	0.000426013	6.29605	0.000449344	0.834214	-0.200659	0	False	False	0.664835
495	60	5	S	False	during_stim	bulbar_medial	210121_F05	70um_bh	282	134	155	retropontine_dorsal	retropontine_dorsal	35	2.30155	0.391847	0.146392	0.000426013	6.29605	0.000449344	0.0542667	0.685742	0	False	False	0.664835
496	60	6	S	False	during_stim	bulbar_medial	210121_F05	70um_bh	282	134	155	retropontine_dorsal	retropontine_dorsal	35	2.30155	0.391847	0.146392	0.000426013	6.29605	0.000449344	0.127706	-0.163043	0	False	False	0.664835
497	60	7	S	False	during_stim	bulbar_medial	210121_F05	70um_bh	282	134	155	retropontine_dorsal	retropontine_dorsal	35	2.30155	0.391847	0.146392	0.000426013	6.29605	0.000449344	1.49599	0.272538	0	False	False	0.664835
498	60	8	S	False	during_stim	bulbar_medial	210121_F05	70um_bh	282	134	155	retropontine_dorsal	retropontine_dorsal	35	2.30155	0.391847	0.146392	0.000426013	6.29605	0.000449344	1.31263	0.407051	0	False	False	0.664835
499	60	9	F	False	during_stim	bulbar_medial	210121_F05	70um_bh	282	134	155	retropontine_dorsal	retropontine_dorsal	35	2.30155	0.391847	0.146392	0.000426013	6.29605	0.000449344	1.11044	0.274158	0	False	False	0.664835
500	60	10	F	False	during_stim	bulbar_medial	210121_F05	70um_bh	282	134	155	retropontine_dorsal	retropontine_dorsal	35	2.30155	0.391847	0.146392	0.000426013	6.29605	0.000449344	1.01117	0.249687	0	False	False	0.664835
501	60	11	F	False	during_stim	bulbar_medial	210121_F05	70um_bh	282	134	155	retropontine_dorsal	retropontine_dorsal	35	2.30155	0.391847	0.146392	0.000426013	6.29605	0.000449344	0.620365	0.0791812	0	False	False	0.664835
502	60	12	F	False	during_stim	bulbar_medial	210121_F05	70um_bh	282	134	155	retropontine_dorsal	retropontine_dorsal	35	2.30155	0.391847	0.146392	0.000426013	6.29605	0.000449344		-0.580044	0	False	False	0.664835
503	60	13	S	False	during_stim	bulbar_medial	210121_F05	70um_bh	282	134	155	retropontine_dorsal	retropontine_dorsal	35	2.30155	0.391847	0.146392	0.000426013	6.29605	0.000449344		-0.369572	0	False	False	0.664835
504	62	0	F	True	during_stim	bulbar_medial	210121_F05	70um_bh	282	356	112	medulla	caudal_medulla	36	2.69044	0.00468876	0.0411068	0.0851742	1.79489	0.0789061	0.224427	-0.113509	0	False	False	-0.394946
505	62	1	S	False	during_stim	bulbar_medial	210121_F05	70um_bh	282	356	112	medulla	caudal_medulla	36	2.69044	0.00468876	0.0411068	0.0851742	1.79489	0.0789061	0.48452	-0.815309	0	False	False	-0.394946
506	62	2	F	False	during_stim	bulbar_medial	210121_F05	70um_bh	282	356	112	medulla	caudal_medulla	36	2.69044	0.00468876	0.0411068	0.0851742	1.79489	0.0789061	0.950901	0.55145	0	False	False	-0.394946
507	62	3	F	False	during_stim	bulbar_medial	210121_F05	70um_bh	282	356	112	medulla	caudal_medulla	36	2.69044	0.00468876	0.0411068	0.0851742	1.79489	0.0789061	0.447919	-0.533132	0	False	False	-0.394946
508	62	4	S	False	during_stim	bulbar_medial	210121_F05	70um_bh	282	356	112	medulla	caudal_medulla	36	2.69044	0.00468876	0.0411068	0.0851742	1.79489	0.0789061	0.987279	-0.200659	0	False	False	-0.394946
509	62	5	S	False	during_stim	bulbar_medial	210121_F05	70um_bh	282	356	112	medulla	caudal_medulla	36	2.69044	0.00468876	0.0411068	0.0851742	1.79489	0.0789061	1.18887	0.685742	0	False	False	-0.394946
510	62	6	S	False	during_stim	bulbar_medial	210121_F05	70um_bh	282	356	112	medulla	caudal_medulla	36	2.69044	0.00468876	0.0411068	0.0851742	1.79489	0.0789061	-0.225405	-0.163043	0	False	False	-0.394946
511	62	7	S	False	during_stim	bulbar_medial	210121_F05	70um_bh	282	356	112	medulla	caudal_medulla	36	2.69044	0.00468876	0.0411068	0.0851742	1.79489	0.0789061	-0.39084	0.272538	0	False	False	-0.394946
512	62	8	S	False	during_stim	bulbar_medial	210121_F05	70um_bh	282	356	112	medulla	caudal_medulla	36	2.69044	0.00468876	0.0411068	0.0851742	1.79489	0.0789061	0.258381	0.407051	0	False	False	-0.394946
513	62	9	F	False	during_stim	bulbar_medial	210121_F05	70um_bh	282	356	112	medulla	caudal_medulla	36	2.69044	0.00468876	0.0411068	0.0851742	1.79489	0.0789061	0.229111	0.274158	0	False	False	-0.394946
514	62	10	F	False	during_stim	bulbar_medial	210121_F05	70um_bh	282	356	112	medulla	caudal_medulla	36	2.69044	0.00468876	0.0411068	0.0851742	1.79489	0.0789061	-1.33387	0.249687	0	False	False	-0.394946
515	62	11	F	False	during_stim	bulbar_medial	210121_F05	70um_bh	282	356	112	medulla	caudal_medulla	36	2.69044	0.00468876	0.0411068	0.0851742	1.79489	0.0789061	0.580857	0.0791812	0	False	False	-0.394946
516	62	12	F	False	during_stim	bulbar_medial	210121_F05	70um_bh	282	356	112	medulla	caudal_medulla	36	2.69044	0.00468876	0.0411068	0.0851742	1.79489	0.0789061	-0.0495922	-0.580044	0	False	False	-0.394946
517	62	13	S	False	during_stim	bulbar_medial	210121_F05	70um_bh	282	356	112	medulla	caudal_medulla	36	2.69044	0.00468876	0.0411068	0.0851742	1.79489	0.0789061	1.1072	-0.369572	0	False	False	-0.394946
518	64	0	F	True	during_stim	bulbar_lateral_contra	210121_F05	70um_bh	282	337	73	medullar_lateral	medullar_lateral	37	3.81374	0.0141593	0.00644915	0.251254	0.274035	0.258346	0.327189	-0.113509	0	False	False	-0.856097
519	64	1	S	False	during_stim	bulbar_lateral_contra	210121_F05	70um_bh	282	337	73	medullar_lateral	medullar_lateral	37	3.81374	0.0141593	0.00644915	0.251254	0.274035	0.258346	-0.415355	-0.815309	0	False	False	-0.856097
520	64	2	F	False	during_stim	bulbar_lateral_contra	210121_F05	70um_bh	282	337	73	medullar_lateral	medullar_lateral	37	3.81374	0.0141593	0.00644915	0.251254	0.274035	0.258346	0.247874	0.55145	0	False	False	-0.856097
521	64	3	F	False	during_stim	bulbar_lateral_contra	210121_F05	70um_bh	282	337	73	medullar_lateral	medullar_lateral	37	3.81374	0.0141593	0.00644915	0.251254	0.274035	0.258346	-0.092869	-0.533132	0	False	False	-0.856097
522	64	4	S	False	during_stim	bulbar_lateral_contra	210121_F05	70um_bh	282	337	73	medullar_lateral	medullar_lateral	37	3.81374	0.0141593	0.00644915	0.251254	0.274035	0.258346	1.3635	-0.200659	0	False	False	-0.856097
523	64	5	S	False	during_stim	bulbar_lateral_contra	210121_F05	70um_bh	282	337	73	medullar_lateral	medullar_lateral	37	3.81374	0.0141593	0.00644915	0.251254	0.274035	0.258346	1.39504	0.685742	0	False	False	-0.856097
524	64	6	S	False	during_stim	bulbar_lateral_contra	210121_F05	70um_bh	282	337	73	medullar_lateral	medullar_lateral	37	3.81374	0.0141593	0.00644915	0.251254	0.274035	0.258346	0.306814	-0.163043	0	False	False	-0.856097
525	64	7	S	False	during_stim	bulbar_lateral_contra	210121_F05	70um_bh	282	337	73	medullar_lateral	medullar_lateral	37	3.81374	0.0141593	0.00644915	0.251254	0.274035	0.258346	0.391642	0.272538	0	False	False	-0.856097
526	64	8	S	False	during_stim	bulbar_lateral_contra	210121_F05	70um_bh	282	337	73	medullar_lateral	medullar_lateral	37	3.81374	0.0141593	0.00644915	0.251254	0.274035	0.258346	0.169157	0.407051	0	False	False	-0.856097
527	64	9	F	False	during_stim	bulbar_lateral_contra	210121_F05	70um_bh	282	337	73	medullar_lateral	medullar_lateral	37	3.81374	0.0141593	0.00644915	0.251254	0.274035	0.258346	0.0856951	0.274158	0	False	False	-0.856097
528	64	10	F	False	during_stim	bulbar_lateral_contra	210121_F05	70um_bh	282	337	73	medullar_lateral	medullar_lateral	37	3.81374	0.0141593	0.00644915	0.251254	0.274035	0.258346	-0.0198265	0.249687	0	False	False	-0.856097
529	64	11	F	False	during_stim	bulbar_lateral_contra	210121_F05	70um_bh	282	337	73	medullar_lateral	medullar_lateral	37	3.81374	0.0141593	0.00644915	0.251254	0.274035	0.258346	-0.0133834	0.0791812	0	False	False	-0.856097
530	64	12	F	False	during_stim	bulbar_lateral_contra	210121_F05	70um_bh	282	337	73	medullar_lateral	medullar_lateral	37	3.81374	0.0141593	0.00644915	0.251254	0.274035	0.258346	-0.720715	-0.580044	0	False	False	-0.856097
531	64	13	S	False	during_stim	bulbar_lateral_contra	210121_F05	70um_bh	282	337	73	medullar_lateral	medullar_lateral	37	3.81374	0.0141593	0.00644915	0.251254	0.274035	0.258346	1.5278	-0.369572	0	False	False	-0.856097
560	76	0	F	True	during_stim	bulbar_medial	210121_F05	70um_bh	282	210	127	medulla	rostral_medulla	40	1.18983	0.341993	0.0376759	0.499657	1.56725	0.514883	-1.84453	-0.113509	0	False	False	-0.25212
561	76	1	S	False	during_stim	bulbar_medial	210121_F05	70um_bh	282	210	127	medulla	rostral_medulla	40	1.18983	0.341993	0.0376759	0.499657	1.56725	0.514883	-0.104468	-0.815309	0	False	False	-0.25212
562	76	2	F	False	during_stim	bulbar_medial	210121_F05	70um_bh	282	210	127	medulla	rostral_medulla	40	1.18983	0.341993	0.0376759	0.499657	1.56725	0.514883	0.451904	0.55145	0	False	False	-0.25212
563	76	3	F	False	during_stim	bulbar_medial	210121_F05	70um_bh	282	210	127	medulla	rostral_medulla	40	1.18983	0.341993	0.0376759	0.499657	1.56725	0.514883		-0.533132	0	False	False	-0.25212
[truncated: 11,258 more rows]
