# Supplementary material for: The mesencephalic locomotor region recruits V2a reticulospinal neurons to drive forward locomotion in larval zebrafish
Source: Nat Neurosci. 2023 Sep 4;26(10):1775–90. doi: 10.1038/s41593-023-01418-0 (PMC10545542; doi:10.1038/s41593-023-01418-0)
Supplement: Supplementary file 12 — Data frame. [file 41593_2023_1418_MOESM12_ESM.xlsx]

## Sheet: CARBO_SourceDataExtended_Fig2
	cell	stim	fishlabel	plane	real_plane	recruitment_f	norm_x_pos	norm_y_pos	stim_intensity	detected	recruitment_state	first_response	RSN	final_cell_group	category
0	0	0	201007_F02_chx10	70um	279	0	415	299	1	1	not_selected	not_selected	True	medulla	recruited_not_selected
1	0	1	201007_F02_chx10	70um	279	1	415	299	2	1	not_selected	not_selected	True	medulla	recruited_not_selected
2	0	2	201007_F02_chx10	70um	279	0	415	299	3	1	not_selected	not_selected	True	medulla	recruited_not_selected
3	0	3	201007_F02_chx10	70um	279	0	415	299	4	1	not_selected	not_selected	True	medulla	recruited_not_selected
4	0	4	201007_F02_chx10	70um	279	1	415	299	5	1	not_selected	not_selected	True	medulla	recruited_not_selected
5	1	0	201007_F02_chx10	70um	279	0	445	233	1	1	not_selected	not_selected	True	spinal_cord	recruited_not_selected
6	1	1	201007_F02_chx10	70um	279	1	445	233	2	1	not_selected	not_selected	True	spinal_cord	recruited_not_selected
7	1	2	201007_F02_chx10	70um	279	0	445	233	3	1	not_selected	not_selected	True	spinal_cord	recruited_not_selected
8	1	3	201007_F02_chx10	70um	279	0	445	233	4	1	not_selected	not_selected	True	spinal_cord	recruited_not_selected
9	1	4	201007_F02_chx10	70um	279	1	445	233	5	1	not_selected	not_selected	True	spinal_cord	recruited_not_selected
10	2	0	201007_F02_chx10	70um	279	0	376	231	1	1	not_selected	not_selected	True	medulla	recruited_not_selected
11	2	1	201007_F02_chx10	70um	279	1	376	231	2	1	not_selected	not_selected	True	medulla	recruited_not_selected
12	2	2	201007_F02_chx10	70um	279	0	376	231	3	1	not_selected	not_selected	True	medulla	recruited_not_selected
13	2	3	201007_F02_chx10	70um	279	0	376	231	4	1	not_selected	not_selected	True	medulla	recruited_not_selected
14	2	4	201007_F02_chx10	70um	279	1	376	231	5	1	not_selected	not_selected	True	medulla	recruited_not_selected
15	3	0	201007_F02_chx10	70um	279	0	437	297	1	1	not_selected	not_selected	True	spinal_cord	recruited_not_selected
16	3	1	201007_F02_chx10	70um	279	1	437	297	2	1	not_selected	not_selected	True	spinal_cord	recruited_not_selected
17	3	2	201007_F02_chx10	70um	279	0	437	297	3	1	not_selected	not_selected	True	spinal_cord	recruited_not_selected
18	3	3	201007_F02_chx10	70um	279	0	437	297	4	1	not_selected	not_selected	True	spinal_cord	recruited_not_selected
19	3	4	201007_F02_chx10	70um	279	1	437	297	5	1	not_selected	not_selected	True	spinal_cord	recruited_not_selected
20	4	0	201007_F02_chx10	70um	279	0	421	237	1	1	not_selected	not_selected	True	medulla	recruited_not_selected
21	4	1	201007_F02_chx10	70um	279	1	421	237	2	1	not_selected	not_selected	True	medulla	recruited_not_selected
22	4	2	201007_F02_chx10	70um	279	0	421	237	3	1	not_selected	not_selected	True	medulla	recruited_not_selected
23	4	3	201007_F02_chx10	70um	279	0	421	237	4	1	not_selected	not_selected	True	medulla	recruited_not_selected
24	4	4	201007_F02_chx10	70um	279	1	421	237	5	1	not_selected	not_selected	True	medulla	recruited_not_selected
25	5	0	201007_F02_chx10	70um	279	0	458	302	1	1	not_selected	not_selected	True	spinal_cord	recruited_not_selected
26	5	1	201007_F02_chx10	70um	279	1	458	302	2	1	not_selected	not_selected	True	spinal_cord	recruited_not_selected
27	5	2	201007_F02_chx10	70um	279	0	458	302	3	1	not_selected	not_selected	True	spinal_cord	recruited_not_selected
28	5	3	201007_F02_chx10	70um	279	0	458	302	4	1	not_selected	not_selected	True	spinal_cord	recruited_not_selected
29	5	4	201007_F02_chx10	70um	279	1	458	302	5	1	not_selected	not_selected	True	spinal_cord	recruited_not_selected
30	6	0	201007_F02_chx10	70um	279	0	396	238	1	1	not_selected	not_selected	True	medulla	recruited_not_selected
31	6	1	201007_F02_chx10	70um	279	1	396	238	2	1	not_selected	not_selected	True	medulla	recruited_not_selected
32	6	2	201007_F02_chx10	70um	279	0	396	238	3	1	not_selected	not_selected	True	medulla	recruited_not_selected
33	6	3	201007_F02_chx10	70um	279	0	396	238	4	1	not_selected	not_selected	True	medulla	recruited_not_selected
34	6	4	201007_F02_chx10	70um	279	1	396	238	5	1	not_selected	not_selected	True	medulla	recruited_not_selected
35	7	0	201007_F02_chx10	70um	279	0	329	283	1	1	not active	2	True	medulla	reliably_recruited
36	7	1	201007_F02_chx10	70um	279	1	329	283	2	1	newly_active	2	True	medulla	reliably_recruited
37	7	2	201007_F02_chx10	70um	279	1	329	283	3	1	already_active	2	True	medulla	reliably_recruited
38	7	3	201007_F02_chx10	70um	279	1	329	283	4	1	already_active	2	True	medulla	reliably_recruited
39	7	4	201007_F02_chx10	70um	279	1	329	283	5	1	already_active	2	True	medulla	reliably_recruited
40	8	0	201007_F02_chx10	70um	279	0	447	285	1	1	not_selected	not_selected	True	spinal_cord	recruited_not_selected
41	8	1	201007_F02_chx10	70um	279	1	447	285	2	1	not_selected	not_selected	True	spinal_cord	recruited_not_selected
42	8	2	201007_F02_chx10	70um	279	0	447	285	3	1	not_selected	not_selected	True	spinal_cord	recruited_not_selected
43	8	3	201007_F02_chx10	70um	279	0	447	285	4	1	not_selected	not_selected	True	spinal_cord	recruited_not_selected
44	8	4	201007_F02_chx10	70um	279	1	447	285	5	1	not_selected	not_selected	True	spinal_cord	recruited_not_selected
45	10	0	201007_F02_chx10	70um	279	0	368	285	1	1	not active	2	True	medulla	reliably_recruited
46	10	1	201007_F02_chx10	70um	279	1	368	285	2	1	newly_active	2	True	medulla	reliably_recruited
47	10	2	201007_F02_chx10	70um	279	1	368	285	3	1	already_active	2	True	medulla	reliably_recruited
48	10	3	201007_F02_chx10	70um	279	1	368	285	4	1	already_active	2	True	medulla	reliably_recruited
49	10	4	201007_F02_chx10	70um	279	1	368	285	5	1	already_active	2	True	medulla	reliably_recruited
50	12	0	201007_F02_chx10	70um	279	0	132	226	1	1	not_selected	not_selected	True	retropontine_dorsal	recruited_not_selected
51	12	1	201007_F02_chx10	70um	279	1	132	226	2	1	not_selected	not_selected	True	retropontine_dorsal	recruited_not_selected
52	12	2	201007_F02_chx10	70um	279	0	132	226	3	1	not_selected	not_selected	True	retropontine_dorsal	recruited_not_selected
53	12	3	201007_F02_chx10	70um	279	0	132	226	4	1	not_selected	not_selected	True	retropontine_dorsal	recruited_not_selected
54	12	4	201007_F02_chx10	70um	279	1	132	226	5	1	not_selected	not_selected	True	retropontine_dorsal	recruited_not_selected
55	14	0	201007_F02_chx10	70um	279	0	482	237	1	1	not_selected	not_selected	True	spinal_cord	recruited_not_selected
56	14	1	201007_F02_chx10	70um	279	1	482	237	2	1	not_selected	not_selected	True	spinal_cord	recruited_not_selected
57	14	2	201007_F02_chx10	70um	279	0	482	237	3	1	not_selected	not_selected	True	spinal_cord	recruited_not_selected
58	14	3	201007_F02_chx10	70um	279	0	482	237	4	1	not_selected	not_selected	True	spinal_cord	recruited_not_selected
59	14	4	201007_F02_chx10	70um	279	1	482	237	5	1	not_selected	not_selected	True	spinal_cord	recruited_not_selected
60	15	0	201007_F02_chx10	70um	279	1	467	228	1	1	newly_active	1	True	spinal_cord	reliably_recruited
61	15	1	201007_F02_chx10	70um	279	1	467	228	2	1	already_active	1	True	spinal_cord	reliably_recruited
62	15	2	201007_F02_chx10	70um	279	1	467	228	3	1	already_active	1	True	spinal_cord	reliably_recruited
63	15	3	201007_F02_chx10	70um	279	1	467	228	4	1	already_active	1	True	spinal_cord	reliably_recruited
64	15	4	201007_F02_chx10	70um	279	1	467	228	5	1	already_active	1	True	spinal_cord	reliably_recruited
65	16	0	201007_F02_chx10	70um	279	1	92	278	1	1	newly_active	1	True	retropontine_dorsal	reliably_recruited
66	16	1	201007_F02_chx10	70um	279	1	92	278	2	1	already_active	1	True	retropontine_dorsal	reliably_recruited
67	16	2	201007_F02_chx10	70um	279	1	92	278	3	1	already_active	1	True	retropontine_dorsal	reliably_recruited
68	16	3	201007_F02_chx10	70um	279	1	92	278	4	1	already_active	1	True	retropontine_dorsal	reliably_recruited
69	16	4	201007_F02_chx10	70um	279	1	92	278	5	1	already_active	1	True	retropontine_dorsal	reliably_recruited
70	17	0	201007_F02_chx10	70um	279	0	377	309	1	1	not_selected	not_selected	True	medulla	recruited_not_selected
71	17	1	201007_F02_chx10	70um	279	1	377	309	2	1	not_selected	not_selected	True	medulla	recruited_not_selected
72	17	2	201007_F02_chx10	70um	279	0	377	309	3	1	not_selected	not_selected	True	medulla	recruited_not_selected
73	17	3	201007_F02_chx10	70um	279	1	377	309	4	1	not_selected	not_selected	True	medulla	recruited_not_selected
74	17	4	201007_F02_chx10	70um	279	1	377	309	5	1	not_selected	not_selected	True	medulla	recruited_not_selected
75	18	0	201007_F02_chx10	70um	279	0	188	262	1	1	not_selected	not_selected	True	medulla	recruited_not_selected
76	18	1	201007_F02_chx10	70um	279	1	188	262	2	1	not_selected	not_selected	True	medulla	recruited_not_selected
77	18	2	201007_F02_chx10	70um	279	0	188	262	3	1	not_selected	not_selected	True	medulla	recruited_not_selected
78	18	3	201007_F02_chx10	70um	279	1	188	262	4	1	not_selected	not_selected	True	medulla	recruited_not_selected
79	18	4	201007_F02_chx10	70um	279	1	188	262	5	1	not_selected	not_selected	True	medulla	recruited_not_selected
80	20	0	201007_F02_chx10	70um	279	1	400	219	1	1	newly_active	1	True	medullar_lateral	reliably_recruited
81	20	1	201007_F02_chx10	70um	279	1	400	219	2	1	already_active	1	True	medullar_lateral	reliably_recruited
82	20	2	201007_F02_chx10	70um	279	1	400	219	3	1	already_active	1	True	medullar_lateral	reliably_recruited
83	20	3	201007_F02_chx10	70um	279	1	400	219	4	1	already_active	1	True	medullar_lateral	reliably_recruited
84	20	4	201007_F02_chx10	70um	279	1	400	219	5	1	already_active	1	True	medullar_lateral	reliably_recruited
85	21	0	201007_F02_chx10	70um	279	1	392	337	1	1	newly_active	1	True	medullar_lateral	reliably_recruited
86	21	1	201007_F02_chx10	70um	279	1	392	337	2	1	already_active	1	True	medullar_lateral	reliably_recruited
87	21	2	201007_F02_chx10	70um	279	1	392	337	3	1	already_active	1	True	medullar_lateral	reliably_recruited
88	21	3	201007_F02_chx10	70um	279	1	392	337	4	1	already_active	1	True	medullar_lateral	reliably_recruited
89	21	4	201007_F02_chx10	70um	279	1	392	337	5	1	already_active	1	True	medullar_lateral	reliably_recruited
90	22	0	201007_F02_chx10	70um	279	0	189	313	1	1	not_selected	not_selected	True	medulla	recruited_not_selected
91	22	1	201007_F02_chx10	70um	279	1	189	313	2	1	not_selected	not_selected	True	medulla	recruited_not_selected
92	22	2	201007_F02_chx10	70um	279	0	189	313	3	1	not_selected	not_selected	True	medulla	recruited_not_selected
93	22	3	201007_F02_chx10	70um	279	1	189	313	4	1	not_selected	not_selected	True	medulla	recruited_not_selected
94	22	4	201007_F02_chx10	70um	279	1	189	313	5	1	not_selected	not_selected	True	medulla	recruited_not_selected
95	23	0	201007_F02_chx10	70um	279	0	261	235	1	1	not_selected	not_selected	True	medulla	recruited_not_selected
96	23	1	201007_F02_chx10	70um	279	1	261	235	2	1	not_selected	not_selected	True	medulla	recruited_not_selected
97	23	2	201007_F02_chx10	70um	279	0	261	235	3	1	not_selected	not_selected	True	medulla	recruited_not_selected
98	23	3	201007_F02_chx10	70um	279	1	261	235	4	1	not_selected	not_selected	True	medulla	recruited_not_selected
99	23	4	201007_F02_chx10	70um	279	1	261	235	5	1	not_selected	not_selected	True	medulla	recruited_not_selected
100	24	0	201007_F02_chx10	70um	279	1	415	324	1	1	newly_active	1	True	medullar_lateral	reliably_recruited
101	24	1	201007_F02_chx10	70um	279	1	415	324	2	1	already_active	1	True	medullar_lateral	reliably_recruited
102	24	2	201007_F02_chx10	70um	279	1	415	324	3	1	already_active	1	True	medullar_lateral	reliably_recruited
103	24	3	201007_F02_chx10	70um	279	1	415	324	4	1	already_active	1	True	medullar_lateral	reliably_recruited
104	24	4	201007_F02_chx10	70um	279	1	415	324	5	1	already_active	1	True	medullar_lateral	reliably_recruited
105	25	0	201007_F02_chx10	70um	279	1	377	212	1	1	newly_active	1	True	medullar_lateral	reliably_recruited
106	25	1	201007_F02_chx10	70um	279	1	377	212	2	1	already_active	1	True	medullar_lateral	reliably_recruited
107	25	2	201007_F02_chx10	70um	279	1	377	212	3	1	already_active	1	True	medullar_lateral	reliably_recruited
108	25	3	201007_F02_chx10	70um	279	1	377	212	4	1	already_active	1	True	medullar_lateral	reliably_recruited
109	25	4	201007_F02_chx10	70um	279	1	377	212	5	1	already_active	1	True	medullar_lateral	reliably_recruited
110	26	0	201007_F02_chx10	70um	279	0	298	281	1	1	not_selected	not_selected	True	medulla	recruited_not_selected
111	26	1	201007_F02_chx10	70um	279	0	298	281	2	1	not_selected	not_selected	True	medulla	recruited_not_selected
112	26	2	201007_F02_chx10	70um	279	1	298	281	3	1	not_selected	not_selected	True	medulla	recruited_not_selected
113	26	3	201007_F02_chx10	70um	279	0	298	281	4	1	not_selected	not_selected	True	medulla	recruited_not_selected
114	26	4	201007_F02_chx10	70um	279	0	298	281	5	1	not_selected	not_selected	True	medulla	recruited_not_selected
115	27	0	201007_F02_chx10	70um	279	1	390	211	1	1	not_selected	not_selected	True	medullar_lateral	recruited_not_selected
116	27	1	201007_F02_chx10	70um	279	1	390	211	2	1	not_selected	not_selected	True	medullar_lateral	recruited_not_selected
117	27	2	201007_F02_chx10	70um	279	1	390	211	3	1	not_selected	not_selected	True	medullar_lateral	recruited_not_selected
118	27	3	201007_F02_chx10	70um	279	0	390	211	4	1	not_selected	not_selected	True	medullar_lateral	recruited_not_selected
119	27	4	201007_F02_chx10	70um	279	1	390	211	5	1	not_selected	not_selected	True	medullar_lateral	recruited_not_selected
120	30	0	201007_F02_chx10	70um	279	1	372	200	1	1	newly_active	1	True	medullar_lateral	reliably_recruited
121	30	1	201007_F02_chx10	70um	279	1	372	200	2	1	already_active	1	True	medullar_lateral	reliably_recruited
122	30	2	201007_F02_chx10	70um	279	1	372	200	3	1	already_active	1	True	medullar_lateral	reliably_recruited
123	30	3	201007_F02_chx10	70um	279	1	372	200	4	1	already_active	1	True	medullar_lateral	reliably_recruited
124	30	4	201007_F02_chx10	70um	279	1	372	200	5	1	already_active	1	True	medullar_lateral	reliably_recruited
125	33	0	201007_F02_chx10	70um	279	1	478	303	1	1	newly_active	1	True	spinal_cord	reliably_recruited
126	33	1	201007_F02_chx10	70um	279	1	478	303	2	1	already_active	1	True	spinal_cord	reliably_recruited
127	33	2	201007_F02_chx10	70um	279	1	478	303	3	1	already_active	1	True	spinal_cord	reliably_recruited
128	33	3	201007_F02_chx10	70um	279	1	478	303	4	1	already_active	1	True	spinal_cord	reliably_recruited
129	33	4	201007_F02_chx10	70um	279	1	478	303	5	1	already_active	1	True	spinal_cord	reliably_recruited
130	34	0	201007_F02_chx10	70um	279	0	412	278	1	1	not_selected	not_selected	True	medulla	recruited_not_selected
131	34	1	201007_F02_chx10	70um	279	0	412	278	2	1	not_selected	not_selected	True	medulla	recruited_not_selected
132	34	2	201007_F02_chx10	70um	279	1	412	278	3	1	not_selected	not_selected	True	medulla	recruited_not_selected
133	34	3	201007_F02_chx10	70um	279	0	412	278	4	1	not_selected	not_selected	True	medulla	recruited_not_selected
134	34	4	201007_F02_chx10	70um	279	1	412	278	5	1	not_selected	not_selected	True	medulla	recruited_not_selected
135	36	0	201007_F02_chx10	70um	279	0	380	281	1	1	not active	3	True	medulla	reliably_recruited
136	36	1	201007_F02_chx10	70um	279	0	380	281	2	1	not active	3	True	medulla	reliably_recruited
137	36	2	201007_F02_chx10	70um	279	1	380	281	3	1	newly_active	3	True	medulla	reliably_recruited
138	36	3	201007_F02_chx10	70um	279	1	380	281	4	1	already_active	3	True	medulla	reliably_recruited
139	36	4	201007_F02_chx10	70um	279	1	380	281	5	1	already_active	3	True	medulla	reliably_recruited
140	39	0	201007_F02_chx10	70um	279	1	452	305	1	1	newly_active	1	True	spinal_cord	reliably_recruited
141	39	1	201007_F02_chx10	70um	279	1	452	305	2	1	already_active	1	True	spinal_cord	reliably_recruited
142	39	2	201007_F02_chx10	70um	279	1	452	305	3	1	already_active	1	True	spinal_cord	reliably_recruited
143	39	3	201007_F02_chx10	70um	279	1	452	305	4	1	already_active	1	True	spinal_cord	reliably_recruited
144	39	4	201007_F02_chx10	70um	279	1	452	305	5	1	already_active	1	True	spinal_cord	reliably_recruited
145	40	0	201007_F02_chx10	70um	279	1	318	285	1	1	not_selected	not_selected	True	medulla	recruited_not_selected
146	40	1	201007_F02_chx10	70um	279	1	318	285	2	1	not_selected	not_selected	True	medulla	recruited_not_selected
147	40	2	201007_F02_chx10	70um	279	1	318	285	3	1	not_selected	not_selected	True	medulla	recruited_not_selected
148	40	3	201007_F02_chx10	70um	279	0	318	285	4	1	not_selected	not_selected	True	medulla	recruited_not_selected
149	40	4	201007_F02_chx10	70um	279	1	318	285	5	1	not_selected	not_selected	True	medulla	recruited_not_selected
150	41	0	201007_F02_chx10	70um	279	0	344	277	1	1	not active	3	True	medulla	reliably_recruited
151	41	1	201007_F02_chx10	70um	279	0	344	277	2	1	not active	3	True	medulla	reliably_recruited
152	41	2	201007_F02_chx10	70um	279	1	344	277	3	1	newly_active	3	True	medulla	reliably_recruited
153	41	3	201007_F02_chx10	70um	279	1	344	277	4	1	already_active	3	True	medulla	reliably_recruited
154	41	4	201007_F02_chx10	70um	279	1	344	277	5	1	already_active	3	True	medulla	reliably_recruited
155	42	0	201007_F02_chx10	70um	279	1	408	213	1	1	not_selected	not_selected	True	medullar_lateral	recruited_not_selected
156	42	1	201007_F02_chx10	70um	279	1	408	213	2	1	not_selected	not_selected	True	medullar_lateral	recruited_not_selected
157	42	2	201007_F02_chx10	70um	279	0	408	213	3	1	not_selected	not_selected	True	medullar_lateral	recruited_not_selected
158	42	3	201007_F02_chx10	70um	279	0	408	213	4	1	not_selected	not_selected	True	medullar_lateral	recruited_not_selected
159	42	4	201007_F02_chx10	70um	279	1	408	213	5	1	not_selected	not_selected	True	medullar_lateral	recruited_not_selected
160	43	0	201007_F02_chx10	70um	279	1	142	261	1	1	not_selected	not_selected	True	retropontine_dorsal	recruited_not_selected
161	43	1	201007_F02_chx10	70um	279	1	142	261	2	1	not_selected	not_selected	True	retropontine_dorsal	recruited_not_selected
162	43	2	201007_F02_chx10	70um	279	1	142	261	3	1	not_selected	not_selected	True	retropontine_dorsal	recruited_not_selected
163	43	3	201007_F02_chx10	70um	279	0	142	261	4	1	not_selected	not_selected	True	retropontine_dorsal	recruited_not_selected
164	43	4	201007_F02_chx10	70um	279	1	142	261	5	1	not_selected	not_selected	True	retropontine_dorsal	recruited_not_selected
165	44	0	201007_F02_chx10	70um	279	1	298	292	1	1	newly_active	1	True	medulla	reliably_recruited
166	44	1	201007_F02_chx10	70um	279	1	298	292	2	1	already_active	1	True	medulla	reliably_recruited
167	44	2	201007_F02_chx10	70um	279	1	298	292	3	1	already_active	1	True	medulla	reliably_recruited
168	44	3	201007_F02_chx10	70um	279	1	298	292	4	1	already_active	1	True	medulla	reliably_recruited
169	44	4	201007_F02_chx10	70um	279	1	298	292	5	1	already_active	1	True	medulla	reliably_recruited
170	46	0	201007_F02_chx10	70um	279	1	238	258	1	1	newly_active	1	True	medulla	reliably_recruited
171	46	1	201007_F02_chx10	70um	279	1	238	258	2	1	already_active	1	True	medulla	reliably_recruited
172	46	2	201007_F02_chx10	70um	279	1	238	258	3	1	already_active	1	True	medulla	reliably_recruited
173	46	3	201007_F02_chx10	70um	279	1	238	258	4	1	already_active	1	True	medulla	reliably_recruited
174	46	4	201007_F02_chx10	70um	279	1	238	258	5	1	already_active	1	True	medulla	reliably_recruited
175	47	0	201007_F02_chx10	70um	279	0	219	275	1	1	not_selected	not_selected	True	medulla	recruited_not_selected
176	47	1	201007_F02_chx10	70um	279	0	219	275	2	1	not_selected	not_selected	True	medulla	recruited_not_selected
177	47	2	201007_F02_chx10	70um	279	1	219	275	3	1	not_selected	not_selected	True	medulla	recruited_not_selected
178	47	3	201007_F02_chx10	70um	279	0	219	275	4	1	not_selected	not_selected	True	medulla	recruited_not_selected
179	47	4	201007_F02_chx10	70um	279	1	219	275	5	1	not_selected	not_selected	True	medulla	recruited_not_selected
180	49	0	201007_F02_chx10	70um	279	1	447	314	1	1	newly_active	1	True	spinal_cord	reliably_recruited
181	49	1	201007_F02_chx10	70um	279	1	447	314	2	1	already_active	1	True	spinal_cord	reliably_recruited
182	49	2	201007_F02_chx10	70um	279	1	447	314	3	1	already_active	1	True	spinal_cord	reliably_recruited
183	49	3	201007_F02_chx10	70um	279	1	447	314	4	1	already_active	1	True	spinal_cord	reliably_recruited
184	49	4	201007_F02_chx10	70um	279	1	447	314	5	1	already_active	1	True	spinal_cord	reliably_recruited
185	50	0	201007_F02_chx10	70um	279	0	303	276	1	1	not_selected	not_selected	True	medulla	recruited_not_selected
186	50	1	201007_F02_chx10	70um	279	0	303	276	2	1	not_selected	not_selected	True	medulla	recruited_not_selected
187	50	2	201007_F02_chx10	70um	279	1	303	276	3	1	not_selected	not_selected	True	medulla	recruited_not_selected
188	50	3	201007_F02_chx10	70um	279	1	303	276	4	1	not_selected	not_selected	True	medulla	recruited_not_selected
189	50	4	201007_F02_chx10	70um	279	0	303	276	5	1	not_selected	not_selected	True	medulla	recruited_not_selected
190	52	0	201007_F02_chx10	70um	279	1	127	281	1	1	newly_active	1	True	retropontine_dorsal	reliably_recruited
191	52	1	201007_F02_chx10	70um	279	1	127	281	2	1	already_active	1	True	retropontine_dorsal	reliably_recruited
192	52	2	201007_F02_chx10	70um	279	1	127	281	3	1	already_active	1	True	retropontine_dorsal	reliably_recruited
193	52	3	201007_F02_chx10	70um	279	1	127	281	4	1	already_active	1	True	retropontine_dorsal	reliably_recruited
194	52	4	201007_F02_chx10	70um	279	1	127	281	5	1	already_active	1	True	retropontine_dorsal	reliably_recruited
195	53	0	201007_F02_chx10	70um	279	1	229	275	1	1	not_selected	not_selected	True	medulla	recruited_not_selected
196	53	1	201007_F02_chx10	70um	279	1	229	275	2	1	not_selected	not_selected	True	medulla	recruited_not_selected
197	53	2	201007_F02_chx10	70um	279	1	229	275	3	1	not_selected	not_selected	True	medulla	recruited_not_selected
198	53	3	201007_F02_chx10	70um	279	0	229	275	4	1	not_selected	not_selected	True	medulla	recruited_not_selected
199	53	4	201007_F02_chx10	70um	279	1	229	275	5	1	not_selected	not_selected	True	medulla	recruited_not_selected
200	55	0	201007_F02_chx10	70um	279	0	375	296	1	1	not_selected	not_selected	True	medulla	recruited_not_selected
201	55	1	201007_F02_chx10	70um	279	0	375	296	2	1	not_selected	not_selected	True	medulla	recruited_not_selected
202	55	2	201007_F02_chx10	70um	279	1	375	296	3	1	not_selected	not_selected	True	medulla	recruited_not_selected
203	55	3	201007_F02_chx10	70um	279	0	375	296	4	1	not_selected	not_selected	True	medulla	recruited_not_selected
204	55	4	201007_F02_chx10	70um	279	0	375	296	5	1	not_selected	not_selected	True	medulla	recruited_not_selected
205	56	0	201007_F02_chx10	70um	279	0	279	290	1	1	not active	2	True	medulla	reliably_recruited
206	56	1	201007_F02_chx10	70um	279	1	279	290	2	1	newly_active	2	True	medulla	reliably_recruited
207	56	2	201007_F02_chx10	70um	279	1	279	290	3	1	already_active	2	True	medulla	reliably_recruited
208	56	3	201007_F02_chx10	70um	279	1	279	290	4	1	already_active	2	True	medulla	reliably_recruited
209	56	4	201007_F02_chx10	70um	279	1	279	290	5	1	already_active	2	True	medulla	reliably_recruited
210	58	0	201007_F02_chx10	70um	279	0	248	274	1	1	not_selected	not_selected	True	medulla	recruited_not_selected
211	58	1	201007_F02_chx10	70um	279	0	248	274	2	1	not_selected	not_selected	True	medulla	recruited_not_selected
212	58	2	201007_F02_chx10	70um	279	1	248	274	3	1	not_selected	not_selected	True	medulla	recruited_not_selected
213	58	3	201007_F02_chx10	70um	279	1	248	274	4	1	not_selected	not_selected	True	medulla	recruited_not_selected
214	58	4	201007_F02_chx10	70um	279	0	248	274	5	1	not_selected	not_selected	True	medulla	recruited_not_selected
215	60	0	201007_F02_chx10	70um	279	0	248	283.5	1	1	not active	2	True	medulla	reliably_recruited
216	60	1	201007_F02_chx10	70um	279	1	248	283.5	2	1	newly_active	2	True	medulla	reliably_recruited
217	60	2	201007_F02_chx10	70um	279	1	248	283.5	3	1	already_active	2	True	medulla	reliably_recruited
218	60	3	201007_F02_chx10	70um	279	1	248	283.5	4	1	already_active	2	True	medulla	reliably_recruited
219	60	4	201007_F02_chx10	70um	279	1	248	283.5	5	1	already_active	2	True	medulla	reliably_recruited
220	65	0	201007_F02_chx10	70um	279	1	134	292	1	1	newly_active	1	True	retropontine_dorsal	reliably_recruited
221	65	1	201007_F02_chx10	70um	279	1	134	292	2	1	already_active	1	True	retropontine_dorsal	reliably_recruited
222	65	2	201007_F02_chx10	70um	279	1	134	292	3	1	already_active	1	True	retropontine_dorsal	reliably_recruited
223	65	3	201007_F02_chx10	70um	279	1	134	292	4	1	already_active	1	True	retropontine_dorsal	reliably_recruited
224	65	4	201007_F02_chx10	70um	279	1	134	292	5	1	already_active	1	True	retropontine_dorsal	reliably_recruited
225	67	0	201007_F02_chx10	70um	279	1	385	246.5	1	1	not_selected	not_selected	True	medulla	recruited_not_selected
226	67	1	201007_F02_chx10	70um	279	1	385	246.5	2	1	not_selected	not_selected	True	medulla	recruited_not_selected
227	67	2	201007_F02_chx10	70um	279	0	385	246.5	3	1	not_selected	not_selected	True	medulla	recruited_not_selected
228	67	3	201007_F02_chx10	70um	279	1	385	246.5	4	1	not_selected	not_selected	True	medulla	recruited_not_selected
229	67	4	201007_F02_chx10	70um	279	1	385	246.5	5	1	not_selected	not_selected	True	medulla	recruited_not_selected
230	69	0	201007_F02_chx10	70um	279	1	223	281	1	1	newly_active	1	True	medulla	reliably_recruited
231	69	1	201007_F02_chx10	70um	279	1	223	281	2	1	already_active	1	True	medulla	reliably_recruited
232	69	2	201007_F02_chx10	70um	279	1	223	281	3	1	already_active	1	True	medulla	reliably_recruited
233	69	3	201007_F02_chx10	70um	279	1	223	281	4	1	already_active	1	True	medulla	reliably_recruited
234	69	4	201007_F02_chx10	70um	279	1	223	281	5	1	already_active	1	True	medulla	reliably_recruited
235	71	0	201007_F02_chx10	70um	279	1	173	263	1	1	not_selected	not_selected	True	medulla	recruited_not_selected
236	71	1	201007_F02_chx10	70um	279	1	173	263	2	1	not_selected	not_selected	True	medulla	recruited_not_selected
237	71	2	201007_F02_chx10	70um	279	0	173	263	3	1	not_selected	not_selected	True	medulla	recruited_not_selected
238	71	3	201007_F02_chx10	70um	279	1	173	263	4	1	not_selected	not_selected	True	medulla	recruited_not_selected
239	71	4	201007_F02_chx10	70um	279	1	173	263	5	1	not_selected	not_selected	True	medulla	recruited_not_selected
240	75	0	201007_F02_chx10	70um	279	1	312	248	1	1	not_selected	not_selected	True	medulla	recruited_not_selected
241	75	1	201007_F02_chx10	70um	279	1	312	248	2	1	not_selected	not_selected	True	medulla	recruited_not_selected
242	75	2	201007_F02_chx10	70um	279	1	312	248	3	1	not_selected	not_selected	True	medulla	recruited_not_selected
243	75	3	201007_F02_chx10	70um	279	0	312	248	4	1	not_selected	not_selected	True	medulla	recruited_not_selected
244	75	4	201007_F02_chx10	70um	279	1	312	248	5	1	not_selected	not_selected	True	medulla	recruited_not_selected
245	77	0	201007_F02_chx10	70um	279	1	127	241	1	1	newly_active	1	True	retropontine_dorsal	reliably_recruited
246	77	1	201007_F02_chx10	70um	279	1	127	241	2	1	already_active	1	True	retropontine_dorsal	reliably_recruited
247	77	2	201007_F02_chx10	70um	279	1	127	241	3	1	already_active	1	True	retropontine_dorsal	reliably_recruited
248	77	3	201007_F02_chx10	70um	279	1	127	241	4	1	already_active	1	True	retropontine_dorsal	reliably_recruited
249	77	4	201007_F02_chx10	70um	279	1	127	241	5	1	already_active	1	True	retropontine_dorsal	reliably_recruited
250	80	0	201007_F02_chx10	70um	279	1	68	286	1	1	newly_active	1	True	retropontine_dorsal	reliably_recruited
251	80	1	201007_F02_chx10	70um	279	1	68	286	2	1	already_active	1	True	retropontine_dorsal	reliably_recruited
252	80	2	201007_F02_chx10	70um	279	1	68	286	3	1	already_active	1	True	retropontine_dorsal	reliably_recruited
253	80	3	201007_F02_chx10	70um	279	1	68	286	4	1	already_active	1	True	retropontine_dorsal	reliably_recruited
254	80	4	201007_F02_chx10	70um	279	1	68	286	5	1	already_active	1	True	retropontine_dorsal	reliably_recruited
255	84	0	201007_F02_chx10	70um	279	0	282	272	1	1	not_selected	not_selected	True	medulla	recruited_not_selected
256	84	1	201007_F02_chx10	70um	279	0	282	272	2	1	not_selected	not_selected	True	medulla	recruited_not_selected
257	84	2	201007_F02_chx10	70um	279	1	282	272	3	1	not_selected	not_selected	True	medulla	recruited_not_selected
258	84	3	201007_F02_chx10	70um	279	1	282	272	4	1	not_selected	not_selected	True	medulla	recruited_not_selected
259	84	4	201007_F02_chx10	70um	279	0	282	272	5	1	not_selected	not_selected	True	medulla	recruited_not_selected
260	88	0	201007_F02_chx10	70um	279	1	181	237	1	1	newly_active	1	True	medulla	reliably_recruited
261	88	1	201007_F02_chx10	70um	279	1	181	237	2	1	already_active	1	True	medulla	reliably_recruited
262	88	2	201007_F02_chx10	70um	279	1	181	237	3	1	already_active	1	True	medulla	reliably_recruited
263	88	3	201007_F02_chx10	70um	279	1	181	237	4	1	already_active	1	True	medulla	reliably_recruited
264	88	4	201007_F02_chx10	70um	279	1	181	237	5	1	already_active	1	True	medulla	reliably_recruited
265	89	0	201007_F02_chx10	70um	279	0	369	278	1	1	not_selected	not_selected	True	medulla	not_recruited
266	89	1	201007_F02_chx10	70um	279	0	369	278	2	1	not_selected	not_selected	True	medulla	not_recruited
267	89	2	201007_F02_chx10	70um	279	0	369	278	3	1	not_selected	not_selected	True	medulla	not_recruited
268	89	3	201007_F02_chx10	70um	279	0	369	278	4	1	not_selected	not_selected	True	medulla	not_recruited
269	89	4	201007_F02_chx10	70um	279	0	369	278	5	1	not_selected	not_selected	True	medulla	not_recruited
270	92	0	201007_F02_chx10	70um	279	0	328	272	1	1	not_selected	not_selected	True	medulla	recruited_not_selected
271	92	1	201007_F02_chx10	70um	279	0	328	272	2	1	not_selected	not_selected	True	medulla	recruited_not_selected
272	92	2	201007_F02_chx10	70um	279	1	328	272	3	1	not_selected	not_selected	True	medulla	recruited_not_selected
273	92	3	201007_F02_chx10	70um	279	0	328	272	4	1	not_selected	not_selected	True	medulla	recruited_not_selected
274	92	4	201007_F02_chx10	70um	279	0	328	272	5	1	not_selected	not_selected	True	medulla	recruited_not_selected
275	99	0	201007_F02_chx10	70um	279	1	339	249	1	1	not_selected	not_selected	True	medulla	recruited_not_selected
276	99	1	201007_F02_chx10	70um	279	1	339	249	2	1	not_selected	not_selected	True	medulla	recruited_not_selected
277	99	2	201007_F02_chx10	70um	279	1	339	249	3	1	not_selected	not_selected	True	medulla	recruited_not_selected
278	99	3	201007_F02_chx10	70um	279	0	339	249	4	1	not_selected	not_selected	True	medulla	recruited_not_selected
279	99	4	201007_F02_chx10	70um	279	1	339	249	5	1	not_selected	not_selected	True	medulla	recruited_not_selected
280	100	0	201007_F02_chx10	70um	279	1	306	249	1	1	not_selected	not_selected	True	medulla	recruited_not_selected
281	100	1	201007_F02_chx10	70um	279	0	306	249	2	1	not_selected	not_selected	True	medulla	recruited_not_selected
282	100	2	201007_F02_chx10	70um	279	1	306	249	3	1	not_selected	not_selected	True	medulla	recruited_not_selected
283	100	3	201007_F02_chx10	70um	279	1	306	249	4	1	not_selected	not_selected	True	medulla	recruited_not_selected
284	100	4	201007_F02_chx10	70um	279	1	306	249	5	1	not_selected	not_selected	True	medulla	recruited_not_selected
285	101	0	201007_F02_chx10	70um	279	1	204.5	237.5	1	1	newly_active	1	True	medulla	reliably_recruited
286	101	1	201007_F02_chx10	70um	279	1	204.5	237.5	2	1	already_active	1	True	medulla	reliably_recruited
287	101	2	201007_F02_chx10	70um	279	1	204.5	237.5	3	1	already_active	1	True	medulla	reliably_recruited
288	101	3	201007_F02_chx10	70um	279	1	204.5	237.5	4	1	already_active	1	True	medulla	reliably_recruited
289	101	4	201007_F02_chx10	70um	279	1	204.5	237.5	5	1	already_active	1	True	medulla	reliably_recruited
290	102	0	201007_F02_chx10	70um	279	0	275	305	1	1	not_selected	not_selected	True	medulla	recruited_not_selected
291	102	1	201007_F02_chx10	70um	279	1	275	305	2	1	not_selected	not_selected	True	medulla	recruited_not_selected
292	102	2	201007_F02_chx10	70um	279	1	275	305	3	1	not_selected	not_selected	True	medulla	recruited_not_selected
293	102	3	201007_F02_chx10	70um	279	0	275	305	4	1	not_selected	not_selected	True	medulla	recruited_not_selected
294	102	4	201007_F02_chx10	70um	279	1	275	305	5	1	not_selected	not_selected	True	medulla	recruited_not_selected
295	105	0	201007_F02_chx10	70um	279	1	319	249	1	1	newly_active	1	True	medulla	reliably_recruited
296	105	1	201007_F02_chx10	70um	279	1	319	249	2	1	already_active	1	True	medulla	reliably_recruited
297	105	2	201007_F02_chx10	70um	279	1	319	249	3	1	already_active	1	True	medulla	reliably_recruited
298	105	3	201007_F02_chx10	70um	279	1	319	249	4	1	already_active	1	True	medulla	reliably_recruited
299	105	4	201007_F02_chx10	70um	279	1	319	249	5	1	already_active	1	True	medulla	reliably_recruited
300	106	0	201007_F02_chx10	70um	279	0	350	253	1	1	not_selected	not_selected	True	medulla	recruited_not_selected
301	106	1	201007_F02_chx10	70um	279	1	350	253	2	1	not_selected	not_selected	True	medulla	recruited_not_selected
302	106	2	201007_F02_chx10	70um	279	0	350	253	3	1	not_selected	not_selected	True	medulla	recruited_not_selected
303	106	3	201007_F02_chx10	70um	279	0	350	253	4	1	not_selected	not_selected	True	medulla	recruited_not_selected
304	106	4	201007_F02_chx10	70um	279	1	350	253	5	1	not_selected	not_selected	True	medulla	recruited_not_selected
305	108	0	201007_F02_chx10	70um	279	0	258	251	1	1	not active	2	True	medulla	reliably_recruited
306	108	1	201007_F02_chx10	70um	279	1	258	251	2	1	newly_active	2	True	medulla	reliably_recruited
307	108	2	201007_F02_chx10	70um	279	1	258	251	3	1	already_active	2	True	medulla	reliably_recruited
308	108	3	201007_F02_chx10	70um	279	1	258	251	4	1	already_active	2	True	medulla	reliably_recruited
309	108	4	201007_F02_chx10	70um	279	1	258	251	5	1	already_active	2	True	medulla	reliably_recruited
310	109	0	201007_F02_chx10	70um	279	1	167	281	1	1	newly_active	1	True	medulla	reliably_recruited
311	109	1	201007_F02_chx10	70um	279	1	167	281	2	1	already_active	1	True	medulla	reliably_recruited
312	109	2	201007_F02_chx10	70um	279	1	167	281	3	1	already_active	1	True	medulla	reliably_recruited
313	109	3	201007_F02_chx10	70um	279	1	167	281	4	1	already_active	1	True	medulla	reliably_recruited
314	109	4	201007_F02_chx10	70um	279	1	167	281	5	1	already_active	1	True	medulla	reliably_recruited
315	111	0	201007_F02_chx10	70um	279	0	165	288	1	1	not active	2	True	medulla	reliably_recruited
316	111	1	201007_F02_chx10	70um	279	1	165	288	2	1	newly_active	2	True	medulla	reliably_recruited
317	111	2	201007_F02_chx10	70um	279	1	165	288	3	1	already_active	2	True	medulla	reliably_recruited
318	111	3	201007_F02_chx10	70um	279	1	165	288	4	1	already_active	2	True	medulla	reliably_recruited
319	111	4	201007_F02_chx10	70um	279	1	165	288	5	1	already_active	2	True	medulla	reliably_recruited
320	142	0	201007_F02_chx10	70um	279	0	355	257	1	1	not_selected	not_selected	True	medulla	recruited_not_selected
321	142	1	201007_F02_chx10	70um	279	0	355	257	2	1	not_selected	not_selected	True	medulla	recruited_not_selected
322	142	2	201007_F02_chx10	70um	279	1	355	257	3	1	not_selected	not_selected	True	medulla	recruited_not_selected
323	142	3	201007_F02_chx10	70um	279	0	355	257	4	1	not_selected	not_selected	True	medulla	recruited_not_selected
324	142	4	201007_F02_chx10	70um	279	1	355	257	5	1	not_selected	not_selected	True	medulla	recruited_not_selected
325	153	0	201007_F02_chx10	70um	279	0	218	299	1	1	not_selected	not_selected	True	medulla	recruited_not_selected
326	153	1	201007_F02_chx10	70um	279	1	218	299	2	1	not_selected	not_selected	True	medulla	recruited_not_selected
327	153	2	201007_F02_chx10	70um	279	0	218	299	3	1	not_selected	not_selected	True	medulla	recruited_not_selected
328	153	3	201007_F02_chx10	70um	279	0	218	299	4	1	not_selected	not_selected	True	medulla	recruited_not_selected
329	153	4	201007_F02_chx10	70um	279	1	218	299	5	1	not_selected	not_selected	True	medulla	recruited_not_selected
330	161	0	201007_F02_chx10	70um	279	0	228	303	1	1	not_selected	not_selected	True	medulla	recruited_not_selected
331	161	1	201007_F02_chx10	70um	279	1	228	303	2	1	not_selected	not_selected	True	medulla	recruited_not_selected
332	161	2	201007_F02_chx10	70um	279	0	228	303	3	1	not_selected	not_selected	True	medulla	recruited_not_selected
333	161	3	201007_F02_chx10	70um	279	1	228	303	4	1	not_selected	not_selected	True	medulla	recruited_not_selected
334	161	4	201007_F02_chx10	70um	279	1	228	303	5	1	not_selected	not_selected	True	medulla	recruited_not_selected
335	208	0	201007_F02_chx10	70um	279	1	344	258	1	1	not_selected	not_selected	True	medulla	recruited_not_selected
336	208	1	201007_F02_chx10	70um	279	1	344	258	2	1	not_selected	not_selected	True	medulla	recruited_not_selected
337	208	2	201007_F02_chx10	70um	279	0	344	258	3	1	not_selected	not_selected	True	medulla	recruited_not_selected
338	208	3	201007_F02_chx10	70um	279	0	344	258	4	1	not_selected	not_selected	True	medulla	recruited_not_selected
339	208	4	201007_F02_chx10	70um	279	1	344	258	5	1	not_selected	not_selected	True	medulla	recruited_not_selected
340	0	0	201007_F02_chx10	80um	253	0	350	239	1	1	not active	4	True	medulla	reliably_recruited
341	0	1	201007_F02_chx10	80um	253	0	350	239	2	1	not active	4	True	medulla	reliably_recruited
342	0	2	201007_F02_chx10	80um	253	0	350	239	3	1	not active	4	True	medulla	reliably_recruited
343	0	3	201007_F02_chx10	80um	253	1	350	239	4	1	newly_active	4	True	medulla	reliably_recruited
344	0	4	201007_F02_chx10	80um	253	1	350	239	5	1	already_active	4	True	medulla	reliably_recruited
345	1	0	201007_F02_chx10	80um	253	0	371	230	1	1	not active	4	True	medulla	reliably_recruited
346	1	1	201007_F02_chx10	80um	253	0	371	230	2	1	not active	4	True	medulla	reliably_recruited
347	1	2	201007_F02_chx10	80um	253	0	371	230	3	1	not active	4	True	medulla	reliably_recruited
348	1	3	201007_F02_chx10	80um	253	1	371	230	4	1	newly_active	4	True	medulla	reliably_recruited
349	1	4	201007_F02_chx10	80um	253	1	371	230	5	1	already_active	4	True	medulla	reliably_recruited
350	2	0	201007_F02_chx10	80um	253	1	373	310	1	1	not_selected	not_selected	True	medulla	recruited_not_selected
351	2	1	201007_F02_chx10	80um	253	1	373	310	2	1	not_selected	not_selected	True	medulla	recruited_not_selected
352	2	2	201007_F02_chx10	80um	253	0	373	310	3	1	not_selected	not_selected	True	medulla	recruited_not_selected
353	2	3	201007_F02_chx10	80um	253	1	373	310	4	1	not_selected	not_selected	True	medulla	recruited_not_selected
354	2	4	201007_F02_chx10	80um	253	1	373	310	5	1	not_selected	not_selected	True	medulla	recruited_not_selected
355	3	0	201007_F02_chx10	80um	253	0	392	235.5	1	1	not active	4	True	medulla	reliably_recruited
356	3	1	201007_F02_chx10	80um	253	0	392	235.5	2	1	not active	4	True	medulla	reliably_recruited
357	3	2	201007_F02_chx10	80um	253	0	392	235.5	3	1	not active	4	True	medulla	reliably_recruited
358	3	3	201007_F02_chx10	80um	253	1	392	235.5	4	1	newly_active	4	True	medulla	reliably_recruited
359	3	4	201007_F02_chx10	80um	253	1	392	235.5	5	1	already_active	4	True	medulla	reliably_recruited
360	4	0	201007_F02_chx10	80um	253	0	341	290.5	1	1	not_selected	not_selected	True	medulla	recruited_not_selected
361	4	1	201007_F02_chx10	80um	253	1	341	290.5	2	1	not_selected	not_selected	True	medulla	recruited_not_selected
362	4	2	201007_F02_chx10	80um	253	0	341	290.5	3	1	not_selected	not_selected	True	medulla	recruited_not_selected
363	4	3	201007_F02_chx10	80um	253	1	341	290.5	4	1	not_selected	not_selected	True	medulla	recruited_not_selected
364	4	4	201007_F02_chx10	80um	253	1	341	290.5	5	1	not_selected	not_selected	True	medulla	recruited_not_selected
365	5	0	201007_F02_chx10	80um	253	0	411	301	1	1	not active	4	True	medulla	reliably_recruited
366	5	1	201007_F02_chx10	80um	253	0	411	301	2	1	not active	4	True	medulla	reliably_recruited
367	5	2	201007_F02_chx10	80um	253	0	411	301	3	1	not active	4	True	medulla	reliably_recruited
368	5	3	201007_F02_chx10	80um	253	1	411	301	4	1	newly_active	4	True	medulla	reliably_recruited
369	5	4	201007_F02_chx10	80um	253	1	411	301	5	1	already_active	4	True	medulla	reliably_recruited
370	6	0	201007_F02_chx10	80um	253	0	141	261	1	1	not_selected	not_selected	True	retropontine_dorsal	recruited_not_selected
371	6	1	201007_F02_chx10	80um	253	1	141	261	2	1	not_selected	not_selected	True	retropontine_dorsal	recruited_not_selected
372	6	2	201007_F02_chx10	80um	253	0	141	261	3	1	not_selected	not_selected	True	retropontine_dorsal	recruited_not_selected
373	6	3	201007_F02_chx10	80um	253	1	141	261	4	1	not_selected	not_selected	True	retropontine_dorsal	recruited_not_selected
374	6	4	201007_F02_chx10	80um	253	0	141	261	5	1	not_selected	not_selected	True	retropontine_dorsal	recruited_not_selected
375	7	0	201007_F02_chx10	80um	253	0	131	255	1	1	not_selected	not_selected	True	retropontine_dorsal	recruited_not_selected
376	7	1	201007_F02_chx10	80um	253	1	131	255	2	1	not_selected	not_selected	True	retropontine_dorsal	recruited_not_selected
377	7	2	201007_F02_chx10	80um	253	0	131	255	3	1	not_selected	not_selected	True	retropontine_dorsal	recruited_not_selected
378	7	3	201007_F02_chx10	80um	253	1	131	255	4	1	not_selected	not_selected	True	retropontine_dorsal	recruited_not_selected
379	7	4	201007_F02_chx10	80um	253	0	131	255	5	1	not_selected	not_selected	True	retropontine_dorsal	recruited_not_selected
380	8	0	201007_F02_chx10	80um	253	1	359	210	1	1	newly_active	1	True	medullar_lateral	reliably_recruited
381	8	1	201007_F02_chx10	80um	253	1	359	210	2	1	already_active	1	True	medullar_lateral	reliably_recruited
382	8	2	201007_F02_chx10	80um	253	1	359	210	3	1	already_active	1	True	medullar_lateral	reliably_recruited
383	8	3	201007_F02_chx10	80um	253	1	359	210	4	1	already_active	1	True	medullar_lateral	reliably_recruited
384	8	4	201007_F02_chx10	80um	253	1	359	210	5	1	already_active	1	True	medullar_lateral	reliably_recruited
385	10	0	201007_F02_chx10	80um	253	0	163	287.5	1	1	not_selected	not_selected	True	medulla	recruited_not_selected
386	10	1	201007_F02_chx10	80um	253	1	163	287.5	2	1	not_selected	not_selected	True	medulla	recruited_not_selected
387	10	2	201007_F02_chx10	80um	253	0	163	287.5	3	1	not_selected	not_selected	True	medulla	recruited_not_selected
388	10	3	201007_F02_chx10	80um	253	1	163	287.5	4	1	not_selected	not_selected	True	medulla	recruited_not_selected
389	10	4	201007_F02_chx10	80um	253	1	163	287.5	5	1	not_selected	not_selected	True	medulla	recruited_not_selected
390	11	0	201007_F02_chx10	80um	253	1	422	224	1	1	newly_active	1	True	medullar_lateral	reliably_recruited
391	11	1	201007_F02_chx10	80um	253	1	422	224	2	1	already_active	1	True	medullar_lateral	reliably_recruited
392	11	2	201007_F02_chx10	80um	253	1	422	224	3	1	already_active	1	True	medullar_lateral	reliably_recruited
393	11	3	201007_F02_chx10	80um	253	1	422	224	4	1	already_active	1	True	medullar_lateral	reliably_recruited
394	11	4	201007_F02_chx10	80um	253	1	422	224	5	1	already_active	1	True	medullar_lateral	reliably_recruited
395	14	0	201007_F02_chx10	80um	253	1	389	314	1	1	newly_active	1	True	medullar_lateral	reliably_recruited
396	14	1	201007_F02_chx10	80um	253	1	389	314	2	1	already_active	1	True	medullar_lateral	reliably_recruited
397	14	2	201007_F02_chx10	80um	253	1	389	314	3	1	already_active	1	True	medullar_lateral	reliably_recruited
398	14	3	201007_F02_chx10	80um	253	1	389	314	4	1	already_active	1	True	medullar_lateral	reliably_recruited
399	14	4	201007_F02_chx10	80um	253	1	389	314	5	1	already_active	1	True	medullar_lateral	reliably_recruited
400	16	0	201007_F02_chx10	80um	253	1	388	334	1	1	newly_active	1	True	medullar_lateral	reliably_recruited
401	16	1	201007_F02_chx10	80um	253	1	388	334	2	1	already_active	1	True	medullar_lateral	reliably_recruited
402	16	2	201007_F02_chx10	80um	253	1	388	334	3	1	already_active	1	True	medullar_lateral	reliably_recruited
403	16	3	201007_F02_chx10	80um	253	1	388	334	4	1	already_active	1	True	medullar_lateral	reliably_recruited
404	16	4	201007_F02_chx10	80um	253	1	388	334	5	1	already_active	1	True	medullar_lateral	reliably_recruited
405	17	0	201007_F02_chx10	80um	253	1	356	307	1	1	newly_active	1	True	medulla	reliably_recruited
406	17	1	201007_F02_chx10	80um	253	1	356	307	2	1	already_active	1	True	medulla	reliably_recruited
407	17	2	201007_F02_chx10	80um	253	1	356	307	3	1	already_active	1	True	medulla	reliably_recruited
408	17	3	201007_F02_chx10	80um	253	1	356	307	4	1	already_active	1	True	medulla	reliably_recruited
409	17	4	201007_F02_chx10	80um	253	1	356	307	5	1	already_active	1	True	medulla	reliably_recruited
410	18	0	201007_F02_chx10	80um	253	1	419	308	1	1	newly_active	1	True	medullar_lateral	reliably_recruited
411	18	1	201007_F02_chx10	80um	253	1	419	308	2	1	already_active	1	True	medullar_lateral	reliably_recruited
412	18	2	201007_F02_chx10	80um	253	1	419	308	3	1	already_active	1	True	medullar_lateral	reliably_recruited
413	18	3	201007_F02_chx10	80um	253	1	419	308	4	1	already_active	1	True	medullar_lateral	reliably_recruited
414	18	4	201007_F02_chx10	80um	253	1	419	308	5	1	already_active	1	True	medullar_lateral	reliably_recruited
415	19	0	201007_F02_chx10	80um	253	0	126	242	1	1	not active	2	True	retropontine_dorsal	reliably_recruited
416	19	1	201007_F02_chx10	80um	253	1	126	242	2	1	newly_active	2	True	retropontine_dorsal	reliably_recruited
417	19	2	201007_F02_chx10	80um	253	1	126	242	3	1	already_active	2	True	retropontine_dorsal	reliably_recruited
418	19	3	201007_F02_chx10	80um	253	1	126	242	4	1	already_active	2	True	retropontine_dorsal	reliably_recruited
419	19	4	201007_F02_chx10	80um	253	1	126	242	5	1	already_active	2	True	retropontine_dorsal	reliably_recruited
420	20	0	201007_F02_chx10	80um	253	0	321	304	1	1	not active	2	True	medulla	reliably_recruited
421	20	1	201007_F02_chx10	80um	253	1	321	304	2	1	newly_active	2	True	medulla	reliably_recruited
422	20	2	201007_F02_chx10	80um	253	1	321	304	3	1	already_active	2	True	medulla	reliably_recruited
423	20	3	201007_F02_chx10	80um	253	1	321	304	4	1	already_active	2	True	medulla	reliably_recruited
424	20	4	201007_F02_chx10	80um	253	1	321	304	5	1	already_active	2	True	medulla	reliably_recruited
425	21	0	201007_F02_chx10	80um	253	1	372	279	1	1	newly_active	1	True	medulla	reliably_recruited
426	21	1	201007_F02_chx10	80um	253	1	372	279	2	1	already_active	1	True	medulla	reliably_recruited
427	21	2	201007_F02_chx10	80um	253	1	372	279	3	1	already_active	1	True	medulla	reliably_recruited
428	21	3	201007_F02_chx10	80um	253	1	372	279	4	1	already_active	1	True	medulla	reliably_recruited
429	21	4	201007_F02_chx10	80um	253	1	372	279	5	1	already_active	1	True	medulla	reliably_recruited
430	22	0	201007_F02_chx10	80um	253	1	66	285	1	1	newly_active	1	True	retropontine_dorsal	reliably_recruited
431	22	1	201007_F02_chx10	80um	253	1	66	285	2	1	already_active	1	True	retropontine_dorsal	reliably_recruited
432	22	2	201007_F02_chx10	80um	253	1	66	285	3	1	already_active	1	True	retropontine_dorsal	reliably_recruited
433	22	3	201007_F02_chx10	80um	253	1	66	285	4	1	already_active	1	True	retropontine_dorsal	reliably_recruited
434	22	4	201007_F02_chx10	80um	253	1	66	285	5	1	already_active	1	True	retropontine_dorsal	reliably_recruited
435	23	0	201007_F02_chx10	80um	253	1	229	236	1	1	newly_active	1	True	medulla	reliably_recruited
436	23	1	201007_F02_chx10	80um	253	1	229	236	2	1	already_active	1	True	medulla	reliably_recruited
437	23	2	201007_F02_chx10	80um	253	1	229	236	3	1	already_active	1	True	medulla	reliably_recruited
438	23	3	201007_F02_chx10	80um	253	1	229	236	4	1	already_active	1	True	medulla	reliably_recruited
439	23	4	201007_F02_chx10	80um	253	1	229	236	5	1	already_active	1	True	medulla	reliably_recruited
440	24	0	201007_F02_chx10	80um	253	0	261	234	1	1	not active	4	True	medulla	reliably_recruited
441	24	1	201007_F02_chx10	80um	253	0	261	234	2	1	not active	4	True	medulla	reliably_recruited
442	24	2	201007_F02_chx10	80um	253	0	261	234	3	1	not active	4	True	medulla	reliably_recruited
443	24	3	201007_F02_chx10	80um	253	1	261	234	4	1	newly_active	4	True	medulla	reliably_recruited
444	24	4	201007_F02_chx10	80um	253	1	261	234	5	1	already_active	4	True	medulla	reliably_recruited
445	26	0	201007_F02_chx10	80um	253	1	363	323	1	1	newly_active	1	True	medullar_lateral	reliably_recruited
446	26	1	201007_F02_chx10	80um	253	1	363	323	2	1	already_active	1	True	medullar_lateral	reliably_recruited
447	26	2	201007_F02_chx10	80um	253	1	363	323	3	1	already_active	1	True	medullar_lateral	reliably_recruited
448	26	3	201007_F02_chx10	80um	253	1	363	323	4	1	already_active	1	True	medullar_lateral	reliably_recruited
449	26	4	201007_F02_chx10	80um	253	1	363	323	5	1	already_active	1	True	medullar_lateral	reliably_recruited
450	27	0	201007_F02_chx10	80um	253	0	132	231	1	1	not active	3	True	retropontine_dorsal	reliably_recruited
451	27	1	201007_F02_chx10	80um	253	0	132	231	2	1	not active	3	True	retropontine_dorsal	reliably_recruited
452	27	2	201007_F02_chx10	80um	253	1	132	231	3	1	newly_active	3	True	retropontine_dorsal	reliably_recruited
453	27	3	201007_F02_chx10	80um	253	1	132	231	4	1	already_active	3	True	retropontine_dorsal	reliably_recruited
454	27	4	201007_F02_chx10	80um	253	1	132	231	5	1	already_active	3	True	retropontine_dorsal	reliably_recruited
455	28	0	201007_F02_chx10	80um	253	1	361	336.5	1	1	newly_active	1	True	medullar_lateral	reliably_recruited
456	28	1	201007_F02_chx10	80um	253	1	361	336.5	2	1	already_active	1	True	medullar_lateral	reliably_recruited
457	28	2	201007_F02_chx10	80um	253	1	361	336.5	3	1	already_active	1	True	medullar_lateral	reliably_recruited
458	28	3	201007_F02_chx10	80um	253	1	361	336.5	4	1	already_active	1	True	medullar_lateral	reliably_recruited
459	28	4	201007_F02_chx10	80um	253	1	361	336.5	5	1	already_active	1	True	medullar_lateral	reliably_recruited
460	30	0	201007_F02_chx10	80um	253	0	92	278	1	1	not_selected	not_selected	True	retropontine_dorsal	recruited_not_selected
461	30	1	201007_F02_chx10	80um	253	1	92	278	2	1	not_selected	not_selected	True	retropontine_dorsal	recruited_not_selected
462	30	2	201007_F02_chx10	80um	253	0	92	278	3	1	not_selected	not_selected	True	retropontine_dorsal	recruited_not_selected
463	30	3	201007_F02_chx10	80um	253	1	92	278	4	1	not_selected	not_selected	True	retropontine_dorsal	recruited_not_selected
464	30	4	201007_F02_chx10	80um	253	1	92	278	5	1	not_selected	not_selected	True	retropontine_dorsal	recruited_not_selected
465	31	0	201007_F02_chx10	80um	253	1	361	207	1	1	newly_active	1	True	medullar_lateral	reliably_recruited
466	31	1	201007_F02_chx10	80um	253	1	361	207	2	1	already_active	1	True	medullar_lateral	reliably_recruited
467	31	2	201007_F02_chx10	80um	253	1	361	207	3	1	already_active	1	True	medullar_lateral	reliably_recruited
468	31	3	201007_F02_chx10	80um	253	1	361	207	4	1	already_active	1	True	medullar_lateral	reliably_recruited
469	31	4	201007_F02_chx10	80um	253	1	361	207	5	1	already_active	1	True	medullar_lateral	reliably_recruited
470	33	0	201007_F02_chx10	80um	253	1	226	303	1	1	not_selected	not_selected	True	medulla	recruited_not_selected
471	33	1	201007_F02_chx10	80um	253	1	226	303	2	1	not_selected	not_selected	True	medulla	recruited_not_selected
472	33	2	201007_F02_chx10	80um	253	0	226	303	3	1	not_selected	not_selected	True	medulla	recruited_not_selected
473	33	3	201007_F02_chx10	80um	253	1	226	303	4	1	not_selected	not_selected	True	medulla	recruited_not_selected
474	33	4	201007_F02_chx10	80um	253	1	226	303	5	1	not_selected	not_selected	True	medulla	recruited_not_selected
475	35	0	201007_F02_chx10	80um	253	1	82	319	1	1	newly_active	1	True	retropontine_dorsal	reliably_recruited
476	35	1	201007_F02_chx10	80um	253	1	82	319	2	1	already_active	1	True	retropontine_dorsal	reliably_recruited
477	35	2	201007_F02_chx10	80um	253	1	82	319	3	1	already_active	1	True	retropontine_dorsal	reliably_recruited
478	35	3	201007_F02_chx10	80um	253	1	82	319	4	1	already_active	1	True	retropontine_dorsal	reliably_recruited
479	35	4	201007_F02_chx10	80um	253	1	82	319	5	1	already_active	1	True	retropontine_dorsal	reliably_recruited
480	36	0	201007_F02_chx10	80um	253	0	32.5	255	1	1	not active	3	True	pontine_dorsal	reliably_recruited
481	36	1	201007_F02_chx10	80um	253	0	32.5	255	2	1	not active	3	True	pontine_dorsal	reliably_recruited
482	36	2	201007_F02_chx10	80um	253	1	32.5	255	3	1	newly_active	3	True	pontine_dorsal	reliably_recruited
483	36	3	201007_F02_chx10	80um	253	1	32.5	255	4	1	already_active	3	True	pontine_dorsal	reliably_recruited
484	36	4	201007_F02_chx10	80um	253	1	32.5	255	5	1	already_active	3	True	pontine_dorsal	reliably_recruited
485	38	0	201007_F02_chx10	80um	253	0	188	262	1	1	not active	3	True	medulla	reliably_recruited
486	38	1	201007_F02_chx10	80um	253	0	188	262	2	1	not active	3	True	medulla	reliably_recruited
487	38	2	201007_F02_chx10	80um	253	1	188	262	3	1	newly_active	3	True	medulla	reliably_recruited
488	38	3	201007_F02_chx10	80um	253	1	188	262	4	1	already_active	3	True	medulla	reliably_recruited
489	38	4	201007_F02_chx10	80um	253	1	188	262	5	1	already_active	3	True	medulla	reliably_recruited
490	40	0	201007_F02_chx10	80um	253	0	378.5	298	1	1	not active	4	True	medulla	reliably_recruited
491	40	1	201007_F02_chx10	80um	253	0	378.5	298	2	1	not active	4	True	medulla	reliably_recruited
492	40	2	201007_F02_chx10	80um	253	0	378.5	298	3	1	not active	4	True	medulla	reliably_recruited
493	40	3	201007_F02_chx10	80um	253	1	378.5	298	4	1	newly_active	4	True	medulla	reliably_recruited
494	40	4	201007_F02_chx10	80um	253	1	378.5	298	5	1	already_active	4	True	medulla	reliably_recruited
495	41	0	201007_F02_chx10	80um	253	0	281	283	1	1	not active	3	True	medulla	reliably_recruited
496	41	1	201007_F02_chx10	80um	253	0	281	283	2	1	not active	3	True	medulla	reliably_recruited
497	41	2	201007_F02_chx10	80um	253	1	281	283	3	1	newly_active	3	True	medulla	reliably_recruited
498	41	3	201007_F02_chx10	80um	253	1	281	283	4	1	already_active	3	True	medulla	reliably_recruited
499	41	4	201007_F02_chx10	80um	253	1	281	283	5	1	already_active	3	True	medulla	reliably_recruited
500	42	0	201007_F02_chx10	80um	253	1	181	289	1	1	newly_active	1	True	medulla	reliably_recruited
501	42	1	201007_F02_chx10	80um	253	1	181	289	2	1	already_active	1	True	medulla	reliably_recruited
502	42	2	201007_F02_chx10	80um	253	1	181	289	3	1	already_active	1	True	medulla	reliably_recruited
503	42	3	201007_F02_chx10	80um	253	1	181	289	4	1	already_active	1	True	medulla	reliably_recruited
504	42	4	201007_F02_chx10	80um	253	1	181	289	5	1	already_active	1	True	medulla	reliably_recruited
505	44	0	201007_F02_chx10	80um	253	0	313	245	1	1	not_selected	not_selected	True	medulla	recruited_not_selected
506	44	1	201007_F02_chx10	80um	253	0	313	245	2	1	not_selected	not_selected	True	medulla	recruited_not_selected
507	44	2	201007_F02_chx10	80um	253	1	313	245	3	1	not_selected	not_selected	True	medulla	recruited_not_selected
508	44	3	201007_F02_chx10	80um	253	1	313	245	4	1	not_selected	not_selected	True	medulla	recruited_not_selected
509	44	4	201007_F02_chx10	80um	253	0	313	245	5	1	not_selected	not_selected	True	medulla	recruited_not_selected
510	45	0	201007_F02_chx10	80um	253	0	236	258	1	1	not active	4	True	medulla	reliably_recruited
511	45	1	201007_F02_chx10	80um	253	0	236	258	2	1	not active	4	True	medulla	reliably_recruited
512	45	2	201007_F02_chx10	80um	253	0	236	258	3	1	not active	4	True	medulla	reliably_recruited
513	45	3	201007_F02_chx10	80um	253	1	236	258	4	1	newly_active	4	True	medulla	reliably_recruited
514	45	4	201007_F02_chx10	80um	253	1	236	258	5	1	already_active	4	True	medulla	reliably_recruited
515	47	0	201007_F02_chx10	80um	253	0	317	296	1	1	not active	2	True	medulla	reliably_recruited
516	47	1	201007_F02_chx10	80um	253	1	317	296	2	1	newly_active	2	True	medulla	reliably_recruited
517	47	2	201007_F02_chx10	80um	253	1	317	296	3	1	already_active	2	True	medulla	reliably_recruited
518	47	3	201007_F02_chx10	80um	253	1	317	296	4	1	already_active	2	True	medulla	reliably_recruited
519	47	4	201007_F02_chx10	80um	253	1	317	296	5	1	already_active	2	True	medulla	reliably_recruited
520	48	0	201007_F02_chx10	80um	253	0	442	285	1	1	not active	4	True	spinal_cord	reliably_recruited
521	48	1	201007_F02_chx10	80um	253	0	442	285	2	1	not active	4	True	spinal_cord	reliably_recruited
522	48	2	201007_F02_chx10	80um	253	0	442	285	3	1	not active	4	True	spinal_cord	reliably_recruited
523	48	3	201007_F02_chx10	80um	253	1	442	285	4	1	newly_active	4	True	spinal_cord	reliably_recruited
524	48	4	201007_F02_chx10	80um	253	1	442	285	5	1	already_active	4	True	spinal_cord	reliably_recruited
525	49	0	201007_F02_chx10	80um	253	1	83	258	1	1	newly_active	1	True	retropontine_dorsal	reliably_recruited
526	49	1	201007_F02_chx10	80um	253	1	83	258	2	1	already_active	1	True	retropontine_dorsal	reliably_recruited
527	49	2	201007_F02_chx10	80um	253	1	83	258	3	1	already_active	1	True	retropontine_dorsal	reliably_recruited
528	49	3	201007_F02_chx10	80um	253	1	83	258	4	1	already_active	1	True	retropontine_dorsal	reliably_recruited
529	49	4	201007_F02_chx10	80um	253	1	83	258	5	1	already_active	1	True	retropontine_dorsal	reliably_recruited
530	50	0	201007_F02_chx10	80um	253	0	436	281	1	1	not active	4	True	spinal_cord	reliably_recruited
531	50	1	201007_F02_chx10	80um	253	0	436	281	2	1	not active	4	True	spinal_cord	reliably_recruited
532	50	2	201007_F02_chx10	80um	253	0	436	281	3	1	not active	4	True	spinal_cord	reliably_recruited
533	50	3	201007_F02_chx10	80um	253	1	436	281	4	1	newly_active	4	True	spinal_cord	reliably_recruited
534	50	4	201007_F02_chx10	80um	253	1	436	281	5	1	already_active	4	True	spinal_cord	reliably_recruited
535	51	0	201007_F02_chx10	80um	253	1	97	312	1	1	newly_active	1	True	retropontine_dorsal	reliably_recruited
536	51	1	201007_F02_chx10	80um	253	1	97	312	2	1	already_active	1	True	retropontine_dorsal	reliably_recruited
537	51	2	201007_F02_chx10	80um	253	1	97	312	3	1	already_active	1	True	retropontine_dorsal	reliably_recruited
538	51	3	201007_F02_chx10	80um	253	1	97	312	4	1	already_active	1	True	retropontine_dorsal	reliably_recruited
539	51	4	201007_F02_chx10	80um	253	1	97	312	5	1	already_active	1	True	retropontine_dorsal	reliably_recruited
540	52	0	201007_F02_chx10	80um	253	0	202	279	1	1	not active	2	True	medulla	reliably_recruited
541	52	1	201007_F02_chx10	80um	253	1	202	279	2	1	newly_active	2	True	medulla	reliably_recruited
542	52	2	201007_F02_chx10	80um	253	1	202	279	3	1	already_active	2	True	medulla	reliably_recruited
543	52	3	201007_F02_chx10	80um	253	1	202	279	4	1	already_active	2	True	medulla	reliably_recruited
544	52	4	201007_F02_chx10	80um	253	1	202	279	5	1	already_active	2	True	medulla	reliably_recruited
545	53	0	201007_F02_chx10	80um	253	0	190	270	1	1	not active	3	True	medulla	reliably_recruited
546	53	1	201007_F02_chx10	80um	253	0	190	270	2	1	not active	3	True	medulla	reliably_recruited
547	53	2	201007_F02_chx10	80um	253	1	190	270	3	1	newly_active	3	True	medulla	reliably_recruited
548	53	3	201007_F02_chx10	80um	253	1	190	270	4	1	already_active	3	True	medulla	reliably_recruited
549	53	4	201007_F02_chx10	80um	253	1	190	270	5	1	already_active	3	True	medulla	reliably_recruited
550	55	0	201007_F02_chx10	80um	253	0	128	226	1	1	not active	2	True	retropontine_dorsal	reliably_recruited
551	55	1	201007_F02_chx10	80um	253	1	128	226	2	1	newly_active	2	True	retropontine_dorsal	reliably_recruited
552	55	2	201007_F02_chx10	80um	253	1	128	226	3	1	already_active	2	True	retropontine_dorsal	reliably_recruited
553	55	3	201007_F02_chx10	80um	253	1	128	226	4	1	already_active	2	True	retropontine_dorsal	reliably_recruited
554	55	4	201007_F02_chx10	80um	253	1	128	226	5	1	already_active	2	True	retropontine_dorsal	reliably_recruited
555	56	0	201007_F02_chx10	80um	253	0	273	238	1	1	not_selected	not_selected	True	medulla	not_recruited
556	56	1	201007_F02_chx10	80um	253	0	273	238	2	1	not_selected	not_selected	True	medulla	not_recruited
557	56	2	201007_F02_chx10	80um	253	0	273	238	3	1	not_selected	not_selected	True	medulla	not_recruited
558	56	3	201007_F02_chx10	80um	253	0	273	238	4	1	not_selected	not_selected	True	medulla	not_recruited
559	56	4	201007_F02_chx10	80um	253	0	273	238	5	1	not_selected	not_selected	True	medulla	not_recruited
560	58	0	201007_F02_chx10	80um	253	0	109.5	247	1	1	not_selected	not_selected	True	retropontine_dorsal	recruited_not_selected
561	58	1	201007_F02_chx10	80um	253	0	109.5	247	2	1	not_selected	not_selected	True	retropontine_dorsal	recruited_not_selected
562	58	2	201007_F02_chx10	80um	253	0	109.5	247	3	1	not_selected	not_selected	True	retropontine_dorsal	recruited_not_selected
563	58	3	201007_F02_chx10	80um	253	1	109.5	247	4	1	not_selected	not_selected	True	retropontine_dorsal	recruited_not_selected
564	58	4	201007_F02_chx10	80um	253	0	109.5	247	5	1	not_selected	not_selected	True	retropontine_dorsal	recruited_not_selected
565	59	0	201007_F02_chx10	80um	253	1	106	275	1	1	newly_active	1	True	retropontine_dorsal	reliably_recruited
566	59	1	201007_F02_chx10	80um	253	1	106	275	2	1	already_active	1	True	retropontine_dorsal	reliably_recruited
567	59	2	201007_F02_chx10	80um	253	1	106	275	3	1	already_active	1	True	retropontine_dorsal	reliably_recruited
568	59	3	201007_F02_chx10	80um	253	1	106	275	4	1	already_active	1	True	retropontine_dorsal	reliably_recruited
569	59	4	201007_F02_chx10	80um	253	1	106	275	5	1	already_active	1	True	retropontine_dorsal	reliably_recruited
570	60	0	201007_F02_chx10	80um	253	1	332.5	239	1	1	not_selected	not_selected	True	medulla	recruited_not_selected
571	60	1	201007_F02_chx10	80um	253	0	332.5	239	2	1	not_selected	not_selected	True	medulla	recruited_not_selected
572	60	2	201007_F02_chx10	80um	253	1	332.5	239	3	1	not_selected	not_selected	True	medulla	recruited_not_selected
573	60	3	201007_F02_chx10	80um	253	1	332.5	239	4	1	not_selected	not_selected	True	medulla	recruited_not_selected
574	60	4	201007_F02_chx10	80um	253	0	332.5	239	5	1	not_selected	not_selected	True	medulla	recruited_not_selected
575	61	0	201007_F02_chx10	80um	253	1	304	291	1	1	not_selected	not_selected	True	medulla	recruited_not_selected
576	61	1	201007_F02_chx10	80um	253	1	304	291	2	1	not_selected	not_selected	True	medulla	recruited_not_selected
577	61	2	201007_F02_chx10	80um	253	0	304	291	3	1	not_selected	not_selected	True	medulla	recruited_not_selected
578	61	3	201007_F02_chx10	80um	253	1	304	291	4	1	not_selected	not_selected	True	medulla	recruited_not_selected
579	61	4	201007_F02_chx10	80um	253	1	304	291	5	1	not_selected	not_selected	True	medulla	recruited_not_selected
580	64	0	201007_F02_chx10	80um	253	1	340	278	1	1	newly_active	1	True	medulla	reliably_recruited
581	64	1	201007_F02_chx10	80um	253	1	340	278	2	1	already_active	1	True	medulla	reliably_recruited
582	64	2	201007_F02_chx10	80um	253	1	340	278	3	1	already_active	1	True	medulla	reliably_recruited
583	64	3	201007_F02_chx10	80um	253	1	340	278	4	1	already_active	1	True	medulla	reliably_recruited
584	64	4	201007_F02_chx10	80um	253	1	340	278	5	1	already_active	1	True	medulla	reliably_recruited
585	66	0	201007_F02_chx10	80um	253	0	246	283	1	1	not active	4	True	medulla	reliably_recruited
586	66	1	201007_F02_chx10	80um	253	0	246	283	2	1	not active	4	True	medulla	reliably_recruited
587	66	2	201007_F02_chx10	80um	253	0	246	283	3	1	not active	4	True	medulla	reliably_recruited
588	66	3	201007_F02_chx10	80um	253	1	246	283	4	1	newly_active	4	True	medulla	reliably_recruited
589	66	4	201007_F02_chx10	80um	253	1	246	283	5	1	already_active	4	True	medulla	reliably_recruited
590	67	0	201007_F02_chx10	80um	253	0	60	255	1	1	not active	2	True	retropontine_dorsal	reliably_recruited
591	67	1	201007_F02_chx10	80um	253	1	60	255	2	1	newly_active	2	True	retropontine_dorsal	reliably_recruited
592	67	2	201007_F02_chx10	80um	253	1	60	255	3	1	already_active	2	True	retropontine_dorsal	reliably_recruited
593	67	3	201007_F02_chx10	80um	253	1	60	255	4	1	already_active	2	True	retropontine_dorsal	reliably_recruited
594	67	4	201007_F02_chx10	80um	253	1	60	255	5	1	already_active	2	True	retropontine_dorsal	reliably_recruited
595	69	0	201007_F02_chx10	80um	253	0	285	251	1	1	not_selected	not_selected	True	medulla	not_recruited
596	69	1	201007_F02_chx10	80um	253	0	285	251	2	1	not_selected	not_selected	True	medulla	not_recruited
597	69	2	201007_F02_chx10	80um	253	0	285	251	3	1	not_selected	not_selected	True	medulla	not_recruited
598	69	3	201007_F02_chx10	80um	253	0	285	251	4	1	not_selected	not_selected	True	medulla	not_recruited
599	69	4	201007_F02_chx10	80um	253	0	285	251	5	1	not_selected	not_selected	True	medulla	not_recruited
600	70	0	201007_F02_chx10	80um	253	0	351	292	1	1	not active	2	True	medulla	reliably_recruited
601	70	1	201007_F02_chx10	80um	253	1	351	292	2	1	newly_active	2	True	medulla	reliably_recruited
602	70	2	201007_F02_chx10	80um	253	1	351	292	3	1	already_active	2	True	medulla	reliably_recruited
603	70	3	201007_F02_chx10	80um	253	1	351	292	4	1	already_active	2	True	medulla	reliably_recruited
604	70	4	201007_F02_chx10	80um	253	1	351	292	5	1	already_active	2	True	medulla	reliably_recruited
605	71	0	201007_F02_chx10	80um	253	0	63	226	1	1	not active	2	True	retropontine_dorsal	reliably_recruited
606	71	1	201007_F02_chx10	80um	253	1	63	226	2	1	newly_active	2	True	retropontine_dorsal	reliably_recruited
607	71	2	201007_F02_chx10	80um	253	1	63	226	3	1	already_active	2	True	retropontine_dorsal	reliably_recruited
608	71	3	201007_F02_chx10	80um	253	1	63	226	4	1	already_active	2	True	retropontine_dorsal	reliably_recruited
609	71	4	201007_F02_chx10	80um	253	1	63	226	5	1	already_active	2	True	retropontine_dorsal	reliably_recruited
610	75	0	201007_F02_chx10	80um	253	0	232	253	1	1	not active	4	True	medulla	reliably_recruited
611	75	1	201007_F02_chx10	80um	253	0	232	253	2	1	not active	4	True	medulla	reliably_recruited
612	75	2	201007_F02_chx10	80um	253	0	232	253	3	1	not active	4	True	medulla	reliably_recruited
613	75	3	201007_F02_chx10	80um	253	1	232	253	4	1	newly_active	4	True	medulla	reliably_recruited
614	75	4	201007_F02_chx10	80um	253	1	232	253	5	1	already_active	4	True	medulla	reliably_recruited
615	76	0	201007_F02_chx10	80um	253	1	301	247	1	1	not_selected	not_selected	True	medulla	recruited_not_selected
616	76	1	201007_F02_chx10	80um	253	0	301	247	2	1	not_selected	not_selected	True	medulla	recruited_not_selected
617	76	2	201007_F02_chx10	80um	253	0	301	247	3	1	not_selected	not_selected	True	medulla	recruited_not_selected
618	76	3	201007_F02_chx10	80um	253	0	301	247	4	1	not_selected	not_selected	True	medulla	recruited_not_selected
619	76	4	201007_F02_chx10	80um	253	0	301	247	5	1	not_selected	not_selected	True	medulla	recruited_not_selected
620	79	0	201007_F02_chx10	80um	253	0	124	273	1	1	not active	2	True	retropontine_dorsal	reliably_recruited
621	79	1	201007_F02_chx10	80um	253	1	124	273	2	1	newly_active	2	True	retropontine_dorsal	reliably_recruited
622	79	2	201007_F02_chx10	80um	253	1	124	273	3	1	already_active	2	True	retropontine_dorsal	reliably_recruited
623	79	3	201007_F02_chx10	80um	253	1	124	273	4	1	already_active	2	True	retropontine_dorsal	reliably_recruited
624	79	4	201007_F02_chx10	80um	253	1	124	273	5	1	already_active	2	True	retropontine_dorsal	reliably_recruited
625	81	0	201007_F02_chx10	80um	253	0	332	223.5	1	1	not active	3	True	medulla	reliably_recruited
626	81	1	201007_F02_chx10	80um	253	0	332	223.5	2	1	not active	3	True	medulla	reliably_recruited
627	81	2	201007_F02_chx10	80um	253	1	332	223.5	3	1	newly_active	3	True	medulla	reliably_recruited
628	81	3	201007_F02_chx10	80um	253	1	332	223.5	4	1	already_active	3	True	medulla	reliably_recruited
629	81	4	201007_F02_chx10	80um	253	1	332	223.5	5	1	already_active	3	True	medulla	reliably_recruited
630	82	0	201007_F02_chx10	80um	253	1	121	320	1	1	newly_active	1	True	retropontine_dorsal	reliably_recruited
631	82	1	201007_F02_chx10	80um	253	1	121	320	2	1	already_active	1	True	retropontine_dorsal	reliably_recruited
632	82	2	201007_F02_chx10	80um	253	1	121	320	3	1	already_active	1	True	retropontine_dorsal	reliably_recruited
633	82	3	201007_F02_chx10	80um	253	1	121	320	4	1	already_active	1	True	retropontine_dorsal	reliably_recruited
634	82	4	201007_F02_chx10	80um	253	1	121	320	5	1	already_active	1	True	retropontine_dorsal	reliably_recruited
635	88	0	201007_F02_chx10	80um	253	1	361.5	289	1	1	newly_active	1	True	medulla	reliably_recruited
636	88	1	201007_F02_chx10	80um	253	1	361.5	289	2	1	already_active	1	True	medulla	reliably_recruited
637	88	2	201007_F02_chx10	80um	253	1	361.5	289	3	1	already_active	1	True	medulla	reliably_recruited
638	88	3	201007_F02_chx10	80um	253	1	361.5	289	4	1	already_active	1	True	medulla	reliably_recruited
639	88	4	201007_F02_chx10	80um	253	1	361.5	289	5	1	already_active	1	True	medulla	reliably_recruited
640	98	0	201007_F02_chx10	80um	253	0	345	233	1	1	not active	3	True	medulla	reliably_recruited
641	98	1	201007_F02_chx10	80um	253	0	345	233	2	1	not active	3	True	medulla	reliably_recruited
642	98	2	201007_F02_chx10	80um	253	1	345	233	3	1	newly_active	3	True	medulla	reliably_recruited
643	98	3	201007_F02_chx10	80um	253	1	345	233	4	1	already_active	3	True	medulla	reliably_recruited
644	98	4	201007_F02_chx10	80um	253	1	345	233	5	1	already_active	3	True	medulla	reliably_recruited
645	105	0	201007_F02_chx10	80um	253	1	113.5	311	1	1	newly_active	1	True	retropontine_dorsal	reliably_recruited
646	105	1	201007_F02_chx10	80um	253	1	113.5	311	2	1	already_active	1	True	retropontine_dorsal	reliably_recruited
647	105	2	201007_F02_chx10	80um	253	1	113.5	311	3	1	already_active	1	True	retropontine_dorsal	reliably_recruited
648	105	3	201007_F02_chx10	80um	253	1	113.5	311	4	1	already_active	1	True	retropontine_dorsal	reliably_recruited
649	105	4	201007_F02_chx10	80um	253	1	113.5	311	5	1	already_active	1	True	retropontine_dorsal	reliably_recruited
650	110	0	201007_F02_chx10	80um	253	1	283	241.5	1	1	not_selected	not_selected	True	medulla	recruited_not_selected
651	110	1	201007_F02_chx10	80um	253	0	283	241.5	2	1	not_selected	not_selected	True	medulla	recruited_not_selected
652	110	2	201007_F02_chx10	80um	253	1	283	241.5	3	1	not_selected	not_selected	True	medulla	recruited_not_selected
653	110	3	201007_F02_chx10	80um	253	1	283	241.5	4	1	not_selected	not_selected	True	medulla	recruited_not_selected
654	110	4	201007_F02_chx10	80um	253	1	283	241.5	5	1	not_selected	not_selected	True	medulla	recruited_not_selected
655	0	0	201007_F02_chx10	90um	233	0	331	213	1	1	not active	3	True	medulla	reliably_recruited
656	0	1	201007_F02_chx10	90um	233	0	331	213	2	1	not active	3	True	medulla	reliably_recruited
657	0	2	201007_F02_chx10	90um	233	1	331	213	3	1	newly_active	3	True	medulla	reliably_recruited
658	0	3	201007_F02_chx10	90um	233	1	331	213	4	1	already_active	3	True	medulla	reliably_recruited
659	0	4	201007_F02_chx10	90um	233	1	331	213	5	1	already_active	3	True	medulla	reliably_recruited
660	2	0	201007_F02_chx10	90um	233	0	363	305	1	1	not_selected	not_selected	True	medulla	recruited_not_selected
661	2	1	201007_F02_chx10	90um	233	0	363	305	2	1	not_selected	not_selected	True	medulla	recruited_not_selected
662	2	2	201007_F02_chx10	90um	233	0	363	305	3	1	not_selected	not_selected	True	medulla	recruited_not_selected
663	2	3	201007_F02_chx10	90um	233	1	363	305	4	1	not_selected	not_selected	True	medulla	recruited_not_selected
664	2	4	201007_F02_chx10	90um	233	0	363	305	5	1	not_selected	not_selected	True	medulla	recruited_not_selected
665	4	0	201007_F02_chx10	90um	233	0	96	310	1	1	not active	2	True	retropontine_dorsal	reliably_recruited
666	4	1	201007_F02_chx10	90um	233	1	96	310	2	1	newly_active	2	True	retropontine_dorsal	reliably_recruited
667	4	2	201007_F02_chx10	90um	233	1	96	310	3	1	already_active	2	True	retropontine_dorsal	reliably_recruited
668	4	3	201007_F02_chx10	90um	233	1	96	310	4	1	already_active	2	True	retropontine_dorsal	reliably_recruited
669	4	4	201007_F02_chx10	90um	233	1	96	310	5	1	already_active	2	True	retropontine_dorsal	reliably_recruited
670	6	0	201007_F02_chx10	90um	233	1	322	203	1	1	not_selected	not_selected	True	medullar_lateral	recruited_not_selected
671	6	1	201007_F02_chx10	90um	233	0	322	203	2	1	not_selected	not_selected	True	medullar_lateral	recruited_not_selected
672	6	2	201007_F02_chx10	90um	233	0	322	203	3	1	not_selected	not_selected	True	medullar_lateral	recruited_not_selected
673	6	3	201007_F02_chx10	90um	233	0	322	203	4	1	not_selected	not_selected	True	medullar_lateral	recruited_not_selected
674	6	4	201007_F02_chx10	90um	233	0	322	203	5	1	not_selected	not_selected	True	medullar_lateral	recruited_not_selected
675	7	0	201007_F02_chx10	90um	233	1	290	304.5	1	1	not_selected	not_selected	True	medulla	recruited_not_selected
676	7	1	201007_F02_chx10	90um	233	1	290	304.5	2	1	not_selected	not_selected	True	medulla	recruited_not_selected
677	7	2	201007_F02_chx10	90um	233	0	290	304.5	3	1	not_selected	not_selected	True	medulla	recruited_not_selected
678	7	3	201007_F02_chx10	90um	233	1	290	304.5	4	1	not_selected	not_selected	True	medulla	recruited_not_selected
679	7	4	201007_F02_chx10	90um	233	0	290	304.5	5	1	not_selected	not_selected	True	medulla	recruited_not_selected
680	8	0	201007_F02_chx10	90um	233	0	345	328	1	1	not_selected	not_selected	True	medullar_lateral	recruited_not_selected
681	8	1	201007_F02_chx10	90um	233	1	345	328	2	1	not_selected	not_selected	True	medullar_lateral	recruited_not_selected
682	8	2	201007_F02_chx10	90um	233	1	345	328	3	1	not_selected	not_selected	True	medullar_lateral	recruited_not_selected
683	8	3	201007_F02_chx10	90um	233	0	345	328	4	1	not_selected	not_selected	True	medullar_lateral	recruited_not_selected
684	8	4	201007_F02_chx10	90um	233	1	345	328	5	1	not_selected	not_selected	True	medullar_lateral	recruited_not_selected
685	9	0	201007_F02_chx10	90um	233	0	119	318	1	1	not_selected	not_selected	True	retropontine_dorsal	recruited_not_selected
686	9	1	201007_F02_chx10	90um	233	1	119	318	2	1	not_selected	not_selected	True	retropontine_dorsal	recruited_not_selected
687	9	2	201007_F02_chx10	90um	233	0	119	318	3	1	not_selected	not_selected	True	retropontine_dorsal	recruited_not_selected
688	9	3	201007_F02_chx10	90um	233	1	119	318	4	1	not_selected	not_selected	True	retropontine_dorsal	recruited_not_selected
689	9	4	201007_F02_chx10	90um	233	1	119	318	5	1	not_selected	not_selected	True	retropontine_dorsal	recruited_not_selected
690	10	0	201007_F02_chx10	90um	233	1	96	235	1	1	not_selected	not_selected	True	retropontine_dorsal	recruited_not_selected
691	10	1	201007_F02_chx10	90um	233	0	96	235	2	1	not_selected	not_selected	True	retropontine_dorsal	recruited_not_selected
692	10	2	201007_F02_chx10	90um	233	0	96	235	3	1	not_selected	not_selected	True	retropontine_dorsal	recruited_not_selected
693	10	3	201007_F02_chx10	90um	233	0	96	235	4	1	not_selected	not_selected	True	retropontine_dorsal	recruited_not_selected
694	10	4	201007_F02_chx10	90um	233	0	96	235	5	1	not_selected	not_selected	True	retropontine_dorsal	recruited_not_selected
695	13	0	201007_F02_chx10	90um	233	0	66	285	1	1	not_selected	not_selected	True	retropontine_dorsal	recruited_not_selected
696	13	1	201007_F02_chx10	90um	233	1	66	285	2	1	not_selected	not_selected	True	retropontine_dorsal	recruited_not_selected
697	13	2	201007_F02_chx10	90um	233	0	66	285	3	1	not_selected	not_selected	True	retropontine_dorsal	recruited_not_selected
698	13	3	201007_F02_chx10	90um	233	1	66	285	4	1	not_selected	not_selected	True	retropontine_dorsal	recruited_not_selected
699	13	4	201007_F02_chx10	90um	233	1	66	285	5	1	not_selected	not_selected	True	retropontine_dorsal	recruited_not_selected
700	14	0	201007_F02_chx10	90um	233	1	61	224	1	1	not_selected	not_selected	True	retropontine_dorsal	recruited_not_selected
701	14	1	201007_F02_chx10	90um	233	0	61	224	2	1	not_selected	not_selected	True	retropontine_dorsal	recruited_not_selected
702	14	2	201007_F02_chx10	90um	233	0	61	224	3	1	not_selected	not_selected	True	retropontine_dorsal	recruited_not_selected
703	14	3	201007_F02_chx10	90um	233	1	61	224	4	1	not_selected	not_selected	True	retropontine_dorsal	recruited_not_selected
704	14	4	201007_F02_chx10	90um	233	0	61	224	5	1	not_selected	not_selected	True	retropontine_dorsal	recruited_not_selected
705	15	0	201007_F02_chx10	90um	233	0	301	331	1	1	not active	2	True	medullar_lateral	reliably_recruited
706	15	1	201007_F02_chx10	90um	233	1	301	331	2	1	newly_active	2	True	medullar_lateral	reliably_recruited
707	15	2	201007_F02_chx10	90um	233	1	301	331	3	1	already_active	2	True	medullar_lateral	reliably_recruited
708	15	3	201007_F02_chx10	90um	233	1	301	331	4	1	already_active	2	True	medullar_lateral	reliably_recruited
709	15	4	201007_F02_chx10	90um	233	1	301	331	5	1	already_active	2	True	medullar_lateral	reliably_recruited
710	16	0	201007_F02_chx10	90um	233	1	141	261	1	1	not_selected	not_selected	True	retropontine_dorsal	recruited_not_selected
711	16	1	201007_F02_chx10	90um	233	0	141	261	2	1	not_selected	not_selected	True	retropontine_dorsal	recruited_not_selected
712	16	2	201007_F02_chx10	90um	233	0	141	261	3	1	not_selected	not_selected	True	retropontine_dorsal	recruited_not_selected
713	16	3	201007_F02_chx10	90um	233	0	141	261	4	1	not_selected	not_selected	True	retropontine_dorsal	recruited_not_selected
714	16	4	201007_F02_chx10	90um	233	1	141	261	5	1	not_selected	not_selected	True	retropontine_dorsal	recruited_not_selected
715	20	0	201007_F02_chx10	90um	233	1	36	286.5	1	1	newly_active	1	True	pontine_dorsal	reliably_recruited
716	20	1	201007_F02_chx10	90um	233	1	36	286.5	2	1	already_active	1	True	pontine_dorsal	reliably_recruited
717	20	2	201007_F02_chx10	90um	233	1	36	286.5	3	1	already_active	1	True	pontine_dorsal	reliably_recruited
718	20	3	201007_F02_chx10	90um	233	1	36	286.5	4	1	already_active	1	True	pontine_dorsal	reliably_recruited
719	20	4	201007_F02_chx10	90um	233	1	36	286.5	5	1	already_active	1	True	pontine_dorsal	reliably_recruited
720	21	0	201007_F02_chx10	90um	233	1	129	229	1	1	not_selected	not_selected	True	retropontine_dorsal	recruited_not_selected
721	21	1	201007_F02_chx10	90um	233	1	129	229	2	1	not_selected	not_selected	True	retropontine_dorsal	recruited_not_selected
722	21	2	201007_F02_chx10	90um	233	0	129	229	3	1	not_selected	not_selected	True	retropontine_dorsal	recruited_not_selected
723	21	3	201007_F02_chx10	90um	233	0	129	229	4	1	not_selected	not_selected	True	retropontine_dorsal	recruited_not_selected
724	21	4	201007_F02_chx10	90um	233	0	129	229	5	1	not_selected	not_selected	True	retropontine_dorsal	recruited_not_selected
725	23	0	201007_F02_chx10	90um	233	0	175.5	284.5	1	1	not active	4	True	medulla	reliably_recruited
726	23	1	201007_F02_chx10	90um	233	0	175.5	284.5	2	1	not active	4	True	medulla	reliably_recruited
727	23	2	201007_F02_chx10	90um	233	0	175.5	284.5	3	1	not active	4	True	medulla	reliably_recruited
728	23	3	201007_F02_chx10	90um	233	1	175.5	284.5	4	1	newly_active	4	True	medulla	reliably_recruited
729	23	4	201007_F02_chx10	90um	233	1	175.5	284.5	5	1	already_active	4	True	medulla	reliably_recruited
730	31	0	201007_F02_chx10	90um	233	0	247	225	1	1	not active	4	True	medulla	reliably_recruited
731	31	1	201007_F02_chx10	90um	233	0	247	225	2	1	not active	4	True	medulla	reliably_recruited
732	31	2	201007_F02_chx10	90um	233	0	247	225	3	1	not active	4	True	medulla	reliably_recruited
733	31	3	201007_F02_chx10	90um	233	1	247	225	4	1	newly_active	4	True	medulla	reliably_recruited
734	31	4	201007_F02_chx10	90um	233	1	247	225	5	1	already_active	4	True	medulla	reliably_recruited
735	33	0	201007_F02_chx10	90um	233	1	280	240	1	1	not_selected	not_selected	True	medulla	recruited_not_selected
736	33	1	201007_F02_chx10	90um	233	0	280	240	2	1	not_selected	not_selected	True	medulla	recruited_not_selected
737	33	2	201007_F02_chx10	90um	233	0	280	240	3	1	not_selected	not_selected	True	medulla	recruited_not_selected
738	33	3	201007_F02_chx10	90um	233	1	280	240	4	1	not_selected	not_selected	True	medulla	recruited_not_selected
739	33	4	201007_F02_chx10	90um	233	1	280	240	5	1	not_selected	not_selected	True	medulla	recruited_not_selected
740	35	0	201007_F02_chx10	90um	233	0	198	277.5	1	1	not active	4	True	medulla	reliably_recruited
741	35	1	201007_F02_chx10	90um	233	0	198	277.5	2	1	not active	4	True	medulla	reliably_recruited
742	35	2	201007_F02_chx10	90um	233	0	198	277.5	3	1	not active	4	True	medulla	reliably_recruited
743	35	3	201007_F02_chx10	90um	233	1	198	277.5	4	1	newly_active	4	True	medulla	reliably_recruited
744	35	4	201007_F02_chx10	90um	233	1	198	277.5	5	1	already_active	4	True	medulla	reliably_recruited
745	37	0	201007_F02_chx10	90um	233	0	236	299	1	1	not active	4	True	medulla	reliably_recruited
746	37	1	201007_F02_chx10	90um	233	0	236	299	2	1	not active	4	True	medulla	reliably_recruited
747	37	2	201007_F02_chx10	90um	233	0	236	299	3	1	not active	4	True	medulla	reliably_recruited
748	37	3	201007_F02_chx10	90um	233	1	236	299	4	1	newly_active	4	True	medulla	reliably_recruited
749	37	4	201007_F02_chx10	90um	233	1	236	299	5	1	already_active	4	True	medulla	reliably_recruited
750	38	0	201007_F02_chx10	90um	233	0	82	252	1	1	not active	5	True	retropontine_dorsal	reliably_recruited
751	38	1	201007_F02_chx10	90um	233	0	82	252	2	1	not active	5	True	retropontine_dorsal	reliably_recruited
752	38	2	201007_F02_chx10	90um	233	0	82	252	3	1	not active	5	True	retropontine_dorsal	reliably_recruited
753	38	3	201007_F02_chx10	90um	233	0	82	252	4	1	not active	5	True	retropontine_dorsal	reliably_recruited
754	38	4	201007_F02_chx10	90um	233	1	82	252	5	1	newly_active	5	True	retropontine_dorsal	reliably_recruited
755	39	0	201007_F02_chx10	90um	233	1	306	218	1	1	not_selected	not_selected	True	medulla	recruited_not_selected
756	39	1	201007_F02_chx10	90um	233	0	306	218	2	1	not_selected	not_selected	True	medulla	recruited_not_selected
757	39	2	201007_F02_chx10	90um	233	1	306	218	3	1	not_selected	not_selected	True	medulla	recruited_not_selected
758	39	3	201007_F02_chx10	90um	233	0	306	218	4	1	not_selected	not_selected	True	medulla	recruited_not_selected
759	39	4	201007_F02_chx10	90um	233	0	306	218	5	1	not_selected	not_selected	True	medulla	recruited_not_selected
760	40	0	201007_F02_chx10	90um	233	0	141	282	1	1	not active	2	True	retropontine_dorsal	reliably_recruited
761	40	1	201007_F02_chx10	90um	233	1	141	282	2	1	newly_active	2	True	retropontine_dorsal	reliably_recruited
762	40	2	201007_F02_chx10	90um	233	1	141	282	3	1	already_active	2	True	retropontine_dorsal	reliably_recruited
763	40	3	201007_F02_chx10	90um	233	1	141	282	4	1	already_active	2	True	retropontine_dorsal	reliably_recruited
764	40	4	201007_F02_chx10	90um	233	1	141	282	5	1	already_active	2	True	retropontine_dorsal	reliably_recruited
765	41	0	201007_F02_chx10	90um	233	0	255	308	1	1	not_selected	not_selected	True	medulla	recruited_not_selected
766	41	1	201007_F02_chx10	90um	233	1	255	308	2	1	not_selected	not_selected	True	medulla	recruited_not_selected
767	41	2	201007_F02_chx10	90um	233	0	255	308	3	1	not_selected	not_selected	True	medulla	recruited_not_selected
768	41	3	201007_F02_chx10	90um	233	1	255	308	4	1	not_selected	not_selected	True	medulla	recruited_not_selected
769	41	4	201007_F02_chx10	90um	233	0	255	308	5	1	not_selected	not_selected	True	medulla	recruited_not_selected
770	43	0	201007_F02_chx10	90um	233	1	67	248	1	1	not_selected	not_selected	True	retropontine_dorsal	recruited_not_selected
771	43	1	201007_F02_chx10	90um	233	0	67	248	2	1	not_selected	not_selected	True	retropontine_dorsal	recruited_not_selected
772	43	2	201007_F02_chx10	90um	233	0	67	248	3	1	not_selected	not_selected	True	retropontine_dorsal	recruited_not_selected
773	43	3	201007_F02_chx10	90um	233	1	67	248	4	1	not_selected	not_selected	True	retropontine_dorsal	recruited_not_selected
774	43	4	201007_F02_chx10	90um	233	1	67	248	5	1	not_selected	not_selected	True	retropontine_dorsal	recruited_not_selected
775	44	0	201007_F02_chx10	90um	233	0	121	273.5	1	1	not_selected	not_selected	True	retropontine_dorsal	recruited_not_selected
776	44	1	201007_F02_chx10	90um	233	1	121	273.5	2	1	not_selected	not_selected	True	retropontine_dorsal	recruited_not_selected
777	44	2	201007_F02_chx10	90um	233	0	121	273.5	3	1	not_selected	not_selected	True	retropontine_dorsal	recruited_not_selected
778	44	3	201007_F02_chx10	90um	233	1	121	273.5	4	1	not_selected	not_selected	True	retropontine_dorsal	recruited_not_selected
779	44	4	201007_F02_chx10	90um	233	0	121	273.5	5	1	not_selected	not_selected	True	retropontine_dorsal	recruited_not_selected
780	45	0	201007_F02_chx10	90um	233	0	139	327	1	1	not active	2	True	retropontine_dorsal	reliably_recruited
781	45	1	201007_F02_chx10	90um	233	1	139	327	2	1	newly_active	2	True	retropontine_dorsal	reliably_recruited
782	45	2	201007_F02_chx10	90um	233	1	139	327	3	1	already_active	2	True	retropontine_dorsal	reliably_recruited
783	45	3	201007_F02_chx10	90um	233	1	139	327	4	1	already_active	2	True	retropontine_dorsal	reliably_recruited
784	45	4	201007_F02_chx10	90um	233	1	139	327	5	1	already_active	2	True	retropontine_dorsal	reliably_recruited
785	46	0	201007_F02_chx10	90um	233	0	170	239	1	1	not_selected	not_selected	True	medulla	not_recruited
786	46	1	201007_F02_chx10	90um	233	0	170	239	2	1	not_selected	not_selected	True	medulla	not_recruited
787	46	2	201007_F02_chx10	90um	233	0	170	239	3	1	not_selected	not_selected	True	medulla	not_recruited
788	46	3	201007_F02_chx10	90um	233	0	170	239	4	1	not_selected	not_selected	True	medulla	not_recruited
789	46	4	201007_F02_chx10	90um	233	0	170	239	5	1	not_selected	not_selected	True	medulla	not_recruited
790	54	0	201007_F02_chx10	90um	233	0	326	223	1	1	not_selected	not_selected	True	medulla	recruited_not_selected
791	54	1	201007_F02_chx10	90um	233	1	326	223	2	1	not_selected	not_selected	True	medulla	recruited_not_selected
792	54	2	201007_F02_chx10	90um	233	0	326	223	3	1	not_selected	not_selected	True	medulla	recruited_not_selected
793	54	3	201007_F02_chx10	90um	233	0	326	223	4	1	not_selected	not_selected	True	medulla	recruited_not_selected
794	54	4	201007_F02_chx10	90um	233	0	326	223	5	1	not_selected	not_selected	True	medulla	recruited_not_selected
795	56	0	201007_F02_chx10	90um	233	0	218	306	1	1	not active	2	True	medulla	reliably_recruited
796	56	1	201007_F02_chx10	90um	233	1	218	306	2	1	newly_active	2	True	medulla	reliably_recruited
797	56	2	201007_F02_chx10	90um	233	1	218	306	3	1	already_active	2	True	medulla	reliably_recruited
798	56	3	201007_F02_chx10	90um	233	1	218	306	4	1	already_active	2	True	medulla	reliably_recruited
799	56	4	201007_F02_chx10	90um	233	1	218	306	5	1	already_active	2	True	medulla	reliably_recruited
800	60	0	201007_F02_chx10	90um	233	0	270	285	1	1	not_selected	not_selected	True	medulla	recruited_not_selected
801	60	1	201007_F02_chx10	90um	233	1	270	285	2	1	not_selected	not_selected	True	medulla	recruited_not_selected
802	60	2	201007_F02_chx10	90um	233	1	270	285	3	1	not_selected	not_selected	True	medulla	recruited_not_selected
803	60	3	201007_F02_chx10	90um	233	0	270	285	4	1	not_selected	not_selected	True	medulla	recruited_not_selected
804	60	4	201007_F02_chx10	90um	233	1	270	285	5	1	not_selected	not_selected	True	medulla	recruited_not_selected
805	61	0	201007_F02_chx10	90um	233	0	184	278	1	1	not_selected	not_selected	True	medulla	recruited_not_selected
806	61	1	201007_F02_chx10	90um	233	1	184	278	2	1	not_selected	not_selected	True	medulla	recruited_not_selected
807	61	2	201007_F02_chx10	90um	233	0	184	278	3	1	not_selected	not_selected	True	medulla	recruited_not_selected
808	61	3	201007_F02_chx10	90um	233	1	184	278	4	1	not_selected	not_selected	True	medulla	recruited_not_selected
809	61	4	201007_F02_chx10	90um	233	1	184	278	5	1	not_selected	not_selected	True	medulla	recruited_not_selected
810	62	0	201007_F02_chx10	90um	233	1	268	223	1	1	newly_active	1	True	medulla	reliably_recruited
811	62	1	201007_F02_chx10	90um	233	1	268	223	2	1	already_active	1	True	medulla	reliably_recruited
812	62	2	201007_F02_chx10	90um	233	1	268	223	3	1	already_active	1	True	medulla	reliably_recruited
813	62	3	201007_F02_chx10	90um	233	1	268	223	4	1	already_active	1	True	medulla	reliably_recruited
814	62	4	201007_F02_chx10	90um	233	1	268	223	5	1	already_active	1	True	medulla	reliably_recruited
815	66	0	201007_F02_chx10	90um	233	0	156	299	1	1	not_selected	not_selected	True	medulla	recruited_not_selected
816	66	1	201007_F02_chx10	90um	233	1	156	299	2	1	not_selected	not_selected	True	medulla	recruited_not_selected
817	66	2	201007_F02_chx10	90um	233	0	156	299	3	1	not_selected	not_selected	True	medulla	recruited_not_selected
818	66	3	201007_F02_chx10	90um	233	1	156	299	4	1	not_selected	not_selected	True	medulla	recruited_not_selected
819	66	4	201007_F02_chx10	90um	233	1	156	299	5	1	not_selected	not_selected	True	medulla	recruited_not_selected
820	67	0	201007_F02_chx10	90um	233	1	188	321	1	1	newly_active	1	True	medulla	reliably_recruited
821	67	1	201007_F02_chx10	90um	233	1	188	321	2	1	already_active	1	True	medulla	reliably_recruited
822	67	2	201007_F02_chx10	90um	233	1	188	321	3	1	already_active	1	True	medulla	reliably_recruited
823	67	3	201007_F02_chx10	90um	233	1	188	321	4	1	already_active	1	True	medulla	reliably_recruited
824	67	4	201007_F02_chx10	90um	233	1	188	321	5	1	already_active	1	True	medulla	reliably_recruited
825	68	0	201007_F02_chx10	90um	233	1	293	234	1	1	not_selected	not_selected	True	medulla	recruited_not_selected
826	68	1	201007_F02_chx10	90um	233	0	293	234	2	1	not_selected	not_selected	True	medulla	recruited_not_selected
827	68	2	201007_F02_chx10	90um	233	0	293	234	3	1	not_selected	not_selected	True	medulla	recruited_not_selected
828	68	3	201007_F02_chx10	90um	233	0	293	234	4	1	not_selected	not_selected	True	medulla	recruited_not_selected
829	68	4	201007_F02_chx10	90um	233	1	293	234	5	1	not_selected	not_selected	True	medulla	recruited_not_selected
830	69	0	201007_F02_chx10	90um	233	0	90	275	1	1	not_selected	not_selected	True	retropontine_dorsal	recruited_not_selected
831	69	1	201007_F02_chx10	90um	233	1	90	275	2	1	not_selected	not_selected	True	retropontine_dorsal	recruited_not_selected
832	69	2	201007_F02_chx10	90um	233	0	90	275	3	1	not_selected	not_selected	True	retropontine_dorsal	recruited_not_selected
833	69	3	201007_F02_chx10	90um	233	1	90	275	4	1	not_selected	not_selected	True	retropontine_dorsal	recruited_not_selected
834	69	4	201007_F02_chx10	90um	233	1	90	275	5	1	not_selected	not_selected	True	retropontine_dorsal	recruited_not_selected
835	78	0	201007_F02_chx10	90um	233	1	201	251.5	1	1	newly_active	1	True	medulla	reliably_recruited
836	78	1	201007_F02_chx10	90um	233	1	201	251.5	2	1	already_active	1	True	medulla	reliably_recruited
837	78	2	201007_F02_chx10	90um	233	1	201	251.5	3	1	already_active	1	True	medulla	reliably_recruited
838	78	3	201007_F02_chx10	90um	233	1	201	251.5	4	1	already_active	1	True	medulla	reliably_recruited
839	78	4	201007_F02_chx10	90um	233	1	201	251.5	5	1	already_active	1	True	medulla	reliably_recruited
840	79	0	201007_F02_chx10	90um	233	1	230	308	1	1	newly_active	1	True	medulla	reliably_recruited
841	79	1	201007_F02_chx10	90um	233	1	230	308	2	1	already_active	1	True	medulla	reliably_recruited
842	79	2	201007_F02_chx10	90um	233	1	230	308	3	1	already_active	1	True	medulla	reliably_recruited
843	79	3	201007_F02_chx10	90um	233	1	230	308	4	1	already_active	1	True	medulla	reliably_recruited
844	79	4	201007_F02_chx10	90um	233	1	230	308	5	1	already_active	1	True	medulla	reliably_recruited
845	80	0	201007_F02_chx10	90um	233	0	206	295	1	1	not_selected	not_selected	True	medulla	recruited_not_selected
846	80	1	201007_F02_chx10	90um	233	0	206	295	2	1	not_selected	not_selected	True	medulla	recruited_not_selected
847	80	2	201007_F02_chx10	90um	233	0	206	295	3	1	not_selected	not_selected	True	medulla	recruited_not_selected
848	80	3	201007_F02_chx10	90um	233	1	206	295	4	1	not_selected	not_selected	True	medulla	recruited_not_selected
849	80	4	201007_F02_chx10	90um	233	0	206	295	5	1	not_selected	not_selected	True	medulla	recruited_not_selected
850	85	0	201007_F02_chx10	90um	233	1	333	237	1	1	not_selected	not_selected	True	medulla	recruited_not_selected
851	85	1	201007_F02_chx10	90um	233	0	333	237	2	1	not_selected	not_selected	True	medulla	recruited_not_selected
852	85	2	201007_F02_chx10	90um	233	1	333	237	3	1	not_selected	not_selected	True	medulla	recruited_not_selected
853	85	3	201007_F02_chx10	90um	233	0	333	237	4	1	not_selected	not_selected	True	medulla	recruited_not_selected
854	85	4	201007_F02_chx10	90um	233	0	333	237	5	1	not_selected	not_selected	True	medulla	recruited_not_selected
855	87	0	201007_F02_chx10	90um	233	0	81	318	1	1	not_selected	not_selected	True	retropontine_dorsal	recruited_not_selected
856	87	1	201007_F02_chx10	90um	233	1	81	318	2	1	not_selected	not_selected	True	retropontine_dorsal	recruited_not_selected
857	87	2	201007_F02_chx10	90um	233	0	81	318	3	1	not_selected	not_selected	True	retropontine_dorsal	recruited_not_selected
858	87	3	201007_F02_chx10	90um	233	1	81	318	4	1	not_selected	not_selected	True	retropontine_dorsal	recruited_not_selected
859	87	4	201007_F02_chx10	90um	233	1	81	318	5	1	not_selected	not_selected	True	retropontine_dorsal	recruited_not_selected
860	91	0	201007_F02_chx10	90um	233	0	298	247	1	1	not_selected	not_selected	True	medulla	not_recruited
861	91	1	201007_F02_chx10	90um	233	0	298	247	2	1	not_selected	not_selected	True	medulla	not_recruited
862	91	2	201007_F02_chx10	90um	233	0	298	247	3	1	not_selected	not_selected	True	medulla	not_recruited
863	91	3	201007_F02_chx10	90um	233	0	298	247	4	1	not_selected	not_selected	True	medulla	not_recruited
864	91	4	201007_F02_chx10	90um	233	0	298	247	5	1	not_selected	not_selected	True	medulla	not_recruited
865	93	0	201007_F02_chx10	90um	233	1	140	314	1	1	newly_active	1	True	retropontine_dorsal	reliably_recruited
866	93	1	201007_F02_chx10	90um	233	1	140	314	2	1	already_active	1	True	retropontine_dorsal	reliably_recruited
867	93	2	201007_F02_chx10	90um	233	1	140	314	3	1	already_active	1	True	retropontine_dorsal	reliably_recruited
868	93	3	201007_F02_chx10	90um	233	1	140	314	4	1	already_active	1	True	retropontine_dorsal	reliably_recruited
869	93	4	201007_F02_chx10	90um	233	1	140	314	5	1	already_active	1	True	retropontine_dorsal	reliably_recruited
870	94	0	201007_F02_chx10	90um	233	1	255	212	1	1	not_selected	not_selected	True	medulla	recruited_not_selected
871	94	1	201007_F02_chx10	90um	233	1	255	212	2	1	not_selected	not_selected	True	medulla	recruited_not_selected
872	94	2	201007_F02_chx10	90um	233	0	255	212	3	1	not_selected	not_selected	True	medulla	recruited_not_selected
873	94	3	201007_F02_chx10	90um	233	1	255	212	4	1	not_selected	not_selected	True	medulla	recruited_not_selected
874	94	4	201007_F02_chx10	90um	233	1	255	212	5	1	not_selected	not_selected	True	medulla	recruited_not_selected
875	97	0	201007_F02_chx10	90um	233	0	149	277	1	1	not active	2	True	medulla	reliably_recruited
876	97	1	201007_F02_chx10	90um	233	1	149	277	2	1	newly_active	2	True	medulla	reliably_recruited
877	97	2	201007_F02_chx10	90um	233	1	149	277	3	1	already_active	2	True	medulla	reliably_recruited
878	97	3	201007_F02_chx10	90um	233	1	149	277	4	1	already_active	2	True	medulla	reliably_recruited
879	97	4	201007_F02_chx10	90um	233	1	149	277	5	1	already_active	2	True	medulla	reliably_recruited
880	99	0	201007_F02_chx10	90um	233	0	193	309	1	1	not active	2	True	medulla	reliably_recruited
881	99	1	201007_F02_chx10	90um	233	1	193	309	2	1	newly_active	2	True	medulla	reliably_recruited
882	99	2	201007_F02_chx10	90um	233	1	193	309	3	1	already_active	2	True	medulla	reliably_recruited
883	99	3	201007_F02_chx10	90um	233	1	193	309	4	1	already_active	2	True	medulla	reliably_recruited
884	99	4	201007_F02_chx10	90um	233	1	193	309	5	1	already_active	2	True	medulla	reliably_recruited
885	100	0	201007_F02_chx10	90um	233	1	277	229	1	1	not_selected	not_selected	True	medulla	recruited_not_selected
886	100	1	201007_F02_chx10	90um	233	0	277	229	2	1	not_selected	not_selected	True	medulla	recruited_not_selected
887	100	2	201007_F02_chx10	90um	233	0	277	229	3	1	not_selected	not_selected	True	medulla	recruited_not_selected
888	100	3	201007_F02_chx10	90um	233	0	277	229	4	1	not_selected	not_selected	True	medulla	recruited_not_selected
889	100	4	201007_F02_chx10	90um	233	0	277	229	5	1	not_selected	not_selected	True	medulla	recruited_not_selected
890	102	0	201007_F02_chx10	90um	233	0	165	314	1	1	not active	2	True	medulla	reliably_recruited
891	102	1	201007_F02_chx10	90um	233	1	165	314	2	1	newly_active	2	True	medulla	reliably_recruited
892	102	2	201007_F02_chx10	90um	233	1	165	314	3	1	already_active	2	True	medulla	reliably_recruited
893	102	3	201007_F02_chx10	90um	233	1	165	314	4	1	already_active	2	True	medulla	reliably_recruited
894	102	4	201007_F02_chx10	90um	233	1	165	314	5	1	already_active	2	True	medulla	reliably_recruited
895	103	0	201007_F02_chx10	90um	233	1	207	260	1	1	not_selected	not_selected	True	medulla	recruited_not_selected
896	103	1	201007_F02_chx10	90um	233	1	207	260	2	1	not_selected	not_selected	True	medulla	recruited_not_selected
897	103	2	201007_F02_chx10	90um	233	0	207	260	3	1	not_selected	not_selected	True	medulla	recruited_not_selected
898	103	3	201007_F02_chx10	90um	233	1	207	260	4	1	not_selected	not_selected	True	medulla	recruited_not_selected
899	103	4	201007_F02_chx10	90um	233	0	207	260	5	1	not_selected	not_selected	True	medulla	recruited_not_selected
900	106	0	201007_F02_chx10	90um	233	0	243	239.5	1	1	not active	4	True	medulla	reliably_recruited
901	106	1	201007_F02_chx10	90um	233	0	243	239.5	2	1	not active	4	True	medulla	reliably_recruited
902	106	2	201007_F02_chx10	90um	233	0	243	239.5	3	1	not active	4	True	medulla	reliably_recruited
903	106	3	201007_F02_chx10	90um	233	1	243	239.5	4	1	newly_active	4	True	medulla	reliably_recruited
904	106	4	201007_F02_chx10	90um	233	1	243	239.5	5	1	already_active	4	True	medulla	reliably_recruited
905	113	0	201007_F02_chx10	90um	233	0	326	279	1	1	not_selected	not_selected	True	medulla	not_recruited
906	113	1	201007_F02_chx10	90um	233	0	326	279	2	1	not_selected	not_selected	True	medulla	not_recruited
907	113	2	201007_F02_chx10	90um	233	0	326	279	3	1	not_selected	not_selected	True	medulla	not_recruited
908	113	3	201007_F02_chx10	90um	233	0	326	279	4	1	not_selected	not_selected	True	medulla	not_recruited
909	113	4	201007_F02_chx10	90um	233	0	326	279	5	1	not_selected	not_selected	True	medulla	not_recruited
910	131	0	201007_F02_chx10	90um	233	0	216	269.5	1	1	not_selected	not_selected	True	medulla	recruited_not_selected
911	131	1	201007_F02_chx10	90um	233	0	216	269.5	2	1	not_selected	not_selected	True	medulla	recruited_not_selected
912	131	2	201007_F02_chx10	90um	233	0	216	269.5	3	1	not_selected	not_selected	True	medulla	recruited_not_selected
913	131	3	201007_F02_chx10	90um	233	1	216	269.5	4	1	not_selected	not_selected	True	medulla	recruited_not_selected
914	131	4	201007_F02_chx10	90um	233	0	216	269.5	5	1	not_selected	not_selected	True	medulla	recruited_not_selected
915	154	0	201007_F02_chx10	90um	233	1	271	295	1	1	newly_active	1	True	medulla	reliably_recruited
916	154	1	201007_F02_chx10	90um	233	1	271	295	2	1	already_active	1	True	medulla	reliably_recruited
917	154	2	201007_F02_chx10	90um	233	1	271	295	3	1	already_active	1	True	medulla	reliably_recruited
918	154	3	201007_F02_chx10	90um	233	1	271	295	4	1	already_active	1	True	medulla	reliably_recruited
919	154	4	201007_F02_chx10	90um	233	1	271	295	5	1	already_active	1	True	medulla	reliably_recruited
920	162	0	201007_F02_chx10	90um	233	1	114	310	1	1	newly_active	1	True	retropontine_dorsal	reliably_recruited
921	162	1	201007_F02_chx10	90um	233	1	114	310	2	1	already_active	1	True	retropontine_dorsal	reliably_recruited
922	162	2	201007_F02_chx10	90um	233	1	114	310	3	1	already_active	1	True	retropontine_dorsal	reliably_recruited
923	162	3	201007_F02_chx10	90um	233	1	114	310	4	1	already_active	1	True	retropontine_dorsal	reliably_recruited
924	162	4	201007_F02_chx10	90um	233	1	114	310	5	1	already_active	1	True	retropontine_dorsal	reliably_recruited
925	163	0	201007_F02_chx10	90um	233	0	298	292	1	1	not active	2	True	medulla	reliably_recruited
926	163	1	201007_F02_chx10	90um	233	1	298	292	2	1	newly_active	2	True	medulla	reliably_recruited
927	163	2	201007_F02_chx10	90um	233	1	298	292	3	1	already_active	2	True	medulla	reliably_recruited
928	163	3	201007_F02_chx10	90um	233	1	298	292	4	1	already_active	2	True	medulla	reliably_recruited
929	163	4	201007_F02_chx10	90um	233	1	298	292	5	1	already_active	2	True	medulla	reliably_recruited
930	164	0	201007_F02_chx10	90um	233	0	115	318	1	1	not active	2	True	retropontine_dorsal	reliably_recruited
931	164	1	201007_F02_chx10	90um	233	1	115	318	2	1	newly_active	2	True	retropontine_dorsal	reliably_recruited
932	164	2	201007_F02_chx10	90um	233	1	115	318	3	1	already_active	2	True	retropontine_dorsal	reliably_recruited
933	164	3	201007_F02_chx10	90um	233	1	115	318	4	1	already_active	2	True	retropontine_dorsal	reliably_recruited
934	164	4	201007_F02_chx10	90um	233	1	115	318	5	1	already_active	2	True	retropontine_dorsal	reliably_recruited
935	165	0	201007_F02_chx10	90um	233	0	346	226	1	1	not active	4	True	medulla	reliably_recruited
936	165	1	201007_F02_chx10	90um	233	0	346	226	2	1	not active	4	True	medulla	reliably_recruited
937	165	2	201007_F02_chx10	90um	233	0	346	226	3	1	not active	4	True	medulla	reliably_recruited
938	165	3	201007_F02_chx10	90um	233	1	346	226	4	1	newly_active	4	True	medulla	reliably_recruited
939	165	4	201007_F02_chx10	90um	233	1	346	226	5	1	already_active	4	True	medulla	reliably_recruited
940	166	0	201007_F02_chx10	90um	233	1	124	235	1	1	not_selected	not_selected	True	retropontine_dorsal	recruited_not_selected
941	166	1	201007_F02_chx10	90um	233	0	124	235	2	1	not_selected	not_selected	True	retropontine_dorsal	recruited_not_selected
942	166	2	201007_F02_chx10	90um	233	0	124	235	3	1	not_selected	not_selected	True	retropontine_dorsal	recruited_not_selected
943	166	3	201007_F02_chx10	90um	233	0	124	235	4	1	not_selected	not_selected	True	retropontine_dorsal	recruited_not_selected
944	166	4	201007_F02_chx10	90um	233	0	124	235	5	1	not_selected	not_selected	True	retropontine_dorsal	recruited_not_selected
945	168	0	201007_F02_chx10	90um	233	0	280	288	1	1	not_selected	not_selected	True	medulla	not_recruited
946	168	1	201007_F02_chx10	90um	233	0	280	288	2	1	not_selected	not_selected	True	medulla	not_recruited
947	168	2	201007_F02_chx10	90um	233	0	280	288	3	1	not_selected	not_selected	True	medulla	not_recruited
948	168	3	201007_F02_chx10	90um	233	0	280	288	4	1	not_selected	not_selected	True	medulla	not_recruited
949	168	4	201007_F02_chx10	90um	233	0	280	288	5	1	not_selected	not_selected	True	medulla	not_recruited
950	170	0	201007_F02_chx10	90um	233	1	315	236	1	1	not_selected	not_selected	True	medulla	recruited_not_selected
951	170	1	201007_F02_chx10	90um	233	0	315	236	2	1	not_selected	not_selected	True	medulla	recruited_not_selected
952	170	2	201007_F02_chx10	90um	233	1	315	236	3	1	not_selected	not_selected	True	medulla	recruited_not_selected
953	170	3	201007_F02_chx10	90um	233	0	315	236	4	1	not_selected	not_selected	True	medulla	recruited_not_selected
954	170	4	201007_F02_chx10	90um	233	0	315	236	5	1	not_selected	not_selected	True	medulla	recruited_not_selected
955	172	0	201007_F02_chx10	90um	233	1	111	242	1	1	not_selected	not_selected	True	retropontine_dorsal	recruited_not_selected
956	172	1	201007_F02_chx10	90um	233	1	111	242	2	1	not_selected	not_selected	True	retropontine_dorsal	recruited_not_selected
957	172	2	201007_F02_chx10	90um	233	0	111	242	3	1	not_selected	not_selected	True	retropontine_dorsal	recruited_not_selected
958	172	3	201007_F02_chx10	90um	233	0	111	242	4	1	not_selected	not_selected	True	retropontine_dorsal	recruited_not_selected
959	172	4	201007_F02_chx10	90um	233	0	111	242	5	1	not_selected	not_selected	True	retropontine_dorsal	recruited_not_selected
960	173	0	201007_F02_chx10	90um	233	0	357	328	1	1	not active	2	True	medullar_lateral	reliably_recruited
961	173	1	201007_F02_chx10	90um	233	1	357	328	2	1	newly_active	2	True	medullar_lateral	reliably_recruited
962	173	2	201007_F02_chx10	90um	233	1	357	328	3	1	already_active	2	True	medullar_lateral	reliably_recruited
963	173	3	201007_F02_chx10	90um	233	1	357	328	4	1	already_active	2	True	medullar_lateral	reliably_recruited
964	173	4	201007_F02_chx10	90um	233	1	357	328	5	1	already_active	2	True	medullar_lateral	reliably_recruited
965	174	0	201007_F02_chx10	90um	233	1	293	286	1	1	not_selected	not_selected	True	medulla	recruited_not_selected
966	174	1	201007_F02_chx10	90um	233	1	293	286	2	1	not_selected	not_selected	True	medulla	recruited_not_selected
967	174	2	201007_F02_chx10	90um	233	0	293	286	3	1	not_selected	not_selected	True	medulla	recruited_not_selected
968	174	3	201007_F02_chx10	90um	233	0	293	286	4	1	not_selected	not_selected	True	medulla	recruited_not_selected
969	174	4	201007_F02_chx10	90um	233	1	293	286	5	1	not_selected	not_selected	True	medulla	recruited_not_selected
970	186	0	201007_F02_chx10	90um	233	0	74	239	1	1	not active	4	True	retropontine_dorsal	reliably_recruited
971	186	1	201007_F02_chx10	90um	233	0	74	239	2	1	not active	4	True	retropontine_dorsal	reliably_recruited
972	186	2	201007_F02_chx10	90um	233	0	74	239	3	1	not active	4	True	retropontine_dorsal	reliably_recruited
973	186	3	201007_F02_chx10	90um	233	1	74	239	4	1	newly_active	4	True	retropontine_dorsal	reliably_recruited
974	186	4	201007_F02_chx10	90um	233	1	74	239	5	1	already_active	4	True	retropontine_dorsal	reliably_recruited
975	191	0	201007_F02_chx10	90um	233	0	206	286	1	1	not active	2	True	medulla	reliably_recruited
976	191	1	201007_F02_chx10	90um	233	1	206	286	2	1	newly_active	2	True	medulla	reliably_recruited
977	191	2	201007_F02_chx10	90um	233	1	206	286	3	1	already_active	2	True	medulla	reliably_recruited
978	191	3	201007_F02_chx10	90um	233	1	206	286	4	1	already_active	2	True	medulla	reliably_recruited
979	191	4	201007_F02_chx10	90um	233	1	206	286	5	1	already_active	2	True	medulla	reliably_recruited
980	199	0	201007_F02_chx10	90um	233	0	53	241	1	1	not active	4	True	retropontine_dorsal	reliably_recruited
981	199	1	201007_F02_chx10	90um	233	0	53	241	2	1	not active	4	True	retropontine_dorsal	reliably_recruited
982	199	2	201007_F02_chx10	90um	233	0	53	241	3	1	not active	4	True	retropontine_dorsal	reliably_recruited
983	199	3	201007_F02_chx10	90um	233	1	53	241	4	1	newly_active	4	True	retropontine_dorsal	reliably_recruited
984	199	4	201007_F02_chx10	90um	233	1	53	241	5	1	already_active	4	True	retropontine_dorsal	reliably_recruited
985	201	0	201007_F02_chx10	90um	233	0	176	289	1	1	not_selected	not_selected	True	medulla	recruited_not_selected
986	201	1	201007_F02_chx10	90um	233	1	176	289	2	1	not_selected	not_selected	True	medulla	recruited_not_selected
987	201	2	201007_F02_chx10	90um	233	0	176	289	3	1	not_selected	not_selected	True	medulla	recruited_not_selected
988	201	3	201007_F02_chx10	90um	233	1	176	289	4	1	not_selected	not_selected	True	medulla	recruited_not_selected
989	201	4	201007_F02_chx10	90um	233	1	176	289	5	1	not_selected	not_selected	True	medulla	recruited_not_selected
990	216	0	201007_F02_chx10	90um	233	0	373	299	1	1	not_selected	not_selected	True	medulla	recruited_not_selected
991	216	1	201007_F02_chx10	90um	233	0	373	299	2	1	not_selected	not_selected	True	medulla	recruited_not_selected
992	216	2	201007_F02_chx10	90um	233	0	373	299	3	1	not_selected	not_selected	True	medulla	recruited_not_selected
993	216	3	201007_F02_chx10	90um	233	1	373	299	4	1	not_selected	not_selected	True	medulla	recruited_not_selected
994	216	4	201007_F02_chx10	90um	233	0	373	299	5	1	not_selected	not_selected	True	medulla	recruited_not_selected
995	218	0	201007_F02_chx10	90um	233	1	270	240	1	1	not_selected	not_selected	True	medulla	recruited_not_selected
996	218	1	201007_F02_chx10	90um	233	0	270	240	2	1	not_selected	not_selected	True	medulla	recruited_not_selected
997	218	2	201007_F02_chx10	90um	233	0	270	240	3	1	not_selected	not_selected	True	medulla	recruited_not_selected
998	218	3	201007_F02_chx10	90um	233	1	270	240	4	1	not_selected	not_selected	True	medulla	recruited_not_selected
999	218	4	201007_F02_chx10	90um	233	1	270	240	5	1	not_selected	not_selected	True	medulla	recruited_not_selected
1000	221	0	201007_F02_chx10	90um	233	0	94	241	1	1	not_selected	not_selected	True	retropontine_dorsal	recruited_not_selected
1001	221	1	201007_F02_chx10	90um	233	0	94	241	2	1	not_selected	not_selected	True	retropontine_dorsal	recruited_not_selected
1002	221	2	201007_F02_chx10	90um	233	0	94	241	3	1	not_selected	not_selected	True	retropontine_dorsal	recruited_not_selected
1003	221	3	201007_F02_chx10	90um	233	1	94	241	4	1	not_selected	not_selected	True	retropontine_dorsal	recruited_not_selected
1004	221	4	201007_F02_chx10	90um	233	0	94	241	5	1	not_selected	not_selected	True	retropontine_dorsal	recruited_not_selected
1005	223	0	201007_F02_chx10	90um	233	0	237	306	1	1	not active	3	True	medulla	reliably_recruited
1006	223	1	201007_F02_chx10	90um	233	0	237	306	2	1	not active	3	True	medulla	reliably_recruited
1007	223	2	201007_F02_chx10	90um	233	1	237	306	3	1	newly_active	3	True	medulla	reliably_recruited
1008	223	3	201007_F02_chx10	90um	233	1	237	306	4	1	already_active	3	True	medulla	reliably_recruited
1009	223	4	201007_F02_chx10	90um	233	1	237	306	5	1	already_active	3	True	medulla	reliably_recruited
1010	225	0	201007_F02_chx10	90um	233	1	25	237	1	1	not_selected	not_selected	True	pontine_dorsal	recruited_not_selected
1011	225	1	201007_F02_chx10	90um	233	1	25	237	2	1	not_selected	not_selected	True	pontine_dorsal	recruited_not_selected
1012	225	2	201007_F02_chx10	90um	233	0	25	237	3	1	not_selected	not_selected	True	pontine_dorsal	recruited_not_selected
1013	225	3	201007_F02_chx10	90um	233	1	25	237	4	1	not_selected	not_selected	True	pontine_dorsal	recruited_not_selected
1014	225	4	201007_F02_chx10	90um	233	0	25	237	5	1	not_selected	not_selected	True	pontine_dorsal	recruited_not_selected
1015	227	0	201007_F02_chx10	90um	233	0	343	242	1	1	not_selected	not_selected	True	medulla	not_recruited
1016	227	1	201007_F02_chx10	90um	233	0	343	242	2	1	not_selected	not_selected	True	medulla	not_recruited
1017	227	2	201007_F02_chx10	90um	233	0	343	242	3	1	not_selected	not_selected	True	medulla	not_recruited
1018	227	3	201007_F02_chx10	90um	233	0	343	242	4	1	not_selected	not_selected	True	medulla	not_recruited
1019	227	4	201007_F02_chx10	90um	233	0	343	242	5	1	not_selected	not_selected	True	medulla	not_recruited
1020	229	0	201007_F02_chx10	90um	233	0	345	286	1	1	not_selected	not_selected	True	medulla	recruited_not_selected
1021	229	1	201007_F02_chx10	90um	233	1	345	286	2	1	not_selected	not_selected	True	medulla	recruited_not_selected
1022	229	2	201007_F02_chx10	90um	233	0	345	286	3	1	not_selected	not_selected	True	medulla	recruited_not_selected
1023	229	3	201007_F02_chx10	90um	233	0	345	286	4	1	not_selected	not_selected	True	medulla	recruited_not_selected
1024	229	4	201007_F02_chx10	90um	233	1	345	286	5	1	not_selected	not_selected	True	medulla	recruited_not_selected
1025	260	0	201007_F02_chx10	90um	233	1	305	227	1	1	not_selected	not_selected	True	medulla	recruited_not_selected
1026	260	1	201007_F02_chx10	90um	233	0	305	227	2	1	not_selected	not_selected	True	medulla	recruited_not_selected
1027	260	2	201007_F02_chx10	90um	233	0	305	227	3	1	not_selected	not_selected	True	medulla	recruited_not_selected
1028	260	3	201007_F02_chx10	90um	233	1	305	227	4	1	not_selected	not_selected	True	medulla	recruited_not_selected
1029	260	4	201007_F02_chx10	90um	233	1	305	227	5	1	not_selected	not_selected	True	medulla	recruited_not_selected
1030	328	0	201007_F02_chx10	90um	233	0	318	311	1	1	not active	2	True	medulla	reliably_recruited
1031	328	1	201007_F02_chx10	90um	233	1	318	311	2	1	newly_active	2	True	medulla	reliably_recruited
1032	328	2	201007_F02_chx10	90um	233	1	318	311	3	1	already_active	2	True	medulla	reliably_recruited
1033	328	3	201007_F02_chx10	90um	233	1	318	311	4	1	already_active	2	True	medulla	reliably_recruited
1034	328	4	201007_F02_chx10	90um	233	1	318	311	5	1	already_active	2	True	medulla	reliably_recruited
1035	339	0	201007_F02_chx10	90um	233	1	68	277	1	1	newly_active	1	True	retropontine_dorsal	reliably_recruited
1036	339	1	201007_F02_chx10	90um	233	1	68	277	2	1	already_active	1	True	retropontine_dorsal	reliably_recruited
1037	339	2	201007_F02_chx10	90um	233	1	68	277	3	1	already_active	1	True	retropontine_dorsal	reliably_recruited
1038	339	3	201007_F02_chx10	90um	233	1	68	277	4	1	already_active	1	True	retropontine_dorsal	reliably_recruited
1039	339	4	201007_F02_chx10	90um	233	1	68	277	5	1	already_active	1	True	retropontine_dorsal	reliably_recruited
1040	348	0	201007_F02_chx10	90um	233	0	130	262	1	1	not_selected	not_selected	True	retropontine_dorsal	recruited_not_selected
1041	348	1	201007_F02_chx10	90um	233	1	130	262	2	1	not_selected	not_selected	True	retropontine_dorsal	recruited_not_selected
1042	348	2	201007_F02_chx10	90um	233	0	130	262	3	1	not_selected	not_selected	True	retropontine_dorsal	recruited_not_selected
1043	348	3	201007_F02_chx10	90um	233	0	130	262	4	1	not_selected	not_selected	True	retropontine_dorsal	recruited_not_selected
1044	348	4	201007_F02_chx10	90um	233	0	130	262	5	1	not_selected	not_selected	True	retropontine_dorsal	recruited_not_selected
1045	353	0	201007_F02_chx10	90um	233	0	337.5	296	1	1	not_selected	not_selected	True	medulla	recruited_not_selected
1046	353	1	201007_F02_chx10	90um	233	0	337.5	296	2	1	not_selected	not_selected	True	medulla	recruited_not_selected
1047	353	2	201007_F02_chx10	90um	233	0	337.5	296	3	1	not_selected	not_selected	True	medulla	recruited_not_selected
1048	353	3	201007_F02_chx10	90um	233	1	337.5	296	4	1	not_selected	not_selected	True	medulla	recruited_not_selected
1049	353	4	201007_F02_chx10	90um	233	0	337.5	296	5	1	not_selected	not_selected	True	medulla	recruited_not_selected
1050	507	0	201007_F02_chx10	90um	233	0	351	307	1	1	not_selected	not_selected	True	medulla	recruited_not_selected
1051	507	1	201007_F02_chx10	90um	233	0	351	307	2	1	not_selected	not_selected	True	medulla	recruited_not_selected
1052	507	2	201007_F02_chx10	90um	233	0	351	307	3	1	not_selected	not_selected	True	medulla	recruited_not_selected
1053	507	3	201007_F02_chx10	90um	233	1	351	307	4	1	not_selected	not_selected	True	medulla	recruited_not_selected
1054	507	4	201007_F02_chx10	90um	233	0	351	307	5	1	not_selected	not_selected	True	medulla	recruited_not_selected
1055	509	0	201007_F02_chx10	90um	233	0	105.5	248	1	1	not_selected	not_selected	True	retropontine_dorsal	not_recruited
1056	509	1	201007_F02_chx10	90um	233	0	105.5	248	2	1	not_selected	not_selected	True	retropontine_dorsal	not_recruited
1057	509	2	201007_F02_chx10	90um	233	0	105.5	248	3	1	not_selected	not_selected	True	retropontine_dorsal	not_recruited
1058	509	3	201007_F02_chx10	90um	233	0	105.5	248	4	1	not_selected	not_selected	True	retropontine_dorsal	not_recruited
1059	509	4	201007_F02_chx10	90um	233	0	105.5	248	5	1	not_selected	not_selected	True	retropontine_dorsal	not_recruited
1060	527	0	201007_F02_chx10	90um	233	0	322	217	1	1	not active	4	True	medulla	reliably_recruited
1061	527	1	201007_F02_chx10	90um	233	0	322	217	2	1	not active	4	True	medulla	reliably_recruited
1062	527	2	201007_F02_chx10	90um	233	0	322	217	3	1	not active	4	True	medulla	reliably_recruited
1063	527	3	201007_F02_chx10	90um	233	1	322	217	4	1	newly_active	4	True	medulla	reliably_recruited
1064	527	4	201007_F02_chx10	90um	233	1	322	217	5	1	already_active	4	True	medulla	reliably_recruited
1065	538	0	201007_F02_chx10	90um	233	0	116	279	1	1	not_selected	not_selected	True	retropontine_dorsal	recruited_not_selected
1066	538	1	201007_F02_chx10	90um	233	1	116	279	2	1	not_selected	not_selected	True	retropontine_dorsal	recruited_not_selected
1067	538	2	201007_F02_chx10	90um	233	0	116	279	3	1	not_selected	not_selected	True	retropontine_dorsal	recruited_not_selected
1068	538	3	201007_F02_chx10	90um	233	1	116	279	4	1	not_selected	not_selected	True	retropontine_dorsal	recruited_not_selected
1069	538	4	201007_F02_chx10	90um	233	1	116	279	5	1	not_selected	not_selected	True	retropontine_dorsal	recruited_not_selected
1070	660	0	201007_F02_chx10	90um	233	0	214	227	1	1	not_selected	not_selected	True	medulla	recruited_not_selected
1071	660	1	201007_F02_chx10	90um	233	1	214	227	2	1	not_selected	not_selected	True	medulla	recruited_not_selected
1072	660	2	201007_F02_chx10	90um	233	1	214	227	3	1	not_selected	not_selected	True	medulla	recruited_not_selected
1073	660	3	201007_F02_chx10	90um	233	0	214	227	4	1	not_selected	not_selected	True	medulla	recruited_not_selected
1074	660	4	201007_F02_chx10	90um	233	1	214	227	5	1	not_selected	not_selected	True	medulla	recruited_not_selected
1075	689	0	201007_F02_chx10	90um	233	1	108	314	1	1	newly_active	1	True	retropontine_dorsal	reliably_recruited
1076	689	1	201007_F02_chx10	90um	233	1	108	314	2	1	already_active	1	True	retropontine_dorsal	reliably_recruited
1077	689	2	201007_F02_chx10	90um	233	1	108	314	3	1	already_active	1	True	retropontine_dorsal	reliably_recruited
1078	689	3	201007_F02_chx10	90um	233	1	108	314	4	1	already_active	1	True	retropontine_dorsal	reliably_recruited
1079	689	4	201007_F02_chx10	90um	233	1	108	314	5	1	already_active	1	True	retropontine_dorsal	reliably_recruited
1080	835	0	201007_F02_chx10	90um	233	0	192	330	1	1	not_selected	not_selected	True	medulla	recruited_not_selected
1081	835	1	201007_F02_chx10	90um	233	1	192	330	2	1	not_selected	not_selected	True	medulla	recruited_not_selected
1082	835	2	201007_F02_chx10	90um	233	0	192	330	3	1	not_selected	not_selected	True	medulla	recruited_not_selected
1083	835	3	201007_F02_chx10	90um	233	1	192	330	4	1	not_selected	not_selected	True	medulla	recruited_not_selected
1084	835	4	201007_F02_chx10	90um	233	1	192	330	5	1	not_selected	not_selected	True	medulla	recruited_not_selected
1085	0	0	201007_F02_chx10	120um	217	1	23	289.5	1	1	not_selected	not_selected	True	pontine_ventral	recruited_not_selected
1086	0	1	201007_F02_chx10	120um	217	1	23	289.5	2	1	not_selected	not_selected	True	pontine_ventral	recruited_not_selected
1087	0	2	201007_F02_chx10	120um	217	0	23	289.5	3	1	not_selected	not_selected	True	pontine_ventral	recruited_not_selected
1088	0	3	201007_F02_chx10	120um	217	0	23	289.5	4	1	not_selected	not_selected	True	pontine_ventral	recruited_not_selected
1089	0	4	201007_F02_chx10	120um	217	1	23	289.5	5	1	not_selected	not_selected	True	pontine_ventral	recruited_not_selected
1090	2	0	201007_F02_chx10	120um	217	1	89.5	238	1	1	not_selected	not_selected	True	retropontine_ventral	recruited_not_selected
1091	2	1	201007_F02_chx10	120um	217	0	89.5	238	2	1	not_selected	not_selected	True	retropontine_ventral	recruited_not_selected
1092	2	2	201007_F02_chx10	120um	217	0	89.5	238	3	1	not_selected	not_selected	True	retropontine_ventral	recruited_not_selected
1093	2	3	201007_F02_chx10	120um	217	0	89.5	238	4	1	not_selected	not_selected	True	retropontine_ventral	recruited_not_selected
1094	2	4	201007_F02_chx10	120um	217	0	89.5	238	5	1	not_selected	not_selected	True	retropontine_ventral	recruited_not_selected
1095	3	0	201007_F02_chx10	120um	217	1	91	225.5	1	1	not_selected	not_selected	True	retropontine_ventral	recruited_not_selected
1096	3	1	201007_F02_chx10	120um	217	0	91	225.5	2	1	not_selected	not_selected	True	retropontine_ventral	recruited_not_selected
1097	3	2	201007_F02_chx10	120um	217	0	91	225.5	3	1	not_selected	not_selected	True	retropontine_ventral	recruited_not_selected
1098	3	3	201007_F02_chx10	120um	217	0	91	225.5	4	1	not_selected	not_selected	True	retropontine_ventral	recruited_not_selected
1099	3	4	201007_F02_chx10	120um	217	1	91	225.5	5	1	not_selected	not_selected	True	retropontine_ventral	recruited_not_selected
1100	4	0	201007_F02_chx10	120um	217	1	85	219	1	1	not_selected	not_selected	True	retropontine_ventral	recruited_not_selected
1101	4	1	201007_F02_chx10	120um	217	0	85	219	2	1	not_selected	not_selected	True	retropontine_ventral	recruited_not_selected
1102	4	2	201007_F02_chx10	120um	217	0	85	219	3	1	not_selected	not_selected	True	retropontine_ventral	recruited_not_selected
1103	4	3	201007_F02_chx10	120um	217	0	85	219	4	1	not_selected	not_selected	True	retropontine_ventral	recruited_not_selected
1104	4	4	201007_F02_chx10	120um	217	0	85	219	5	1	not_selected	not_selected	True	retropontine_ventral	recruited_not_selected
1105	5	0	201007_F02_chx10	120um	217	1	75	231	1	1	not_selected	not_selected	True	retropontine_ventral	recruited_not_selected
1106	5	1	201007_F02_chx10	120um	217	0	75	231	2	1	not_selected	not_selected	True	retropontine_ventral	recruited_not_selected
1107	5	2	201007_F02_chx10	120um	217	0	75	231	3	1	not_selected	not_selected	True	retropontine_ventral	recruited_not_selected
1108	5	3	201007_F02_chx10	120um	217	0	75	231	4	1	not_selected	not_selected	True	retropontine_ventral	recruited_not_selected
1109	5	4	201007_F02_chx10	120um	217	0	75	231	5	1	not_selected	not_selected	True	retropontine_ventral	recruited_not_selected
1110	6	0	201007_F02_chx10	120um	217	1	74	318	1	1	newly_active	1	True	retropontine_ventral	reliably_recruited
1111	6	1	201007_F02_chx10	120um	217	1	74	318	2	1	already_active	1	True	retropontine_ventral	reliably_recruited
1112	6	2	201007_F02_chx10	120um	217	1	74	318	3	1	already_active	1	True	retropontine_ventral	reliably_recruited
1113	6	3	201007_F02_chx10	120um	217	1	74	318	4	1	already_active	1	True	retropontine_ventral	reliably_recruited
1114	6	4	201007_F02_chx10	120um	217	1	74	318	5	1	already_active	1	True	retropontine_ventral	reliably_recruited
1115	7	0	201007_F02_chx10	120um	217	1	113	204	1	1	newly_active	1	True	retropontine_ventral	reliably_recruited
1116	7	1	201007_F02_chx10	120um	217	1	113	204	2	1	already_active	1	True	retropontine_ventral	reliably_recruited
1117	7	2	201007_F02_chx10	120um	217	1	113	204	3	1	already_active	1	True	retropontine_ventral	reliably_recruited
1118	7	3	201007_F02_chx10	120um	217	1	113	204	4	1	already_active	1	True	retropontine_ventral	reliably_recruited
1119	7	4	201007_F02_chx10	120um	217	1	113	204	5	1	already_active	1	True	retropontine_ventral	reliably_recruited
1120	8	0	201007_F02_chx10	120um	217	1	119	328	1	1	newly_active	1	True	retropontine_ventral	reliably_recruited
1121	8	1	201007_F02_chx10	120um	217	1	119	328	2	1	already_active	1	True	retropontine_ventral	reliably_recruited
1122	8	2	201007_F02_chx10	120um	217	1	119	328	3	1	already_active	1	True	retropontine_ventral	reliably_recruited
1123	8	3	201007_F02_chx10	120um	217	1	119	328	4	1	already_active	1	True	retropontine_ventral	reliably_recruited
1124	8	4	201007_F02_chx10	120um	217	1	119	328	5	1	already_active	1	True	retropontine_ventral	reliably_recruited
1125	10	0	201007_F02_chx10	120um	217	1	137	229.5	1	1	not_selected	not_selected	True	retropontine_ventral	recruited_not_selected
1126	10	1	201007_F02_chx10	120um	217	0	137	229.5	2	1	not_selected	not_selected	True	retropontine_ventral	recruited_not_selected
1127	10	2	201007_F02_chx10	120um	217	0	137	229.5	3	1	not_selected	not_selected	True	retropontine_ventral	recruited_not_selected
1128	10	3	201007_F02_chx10	120um	217	0	137	229.5	4	1	not_selected	not_selected	True	retropontine_ventral	recruited_not_selected
1129	10	4	201007_F02_chx10	120um	217	1	137	229.5	5	1	not_selected	not_selected	True	retropontine_ventral	recruited_not_selected
1130	12	0	201007_F02_chx10	120um	217	1	119	225.5	1	1	not_selected	not_selected	True	retropontine_ventral	recruited_not_selected
1131	12	1	201007_F02_chx10	120um	217	0	119	225.5	2	1	not_selected	not_selected	True	retropontine_ventral	recruited_not_selected
1132	12	2	201007_F02_chx10	120um	217	1	119	225.5	3	1	not_selected	not_selected	True	retropontine_ventral	recruited_not_selected
1133	12	3	201007_F02_chx10	120um	217	1	119	225.5	4	1	not_selected	not_selected	True	retropontine_ventral	recruited_not_selected
1134	12	4	201007_F02_chx10	120um	217	1	119	225.5	5	1	not_selected	not_selected	True	retropontine_ventral	recruited_not_selected
1135	13	0	201007_F02_chx10	120um	217	1	58	239	1	1	not_selected	not_selected	True	retropontine_ventral	recruited_not_selected
1136	13	1	201007_F02_chx10	120um	217	0	58	239	2	1	not_selected	not_selected	True	retropontine_ventral	recruited_not_selected
1137	13	2	201007_F02_chx10	120um	217	0	58	239	3	1	not_selected	not_selected	True	retropontine_ventral	recruited_not_selected
1138	13	3	201007_F02_chx10	120um	217	0	58	239	4	1	not_selected	not_selected	True	retropontine_ventral	recruited_not_selected
1139	13	4	201007_F02_chx10	120um	217	1	58	239	5	1	not_selected	not_selected	True	retropontine_ventral	recruited_not_selected
1140	15	0	201007_F02_chx10	120um	217	1	63	220	1	1	newly_active	1	True	retropontine_ventral	reliably_recruited
1141	15	1	201007_F02_chx10	120um	217	1	63	220	2	1	already_active	1	True	retropontine_ventral	reliably_recruited
1142	15	2	201007_F02_chx10	120um	217	1	63	220	3	1	already_active	1	True	retropontine_ventral	reliably_recruited
1143	15	3	201007_F02_chx10	120um	217	1	63	220	4	1	already_active	1	True	retropontine_ventral	reliably_recruited
1144	15	4	201007_F02_chx10	120um	217	1	63	220	5	1	already_active	1	True	retropontine_ventral	reliably_recruited
1145	20	0	201007_F02_chx10	120um	217	1	85	295	1	1	newly_active	1	True	retropontine_ventral	reliably_recruited
1146	20	1	201007_F02_chx10	120um	217	1	85	295	2	1	already_active	1	True	retropontine_ventral	reliably_recruited
1147	20	2	201007_F02_chx10	120um	217	1	85	295	3	1	already_active	1	True	retropontine_ventral	reliably_recruited
1148	20	3	201007_F02_chx10	120um	217	1	85	295	4	1	already_active	1	True	retropontine_ventral	reliably_recruited
1149	20	4	201007_F02_chx10	120um	217	1	85	295	5	1	already_active	1	True	retropontine_ventral	reliably_recruited
1150	22	0	201007_F02_chx10	120um	217	0	72	285	1	1	not active	2	True	retropontine_ventral	reliably_recruited
1151	22	1	201007_F02_chx10	120um	217	1	72	285	2	1	newly_active	2	True	retropontine_ventral	reliably_recruited
1152	22	2	201007_F02_chx10	120um	217	1	72	285	3	1	already_active	2	True	retropontine_ventral	reliably_recruited
1153	22	3	201007_F02_chx10	120um	217	1	72	285	4	1	already_active	2	True	retropontine_ventral	reliably_recruited
1154	22	4	201007_F02_chx10	120um	217	1	72	285	5	1	already_active	2	True	retropontine_ventral	reliably_recruited
1155	24	0	201007_F02_chx10	120um	217	0	102	298	1	1	not active	2	True	retropontine_ventral	reliably_recruited
1156	24	1	201007_F02_chx10	120um	217	1	102	298	2	1	newly_active	2	True	retropontine_ventral	reliably_recruited
1157	24	2	201007_F02_chx10	120um	217	1	102	298	3	1	already_active	2	True	retropontine_ventral	reliably_recruited
1158	24	3	201007_F02_chx10	120um	217	1	102	298	4	1	already_active	2	True	retropontine_ventral	reliably_recruited
1159	24	4	201007_F02_chx10	120um	217	1	102	298	5	1	already_active	2	True	retropontine_ventral	reliably_recruited
1160	43	0	201007_F02_chx10	120um	217	0	126	286	1	1	not active	2	True	retropontine_ventral	reliably_recruited
1161	43	1	201007_F02_chx10	120um	217	1	126	286	2	1	newly_active	2	True	retropontine_ventral	reliably_recruited
1162	43	2	201007_F02_chx10	120um	217	1	126	286	3	1	already_active	2	True	retropontine_ventral	reliably_recruited
1163	43	3	201007_F02_chx10	120um	217	1	126	286	4	1	already_active	2	True	retropontine_ventral	reliably_recruited
1164	43	4	201007_F02_chx10	120um	217	1	126	286	5	1	already_active	2	True	retropontine_ventral	reliably_recruited
1165	184	0	201007_F02_chx10	120um	217	1	119	305	1	1	newly_active	1	True	retropontine_ventral	reliably_recruited
1166	184	1	201007_F02_chx10	120um	217	1	119	305	2	1	already_active	1	True	retropontine_ventral	reliably_recruited
1167	184	2	201007_F02_chx10	120um	217	1	119	305	3	1	already_active	1	True	retropontine_ventral	reliably_recruited
1168	184	3	201007_F02_chx10	120um	217	1	119	305	4	1	already_active	1	True	retropontine_ventral	reliably_recruited
1169	184	4	201007_F02_chx10	120um	217	1	119	305	5	1	already_active	1	True	retropontine_ventral	reliably_recruited
1170	185	0	201007_F02_chx10	120um	217	0	95	294	1	1	not active	3	True	retropontine_ventral	reliably_recruited
1171	185	1	201007_F02_chx10	120um	217	0	95	294	2	1	not active	3	True	retropontine_ventral	reliably_recruited
1172	185	2	201007_F02_chx10	120um	217	1	95	294	3	1	newly_active	3	True	retropontine_ventral	reliably_recruited
1173	185	3	201007_F02_chx10	120um	217	1	95	294	4	1	already_active	3	True	retropontine_ventral	reliably_recruited
1174	185	4	201007_F02_chx10	120um	217	1	95	294	5	1	already_active	3	True	retropontine_ventral	reliably_recruited
1175	188	0	201007_F02_chx10	120um	217	1	81	285	1	1	not_selected	not_selected	True	retropontine_ventral	recruited_not_selected
1176	188	1	201007_F02_chx10	120um	217	1	81	285	2	1	not_selected	not_selected	True	retropontine_ventral	recruited_not_selected
1177	188	2	201007_F02_chx10	120um	217	0	81	285	3	1	not_selected	not_selected	True	retropontine_ventral	recruited_not_selected
1178	188	3	201007_F02_chx10	120um	217	1	81	285	4	1	not_selected	not_selected	True	retropontine_ventral	recruited_not_selected
1179	188	4	201007_F02_chx10	120um	217	1	81	285	5	1	not_selected	not_selected	True	retropontine_ventral	recruited_not_selected
1180	189	0	201007_F02_chx10	120um	217	0	140	287	1	1	not active	2	True	retropontine_ventral	reliably_recruited
1181	189	1	201007_F02_chx10	120um	217	1	140	287	2	1	newly_active	2	True	retropontine_ventral	reliably_recruited
1182	189	2	201007_F02_chx10	120um	217	1	140	287	3	1	already_active	2	True	retropontine_ventral	reliably_recruited
1183	189	3	201007_F02_chx10	120um	217	1	140	287	4	1	already_active	2	True	retropontine_ventral	reliably_recruited
1184	189	4	201007_F02_chx10	120um	217	1	140	287	5	1	already_active	2	True	retropontine_ventral	reliably_recruited
1185	194	0	201007_F02_chx10	120um	217	0	63	284	1	1	not_selected	not_selected	True	retropontine_ventral	recruited_not_selected
1186	194	1	201007_F02_chx10	120um	217	1	63	284	2	1	not_selected	not_selected	True	retropontine_ventral	recruited_not_selected
1187	194	2	201007_F02_chx10	120um	217	0	63	284	3	1	not_selected	not_selected	True	retropontine_ventral	recruited_not_selected
1188	194	3	201007_F02_chx10	120um	217	1	63	284	4	1	not_selected	not_selected	True	retropontine_ventral	recruited_not_selected
1189	194	4	201007_F02_chx10	120um	217	1	63	284	5	1	not_selected	not_selected	True	retropontine_ventral	recruited_not_selected
1190	210	0	201007_F02_chx10	120um	217	0	90	303	1	1	not active	2	True	retropontine_ventral	reliably_recruited
1191	210	1	201007_F02_chx10	120um	217	1	90	303	2	1	newly_active	2	True	retropontine_ventral	reliably_recruited
1192	210	2	201007_F02_chx10	120um	217	1	90	303	3	1	already_active	2	True	retropontine_ventral	reliably_recruited
1193	210	3	201007_F02_chx10	120um	217	1	90	303	4	1	already_active	2	True	retropontine_ventral	reliably_recruited
1194	210	4	201007_F02_chx10	120um	217	1	90	303	5	1	already_active	2	True	retropontine_ventral	reliably_recruited
1195	242	0	201007_F02_chx10	120um	217	0	69	300	1	1	not active	2	True	retropontine_ventral	reliably_recruited
1196	242	1	201007_F02_chx10	120um	217	1	69	300	2	1	newly_active	2	True	retropontine_ventral	reliably_recruited
1197	242	2	201007_F02_chx10	120um	217	1	69	300	3	1	already_active	2	True	retropontine_ventral	reliably_recruited
1198	242	3	201007_F02_chx10	120um	217	1	69	300	4	1	already_active	2	True	retropontine_ventral	reliably_recruited
1199	242	4	201007_F02_chx10	120um	217	1	69	300	5	1	already_active	2	True	retropontine_ventral	reliably_recruited
1200	370	0	201007_F02_chx10	120um	217	1	130	240	1	1	not_selected	not_selected	True	retropontine_ventral	recruited_not_selected
1201	370	1	201007_F02_chx10	120um	217	0	130	240	2	1	not_selected	not_selected	True	retropontine_ventral	recruited_not_selected
1202	370	2	201007_F02_chx10	120um	217	0	130	240	3	1	not_selected	not_selected	True	retropontine_ventral	recruited_not_selected
1203	370	3	201007_F02_chx10	120um	217	0	130	240	4	1	not_selected	not_selected	True	retropontine_ventral	recruited_not_selected
1204	370	4	201007_F02_chx10	120um	217	1	130	240	5	1	not_selected	not_selected	True	retropontine_ventral	recruited_not_selected
1205	371	0	201007_F02_chx10	120um	217	1	133.5	227	1	1	not_selected	not_selected	True	retropontine_ventral	recruited_not_selected
1206	371	1	201007_F02_chx10	120um	217	0	133.5	227	2	1	not_selected	not_selected	True	retropontine_ventral	recruited_not_selected
1207	371	2	201007_F02_chx10	120um	217	0	133.5	227	3	1	not_selected	not_selected	True	retropontine_ventral	recruited_not_selected
1208	371	3	201007_F02_chx10	120um	217	0	133.5	227	4	1	not_selected	not_selected	True	retropontine_ventral	recruited_not_selected
1209	371	4	201007_F02_chx10	120um	217	1	133.5	227	5	1	not_selected	not_selected	True	retropontine_ventral	recruited_not_selected
1210	372	0	201007_F02_chx10	120um	217	1	109	301	1	1	newly_active	1	True	retropontine_ventral	reliably_recruited
1211	372	1	201007_F02_chx10	120um	217	1	109	301	2	1	already_active	1	True	retropontine_ventral	reliably_recruited
1212	372	2	201007_F02_chx10	120um	217	1	109	301	3	1	already_active	1	True	retropontine_ventral	reliably_recruited
1213	372	3	201007_F02_chx10	120um	217	1	109	301	4	1	already_active	1	True	retropontine_ventral	reliably_recruited
1214	372	4	201007_F02_chx10	120um	217	1	109	301	5	1	already_active	1	True	retropontine_ventral	reliably_recruited
1215	391	0	201007_F02_chx10	120um	217	1	79	290	1	1	newly_active	1	True	retropontine_ventral	reliably_recruited
1216	391	1	201007_F02_chx10	120um	217	1	79	290	2	1	already_active	1	True	retropontine_ventral	reliably_recruited
1217	391	2	201007_F02_chx10	120um	217	1	79	290	3	1	already_active	1	True	retropontine_ventral	reliably_recruited
1218	391	3	201007_F02_chx10	120um	217	1	79	290	4	1	already_active	1	True	retropontine_ventral	reliably_recruited
1219	391	4	201007_F02_chx10	120um	217	1	79	290	5	1	already_active	1	True	retropontine_ventral	reliably_recruited
1220	0	0	201007_F02_chx10	160um	189	0	106	313	1	1	not active	2	True	retropontine_ventral	reliably_recruited
1221	0	1	201007_F02_chx10	160um	189	1	106	313	2	1	newly_active	2	True	retropontine_ventral	reliably_recruited
1222	0	2	201007_F02_chx10	160um	189	1	106	313	3	1	already_active	2	True	retropontine_ventral	reliably_recruited
1223	0	3	201007_F02_chx10	160um	189	1	106	313	4	1	already_active	2	True	retropontine_ventral	reliably_recruited
1224	0	4	201007_F02_chx10	160um	189	1	106	313	5	1	already_active	2	True	retropontine_ventral	reliably_recruited
1225	1	0	201007_F02_chx10	160um	189	1	150	327	1	1	newly_active	1	True	medulla	reliably_recruited
1226	1	1	201007_F02_chx10	160um	189	1	150	327	2	1	already_active	1	True	medulla	reliably_recruited
1227	1	2	201007_F02_chx10	160um	189	1	150	327	3	1	already_active	1	True	medulla	reliably_recruited
1228	1	3	201007_F02_chx10	160um	189	1	150	327	4	1	already_active	1	True	medulla	reliably_recruited
1229	1	4	201007_F02_chx10	160um	189	1	150	327	5	1	already_active	1	True	medulla	reliably_recruited
1230	2	0	201007_F02_chx10	160um	189	1	149	220	1	1	not_selected	not_selected	True	medulla	recruited_not_selected
1231	2	1	201007_F02_chx10	160um	189	1	149	220	2	1	not_selected	not_selected	True	medulla	recruited_not_selected
1232	2	2	201007_F02_chx10	160um	189	0	149	220	3	1	not_selected	not_selected	True	medulla	recruited_not_selected
1233	2	3	201007_F02_chx10	160um	189	0	149	220	4	1	not_selected	not_selected	True	medulla	recruited_not_selected
1234	2	4	201007_F02_chx10	160um	189	0	149	220	5	1	not_selected	not_selected	True	medulla	recruited_not_selected
1235	3	0	201007_F02_chx10	160um	189	1	143	193.5	1	1	not_selected	not_selected	True	retropontine_ventral	recruited_not_selected
1236	3	1	201007_F02_chx10	160um	189	1	143	193.5	2	1	not_selected	not_selected	True	retropontine_ventral	recruited_not_selected
1237	3	2	201007_F02_chx10	160um	189	0	143	193.5	3	1	not_selected	not_selected	True	retropontine_ventral	recruited_not_selected
1238	3	3	201007_F02_chx10	160um	189	0	143	193.5	4	1	not_selected	not_selected	True	retropontine_ventral	recruited_not_selected
1239	3	4	201007_F02_chx10	160um	189	0	143	193.5	5	1	not_selected	not_selected	True	retropontine_ventral	recruited_not_selected
1240	4	0	201007_F02_chx10	160um	189	1	98	225	1	1	not_selected	not_selected	True	retropontine_ventral	recruited_not_selected
1241	4	1	201007_F02_chx10	160um	189	1	98	225	2	1	not_selected	not_selected	True	retropontine_ventral	recruited_not_selected
1242	4	2	201007_F02_chx10	160um	189	0	98	225	3	1	not_selected	not_selected	True	retropontine_ventral	recruited_not_selected
1243	4	3	201007_F02_chx10	160um	189	0	98	225	4	1	not_selected	not_selected	True	retropontine_ventral	recruited_not_selected
1244	4	4	201007_F02_chx10	160um	189	0	98	225	5	1	not_selected	not_selected	True	retropontine_ventral	recruited_not_selected
1245	5	0	201007_F02_chx10	160um	189	1	4	232.5	1	1	not_selected	not_selected	True	pontine_ventral	recruited_not_selected
1246	5	1	201007_F02_chx10	160um	189	0	4	232.5	2	1	not_selected	not_selected	True	pontine_ventral	recruited_not_selected
1247	5	2	201007_F02_chx10	160um	189	1	4	232.5	3	1	not_selected	not_selected	True	pontine_ventral	recruited_not_selected
1248	5	3	201007_F02_chx10	160um	189	1	4	232.5	4	1	not_selected	not_selected	True	pontine_ventral	recruited_not_selected
1249	5	4	201007_F02_chx10	160um	189	1	4	232.5	5	1	not_selected	not_selected	True	pontine_ventral	recruited_not_selected
1250	6	0	201007_F02_chx10	160um	189	0	33	296	1	1	not active	2	True	pontine_ventral	reliably_recruited
1251	6	1	201007_F02_chx10	160um	189	1	33	296	2	1	newly_active	2	True	pontine_ventral	reliably_recruited
1252	6	2	201007_F02_chx10	160um	189	1	33	296	3	1	already_active	2	True	pontine_ventral	reliably_recruited
1253	6	3	201007_F02_chx10	160um	189	1	33	296	4	1	already_active	2	True	pontine_ventral	reliably_recruited
1254	6	4	201007_F02_chx10	160um	189	1	33	296	5	1	already_active	2	True	pontine_ventral	reliably_recruited
1255	8	0	201007_F02_chx10	160um	189	0	6	295	1	1	not active	2	True	pontine_ventral	reliably_recruited
1256	8	1	201007_F02_chx10	160um	189	1	6	295	2	1	newly_active	2	True	pontine_ventral	reliably_recruited
1257	8	2	201007_F02_chx10	160um	189	1	6	295	3	1	already_active	2	True	pontine_ventral	reliably_recruited
1258	8	3	201007_F02_chx10	160um	189	1	6	295	4	1	already_active	2	True	pontine_ventral	reliably_recruited
1259	8	4	201007_F02_chx10	160um	189	1	6	295	5	1	already_active	2	True	pontine_ventral	reliably_recruited
1260	9	0	201007_F02_chx10	160um	189	1	56	295	1	1	newly_active	1	True	retropontine_ventral	reliably_recruited
1261	9	1	201007_F02_chx10	160um	189	1	56	295	2	1	already_active	1	True	retropontine_ventral	reliably_recruited
1262	9	2	201007_F02_chx10	160um	189	1	56	295	3	1	already_active	1	True	retropontine_ventral	reliably_recruited
1263	9	3	201007_F02_chx10	160um	189	1	56	295	4	1	already_active	1	True	retropontine_ventral	reliably_recruited
1264	9	4	201007_F02_chx10	160um	189	1	56	295	5	1	already_active	1	True	retropontine_ventral	reliably_recruited
1265	10	0	201007_F02_chx10	160um	189	1	77	237	1	1	newly_active	1	True	retropontine_ventral	reliably_recruited
1266	10	1	201007_F02_chx10	160um	189	1	77	237	2	1	already_active	1	True	retropontine_ventral	reliably_recruited
1267	10	2	201007_F02_chx10	160um	189	1	77	237	3	1	already_active	1	True	retropontine_ventral	reliably_recruited
1268	10	3	201007_F02_chx10	160um	189	1	77	237	4	1	already_active	1	True	retropontine_ventral	reliably_recruited
1269	10	4	201007_F02_chx10	160um	189	1	77	237	5	1	already_active	1	True	retropontine_ventral	reliably_recruited
1270	11	0	201007_F02_chx10	160um	189	1	43	242	1	1	not_selected	not_selected	True	pontine_ventral	recruited_not_selected
1271	11	1	201007_F02_chx10	160um	189	0	43	242	2	1	not_selected	not_selected	True	pontine_ventral	recruited_not_selected
1272	11	2	201007_F02_chx10	160um	189	1	43	242	3	1	not_selected	not_selected	True	pontine_ventral	recruited_not_selected
1273	11	3	201007_F02_chx10	160um	189	1	43	242	4	1	not_selected	not_selected	True	pontine_ventral	recruited_not_selected
1274	11	4	201007_F02_chx10	160um	189	1	43	242	5	1	not_selected	not_selected	True	pontine_ventral	recruited_not_selected
1275	15	0	201007_F02_chx10	160um	189	0	80	292	1	1	not active	2	True	retropontine_ventral	reliably_recruited
1276	15	1	201007_F02_chx10	160um	189	1	80	292	2	1	newly_active	2	True	retropontine_ventral	reliably_recruited
1277	15	2	201007_F02_chx10	160um	189	1	80	292	3	1	already_active	2	True	retropontine_ventral	reliably_recruited
1278	15	3	201007_F02_chx10	160um	189	1	80	292	4	1	already_active	2	True	retropontine_ventral	reliably_recruited
1279	15	4	201007_F02_chx10	160um	189	1	80	292	5	1	already_active	2	True	retropontine_ventral	reliably_recruited
1280	16	0	201007_F02_chx10	160um	189	1	151	304	1	1	newly_active	1	True	medulla	reliably_recruited
1281	16	1	201007_F02_chx10	160um	189	1	151	304	2	1	already_active	1	True	medulla	reliably_recruited
1282	16	2	201007_F02_chx10	160um	189	1	151	304	3	1	already_active	1	True	medulla	reliably_recruited
1283	16	3	201007_F02_chx10	160um	189	1	151	304	4	1	already_active	1	True	medulla	reliably_recruited
1284	16	4	201007_F02_chx10	160um	189	1	151	304	5	1	already_active	1	True	medulla	reliably_recruited
1285	17	0	201007_F02_chx10	160um	189	0	129	314	1	1	not active	2	True	retropontine_ventral	reliably_recruited
1286	17	1	201007_F02_chx10	160um	189	1	129	314	2	1	newly_active	2	True	retropontine_ventral	reliably_recruited
1287	17	2	201007_F02_chx10	160um	189	1	129	314	3	1	already_active	2	True	retropontine_ventral	reliably_recruited
1288	17	3	201007_F02_chx10	160um	189	1	129	314	4	1	already_active	2	True	retropontine_ventral	reliably_recruited
1289	17	4	201007_F02_chx10	160um	189	1	129	314	5	1	already_active	2	True	retropontine_ventral	reliably_recruited
1290	18	0	201007_F02_chx10	160um	189	0	109	300	1	1	not active	2	True	retropontine_ventral	reliably_recruited
1291	18	1	201007_F02_chx10	160um	189	1	109	300	2	1	newly_active	2	True	retropontine_ventral	reliably_recruited
1292	18	2	201007_F02_chx10	160um	189	1	109	300	3	1	already_active	2	True	retropontine_ventral	reliably_recruited
1293	18	3	201007_F02_chx10	160um	189	1	109	300	4	1	already_active	2	True	retropontine_ventral	reliably_recruited
1294	18	4	201007_F02_chx10	160um	189	1	109	300	5	1	already_active	2	True	retropontine_ventral	reliably_recruited
1295	20	0	201007_F02_chx10	160um	189	1	53	243	1	1	newly_active	1	True	retropontine_ventral	reliably_recruited
1296	20	1	201007_F02_chx10	160um	189	1	53	243	2	1	already_active	1	True	retropontine_ventral	reliably_recruited
1297	20	2	201007_F02_chx10	160um	189	1	53	243	3	1	already_active	1	True	retropontine_ventral	reliably_recruited
1298	20	3	201007_F02_chx10	160um	189	1	53	243	4	1	already_active	1	True	retropontine_ventral	reliably_recruited
1299	20	4	201007_F02_chx10	160um	189	1	53	243	5	1	already_active	1	True	retropontine_ventral	reliably_recruited
1300	21	0	201007_F02_chx10	160um	189	1	30	227	1	1	not_selected	not_selected	True	pontine_ventral	recruited_not_selected
1301	21	1	201007_F02_chx10	160um	189	0	30	227	2	1	not_selected	not_selected	True	pontine_ventral	recruited_not_selected
1302	21	2	201007_F02_chx10	160um	189	1	30	227	3	1	not_selected	not_selected	True	pontine_ventral	recruited_not_selected
1303	21	3	201007_F02_chx10	160um	189	1	30	227	4	1	not_selected	not_selected	True	pontine_ventral	recruited_not_selected
1304	21	4	201007_F02_chx10	160um	189	1	30	227	5	1	not_selected	not_selected	True	pontine_ventral	recruited_not_selected
1305	24	0	201007_F02_chx10	160um	189	0	44	284	1	1	not active	2	True	pontine_ventral	reliably_recruited
1306	24	1	201007_F02_chx10	160um	189	1	44	284	2	1	newly_active	2	True	pontine_ventral	reliably_recruited
1307	24	2	201007_F02_chx10	160um	189	1	44	284	3	1	already_active	2	True	pontine_ventral	reliably_recruited
1308	24	3	201007_F02_chx10	160um	189	1	44	284	4	1	already_active	2	True	pontine_ventral	reliably_recruited
1309	24	4	201007_F02_chx10	160um	189	1	44	284	5	1	already_active	2	True	pontine_ventral	reliably_recruited
1310	29	0	201007_F02_chx10	160um	189	1	127	202	1	1	newly_active	1	True	retropontine_ventral	reliably_recruited
1311	29	1	201007_F02_chx10	160um	189	1	127	202	2	1	already_active	1	True	retropontine_ventral	reliably_recruited
1312	29	2	201007_F02_chx10	160um	189	1	127	202	3	1	already_active	1	True	retropontine_ventral	reliably_recruited
1313	29	3	201007_F02_chx10	160um	189	1	127	202	4	1	already_active	1	True	retropontine_ventral	reliably_recruited
1314	29	4	201007_F02_chx10	160um	189	1	127	202	5	1	already_active	1	True	retropontine_ventral	reliably_recruited
1315	0	1	201118_F01_chx10	70um	284	0	211	288	1	1	not active	3	True	medulla	reliably_recruited
1316	0	3	201118_F01_chx10	70um	284	0	211	288	2	1	not active	3	True	medulla	reliably_recruited
1317	0	5	201118_F01_chx10	70um	284	1	211	288	3	1	newly_active	3	True	medulla	reliably_recruited
1318	0	6	201118_F01_chx10	70um	284	1	211	288	4	1	already_active	3	True	medulla	reliably_recruited
1319	0	7	201118_F01_chx10	70um	284	1	211	288	5	1	already_active	3	True	medulla	reliably_recruited
1320	5	1	201118_F01_chx10	70um	284	0	417	225	1	1	not active	2	True	medullar_lateral	reliably_recruited
1321	5	3	201118_F01_chx10	70um	284	1	417	225	2	1	newly_active	2	True	medullar_lateral	reliably_recruited
1322	5	5	201118_F01_chx10	70um	284	1	417	225	3	1	already_active	2	True	medullar_lateral	reliably_recruited
1323	5	6	201118_F01_chx10	70um	284	1	417	225	4	1	already_active	2	True	medullar_lateral	reliably_recruited
1324	5	7	201118_F01_chx10	70um	284	1	417	225	5	1	already_active	2	True	medullar_lateral	reliably_recruited
1325	8	1	201118_F01_chx10	70um	284	0	111	231	1	1	not active	2	True	retropontine_dorsal	reliably_recruited
1326	8	3	201118_F01_chx10	70um	284	1	111	231	2	1	newly_active	2	True	retropontine_dorsal	reliably_recruited
1327	8	5	201118_F01_chx10	70um	284	1	111	231	3	1	already_active	2	True	retropontine_dorsal	reliably_recruited
1328	8	6	201118_F01_chx10	70um	284	1	111	231	4	1	already_active	2	True	retropontine_dorsal	reliably_recruited
1329	8	7	201118_F01_chx10	70um	284	1	111	231	5	1	already_active	2	True	retropontine_dorsal	reliably_recruited
1330	9	1	201118_F01_chx10	70um	284	0	48	246	1	1	not_selected	not_selected	True	pontine_dorsal	recruited_not_selected
1331	9	3	201118_F01_chx10	70um	284	0	48	246	2	1	not_selected	not_selected	True	pontine_dorsal	recruited_not_selected
1332	9	5	201118_F01_chx10	70um	284	1	48	246	3	1	not_selected	not_selected	True	pontine_dorsal	recruited_not_selected
1333	9	6	201118_F01_chx10	70um	284	0	48	246	4	1	not_selected	not_selected	True	pontine_dorsal	recruited_not_selected
1334	9	7	201118_F01_chx10	70um	284	0	48	246	5	1	not_selected	not_selected	True	pontine_dorsal	recruited_not_selected
1335	10	1	201118_F01_chx10	70um	284	0	62	247	1	1	not_selected	not_selected	True	retropontine_dorsal	recruited_not_selected
1336	10	3	201118_F01_chx10	70um	284	1	62	247	2	1	not_selected	not_selected	True	retropontine_dorsal	recruited_not_selected
1337	10	5	201118_F01_chx10	70um	284	1	62	247	3	1	not_selected	not_selected	True	retropontine_dorsal	recruited_not_selected
1338	10	6	201118_F01_chx10	70um	284	0	62	247	4	1	not_selected	not_selected	True	retropontine_dorsal	recruited_not_selected
1339	10	7	201118_F01_chx10	70um	284	1	62	247	5	1	not_selected	not_selected	True	retropontine_dorsal	recruited_not_selected
1340	13	1	201118_F01_chx10	70um	284	1	422	305	1	1	not_selected	not_selected	True	medullar_lateral	recruited_not_selected
1341	13	3	201118_F01_chx10	70um	284	0	422	305	2	1	not_selected	not_selected	True	medullar_lateral	recruited_not_selected
1342	13	5	201118_F01_chx10	70um	284	1	422	305	3	1	not_selected	not_selected	True	medullar_lateral	recruited_not_selected
1343	13	6	201118_F01_chx10	70um	284	1	422	305	4	1	not_selected	not_selected	True	medullar_lateral	recruited_not_selected
1344	13	7	201118_F01_chx10	70um	284	1	422	305	5	1	not_selected	not_selected	True	medullar_lateral	recruited_not_selected
1345	15	1	201118_F01_chx10	70um	284	0	515	288	1	1	not active	2	True	spinal_cord	reliably_recruited
1346	15	3	201118_F01_chx10	70um	284	1	515	288	2	1	newly_active	2	True	spinal_cord	reliably_recruited
1347	15	5	201118_F01_chx10	70um	284	1	515	288	3	1	already_active	2	True	spinal_cord	reliably_recruited
1348	15	6	201118_F01_chx10	70um	284	1	515	288	4	1	already_active	2	True	spinal_cord	reliably_recruited
1349	15	7	201118_F01_chx10	70um	284	1	515	288	5	1	already_active	2	True	spinal_cord	reliably_recruited
1350	16	1	201118_F01_chx10	70um	284	1	408	293	1	1	newly_active	1	True	medulla	reliably_recruited
1351	16	3	201118_F01_chx10	70um	284	1	408	293	2	1	already_active	1	True	medulla	reliably_recruited
1352	16	5	201118_F01_chx10	70um	284	1	408	293	3	1	already_active	1	True	medulla	reliably_recruited
1353	16	6	201118_F01_chx10	70um	284	1	408	293	4	1	already_active	1	True	medulla	reliably_recruited
1354	16	7	201118_F01_chx10	70um	284	1	408	293	5	1	already_active	1	True	medulla	reliably_recruited
1355	17	1	201118_F01_chx10	70um	284	1	503	257	1	1	not_selected	not_selected	True	spinal_cord	recruited_not_selected
1356	17	3	201118_F01_chx10	70um	284	0	503	257	2	1	not_selected	not_selected	True	spinal_cord	recruited_not_selected
1357	17	5	201118_F01_chx10	70um	284	1	503	257	3	1	not_selected	not_selected	True	spinal_cord	recruited_not_selected
1358	17	6	201118_F01_chx10	70um	284	0	503	257	4	1	not_selected	not_selected	True	spinal_cord	recruited_not_selected
1359	17	7	201118_F01_chx10	70um	284	1	503	257	5	1	not_selected	not_selected	True	spinal_cord	recruited_not_selected
1360	18	1	201118_F01_chx10	70um	284	0	398	326	1	1	not active	3	True	medullar_lateral	reliably_recruited
1361	18	3	201118_F01_chx10	70um	284	0	398	326	2	1	not active	3	True	medullar_lateral	reliably_recruited
1362	18	5	201118_F01_chx10	70um	284	1	398	326	3	1	newly_active	3	True	medullar_lateral	reliably_recruited
1363	18	6	201118_F01_chx10	70um	284	1	398	326	4	1	already_active	3	True	medullar_lateral	reliably_recruited
1364	18	7	201118_F01_chx10	70um	284	1	398	326	5	1	already_active	3	True	medullar_lateral	reliably_recruited
1365	19	1	201118_F01_chx10	70um	284	1	449	286	1	1	newly_active	1	True	spinal_cord	reliably_recruited
1366	19	3	201118_F01_chx10	70um	284	1	449	286	2	1	already_active	1	True	spinal_cord	reliably_recruited
1367	19	5	201118_F01_chx10	70um	284	1	449	286	3	1	already_active	1	True	spinal_cord	reliably_recruited
1368	19	6	201118_F01_chx10	70um	284	1	449	286	4	1	already_active	1	True	spinal_cord	reliably_recruited
1369	19	7	201118_F01_chx10	70um	284	1	449	286	5	1	already_active	1	True	spinal_cord	reliably_recruited
1370	20	1	201118_F01_chx10	70um	284	0	384.5	210	1	1	not active	2	True	medullar_lateral	reliably_recruited
1371	20	3	201118_F01_chx10	70um	284	1	384.5	210	2	1	newly_active	2	True	medullar_lateral	reliably_recruited
1372	20	5	201118_F01_chx10	70um	284	1	384.5	210	3	1	already_active	2	True	medullar_lateral	reliably_recruited
1373	20	6	201118_F01_chx10	70um	284	1	384.5	210	4	1	already_active	2	True	medullar_lateral	reliably_recruited
1374	20	7	201118_F01_chx10	70um	284	1	384.5	210	5	1	already_active	2	True	medullar_lateral	reliably_recruited
1375	22	1	201118_F01_chx10	70um	284	0	314	284	1	1	not active	3	True	medulla	reliably_recruited
1376	22	3	201118_F01_chx10	70um	284	0	314	284	2	1	not active	3	True	medulla	reliably_recruited
1377	22	5	201118_F01_chx10	70um	284	1	314	284	3	1	newly_active	3	True	medulla	reliably_recruited
1378	22	6	201118_F01_chx10	70um	284	1	314	284	4	1	already_active	3	True	medulla	reliably_recruited
1379	22	7	201118_F01_chx10	70um	284	1	314	284	5	1	already_active	3	True	medulla	reliably_recruited
1380	23	1	201118_F01_chx10	70um	284	0	395	219	1	1	not active	2	True	medullar_lateral	reliably_recruited
1381	23	3	201118_F01_chx10	70um	284	1	395	219	2	1	newly_active	2	True	medullar_lateral	reliably_recruited
1382	23	5	201118_F01_chx10	70um	284	1	395	219	3	1	already_active	2	True	medullar_lateral	reliably_recruited
1383	23	6	201118_F01_chx10	70um	284	1	395	219	4	1	already_active	2	True	medullar_lateral	reliably_recruited
1384	23	7	201118_F01_chx10	70um	284	1	395	219	5	1	already_active	2	True	medullar_lateral	reliably_recruited
1385	24	1	201118_F01_chx10	70um	284	1	467	281	1	1	newly_active	1	True	spinal_cord	reliably_recruited
1386	24	3	201118_F01_chx10	70um	284	1	467	281	2	1	already_active	1	True	spinal_cord	reliably_recruited
1387	24	5	201118_F01_chx10	70um	284	1	467	281	3	1	already_active	1	True	spinal_cord	reliably_recruited
1388	24	6	201118_F01_chx10	70um	284	1	467	281	4	1	already_active	1	True	spinal_cord	reliably_recruited
1389	24	7	201118_F01_chx10	70um	284	1	467	281	5	1	already_active	1	True	spinal_cord	reliably_recruited
1390	25	1	201118_F01_chx10	70um	284	0	169	284	1	1	not_selected	not_selected	True	medulla	recruited_not_selected
1391	25	3	201118_F01_chx10	70um	284	0	169	284	2	1	not_selected	not_selected	True	medulla	recruited_not_selected
1392	25	5	201118_F01_chx10	70um	284	1	169	284	3	1	not_selected	not_selected	True	medulla	recruited_not_selected
1393	25	6	201118_F01_chx10	70um	284	1	169	284	4	1	not_selected	not_selected	True	medulla	recruited_not_selected
1394	25	7	201118_F01_chx10	70um	284	0	169	284	5	1	not_selected	not_selected	True	medulla	recruited_not_selected
1395	26	1	201118_F01_chx10	70um	284	1	381	290	1	1	not_selected	not_selected	True	medulla	recruited_not_selected
1396	26	3	201118_F01_chx10	70um	284	1	381	290	2	1	not_selected	not_selected	True	medulla	recruited_not_selected
1397	26	5	201118_F01_chx10	70um	284	1	381	290	3	1	not_selected	not_selected	True	medulla	recruited_not_selected
1398	26	6	201118_F01_chx10	70um	284	1	381	290	4	1	not_selected	not_selected	True	medulla	recruited_not_selected
1399	26	7	201118_F01_chx10	70um	284	0	381	290	5	1	not_selected	not_selected	True	medulla	recruited_not_selected
1400	27	1	201118_F01_chx10	70um	284	0	347	242	1	1	not active	2	True	medulla	reliably_recruited
1401	27	3	201118_F01_chx10	70um	284	1	347	242	2	1	newly_active	2	True	medulla	reliably_recruited
1402	27	5	201118_F01_chx10	70um	284	1	347	242	3	1	already_active	2	True	medulla	reliably_recruited
1403	27	6	201118_F01_chx10	70um	284	1	347	242	4	1	already_active	2	True	medulla	reliably_recruited
1404	27	7	201118_F01_chx10	70um	284	1	347	242	5	1	already_active	2	True	medulla	reliably_recruited
1405	28	1	201118_F01_chx10	70um	284	0	443	248	1	1	not_selected	not_selected	True	spinal_cord	recruited_not_selected
1406	28	3	201118_F01_chx10	70um	284	0	443	248	2	1	not_selected	not_selected	True	spinal_cord	recruited_not_selected
1407	28	5	201118_F01_chx10	70um	284	1	443	248	3	1	not_selected	not_selected	True	spinal_cord	recruited_not_selected
1408	28	6	201118_F01_chx10	70um	284	1	443	248	4	1	not_selected	not_selected	True	spinal_cord	recruited_not_selected
1409	28	7	201118_F01_chx10	70um	284	0	443	248	5	1	not_selected	not_selected	True	spinal_cord	recruited_not_selected
1410	30	1	201118_F01_chx10	70um	284	1	193	273	1	1	not_selected	not_selected	True	medulla	recruited_not_selected
1411	30	3	201118_F01_chx10	70um	284	0	193	273	2	1	not_selected	not_selected	True	medulla	recruited_not_selected
1412	30	5	201118_F01_chx10	70um	284	1	193	273	3	1	not_selected	not_selected	True	medulla	recruited_not_selected
1413	30	6	201118_F01_chx10	70um	284	1	193	273	4	1	not_selected	not_selected	True	medulla	recruited_not_selected
1414	30	7	201118_F01_chx10	70um	284	0	193	273	5	1	not_selected	not_selected	True	medulla	recruited_not_selected
1415	34	1	201118_F01_chx10	70um	284	0	151	285	1	1	not_selected	not_selected	True	medulla	recruited_not_selected
1416	34	3	201118_F01_chx10	70um	284	0	151	285	2	1	not_selected	not_selected	True	medulla	recruited_not_selected
1417	34	5	201118_F01_chx10	70um	284	1	151	285	3	1	not_selected	not_selected	True	medulla	recruited_not_selected
1418	34	6	201118_F01_chx10	70um	284	1	151	285	4	1	not_selected	not_selected	True	medulla	recruited_not_selected
1419	34	7	201118_F01_chx10	70um	284	0	151	285	5	1	not_selected	not_selected	True	medulla	recruited_not_selected
1420	36	1	201118_F01_chx10	70um	284	0	368	244	1	1	not active	3	True	medulla	reliably_recruited
1421	36	3	201118_F01_chx10	70um	284	0	368	244	2	1	not active	3	True	medulla	reliably_recruited
1422	36	5	201118_F01_chx10	70um	284	1	368	244	3	1	newly_active	3	True	medulla	reliably_recruited
1423	36	6	201118_F01_chx10	70um	284	1	368	244	4	1	already_active	3	True	medulla	reliably_recruited
1424	36	7	201118_F01_chx10	70um	284	1	368	244	5	1	already_active	3	True	medulla	reliably_recruited
1425	38	1	201118_F01_chx10	70um	284	1	106	295	1	1	not_selected	not_selected	True	retropontine_dorsal	recruited_not_selected
1426	38	3	201118_F01_chx10	70um	284	0	106	295	2	1	not_selected	not_selected	True	retropontine_dorsal	recruited_not_selected
1427	38	5	201118_F01_chx10	70um	284	1	106	295	3	1	not_selected	not_selected	True	retropontine_dorsal	recruited_not_selected
1428	38	6	201118_F01_chx10	70um	284	1	106	295	4	1	not_selected	not_selected	True	retropontine_dorsal	recruited_not_selected
1429	38	7	201118_F01_chx10	70um	284	1	106	295	5	1	not_selected	not_selected	True	retropontine_dorsal	recruited_not_selected
1430	39	1	201118_F01_chx10	70um	284	0	496	298	1	1	not active	3	True	spinal_cord	reliably_recruited
1431	39	3	201118_F01_chx10	70um	284	0	496	298	2	1	not active	3	True	spinal_cord	reliably_recruited
1432	39	5	201118_F01_chx10	70um	284	1	496	298	3	1	newly_active	3	True	spinal_cord	reliably_recruited
1433	39	6	201118_F01_chx10	70um	284	1	496	298	4	1	already_active	3	True	spinal_cord	reliably_recruited
1434	39	7	201118_F01_chx10	70um	284	1	496	298	5	1	already_active	3	True	spinal_cord	reliably_recruited
1435	40	1	201118_F01_chx10	70um	284	1	477	253	1	1	not_selected	not_selected	True	spinal_cord	recruited_not_selected
1436	40	3	201118_F01_chx10	70um	284	1	477	253	2	1	not_selected	not_selected	True	spinal_cord	recruited_not_selected
1437	40	5	201118_F01_chx10	70um	284	0	477	253	3	1	not_selected	not_selected	True	spinal_cord	recruited_not_selected
1438	40	6	201118_F01_chx10	70um	284	0	477	253	4	1	not_selected	not_selected	True	spinal_cord	recruited_not_selected
1439	40	7	201118_F01_chx10	70um	284	0	477	253	5	1	not_selected	not_selected	True	spinal_cord	recruited_not_selected
1440	41	1	201118_F01_chx10	70um	284	0	335	263	1	1	not active	2	True	medulla	reliably_recruited
1441	41	3	201118_F01_chx10	70um	284	1	335	263	2	1	newly_active	2	True	medulla	reliably_recruited
1442	41	5	201118_F01_chx10	70um	284	1	335	263	3	1	already_active	2	True	medulla	reliably_recruited
1443	41	6	201118_F01_chx10	70um	284	1	335	263	4	1	already_active	2	True	medulla	reliably_recruited
1444	41	7	201118_F01_chx10	70um	284	1	335	263	5	1	already_active	2	True	medulla	reliably_recruited
1445	44	1	201118_F01_chx10	70um	284	0	281	284	1	1	not active	3	True	medulla	reliably_recruited
1446	44	3	201118_F01_chx10	70um	284	0	281	284	2	1	not active	3	True	medulla	reliably_recruited
1447	44	5	201118_F01_chx10	70um	284	1	281	284	3	1	newly_active	3	True	medulla	reliably_recruited
1448	44	6	201118_F01_chx10	70um	284	1	281	284	4	1	already_active	3	True	medulla	reliably_recruited
1449	44	7	201118_F01_chx10	70um	284	1	281	284	5	1	already_active	3	True	medulla	reliably_recruited
1450	49	1	201118_F01_chx10	70um	284	0	45	270	1	1	not_selected	not_selected	True	pontine_dorsal	recruited_not_selected
1451	49	3	201118_F01_chx10	70um	284	1	45	270	2	1	not_selected	not_selected	True	pontine_dorsal	recruited_not_selected
1452	49	5	201118_F01_chx10	70um	284	0	45	270	3	1	not_selected	not_selected	True	pontine_dorsal	recruited_not_selected
1453	49	6	201118_F01_chx10	70um	284	1	45	270	4	1	not_selected	not_selected	True	pontine_dorsal	recruited_not_selected
1454	49	7	201118_F01_chx10	70um	284	1	45	270	5	1	not_selected	not_selected	True	pontine_dorsal	recruited_not_selected
1455	50	1	201118_F01_chx10	70um	284	1	182	267	1	1	newly_active	1	True	medulla	reliably_recruited
1456	50	3	201118_F01_chx10	70um	284	1	182	267	2	1	already_active	1	True	medulla	reliably_recruited
1457	50	5	201118_F01_chx10	70um	284	1	182	267	3	1	already_active	1	True	medulla	reliably_recruited
1458	50	6	201118_F01_chx10	70um	284	1	182	267	4	1	already_active	1	True	medulla	reliably_recruited
1459	50	7	201118_F01_chx10	70um	284	1	182	267	5	1	already_active	1	True	medulla	reliably_recruited
1460	51	1	201118_F01_chx10	70um	284	0	164	263	1	1	not active	2	True	medulla	reliably_recruited
1461	51	3	201118_F01_chx10	70um	284	1	164	263	2	1	newly_active	2	True	medulla	reliably_recruited
1462	51	5	201118_F01_chx10	70um	284	1	164	263	3	1	already_active	2	True	medulla	reliably_recruited
1463	51	6	201118_F01_chx10	70um	284	1	164	263	4	1	already_active	2	True	medulla	reliably_recruited
1464	51	7	201118_F01_chx10	70um	284	1	164	263	5	1	already_active	2	True	medulla	reliably_recruited
1465	57	1	201118_F01_chx10	70um	284	1	79	276	1	1	not_selected	not_selected	True	retropontine_dorsal	recruited_not_selected
1466	57	3	201118_F01_chx10	70um	284	0	79	276	2	1	not_selected	not_selected	True	retropontine_dorsal	recruited_not_selected
1467	57	5	201118_F01_chx10	70um	284	1	79	276	3	1	not_selected	not_selected	True	retropontine_dorsal	recruited_not_selected
1468	57	6	201118_F01_chx10	70um	284	1	79	276	4	1	not_selected	not_selected	True	retropontine_dorsal	recruited_not_selected
1469	57	7	201118_F01_chx10	70um	284	1	79	276	5	1	not_selected	not_selected	True	retropontine_dorsal	recruited_not_selected
1470	58	1	201118_F01_chx10	70um	284	0	80	294	1	1	not active	2	True	retropontine_dorsal	reliably_recruited
1471	58	3	201118_F01_chx10	70um	284	1	80	294	2	1	newly_active	2	True	retropontine_dorsal	reliably_recruited
1472	58	5	201118_F01_chx10	70um	284	1	80	294	3	1	already_active	2	True	retropontine_dorsal	reliably_recruited
1473	58	6	201118_F01_chx10	70um	284	1	80	294	4	1	already_active	2	True	retropontine_dorsal	reliably_recruited
1474	58	7	201118_F01_chx10	70um	284	1	80	294	5	1	already_active	2	True	retropontine_dorsal	reliably_recruited
1475	61	1	201118_F01_chx10	70um	284	0	55	288	1	1	not active	3	True	retropontine_dorsal	reliably_recruited
1476	61	3	201118_F01_chx10	70um	284	0	55	288	2	1	not active	3	True	retropontine_dorsal	reliably_recruited
1477	61	5	201118_F01_chx10	70um	284	1	55	288	3	1	newly_active	3	True	retropontine_dorsal	reliably_recruited
1478	61	6	201118_F01_chx10	70um	284	1	55	288	4	1	already_active	3	True	retropontine_dorsal	reliably_recruited
1479	61	7	201118_F01_chx10	70um	284	1	55	288	5	1	already_active	3	True	retropontine_dorsal	reliably_recruited
1480	65	1	201118_F01_chx10	70um	284	1	311	259	1	1	newly_active	1	True	medulla	reliably_recruited
1481	65	3	201118_F01_chx10	70um	284	1	311	259	2	1	already_active	1	True	medulla	reliably_recruited
1482	65	5	201118_F01_chx10	70um	284	1	311	259	3	1	already_active	1	True	medulla	reliably_recruited
1483	65	6	201118_F01_chx10	70um	284	1	311	259	4	1	already_active	1	True	medulla	reliably_recruited
1484	65	7	201118_F01_chx10	70um	284	1	311	259	5	1	already_active	1	True	medulla	reliably_recruited
1485	66	1	201118_F01_chx10	70um	284	0	382	328	1	1	not active	3	True	medullar_lateral	reliably_recruited
1486	66	3	201118_F01_chx10	70um	284	0	382	328	2	1	not active	3	True	medullar_lateral	reliably_recruited
1487	66	5	201118_F01_chx10	70um	284	1	382	328	3	1	newly_active	3	True	medullar_lateral	reliably_recruited
1488	66	6	201118_F01_chx10	70um	284	1	382	328	4	1	already_active	3	True	medullar_lateral	reliably_recruited
1489	66	7	201118_F01_chx10	70um	284	1	382	328	5	1	already_active	3	True	medullar_lateral	reliably_recruited
1490	89	1	201118_F01_chx10	70um	284	0	247	285	1	1	not_selected	not_selected	True	medulla	recruited_not_selected
1491	89	3	201118_F01_chx10	70um	284	0	247	285	2	1	not_selected	not_selected	True	medulla	recruited_not_selected
1492	89	5	201118_F01_chx10	70um	284	1	247	285	3	1	not_selected	not_selected	True	medulla	recruited_not_selected
1493	89	6	201118_F01_chx10	70um	284	0	247	285	4	1	not_selected	not_selected	True	medulla	recruited_not_selected
1494	89	7	201118_F01_chx10	70um	284	1	247	285	5	1	not_selected	not_selected	True	medulla	recruited_not_selected
1495	92	1	201118_F01_chx10	70um	284	0	348.5	274	1	1	not_selected	not_selected	True	medulla	not_recruited
1496	92	3	201118_F01_chx10	70um	284	0	348.5	274	2	1	not_selected	not_selected	True	medulla	not_recruited
1497	92	5	201118_F01_chx10	70um	284	0	348.5	274	3	1	not_selected	not_selected	True	medulla	not_recruited
1498	92	6	201118_F01_chx10	70um	284	0	348.5	274	4	1	not_selected	not_selected	True	medulla	not_recruited
1499	92	7	201118_F01_chx10	70um	284	0	348.5	274	5	1	not_selected	not_selected	True	medulla	not_recruited
1500	97	1	201118_F01_chx10	70um	284	0	372.5	318	1	1	not active	4	True	medullar_lateral	reliably_recruited
1501	97	3	201118_F01_chx10	70um	284	0	372.5	318	2	1	not active	4	True	medullar_lateral	reliably_recruited
1502	97	5	201118_F01_chx10	70um	284	0	372.5	318	3	1	not active	4	True	medullar_lateral	reliably_recruited
1503	97	6	201118_F01_chx10	70um	284	1	372.5	318	4	1	newly_active	4	True	medullar_lateral	reliably_recruited
1504	97	7	201118_F01_chx10	70um	284	1	372.5	318	5	1	already_active	4	True	medullar_lateral	reliably_recruited
1505	105	1	201118_F01_chx10	70um	284	0	92	251	1	1	not_selected	not_selected	True	retropontine_dorsal	recruited_not_selected
1506	105	3	201118_F01_chx10	70um	284	1	92	251	2	1	not_selected	not_selected	True	retropontine_dorsal	recruited_not_selected
1507	105	5	201118_F01_chx10	70um	284	0	92	251	3	1	not_selected	not_selected	True	retropontine_dorsal	recruited_not_selected
1508	105	6	201118_F01_chx10	70um	284	0	92	251	4	1	not_selected	not_selected	True	retropontine_dorsal	recruited_not_selected
1509	105	7	201118_F01_chx10	70um	284	0	92	251	5	1	not_selected	not_selected	True	retropontine_dorsal	recruited_not_selected
1510	120	1	201118_F01_chx10	70um	284	1	259	274	1	1	not_selected	not_selected	True	medulla	recruited_not_selected
1511	120	3	201118_F01_chx10	70um	284	0	259	274	2	1	not_selected	not_selected	True	medulla	recruited_not_selected
1512	120	5	201118_F01_chx10	70um	284	1	259	274	3	1	not_selected	not_selected	True	medulla	recruited_not_selected
1513	120	6	201118_F01_chx10	70um	284	0	259	274	4	1	not_selected	not_selected	True	medulla	recruited_not_selected
1514	120	7	201118_F01_chx10	70um	284	1	259	274	5	1	not_selected	not_selected	True	medulla	recruited_not_selected
1515	181	1	201118_F01_chx10	70um	284	0	144	248	1	1	not active	2	True	retropontine_dorsal	reliably_recruited
1516	181	3	201118_F01_chx10	70um	284	1	144	248	2	1	newly_active	2	True	retropontine_dorsal	reliably_recruited
1517	181	5	201118_F01_chx10	70um	284	1	144	248	3	1	already_active	2	True	retropontine_dorsal	reliably_recruited
1518	181	6	201118_F01_chx10	70um	284	1	144	248	4	1	already_active	2	True	retropontine_dorsal	reliably_recruited
1519	181	7	201118_F01_chx10	70um	284	1	144	248	5	1	already_active	2	True	retropontine_dorsal	reliably_recruited
1520	184	1	201118_F01_chx10	70um	284	1	515	235	1	1	newly_active	1	True	spinal_cord	reliably_recruited
1521	184	3	201118_F01_chx10	70um	284	1	515	235	2	1	already_active	1	True	spinal_cord	reliably_recruited
1522	184	5	201118_F01_chx10	70um	284	1	515	235	3	1	already_active	1	True	spinal_cord	reliably_recruited
1523	184	6	201118_F01_chx10	70um	284	1	515	235	4	1	already_active	1	True	spinal_cord	reliably_recruited
1524	184	7	201118_F01_chx10	70um	284	1	515	235	5	1	already_active	1	True	spinal_cord	reliably_recruited
1525	185	1	201118_F01_chx10	70um	284	0	473	249	1	1	not_selected	not_selected	True	spinal_cord	recruited_not_selected
1526	185	3	201118_F01_chx10	70um	284	1	473	249	2	1	not_selected	not_selected	True	spinal_cord	recruited_not_selected
1527	185	5	201118_F01_chx10	70um	284	1	473	249	3	1	not_selected	not_selected	True	spinal_cord	recruited_not_selected
1528	185	6	201118_F01_chx10	70um	284	0	473	249	4	1	not_selected	not_selected	True	spinal_cord	recruited_not_selected
1529	185	7	201118_F01_chx10	70um	284	0	473	249	5	1	not_selected	not_selected	True	spinal_cord	recruited_not_selected
1530	187	1	201118_F01_chx10	70um	284	0	487	303	1	1	not active	4	True	spinal_cord	reliably_recruited
1531	187	3	201118_F01_chx10	70um	284	0	487	303	2	1	not active	4	True	spinal_cord	reliably_recruited
1532	187	5	201118_F01_chx10	70um	284	0	487	303	3	1	not active	4	True	spinal_cord	reliably_recruited
1533	187	6	201118_F01_chx10	70um	284	1	487	303	4	1	newly_active	4	True	spinal_cord	reliably_recruited
1534	187	7	201118_F01_chx10	70um	284	1	487	303	5	1	already_active	4	True	spinal_cord	reliably_recruited
1535	188	1	201118_F01_chx10	70um	284	0	440	314	1	1	not active	4	True	spinal_cord	reliably_recruited
1536	188	3	201118_F01_chx10	70um	284	0	440	314	2	1	not active	4	True	spinal_cord	reliably_recruited
1537	188	5	201118_F01_chx10	70um	284	0	440	314	3	1	not active	4	True	spinal_cord	reliably_recruited
1538	188	6	201118_F01_chx10	70um	284	1	440	314	4	1	newly_active	4	True	spinal_cord	reliably_recruited
1539	188	7	201118_F01_chx10	70um	284	1	440	314	5	1	already_active	4	True	spinal_cord	reliably_recruited
1540	189	1	201118_F01_chx10	70um	284	1	201	261	1	1	newly_active	1	True	medulla	reliably_recruited
1541	189	3	201118_F01_chx10	70um	284	1	201	261	2	1	already_active	1	True	medulla	reliably_recruited
1542	189	5	201118_F01_chx10	70um	284	1	201	261	3	1	already_active	1	True	medulla	reliably_recruited
1543	189	6	201118_F01_chx10	70um	284	1	201	261	4	1	already_active	1	True	medulla	reliably_recruited
1544	189	7	201118_F01_chx10	70um	284	1	201	261	5	1	already_active	1	True	medulla	reliably_recruited
1545	191	1	201118_F01_chx10	70um	284	0	127	273	1	1	not active	3	True	retropontine_dorsal	reliably_recruited
1546	191	3	201118_F01_chx10	70um	284	0	127	273	2	1	not active	3	True	retropontine_dorsal	reliably_recruited
1547	191	5	201118_F01_chx10	70um	284	1	127	273	3	1	newly_active	3	True	retropontine_dorsal	reliably_recruited
1548	191	6	201118_F01_chx10	70um	284	1	127	273	4	1	already_active	3	True	retropontine_dorsal	reliably_recruited
1549	191	7	201118_F01_chx10	70um	284	1	127	273	5	1	already_active	3	True	retropontine_dorsal	reliably_recruited
1550	194	1	201118_F01_chx10	70um	284	1	459	255	1	1	not_selected	not_selected	True	spinal_cord	recruited_not_selected
1551	194	3	201118_F01_chx10	70um	284	0	459	255	2	1	not_selected	not_selected	True	spinal_cord	recruited_not_selected
1552	194	5	201118_F01_chx10	70um	284	1	459	255	3	1	not_selected	not_selected	True	spinal_cord	recruited_not_selected
1553	194	6	201118_F01_chx10	70um	284	0	459	255	4	1	not_selected	not_selected	True	spinal_cord	recruited_not_selected
1554	194	7	201118_F01_chx10	70um	284	1	459	255	5	1	not_selected	not_selected	True	spinal_cord	recruited_not_selected
1555	195	1	201118_F01_chx10	70um	284	0	491	279	1	1	not_selected	not_selected	True	spinal_cord	not_recruited
1556	195	3	201118_F01_chx10	70um	284	0	491	279	2	1	not_selected	not_selected	True	spinal_cord	not_recruited
1557	195	5	201118_F01_chx10	70um	284	0	491	279	3	1	not_selected	not_selected	True	spinal_cord	not_recruited
1558	195	6	201118_F01_chx10	70um	284	0	491	279	4	1	not_selected	not_selected	True	spinal_cord	not_recruited
1559	195	7	201118_F01_chx10	70um	284	0	491	279	5	1	not_selected	not_selected	True	spinal_cord	not_recruited
1560	199	1	201118_F01_chx10	70um	284	0	423	319.5	1	1	not active	3	True	medullar_lateral	reliably_recruited
1561	199	3	201118_F01_chx10	70um	284	0	423	319.5	2	1	not active	3	True	medullar_lateral	reliably_recruited
1562	199	5	201118_F01_chx10	70um	284	1	423	319.5	3	1	newly_active	3	True	medullar_lateral	reliably_recruited
1563	199	6	201118_F01_chx10	70um	284	1	423	319.5	4	1	already_active	3	True	medullar_lateral	reliably_recruited
1564	199	7	201118_F01_chx10	70um	284	1	423	319.5	5	1	already_active	3	True	medullar_lateral	reliably_recruited
1565	202	1	201118_F01_chx10	70um	284	1	390	275	1	1	not_selected	not_selected	True	medulla	recruited_not_selected
1566	202	3	201118_F01_chx10	70um	284	0	390	275	2	1	not_selected	not_selected	True	medulla	recruited_not_selected
1567	202	5	201118_F01_chx10	70um	284	0	390	275	3	1	not_selected	not_selected	True	medulla	recruited_not_selected
1568	202	6	201118_F01_chx10	70um	284	0	390	275	4	1	not_selected	not_selected	True	medulla	recruited_not_selected
1569	202	7	201118_F01_chx10	70um	284	1	390	275	5	1	not_selected	not_selected	True	medulla	recruited_not_selected
1570	206	1	201118_F01_chx10	70um	284	0	337	254	1	1	not active	2	True	medulla	reliably_recruited
1571	206	3	201118_F01_chx10	70um	284	1	337	254	2	1	newly_active	2	True	medulla	reliably_recruited
1572	206	5	201118_F01_chx10	70um	284	1	337	254	3	1	already_active	2	True	medulla	reliably_recruited
1573	206	6	201118_F01_chx10	70um	284	1	337	254	4	1	already_active	2	True	medulla	reliably_recruited
1574	206	7	201118_F01_chx10	70um	284	1	337	254	5	1	already_active	2	True	medulla	reliably_recruited
1575	209	1	201118_F01_chx10	70um	284	0	162	252	1	1	not active	5	True	medulla	reliably_recruited
1576	209	3	201118_F01_chx10	70um	284	0	162	252	2	1	not active	5	True	medulla	reliably_recruited
1577	209	5	201118_F01_chx10	70um	284	0	162	252	3	1	not active	5	True	medulla	reliably_recruited
1578	209	6	201118_F01_chx10	70um	284	0	162	252	4	1	not active	5	True	medulla	reliably_recruited
1579	209	7	201118_F01_chx10	70um	284	1	162	252	5	1	newly_active	5	True	medulla	reliably_recruited
1580	214	1	201118_F01_chx10	70um	284	0	282	277	1	1	not active	2	True	medulla	reliably_recruited
1581	214	3	201118_F01_chx10	70um	284	1	282	277	2	1	newly_active	2	True	medulla	reliably_recruited
1582	214	5	201118_F01_chx10	70um	284	1	282	277	3	1	already_active	2	True	medulla	reliably_recruited
1583	214	6	201118_F01_chx10	70um	284	1	282	277	4	1	already_active	2	True	medulla	reliably_recruited
1584	214	7	201118_F01_chx10	70um	284	1	282	277	5	1	already_active	2	True	medulla	reliably_recruited
1585	215	1	201118_F01_chx10	70um	284	1	179	290	1	1	newly_active	1	True	medulla	reliably_recruited
1586	215	3	201118_F01_chx10	70um	284	1	179	290	2	1	already_active	1	True	medulla	reliably_recruited
1587	215	5	201118_F01_chx10	70um	284	1	179	290	3	1	already_active	1	True	medulla	reliably_recruited
1588	215	6	201118_F01_chx10	70um	284	1	179	290	4	1	already_active	1	True	medulla	reliably_recruited
1589	215	7	201118_F01_chx10	70um	284	1	179	290	5	1	already_active	1	True	medulla	reliably_recruited
1590	222	1	201118_F01_chx10	70um	284	1	33	245	1	1	newly_active	1	True	pontine_dorsal	reliably_recruited
1591	222	3	201118_F01_chx10	70um	284	1	33	245	2	1	already_active	1	True	pontine_dorsal	reliably_recruited
1592	222	5	201118_F01_chx10	70um	284	1	33	245	3	1	already_active	1	True	pontine_dorsal	reliably_recruited
1593	222	6	201118_F01_chx10	70um	284	1	33	245	4	1	already_active	1	True	pontine_dorsal	reliably_recruited
1594	222	7	201118_F01_chx10	70um	284	1	33	245	5	1	already_active	1	True	pontine_dorsal	reliably_recruited
1595	227	1	201118_F01_chx10	70um	284	0	330.5	284	1	1	not_selected	not_selected	True	medulla	not_recruited
1596	227	3	201118_F01_chx10	70um	284	0	330.5	284	2	1	not_selected	not_selected	True	medulla	not_recruited
1597	227	5	201118_F01_chx10	70um	284	0	330.5	284	3	1	not_selected	not_selected	True	medulla	not_recruited
1598	227	6	201118_F01_chx10	70um	284	0	330.5	284	4	1	not_selected	not_selected	True	medulla	not_recruited
1599	227	7	201118_F01_chx10	70um	284	0	330.5	284	5	1	not_selected	not_selected	True	medulla	not_recruited
1600	236	1	201118_F01_chx10	70um	284	0	93	277	1	1	not active	3	True	retropontine_dorsal	reliably_recruited
1601	236	3	201118_F01_chx10	70um	284	0	93	277	2	1	not active	3	True	retropontine_dorsal	reliably_recruited
1602	236	5	201118_F01_chx10	70um	284	1	93	277	3	1	newly_active	3	True	retropontine_dorsal	reliably_recruited
1603	236	6	201118_F01_chx10	70um	284	1	93	277	4	1	already_active	3	True	retropontine_dorsal	reliably_recruited
1604	236	7	201118_F01_chx10	70um	284	1	93	277	5	1	already_active	3	True	retropontine_dorsal	reliably_recruited
1605	263	1	201118_F01_chx10	70um	284	0	47	283	1	1	not active	3	True	pontine_dorsal	reliably_recruited
1606	263	3	201118_F01_chx10	70um	284	0	47	283	2	1	not active	3	True	pontine_dorsal	reliably_recruited
1607	263	5	201118_F01_chx10	70um	284	1	47	283	3	1	newly_active	3	True	pontine_dorsal	reliably_recruited
1608	263	6	201118_F01_chx10	70um	284	1	47	283	4	1	already_active	3	True	pontine_dorsal	reliably_recruited
1609	263	7	201118_F01_chx10	70um	284	1	47	283	5	1	already_active	3	True	pontine_dorsal	reliably_recruited
1610	267	1	201118_F01_chx10	70um	284	0	287	288	1	1	not_selected	not_selected	True	medulla	recruited_not_selected
1611	267	3	201118_F01_chx10	70um	284	1	287	288	2	1	not_selected	not_selected	True	medulla	recruited_not_selected
1612	267	5	201118_F01_chx10	70um	284	1	287	288	3	1	not_selected	not_selected	True	medulla	recruited_not_selected
1613	267	6	201118_F01_chx10	70um	284	0	287	288	4	1	not_selected	not_selected	True	medulla	recruited_not_selected
1614	267	7	201118_F01_chx10	70um	284	0	287	288	5	1	not_selected	not_selected	True	medulla	recruited_not_selected
1615	269	1	201118_F01_chx10	70um	284	0	311	250	1	1	not active	2	True	medulla	reliably_recruited
1616	269	3	201118_F01_chx10	70um	284	1	311	250	2	1	newly_active	2	True	medulla	reliably_recruited
1617	269	5	201118_F01_chx10	70um	284	1	311	250	3	1	already_active	2	True	medulla	reliably_recruited
1618	269	6	201118_F01_chx10	70um	284	1	311	250	4	1	already_active	2	True	medulla	reliably_recruited
1619	269	7	201118_F01_chx10	70um	284	1	311	250	5	1	already_active	2	True	medulla	reliably_recruited
1620	302	1	201118_F01_chx10	70um	284	0	357	273	1	1	not_selected	not_selected	True	medulla	recruited_not_selected
1621	302	3	201118_F01_chx10	70um	284	0	357	273	2	1	not_selected	not_selected	True	medulla	recruited_not_selected
1622	302	5	201118_F01_chx10	70um	284	1	357	273	3	1	not_selected	not_selected	True	medulla	recruited_not_selected
1623	302	6	201118_F01_chx10	70um	284	0	357	273	4	1	not_selected	not_selected	True	medulla	recruited_not_selected
1624	302	7	201118_F01_chx10	70um	284	0	357	273	5	1	not_selected	not_selected	True	medulla	recruited_not_selected
1625	391	1	201118_F01_chx10	70um	284	0	298	290.5	1	1	not_selected	not_selected	True	medulla	recruited_not_selected
1626	391	3	201118_F01_chx10	70um	284	0	298	290.5	2	1	not_selected	not_selected	True	medulla	recruited_not_selected
1627	391	5	201118_F01_chx10	70um	284	1	298	290.5	3	1	not_selected	not_selected	True	medulla	recruited_not_selected
1628	391	6	201118_F01_chx10	70um	284	0	298	290.5	4	1	not_selected	not_selected	True	medulla	recruited_not_selected
1629	391	7	201118_F01_chx10	70um	284	1	298	290.5	5	1	not_selected	not_selected	True	medulla	recruited_not_selected
1630	0	1	201118_F01_chx10	80um	270	0	380.174	289.966	1	1	not_selected	not_selected	True	medulla	recruited_not_selected
1631	0	3	201118_F01_chx10	80um	270	1	380.174	289.966	2	1	not_selected	not_selected	True	medulla	recruited_not_selected
1632	0	5	201118_F01_chx10	80um	270	0	380.174	289.966	3	1	not_selected	not_selected	True	medulla	recruited_not_selected
1633	0	6	201118_F01_chx10	80um	270	1	380.174	289.966	4	1	not_selected	not_selected	True	medulla	recruited_not_selected
1634	0	7	201118_F01_chx10	80um	270	0	380.174	289.966	5	1	not_selected	not_selected	True	medulla	recruited_not_selected
1635	1	1	201118_F01_chx10	80um	270	0	128	300	1	1	not_selected	not_selected	True	retropontine_dorsal	not_recruited
1636	1	3	201118_F01_chx10	80um	270	0	128	300	2	1	not_selected	not_selected	True	retropontine_dorsal	not_recruited
1637	1	5	201118_F01_chx10	80um	270	0	128	300	3	1	not_selected	not_selected	True	retropontine_dorsal	not_recruited
1638	1	6	201118_F01_chx10	80um	270	0	128	300	4	1	not_selected	not_selected	True	retropontine_dorsal	not_recruited
1639	1	7	201118_F01_chx10	80um	270	0	128	300	5	1	not_selected	not_selected	True	retropontine_dorsal	not_recruited
1640	2	1	201118_F01_chx10	80um	270	0	326	302	1	1	not_selected	not_selected	True	medulla	recruited_not_selected
1641	2	3	201118_F01_chx10	80um	270	1	326	302	2	1	not_selected	not_selected	True	medulla	recruited_not_selected
1642	2	5	201118_F01_chx10	80um	270	0	326	302	3	1	not_selected	not_selected	True	medulla	recruited_not_selected
1643	2	6	201118_F01_chx10	80um	270	0	326	302	4	1	not_selected	not_selected	True	medulla	recruited_not_selected
1644	2	7	201118_F01_chx10	80um	270	0	326	302	5	1	not_selected	not_selected	True	medulla	recruited_not_selected
1645	3	1	201118_F01_chx10	80um	270	0	211	305	1	1	not_selected	not_selected	True	medullar_lateral	not_recruited
1646	3	3	201118_F01_chx10	80um	270	0	211	305	2	1	not_selected	not_selected	True	medullar_lateral	not_recruited
1647	3	5	201118_F01_chx10	80um	270	0	211	305	3	1	not_selected	not_selected	True	medullar_lateral	not_recruited
1648	3	6	201118_F01_chx10	80um	270	0	211	305	4	1	not_selected	not_selected	True	medullar_lateral	not_recruited
1649	3	7	201118_F01_chx10	80um	270	0	211	305	5	1	not_selected	not_selected	True	medullar_lateral	not_recruited
1650	5	1	201118_F01_chx10	80um	270	1	348	332	1	1	not_selected	not_selected	True	medullar_lateral	recruited_not_selected
1651	5	3	201118_F01_chx10	80um	270	0	348	332	2	1	not_selected	not_selected	True	medullar_lateral	recruited_not_selected
1652	5	5	201118_F01_chx10	80um	270	1	348	332	3	1	not_selected	not_selected	True	medullar_lateral	recruited_not_selected
1653	5	6	201118_F01_chx10	80um	270	1	348	332	4	1	not_selected	not_selected	True	medullar_lateral	recruited_not_selected
1654	5	7	201118_F01_chx10	80um	270	1	348	332	5	1	not_selected	not_selected	True	medullar_lateral	recruited_not_selected
1655	6	1	201118_F01_chx10	80um	270	0	464	284	1	1	not_selected	not_selected	True	spinal_cord	recruited_not_selected
1656	6	3	201118_F01_chx10	80um	270	1	464	284	2	1	not_selected	not_selected	True	spinal_cord	recruited_not_selected
1657	6	5	201118_F01_chx10	80um	270	1	464	284	3	1	not_selected	not_selected	True	spinal_cord	recruited_not_selected
1658	6	6	201118_F01_chx10	80um	270	1	464	284	4	1	not_selected	not_selected	True	spinal_cord	recruited_not_selected
1659	6	7	201118_F01_chx10	80um	270	0	464	284	5	1	not_selected	not_selected	True	spinal_cord	recruited_not_selected
1660	7	1	201118_F01_chx10	80um	270	0	341	215	1	1	not active	2	True	medullar_lateral	reliably_recruited
1661	7	3	201118_F01_chx10	80um	270	1	341	215	2	1	newly_active	2	True	medullar_lateral	reliably_recruited
1662	7	5	201118_F01_chx10	80um	270	1	341	215	3	1	already_active	2	True	medullar_lateral	reliably_recruited
1663	7	6	201118_F01_chx10	80um	270	1	341	215	4	1	already_active	2	True	medullar_lateral	reliably_recruited
1664	7	7	201118_F01_chx10	80um	270	1	341	215	5	1	already_active	2	True	medullar_lateral	reliably_recruited
1665	8	1	201118_F01_chx10	80um	270	0	347	242.5	1	1	not_selected	not_selected	True	medulla	not_recruited
1666	8	3	201118_F01_chx10	80um	270	0	347	242.5	2	1	not_selected	not_selected	True	medulla	not_recruited
1667	8	5	201118_F01_chx10	80um	270	0	347	242.5	3	1	not_selected	not_selected	True	medulla	not_recruited
1668	8	6	201118_F01_chx10	80um	270	0	347	242.5	4	1	not_selected	not_selected	True	medulla	not_recruited
1669	8	7	201118_F01_chx10	80um	270	0	347	242.5	5	1	not_selected	not_selected	True	medulla	not_recruited
1670	9	1	201118_F01_chx10	80um	270	0	187	213	1	1	not active	2	True	medullar_lateral	reliably_recruited
1671	9	3	201118_F01_chx10	80um	270	1	187	213	2	1	newly_active	2	True	medullar_lateral	reliably_recruited
1672	9	5	201118_F01_chx10	80um	270	1	187	213	3	1	already_active	2	True	medullar_lateral	reliably_recruited
1673	9	6	201118_F01_chx10	80um	270	1	187	213	4	1	already_active	2	True	medullar_lateral	reliably_recruited
1674	9	7	201118_F01_chx10	80um	270	1	187	213	5	1	already_active	2	True	medullar_lateral	reliably_recruited
1675	10	1	201118_F01_chx10	80um	270	0	365	245	1	1	not active	2	True	medulla	reliably_recruited
1676	10	3	201118_F01_chx10	80um	270	1	365	245	2	1	newly_active	2	True	medulla	reliably_recruited
1677	10	5	201118_F01_chx10	80um	270	1	365	245	3	1	already_active	2	True	medulla	reliably_recruited
1678	10	6	201118_F01_chx10	80um	270	1	365	245	4	1	already_active	2	True	medulla	reliably_recruited
1679	10	7	201118_F01_chx10	80um	270	1	365	245	5	1	already_active	2	True	medulla	reliably_recruited
1680	12	1	201118_F01_chx10	80um	270	0	192	273	1	1	not_selected	not_selected	True	medulla	not_recruited
1681	12	3	201118_F01_chx10	80um	270	0	192	273	2	1	not_selected	not_selected	True	medulla	not_recruited
1682	12	5	201118_F01_chx10	80um	270	0	192	273	3	1	not_selected	not_selected	True	medulla	not_recruited
1683	12	6	201118_F01_chx10	80um	270	0	192	273	4	1	not_selected	not_selected	True	medulla	not_recruited
1684	12	7	201118_F01_chx10	80um	270	0	192	273	5	1	not_selected	not_selected	True	medulla	not_recruited
1685	13	1	201118_F01_chx10	80um	270	0	166	262	1	1	not_selected	not_selected	True	medulla	not_recruited
1686	13	3	201118_F01_chx10	80um	270	0	166	262	2	1	not_selected	not_selected	True	medulla	not_recruited
1687	13	5	201118_F01_chx10	80um	270	0	166	262	3	1	not_selected	not_selected	True	medulla	not_recruited
1688	13	6	201118_F01_chx10	80um	270	0	166	262	4	1	not_selected	not_selected	True	medulla	not_recruited
1689	13	7	201118_F01_chx10	80um	270	0	166	262	5	1	not_selected	not_selected	True	medulla	not_recruited
1690	15	1	201118_F01_chx10	80um	270	1	310	224	1	1	not_selected	not_selected	True	medullar_lateral	recruited_not_selected
1691	15	3	201118_F01_chx10	80um	270	1	310	224	2	1	not_selected	not_selected	True	medullar_lateral	recruited_not_selected
1692	15	5	201118_F01_chx10	80um	270	1	310	224	3	1	not_selected	not_selected	True	medullar_lateral	recruited_not_selected
1693	15	6	201118_F01_chx10	80um	270	1	310	224	4	1	not_selected	not_selected	True	medullar_lateral	recruited_not_selected
1694	15	7	201118_F01_chx10	80um	270	0	310	224	5	1	not_selected	not_selected	True	medullar_lateral	recruited_not_selected
1695	16	1	201118_F01_chx10	80um	270	0	149	286	1	1	not_selected	not_selected	True	medulla	recruited_not_selected
1696	16	3	201118_F01_chx10	80um	270	1	149	286	2	1	not_selected	not_selected	True	medulla	recruited_not_selected
1697	16	5	201118_F01_chx10	80um	270	0	149	286	3	1	not_selected	not_selected	True	medulla	recruited_not_selected
1698	16	6	201118_F01_chx10	80um	270	1	149	286	4	1	not_selected	not_selected	True	medulla	recruited_not_selected
1699	16	7	201118_F01_chx10	80um	270	0	149	286	5	1	not_selected	not_selected	True	medulla	recruited_not_selected
1700	17	1	201118_F01_chx10	80um	270	1	112	307	1	1	not_selected	not_selected	True	retropontine_dorsal	recruited_not_selected
1701	17	3	201118_F01_chx10	80um	270	1	112	307	2	1	not_selected	not_selected	True	retropontine_dorsal	recruited_not_selected
1702	17	5	201118_F01_chx10	80um	270	0	112	307	3	1	not_selected	not_selected	True	retropontine_dorsal	recruited_not_selected
1703	17	6	201118_F01_chx10	80um	270	1	112	307	4	1	not_selected	not_selected	True	retropontine_dorsal	recruited_not_selected
1704	17	7	201118_F01_chx10	80um	270	1	112	307	5	1	not_selected	not_selected	True	retropontine_dorsal	recruited_not_selected
1705	22	1	201118_F01_chx10	80um	270	0	404	246	1	1	not active	2	True	medulla	reliably_recruited
1706	22	3	201118_F01_chx10	80um	270	1	404	246	2	1	newly_active	2	True	medulla	reliably_recruited
1707	22	5	201118_F01_chx10	80um	270	1	404	246	3	1	already_active	2	True	medulla	reliably_recruited
1708	22	6	201118_F01_chx10	80um	270	1	404	246	4	1	already_active	2	True	medulla	reliably_recruited
1709	22	7	201118_F01_chx10	80um	270	1	404	246	5	1	already_active	2	True	medulla	reliably_recruited
1710	23	1	201118_F01_chx10	80um	270	0	135	280	1	1	not active	5	True	retropontine_dorsal	reliably_recruited
1711	23	3	201118_F01_chx10	80um	270	0	135	280	2	1	not active	5	True	retropontine_dorsal	reliably_recruited
1712	23	5	201118_F01_chx10	80um	270	0	135	280	3	1	not active	5	True	retropontine_dorsal	reliably_recruited
1713	23	6	201118_F01_chx10	80um	270	0	135	280	4	1	not active	5	True	retropontine_dorsal	reliably_recruited
1714	23	7	201118_F01_chx10	80um	270	1	135	280	5	1	newly_active	5	True	retropontine_dorsal	reliably_recruited
1715	24	1	201118_F01_chx10	80um	270	0	427	293	1	1	not active	2	True	medulla	reliably_recruited
1716	24	3	201118_F01_chx10	80um	270	1	427	293	2	1	newly_active	2	True	medulla	reliably_recruited
1717	24	5	201118_F01_chx10	80um	270	1	427	293	3	1	already_active	2	True	medulla	reliably_recruited
1718	24	6	201118_F01_chx10	80um	270	1	427	293	4	1	already_active	2	True	medulla	reliably_recruited
1719	24	7	201118_F01_chx10	80um	270	1	427	293	5	1	already_active	2	True	medulla	reliably_recruited
1720	25	1	201118_F01_chx10	80um	270	0	298.5	204	1	1	not_selected	not_selected	True	medullar_lateral	recruited_not_selected
1721	25	3	201118_F01_chx10	80um	270	1	298.5	204	2	1	not_selected	not_selected	True	medullar_lateral	recruited_not_selected
1722	25	5	201118_F01_chx10	80um	270	1	298.5	204	3	1	not_selected	not_selected	True	medullar_lateral	recruited_not_selected
1723	25	6	201118_F01_chx10	80um	270	1	298.5	204	4	1	not_selected	not_selected	True	medullar_lateral	recruited_not_selected
1724	25	7	201118_F01_chx10	80um	270	0	298.5	204	5	1	not_selected	not_selected	True	medullar_lateral	recruited_not_selected
1725	26	1	201118_F01_chx10	80um	270	0	182.5	260	1	1	not_selected	not_selected	True	medulla	not_recruited
1726	26	3	201118_F01_chx10	80um	270	0	182.5	260	2	1	not_selected	not_selected	True	medulla	not_recruited
1727	26	5	201118_F01_chx10	80um	270	0	182.5	260	3	1	not_selected	not_selected	True	medulla	not_recruited
1728	26	6	201118_F01_chx10	80um	270	0	182.5	260	4	1	not_selected	not_selected	True	medulla	not_recruited
1729	26	7	201118_F01_chx10	80um	270	0	182.5	260	5	1	not_selected	not_selected	True	medulla	not_recruited
1730	27	1	201118_F01_chx10	80um	270	0	321	208	1	1	not active	2	True	medullar_lateral	reliably_recruited
1731	27	3	201118_F01_chx10	80um	270	1	321	208	2	1	newly_active	2	True	medullar_lateral	reliably_recruited
1732	27	5	201118_F01_chx10	80um	270	1	321	208	3	1	already_active	2	True	medullar_lateral	reliably_recruited
1733	27	6	201118_F01_chx10	80um	270	1	321	208	4	1	already_active	2	True	medullar_lateral	reliably_recruited
1734	27	7	201118_F01_chx10	80um	270	1	321	208	5	1	already_active	2	True	medullar_lateral	reliably_recruited
1735	28	1	201118_F01_chx10	80um	270	1	300	238	1	1	not_selected	not_selected	True	medulla	recruited_not_selected
1736	28	3	201118_F01_chx10	80um	270	1	300	238	2	1	not_selected	not_selected	True	medulla	recruited_not_selected
1737	28	5	201118_F01_chx10	80um	270	1	300	238	3	1	not_selected	not_selected	True	medulla	recruited_not_selected
1738	28	6	201118_F01_chx10	80um	270	0	300	238	4	1	not_selected	not_selected	True	medulla	recruited_not_selected
1739	28	7	201118_F01_chx10	80um	270	1	300	238	5	1	not_selected	not_selected	True	medulla	recruited_not_selected
1740	29	1	201118_F01_chx10	80um	270	0	113.5	252	1	1	not active	3	True	retropontine_dorsal	reliably_recruited
1741	29	3	201118_F01_chx10	80um	270	0	113.5	252	2	1	not active	3	True	retropontine_dorsal	reliably_recruited
1742	29	5	201118_F01_chx10	80um	270	1	113.5	252	3	1	newly_active	3	True	retropontine_dorsal	reliably_recruited
1743	29	6	201118_F01_chx10	80um	270	1	113.5	252	4	1	already_active	3	True	retropontine_dorsal	reliably_recruited
1744	29	7	201118_F01_chx10	80um	270	1	113.5	252	5	1	already_active	3	True	retropontine_dorsal	reliably_recruited
1745	30	1	201118_F01_chx10	80um	270	0	362	217	1	1	not active	2	True	medullar_lateral	reliably_recruited
1746	30	3	201118_F01_chx10	80um	270	1	362	217	2	1	newly_active	2	True	medullar_lateral	reliably_recruited
1747	30	5	201118_F01_chx10	80um	270	1	362	217	3	1	already_active	2	True	medullar_lateral	reliably_recruited
1748	30	6	201118_F01_chx10	80um	270	1	362	217	4	1	already_active	2	True	medullar_lateral	reliably_recruited
1749	30	7	201118_F01_chx10	80um	270	1	362	217	5	1	already_active	2	True	medullar_lateral	reliably_recruited
1750	31	1	201118_F01_chx10	80um	270	1	383	245	1	1	newly_active	1	True	medulla	reliably_recruited
1751	31	3	201118_F01_chx10	80um	270	1	383	245	2	1	already_active	1	True	medulla	reliably_recruited
1752	31	5	201118_F01_chx10	80um	270	1	383	245	3	1	already_active	1	True	medulla	reliably_recruited
1753	31	6	201118_F01_chx10	80um	270	1	383	245	4	1	already_active	1	True	medulla	reliably_recruited
1754	31	7	201118_F01_chx10	80um	270	1	383	245	5	1	already_active	1	True	medulla	reliably_recruited
1755	35	1	201118_F01_chx10	80um	270	1	333	324	1	1	not_selected	not_selected	True	medulla	recruited_not_selected
1756	35	3	201118_F01_chx10	80um	270	0	333	324	2	1	not_selected	not_selected	True	medulla	recruited_not_selected
1757	35	5	201118_F01_chx10	80um	270	1	333	324	3	1	not_selected	not_selected	True	medulla	recruited_not_selected
1758	35	6	201118_F01_chx10	80um	270	1	333	324	4	1	not_selected	not_selected	True	medulla	recruited_not_selected
1759	35	7	201118_F01_chx10	80um	270	1	333	324	5	1	not_selected	not_selected	True	medulla	recruited_not_selected
1760	38	1	201118_F01_chx10	80um	270	0	293	259	1	1	not_selected	not_selected	True	medulla	recruited_not_selected
1761	38	3	201118_F01_chx10	80um	270	1	293	259	2	1	not_selected	not_selected	True	medulla	recruited_not_selected
1762	38	5	201118_F01_chx10	80um	270	1	293	259	3	1	not_selected	not_selected	True	medulla	recruited_not_selected
1763	38	6	201118_F01_chx10	80um	270	0	293	259	4	1	not_selected	not_selected	True	medulla	recruited_not_selected
1764	38	7	201118_F01_chx10	80um	270	0	293	259	5	1	not_selected	not_selected	True	medulla	recruited_not_selected
1765	39	1	201118_F01_chx10	80um	270	0	81	295	1	1	not_selected	not_selected	True	retropontine_dorsal	recruited_not_selected
1766	39	3	201118_F01_chx10	80um	270	1	81	295	2	1	not_selected	not_selected	True	retropontine_dorsal	recruited_not_selected
1767	39	5	201118_F01_chx10	80um	270	0	81	295	3	1	not_selected	not_selected	True	retropontine_dorsal	recruited_not_selected
1768	39	6	201118_F01_chx10	80um	270	1	81	295	4	1	not_selected	not_selected	True	retropontine_dorsal	recruited_not_selected
1769	39	7	201118_F01_chx10	80um	270	1	81	295	5	1	not_selected	not_selected	True	retropontine_dorsal	recruited_not_selected
1770	40	1	201118_F01_chx10	80um	270	0	181	276	1	1	not_selected	not_selected	True	medulla	not_recruited
1771	40	3	201118_F01_chx10	80um	270	0	181	276	2	1	not_selected	not_selected	True	medulla	not_recruited
1772	40	5	201118_F01_chx10	80um	270	0	181	276	3	1	not_selected	not_selected	True	medulla	not_recruited
1773	40	6	201118_F01_chx10	80um	270	0	181	276	4	1	not_selected	not_selected	True	medulla	not_recruited
1774	40	7	201118_F01_chx10	80um	270	0	181	276	5	1	not_selected	not_selected	True	medulla	not_recruited
1775	41	1	201118_F01_chx10	80um	270	0	50	250	1	1	not_selected	not_selected	True	pontine_dorsal	recruited_not_selected
1776	41	3	201118_F01_chx10	80um	270	0	50	250	2	1	not_selected	not_selected	True	pontine_dorsal	recruited_not_selected
1777	41	5	201118_F01_chx10	80um	270	1	50	250	3	1	not_selected	not_selected	True	pontine_dorsal	recruited_not_selected
1778	41	6	201118_F01_chx10	80um	270	0	50	250	4	1	not_selected	not_selected	True	pontine_dorsal	recruited_not_selected
1779	41	7	201118_F01_chx10	80um	270	0	50	250	5	1	not_selected	not_selected	True	pontine_dorsal	recruited_not_selected
1780	42	1	201118_F01_chx10	80um	270	1	321	292	1	1	not_selected	not_selected	True	medulla	recruited_not_selected
1781	42	3	201118_F01_chx10	80um	270	1	321	292	2	1	not_selected	not_selected	True	medulla	recruited_not_selected
1782	42	5	201118_F01_chx10	80um	270	0	321	292	3	1	not_selected	not_selected	True	medulla	recruited_not_selected
1783	42	6	201118_F01_chx10	80um	270	0	321	292	4	1	not_selected	not_selected	True	medulla	recruited_not_selected
1784	42	7	201118_F01_chx10	80um	270	0	321	292	5	1	not_selected	not_selected	True	medulla	recruited_not_selected
1785	43	1	201118_F01_chx10	80um	270	1	497	245	1	1	not_selected	not_selected	True	spinal_cord	recruited_not_selected
1786	43	3	201118_F01_chx10	80um	270	1	497	245	2	1	not_selected	not_selected	True	spinal_cord	recruited_not_selected
1787	43	5	201118_F01_chx10	80um	270	0	497	245	3	1	not_selected	not_selected	True	spinal_cord	recruited_not_selected
1788	43	6	201118_F01_chx10	80um	270	0	497	245	4	1	not_selected	not_selected	True	spinal_cord	recruited_not_selected
1789	43	7	201118_F01_chx10	80um	270	0	497	245	5	1	not_selected	not_selected	True	spinal_cord	recruited_not_selected
1790	44	1	201118_F01_chx10	80um	270	0	204	247	1	1	not_selected	not_selected	True	medulla	recruited_not_selected
1791	44	3	201118_F01_chx10	80um	270	1	204	247	2	1	not_selected	not_selected	True	medulla	recruited_not_selected
1792	44	5	201118_F01_chx10	80um	270	1	204	247	3	1	not_selected	not_selected	True	medulla	recruited_not_selected
1793	44	6	201118_F01_chx10	80um	270	0	204	247	4	1	not_selected	not_selected	True	medulla	recruited_not_selected
1794	44	7	201118_F01_chx10	80um	270	0	204	247	5	1	not_selected	not_selected	True	medulla	recruited_not_selected
1795	53	1	201118_F01_chx10	80um	270	0	92	233	1	1	not active	2	True	retropontine_dorsal	reliably_recruited
1796	53	3	201118_F01_chx10	80um	270	1	92	233	2	1	newly_active	2	True	retropontine_dorsal	reliably_recruited
1797	53	5	201118_F01_chx10	80um	270	1	92	233	3	1	already_active	2	True	retropontine_dorsal	reliably_recruited
1798	53	6	201118_F01_chx10	80um	270	1	92	233	4	1	already_active	2	True	retropontine_dorsal	reliably_recruited
1799	53	7	201118_F01_chx10	80um	270	1	92	233	5	1	already_active	2	True	retropontine_dorsal	reliably_recruited
1800	55	1	201118_F01_chx10	80um	270	1	127	273	1	1	not_selected	not_selected	True	retropontine_dorsal	recruited_not_selected
1801	55	3	201118_F01_chx10	80um	270	1	127	273	2	1	not_selected	not_selected	True	retropontine_dorsal	recruited_not_selected
1802	55	5	201118_F01_chx10	80um	270	0	127	273	3	1	not_selected	not_selected	True	retropontine_dorsal	recruited_not_selected
1803	55	6	201118_F01_chx10	80um	270	1	127	273	4	1	not_selected	not_selected	True	retropontine_dorsal	recruited_not_selected
1804	55	7	201118_F01_chx10	80um	270	0	127	273	5	1	not_selected	not_selected	True	retropontine_dorsal	recruited_not_selected
1805	56	1	201118_F01_chx10	80um	270	0	26	253	1	1	not active	5	True	pontine_dorsal	reliably_recruited
1806	56	3	201118_F01_chx10	80um	270	0	26	253	2	1	not active	5	True	pontine_dorsal	reliably_recruited
1807	56	5	201118_F01_chx10	80um	270	0	26	253	3	1	not active	5	True	pontine_dorsal	reliably_recruited
1808	56	6	201118_F01_chx10	80um	270	0	26	253	4	1	not active	5	True	pontine_dorsal	reliably_recruited
1809	56	7	201118_F01_chx10	80um	270	1	26	253	5	1	newly_active	5	True	pontine_dorsal	reliably_recruited
1810	57	1	201118_F01_chx10	80um	270	1	343	315	1	1	not_selected	not_selected	True	medulla	recruited_not_selected
1811	57	3	201118_F01_chx10	80um	270	0	343	315	2	1	not_selected	not_selected	True	medulla	recruited_not_selected
1812	57	5	201118_F01_chx10	80um	270	0	343	315	3	1	not_selected	not_selected	True	medulla	recruited_not_selected
1813	57	6	201118_F01_chx10	80um	270	0	343	315	4	1	not_selected	not_selected	True	medulla	recruited_not_selected
1814	57	7	201118_F01_chx10	80um	270	0	343	315	5	1	not_selected	not_selected	True	medulla	recruited_not_selected
1815	61	1	201118_F01_chx10	80um	270	0	257	276	1	1	not_selected	not_selected	True	medulla	recruited_not_selected
1816	61	3	201118_F01_chx10	80um	270	1	257	276	2	1	not_selected	not_selected	True	medulla	recruited_not_selected
1817	61	5	201118_F01_chx10	80um	270	0	257	276	3	1	not_selected	not_selected	True	medulla	recruited_not_selected
1818	61	6	201118_F01_chx10	80um	270	0	257	276	4	1	not_selected	not_selected	True	medulla	recruited_not_selected
1819	61	7	201118_F01_chx10	80um	270	0	257	276	5	1	not_selected	not_selected	True	medulla	recruited_not_selected
1820	63	1	201118_F01_chx10	80um	270	0	66.5	240	1	1	not_selected	not_selected	True	retropontine_dorsal	recruited_not_selected
1821	63	3	201118_F01_chx10	80um	270	1	66.5	240	2	1	not_selected	not_selected	True	retropontine_dorsal	recruited_not_selected
1822	63	5	201118_F01_chx10	80um	270	1	66.5	240	3	1	not_selected	not_selected	True	retropontine_dorsal	recruited_not_selected
1823	63	6	201118_F01_chx10	80um	270	1	66.5	240	4	1	not_selected	not_selected	True	retropontine_dorsal	recruited_not_selected
1824	63	7	201118_F01_chx10	80um	270	0	66.5	240	5	1	not_selected	not_selected	True	retropontine_dorsal	recruited_not_selected
1825	70	1	201118_F01_chx10	80um	270	0	471	251	1	1	not_selected	not_selected	True	spinal_cord	not_recruited
1826	70	3	201118_F01_chx10	80um	270	0	471	251	2	1	not_selected	not_selected	True	spinal_cord	not_recruited
1827	70	5	201118_F01_chx10	80um	270	0	471	251	3	1	not_selected	not_selected	True	spinal_cord	not_recruited
1828	70	6	201118_F01_chx10	80um	270	0	471	251	4	1	not_selected	not_selected	True	spinal_cord	not_recruited
1829	70	7	201118_F01_chx10	80um	270	0	471	251	5	1	not_selected	not_selected	True	spinal_cord	not_recruited
1830	74	1	201118_F01_chx10	80um	270	0	216	261	1	1	not_selected	not_selected	True	medulla	recruited_not_selected
1831	74	3	201118_F01_chx10	80um	270	1	216	261	2	1	not_selected	not_selected	True	medulla	recruited_not_selected
1832	74	5	201118_F01_chx10	80um	270	1	216	261	3	1	not_selected	not_selected	True	medulla	recruited_not_selected
1833	74	6	201118_F01_chx10	80um	270	0	216	261	4	1	not_selected	not_selected	True	medulla	recruited_not_selected
1834	74	7	201118_F01_chx10	80um	270	0	216	261	5	1	not_selected	not_selected	True	medulla	recruited_not_selected
1835	76	1	201118_F01_chx10	80um	270	0	277	289	1	1	not_selected	not_selected	True	medulla	recruited_not_selected
1836	76	3	201118_F01_chx10	80um	270	1	277	289	2	1	not_selected	not_selected	True	medulla	recruited_not_selected
1837	76	5	201118_F01_chx10	80um	270	1	277	289	3	1	not_selected	not_selected	True	medulla	recruited_not_selected
1838	76	6	201118_F01_chx10	80um	270	1	277	289	4	1	not_selected	not_selected	True	medulla	recruited_not_selected
1839	76	7	201118_F01_chx10	80um	270	0	277	289	5	1	not_selected	not_selected	True	medulla	recruited_not_selected
1840	88	1	201118_F01_chx10	80um	270	0	233	292	1	1	not_selected	not_selected	True	medulla	recruited_not_selected
1841	88	3	201118_F01_chx10	80um	270	1	233	292	2	1	not_selected	not_selected	True	medulla	recruited_not_selected
1842	88	5	201118_F01_chx10	80um	270	0	233	292	3	1	not_selected	not_selected	True	medulla	recruited_not_selected
1843	88	6	201118_F01_chx10	80um	270	1	233	292	4	1	not_selected	not_selected	True	medulla	recruited_not_selected
1844	88	7	201118_F01_chx10	80um	270	1	233	292	5	1	not_selected	not_selected	True	medulla	recruited_not_selected
1845	133	1	201118_F01_chx10	80um	270	0	251	246	1	1	not_selected	not_selected	True	medulla	recruited_not_selected
1846	133	3	201118_F01_chx10	80um	270	1	251	246	2	1	not_selected	not_selected	True	medulla	recruited_not_selected
1847	133	5	201118_F01_chx10	80um	270	1	251	246	3	1	not_selected	not_selected	True	medulla	recruited_not_selected
1848	133	6	201118_F01_chx10	80um	270	0	251	246	4	1	not_selected	not_selected	True	medulla	recruited_not_selected
1849	133	7	201118_F01_chx10	80um	270	0	251	246	5	1	not_selected	not_selected	True	medulla	recruited_not_selected
1850	152	1	201118_F01_chx10	80um	270	1	281.5	297	1	1	not_selected	not_selected	True	medulla	recruited_not_selected
1851	152	3	201118_F01_chx10	80um	270	1	281.5	297	2	1	not_selected	not_selected	True	medulla	recruited_not_selected
1852	152	5	201118_F01_chx10	80um	270	0	281.5	297	3	1	not_selected	not_selected	True	medulla	recruited_not_selected
1853	152	6	201118_F01_chx10	80um	270	1	281.5	297	4	1	not_selected	not_selected	True	medulla	recruited_not_selected
1854	152	7	201118_F01_chx10	80um	270	1	281.5	297	5	1	not_selected	not_selected	True	medulla	recruited_not_selected
1855	174	1	201118_F01_chx10	80um	270	0	426	287	1	1	not_selected	not_selected	True	medulla	recruited_not_selected
1856	174	3	201118_F01_chx10	80um	270	1	426	287	2	1	not_selected	not_selected	True	medulla	recruited_not_selected
1857	174	5	201118_F01_chx10	80um	270	0	426	287	3	1	not_selected	not_selected	True	medulla	recruited_not_selected
1858	174	6	201118_F01_chx10	80um	270	0	426	287	4	1	not_selected	not_selected	True	medulla	recruited_not_selected
1859	174	7	201118_F01_chx10	80um	270	0	426	287	5	1	not_selected	not_selected	True	medulla	recruited_not_selected
1860	175	1	201118_F01_chx10	80um	270	1	430	250	1	1	not_selected	not_selected	True	medulla	recruited_not_selected
1861	175	3	201118_F01_chx10	80um	270	0	430	250	2	1	not_selected	not_selected	True	medulla	recruited_not_selected
1862	175	5	201118_F01_chx10	80um	270	0	430	250	3	1	not_selected	not_selected	True	medulla	recruited_not_selected
1863	175	6	201118_F01_chx10	80um	270	0	430	250	4	1	not_selected	not_selected	True	medulla	recruited_not_selected
1864	175	7	201118_F01_chx10	80um	270	0	430	250	5	1	not_selected	not_selected	True	medulla	recruited_not_selected
1865	176	1	201118_F01_chx10	80um	270	1	446	284	1	1	not_selected	not_selected	True	spinal_cord	recruited_not_selected
1866	176	3	201118_F01_chx10	80um	270	1	446	284	2	1	not_selected	not_selected	True	spinal_cord	recruited_not_selected
1867	176	5	201118_F01_chx10	80um	270	1	446	284	3	1	not_selected	not_selected	True	spinal_cord	recruited_not_selected
1868	176	6	201118_F01_chx10	80um	270	1	446	284	4	1	not_selected	not_selected	True	spinal_cord	recruited_not_selected
1869	176	7	201118_F01_chx10	80um	270	0	446	284	5	1	not_selected	not_selected	True	spinal_cord	recruited_not_selected
1870	177	1	201118_F01_chx10	80um	270	0	386	231	1	1	not active	2	True	medullar_lateral	reliably_recruited
1871	177	3	201118_F01_chx10	80um	270	1	386	231	2	1	newly_active	2	True	medullar_lateral	reliably_recruited
1872	177	5	201118_F01_chx10	80um	270	1	386	231	3	1	already_active	2	True	medullar_lateral	reliably_recruited
1873	177	6	201118_F01_chx10	80um	270	1	386	231	4	1	already_active	2	True	medullar_lateral	reliably_recruited
1874	177	7	201118_F01_chx10	80um	270	1	386	231	5	1	already_active	2	True	medullar_lateral	reliably_recruited
1875	179	1	201118_F01_chx10	80um	270	0	349	216	1	1	not_selected	not_selected	True	medullar_lateral	recruited_not_selected
1876	179	3	201118_F01_chx10	80um	270	1	349	216	2	1	not_selected	not_selected	True	medullar_lateral	recruited_not_selected
1877	179	5	201118_F01_chx10	80um	270	1	349	216	3	1	not_selected	not_selected	True	medullar_lateral	recruited_not_selected
1878	179	6	201118_F01_chx10	80um	270	1	349	216	4	1	not_selected	not_selected	True	medullar_lateral	recruited_not_selected
1879	179	7	201118_F01_chx10	80um	270	0	349	216	5	1	not_selected	not_selected	True	medullar_lateral	recruited_not_selected
1880	180	1	201118_F01_chx10	80um	270	0	388	289	1	1	not_selected	not_selected	True	medulla	recruited_not_selected
1881	180	3	201118_F01_chx10	80um	270	1	388	289	2	1	not_selected	not_selected	True	medulla	recruited_not_selected
1882	180	5	201118_F01_chx10	80um	270	0	388	289	3	1	not_selected	not_selected	True	medulla	recruited_not_selected
1883	180	6	201118_F01_chx10	80um	270	1	388	289	4	1	not_selected	not_selected	True	medulla	recruited_not_selected
1884	180	7	201118_F01_chx10	80um	270	0	388	289	5	1	not_selected	not_selected	True	medulla	recruited_not_selected
1885	181	1	201118_F01_chx10	80um	270	0	452	237	1	1	not active	2	True	spinal_cord	reliably_recruited
1886	181	3	201118_F01_chx10	80um	270	1	452	237	2	1	newly_active	2	True	spinal_cord	reliably_recruited
1887	181	5	201118_F01_chx10	80um	270	1	452	237	3	1	already_active	2	True	spinal_cord	reliably_recruited
1888	181	6	201118_F01_chx10	80um	270	1	452	237	4	1	already_active	2	True	spinal_cord	reliably_recruited
1889	181	7	201118_F01_chx10	80um	270	1	452	237	5	1	already_active	2	True	spinal_cord	reliably_recruited
1890	182	1	201118_F01_chx10	80um	270	0	132	294	1	1	not_selected	not_selected	True	retropontine_dorsal	not_recruited
1891	182	3	201118_F01_chx10	80um	270	0	132	294	2	1	not_selected	not_selected	True	retropontine_dorsal	not_recruited
1892	182	5	201118_F01_chx10	80um	270	0	132	294	3	1	not_selected	not_selected	True	retropontine_dorsal	not_recruited
1893	182	6	201118_F01_chx10	80um	270	0	132	294	4	1	not_selected	not_selected	True	retropontine_dorsal	not_recruited
1894	182	7	201118_F01_chx10	80um	270	0	132	294	5	1	not_selected	not_selected	True	retropontine_dorsal	not_recruited
1895	184	1	201118_F01_chx10	80um	270	0	379	323	1	1	not_selected	not_selected	True	medullar_lateral	recruited_not_selected
1896	184	3	201118_F01_chx10	80um	270	1	379	323	2	1	not_selected	not_selected	True	medullar_lateral	recruited_not_selected
1897	184	5	201118_F01_chx10	80um	270	0	379	323	3	1	not_selected	not_selected	True	medullar_lateral	recruited_not_selected
1898	184	6	201118_F01_chx10	80um	270	1	379	323	4	1	not_selected	not_selected	True	medullar_lateral	recruited_not_selected
1899	184	7	201118_F01_chx10	80um	270	1	379	323	5	1	not_selected	not_selected	True	medullar_lateral	recruited_not_selected
1900	196	1	201118_F01_chx10	80um	270	0	178	283	1	1	not active	4	True	medulla	reliably_recruited
1901	196	3	201118_F01_chx10	80um	270	0	178	283	2	1	not active	4	True	medulla	reliably_recruited
1902	196	5	201118_F01_chx10	80um	270	0	178	283	3	1	not active	4	True	medulla	reliably_recruited
1903	196	6	201118_F01_chx10	80um	270	1	178	283	4	1	newly_active	4	True	medulla	reliably_recruited
1904	196	7	201118_F01_chx10	80um	270	1	178	283	5	1	already_active	4	True	medulla	reliably_recruited
1905	199	1	201118_F01_chx10	80um	270	0	481	291	1	1	not active	3	True	spinal_cord	reliably_recruited
1906	199	3	201118_F01_chx10	80um	270	0	481	291	2	1	not active	3	True	spinal_cord	reliably_recruited
1907	199	5	201118_F01_chx10	80um	270	1	481	291	3	1	newly_active	3	True	spinal_cord	reliably_recruited
1908	199	6	201118_F01_chx10	80um	270	1	481	291	4	1	already_active	3	True	spinal_cord	reliably_recruited
1909	199	7	201118_F01_chx10	80um	270	1	481	291	5	1	already_active	3	True	spinal_cord	reliably_recruited
1910	205	1	201118_F01_chx10	80um	270	0	59	249	1	1	not_selected	not_selected	True	retropontine_dorsal	recruited_not_selected
1911	205	3	201118_F01_chx10	80um	270	0	59	249	2	1	not_selected	not_selected	True	retropontine_dorsal	recruited_not_selected
1912	205	5	201118_F01_chx10	80um	270	1	59	249	3	1	not_selected	not_selected	True	retropontine_dorsal	recruited_not_selected
1913	205	6	201118_F01_chx10	80um	270	0	59	249	4	1	not_selected	not_selected	True	retropontine_dorsal	recruited_not_selected
1914	205	7	201118_F01_chx10	80um	270	1	59	249	5	1	not_selected	not_selected	True	retropontine_dorsal	recruited_not_selected
1915	207	1	201118_F01_chx10	80um	270	0	301	259	1	1	not_selected	not_selected	True	medulla	recruited_not_selected
1916	207	3	201118_F01_chx10	80um	270	1	301	259	2	1	not_selected	not_selected	True	medulla	recruited_not_selected
1917	207	5	201118_F01_chx10	80um	270	1	301	259	3	1	not_selected	not_selected	True	medulla	recruited_not_selected
1918	207	6	201118_F01_chx10	80um	270	0	301	259	4	1	not_selected	not_selected	True	medulla	recruited_not_selected
1919	207	7	201118_F01_chx10	80um	270	0	301	259	5	1	not_selected	not_selected	True	medulla	recruited_not_selected
1920	226	1	201118_F01_chx10	80um	270	1	315	238	1	1	not_selected	not_selected	True	medulla	recruited_not_selected
1921	226	3	201118_F01_chx10	80um	270	1	315	238	2	1	not_selected	not_selected	True	medulla	recruited_not_selected
1922	226	5	201118_F01_chx10	80um	270	0	315	238	3	1	not_selected	not_selected	True	medulla	recruited_not_selected
1923	226	6	201118_F01_chx10	80um	270	0	315	238	4	1	not_selected	not_selected	True	medulla	recruited_not_selected
1924	226	7	201118_F01_chx10	80um	270	1	315	238	5	1	not_selected	not_selected	True	medulla	recruited_not_selected
1925	229	1	201118_F01_chx10	80um	270	0	512.5	289	1	1	not active	3	True	spinal_cord	reliably_recruited
1926	229	3	201118_F01_chx10	80um	270	0	512.5	289	2	1	not active	3	True	spinal_cord	reliably_recruited
1927	229	5	201118_F01_chx10	80um	270	1	512.5	289	3	1	newly_active	3	True	spinal_cord	reliably_recruited
1928	229	6	201118_F01_chx10	80um	270	1	512.5	289	4	1	already_active	3	True	spinal_cord	reliably_recruited
1929	229	7	201118_F01_chx10	80um	270	1	512.5	289	5	1	already_active	3	True	spinal_cord	reliably_recruited
1930	231	1	201118_F01_chx10	80um	270	1	372	317	1	1	not_selected	not_selected	True	medullar_lateral	recruited_not_selected
1931	231	3	201118_F01_chx10	80um	270	0	372	317	2	1	not_selected	not_selected	True	medullar_lateral	recruited_not_selected
1932	231	5	201118_F01_chx10	80um	270	1	372	317	3	1	not_selected	not_selected	True	medullar_lateral	recruited_not_selected
1933	231	6	201118_F01_chx10	80um	270	0	372	317	4	1	not_selected	not_selected	True	medullar_lateral	recruited_not_selected
1934	231	7	201118_F01_chx10	80um	270	0	372	317	5	1	not_selected	not_selected	True	medullar_lateral	recruited_not_selected
1935	250	1	201118_F01_chx10	80um	270	0	310	252	1	1	not_selected	not_selected	True	medulla	recruited_not_selected
1936	250	3	201118_F01_chx10	80um	270	0	310	252	2	1	not_selected	not_selected	True	medulla	recruited_not_selected
1937	250	5	201118_F01_chx10	80um	270	1	310	252	3	1	not_selected	not_selected	True	medulla	recruited_not_selected
1938	250	6	201118_F01_chx10	80um	270	0	310	252	4	1	not_selected	not_selected	True	medulla	recruited_not_selected
1939	250	7	201118_F01_chx10	80um	270	0	310	252	5	1	not_selected	not_selected	True	medulla	recruited_not_selected
1940	268	1	201118_F01_chx10	80um	270	0	191	250	1	1	not active	2	True	medulla	reliably_recruited
1941	268	3	201118_F01_chx10	80um	270	1	191	250	2	1	newly_active	2	True	medulla	reliably_recruited
1942	268	5	201118_F01_chx10	80um	270	1	191	250	3	1	already_active	2	True	medulla	reliably_recruited
1943	268	6	201118_F01_chx10	80um	270	1	191	250	4	1	already_active	2	True	medulla	reliably_recruited
1944	268	7	201118_F01_chx10	80um	270	1	191	250	5	1	already_active	2	True	medulla	reliably_recruited
1945	278	1	201118_F01_chx10	80um	270	0	195	294	1	1	not_selected	not_selected	True	medulla	not_recruited
1946	278	3	201118_F01_chx10	80um	270	0	195	294	2	1	not_selected	not_selected	True	medulla	not_recruited
1947	278	5	201118_F01_chx10	80um	270	0	195	294	3	1	not_selected	not_selected	True	medulla	not_recruited
1948	278	6	201118_F01_chx10	80um	270	0	195	294	4	1	not_selected	not_selected	True	medulla	not_recruited
1949	278	7	201118_F01_chx10	80um	270	0	195	294	5	1	not_selected	not_selected	True	medulla	not_recruited
1950	287	1	201118_F01_chx10	80um	270	0	500.5	253	1	1	not_selected	not_selected	True	spinal_cord	not_recruited
1951	287	3	201118_F01_chx10	80um	270	0	500.5	253	2	1	not_selected	not_selected	True	spinal_cord	not_recruited
1952	287	5	201118_F01_chx10	80um	270	0	500.5	253	3	1	not_selected	not_selected	True	spinal_cord	not_recruited
1953	287	6	201118_F01_chx10	80um	270	0	500.5	253	4	1	not_selected	not_selected	True	spinal_cord	not_recruited
1954	287	7	201118_F01_chx10	80um	270	0	500.5	253	5	1	not_selected	not_selected	True	spinal_cord	not_recruited
1955	296	1	201118_F01_chx10	80um	270	0	215	254	1	1	not_selected	not_selected	True	medulla	recruited_not_selected
1956	296	3	201118_F01_chx10	80um	270	1	215	254	2	1	not_selected	not_selected	True	medulla	recruited_not_selected
1957	296	5	201118_F01_chx10	80um	270	1	215	254	3	1	not_selected	not_selected	True	medulla	recruited_not_selected
1958	296	6	201118_F01_chx10	80um	270	0	215	254	4	1	not_selected	not_selected	True	medulla	recruited_not_selected
1959	296	7	201118_F01_chx10	80um	270	0	215	254	5	1	not_selected	not_selected	True	medulla	recruited_not_selected
1960	297	1	201118_F01_chx10	80um	270	0	33	257	1	1	not_selected	not_selected	True	pontine_dorsal	recruited_not_selected
1961	297	3	201118_F01_chx10	80um	270	0	33	257	2	1	not_selected	not_selected	True	pontine_dorsal	recruited_not_selected
1962	297	5	201118_F01_chx10	80um	270	1	33	257	3	1	not_selected	not_selected	True	pontine_dorsal	recruited_not_selected
1963	297	6	201118_F01_chx10	80um	270	1	33	257	4	1	not_selected	not_selected	True	pontine_dorsal	recruited_not_selected
1964	297	7	201118_F01_chx10	80um	270	0	33	257	5	1	not_selected	not_selected	True	pontine_dorsal	recruited_not_selected
1965	325	1	201118_F01_chx10	80um	270	0	445	235.5	1	1	not active	2	True	spinal_cord	reliably_recruited
1966	325	3	201118_F01_chx10	80um	270	1	445	235.5	2	1	newly_active	2	True	spinal_cord	reliably_recruited
1967	325	5	201118_F01_chx10	80um	270	1	445	235.5	3	1	already_active	2	True	spinal_cord	reliably_recruited
1968	325	6	201118_F01_chx10	80um	270	1	445	235.5	4	1	already_active	2	True	spinal_cord	reliably_recruited
1969	325	7	201118_F01_chx10	80um	270	1	445	235.5	5	1	already_active	2	True	spinal_cord	reliably_recruited
1970	347	1	201118_F01_chx10	80um	270	0	329	284	1	1	not_selected	not_selected	True	medulla	recruited_not_selected
1971	347	3	201118_F01_chx10	80um	270	1	329	284	2	1	not_selected	not_selected	True	medulla	recruited_not_selected
1972	347	5	201118_F01_chx10	80um	270	0	329	284	3	1	not_selected	not_selected	True	medulla	recruited_not_selected
1973	347	6	201118_F01_chx10	80um	270	0	329	284	4	1	not_selected	not_selected	True	medulla	recruited_not_selected
1974	347	7	201118_F01_chx10	80um	270	0	329	284	5	1	not_selected	not_selected	True	medulla	recruited_not_selected
1975	418	1	201118_F01_chx10	80um	270	0	263	243	1	1	not_selected	not_selected	True	medulla	recruited_not_selected
1976	418	3	201118_F01_chx10	80um	270	1	263	243	2	1	not_selected	not_selected	True	medulla	recruited_not_selected
1977	418	5	201118_F01_chx10	80um	270	0	263	243	3	1	not_selected	not_selected	True	medulla	recruited_not_selected
1978	418	6	201118_F01_chx10	80um	270	0	263	243	4	1	not_selected	not_selected	True	medulla	recruited_not_selected
1979	418	7	201118_F01_chx10	80um	270	0	263	243	5	1	not_selected	not_selected	True	medulla	recruited_not_selected
1980	477	1	201118_F01_chx10	80um	270	0	292	245	1	1	not_selected	not_selected	True	medulla	not_recruited
1981	477	3	201118_F01_chx10	80um	270	0	292	245	2	1	not_selected	not_selected	True	medulla	not_recruited
1982	477	5	201118_F01_chx10	80um	270	0	292	245	3	1	not_selected	not_selected	True	medulla	not_recruited
1983	477	6	201118_F01_chx10	80um	270	0	292	245	4	1	not_selected	not_selected	True	medulla	not_recruited
1984	477	7	201118_F01_chx10	80um	270	0	292	245	5	1	not_selected	not_selected	True	medulla	not_recruited
1985	480	1	201118_F01_chx10	80um	270	1	60	292	1	1	not_selected	not_selected	True	retropontine_dorsal	recruited_not_selected
1986	480	3	201118_F01_chx10	80um	270	0	60	292	2	1	not_selected	not_selected	True	retropontine_dorsal	recruited_not_selected
1987	480	5	201118_F01_chx10	80um	270	0	60	292	3	1	not_selected	not_selected	True	retropontine_dorsal	recruited_not_selected
1988	480	6	201118_F01_chx10	80um	270	0	60	292	4	1	not_selected	not_selected	True	retropontine_dorsal	recruited_not_selected
1989	480	7	201118_F01_chx10	80um	270	0	60	292	5	1	not_selected	not_selected	True	retropontine_dorsal	recruited_not_selected
1990	496	1	201118_F01_chx10	80um	270	0	115	233	1	1	not_selected	not_selected	True	retropontine_dorsal	recruited_not_selected
1991	496	3	201118_F01_chx10	80um	270	0	115	233	2	1	not_selected	not_selected	True	retropontine_dorsal	recruited_not_selected
1992	496	5	201118_F01_chx10	80um	270	1	115	233	3	1	not_selected	not_selected	True	retropontine_dorsal	recruited_not_selected
1993	496	6	201118_F01_chx10	80um	270	0	115	233	4	1	not_selected	not_selected	True	retropontine_dorsal	recruited_not_selected
1994	496	7	201118_F01_chx10	80um	270	0	115	233	5	1	not_selected	not_selected	True	retropontine_dorsal	recruited_not_selected
1995	697	1	201118_F01_chx10	80um	270	0	225	247	1	1	not_selected	not_selected	True	medulla	recruited_not_selected
1996	697	3	201118_F01_chx10	80um	270	0	225	247	2	1	not_selected	not_selected	True	medulla	recruited_not_selected
1997	697	5	201118_F01_chx10	80um	270	1	225	247	3	1	not_selected	not_selected	True	medulla	recruited_not_selected
1998	697	6	201118_F01_chx10	80um	270	1	225	247	4	1	not_selected	not_selected	True	medulla	recruited_not_selected
[truncated: 8,606 more rows]
