# Supplementary material for: The mesencephalic locomotor region recruits V2a reticulospinal neurons to drive forward locomotion in larval zebrafish
Source: Nat Neurosci. 2023 Sep 4;26(10):1775–90. doi: 10.1038/s41593-023-01418-0 (PMC10545542; doi:10.1038/s41593-023-01418-0)
Supplement: Supplementary file 13 — Data frame. [file 41593_2023_1418_MOESM13_ESM.xlsx]

## Sheet: ExtFig4a
	freq_abs	amp_abs
0	0	0
1	0	0
2	0	0
3	0	0
4	0	0
5	0	0
6	0	0
7	0	0
8	0	0
9	0	0
10	0	0
11	4.9825	0.364379
12	24.9125	0.679425
13	24.9125	0.924948
14	19.93	1.19409
15	24.9125	1.4298
16	19.93	1.00471
17	0	0.0189604
18	0	0
19	0	0
20	0	0
21	0	0
22	0	0
23	0	0
24	0	0
25	0	0
26	0	0
27	0	0
28	0	0
29	0	0
30	0	0
31	0	0
32	0	0
33	0	0
34	0	0
35	0	0
36	0	0
37	0	0
38	0	0
39	0	0
40	0	0
41	0	0
42	0	0
43	0	0
44	0	0
45	0	0
46	0	0
47	0	0
48	0	0
49	0	0
50	0	0
51	0	0
52	0	0
53	0	0
54	0	0
55	0	0
56	0	0
57	0	0
58	0	0
59	0	0
60	0	0
61	0	0
62	0	0
63	0	0
64	0	0
65	0	0
66	0	0
67	0	0
68	0	0
69	0	0
70	0	0
71	0	0
72	0	0
73	0	0
74	0	0
75	0	0
76	0	0
77	0	0
78	0	0
79	0	0
80	0	0
81	0	0
82	0	0
83	0	0
84	0	0
85	0	0
86	0	0
87	0	0
88	0	0
89	0	0
90	0	0
91	0	0
92	0	0
93	0	0
94	0	0
95	0	0
96	0	0
97	0	0
98	0	0
99	0	0
100	0	0
101	14.9475	0.361309
102	9.965	0.27769
103	19.93	0.473865
104	24.9125	1.12544
105	19.93	1.03964
106	19.93	0.785756
107	9.965	0.607191
108	24.9125	1.16715
109	4.9825	0.379897
110	24.9125	2.13664
111	14.9475	1.18237
112	24.9125	2.04739
113	19.93	2.07968
114	24.9125	2.21935
115	19.93	2.40915
116	24.9125	3.04502
117	24.9125	3.31656
118	24.9125	3.34594
119	19.93	3.21979
120	24.9125	2.53059
121	19.93	3.06862
122	24.9125	3.36247
123	24.9125	4.49442
124	24.9125	5.47754
125	29.895	5.00746
126	24.9125	5.23793
127	24.9125	5.70517
128	24.9125	5.47641
129	24.9125	4.91975
130	29.895	5.9528
131	24.9125	6.20966
132	24.9125	6.18725
133	24.9125	5.93509
134	29.895	5.60244
135	24.9125	5.97872
136	24.9125	5.94817
137	24.9125	5.41213
138	24.9125	5.94604
139	24.9125	5.62727
140	24.9125	5.52057
141	19.93	6.00035
142	24.9125	6.18052
143	29.895	5.68427
144	19.93	6.30517
145	24.9125	6.15621
146	24.9125	5.84132
147	24.9125	5.74499
148	24.9125	5.56615
149	24.9125	5.78172
150	24.9125	6.02322
151	24.9125	5.86996
152	24.9125	5.97287
153	19.93	5.56364
154	24.9125	5.26474
155	24.9125	5.23142
156	19.93	4.90698
157	14.9475	2.10749
158	0	0
159	0	0
160	0	0
161	0	0
162	0	0
163	0	0
164	0	0
165	0	0
166	0	0
167	0	0
168	0	0
169	0	0
170	0	0
171	0	0
172	0	0
173	0	0
174	0	0
175	0	0
176	0	0.183211
177	24.9125	2.10141
178	19.93	2.07661
179	24.9125	2.44338
180	19.93	2.28305
181	19.93	1.75034
182	29.895	4.0834
183	24.9125	4.47214
184	24.9125	4.79198
185	24.9125	4.32319
186	24.9125	3.8775
187	19.93	4.19333
188	24.9125	4.37706
189	24.9125	4.53222
190	24.9125	4.84607
191	24.9125	5.45133
192	24.9125	5.39898
193	24.9125	4.73144
194	24.9125	4.60639
195	19.93	4.4205
196	24.9125	4.55255
197	19.93	2.96843
198	0	0
199	0	0
200	0	0
201	0	0
202	0	0
203	0	0
204	0	0
205	0	0
206	0	0
207	0	0
208	0	0
209	0	0
210	0	0.240618
211	19.93	1.74829
212	9.965	0.31115
213	0	0
214	0	0
215	0	0
216	0	0
217	0	0
218	0	0
219	0	0
220	0	0
221	0	0
222	0	0
223	0	0
224	0	0
225	0	0
226	0	0
227	0	0
228	0	0
229	0	0
230	0	0.131013
231	14.9475	0.402297
232	0	0
233	0	0
234	0	0
235	0	0
236	0	0
237	0	0
238	0	0
239	0	0
240	0	0
241	0	0
242	0	0
243	0	0
244	0	0
245	0	0
246	0	0
247	0	0
248	0	0
249	0	0
250	0	2.44034
251	9.965	20.6055
252	9.965	25.677
253	14.9475	36.9644
254	4.9825	17.2375
255	0	0.890515
256	0	0
257	0	0
258	0	0
259	0	0
260	0	0
261	0	0
262	0	0
263	0	0
264	0	0
265	0	0
266	0	0
267	0	0
268	0	0
269	0	0
270	0	0
271	0	0
272	0	0
273	0	0
274	0	0
275	0	0
276	0	0
277	0	0
278	0	0
279	0	0
280	0	0
281	0	0
282	0	0
283	0	0
284	0	0
285	0	0
286	0	0
287	0	0
288	0	0
289	0	0
290	0	0
291	0	0
292	0	0
293	0	0
294	0	0
295	0	0.94159
296	9.965	12.0916
297	0	0
298	0	0
299	0	0
300	0	0
301	0	0
302	0	0
303	0	0
304	0	0
305	0	0
306	0	0
307	0	0
308	0	0
309	0	0
310	0	0
311	0	0
312	0	0
313	0	0
314	0	0
315	0	0
316	0	0
317	0	0
318	0	0
319	0	0
320	0	0
321	0	0
322	0	0
323	0	0
324	0	0
325	0	0
326	0	0
327	0	0
328	0	0
329	0	0
330	0	0.373058
331	9.965	5.80493
332	14.9475	16.6094
333	0	13.5307
334	14.9475	22.911
335	9.965	26.7638
336	19.93	34.9155
337	19.93	16.0799
338	9.965	34.0681
339	4.9825	21.8371
340	9.965	27.5947
341	9.965	34.1394
342	4.9825	15.0277
343	4.9825	19.8714
344	4.9825	25.9183
345	9.965	28.6241
346	4.9825	14.7634
347	0	0
348	0	0
349	0	0
350	0	0
351	0	0
352	0	0
353	0	0
354	0	0
355	0	0
356	0	0
357	0	0
358	0	0
359	0	0
360	0	0
361	0	0
362	0	0
363	0	0
364	0	0
365	9.965	6.04283
366	4.9825	1.88882
367	0	0
368	0	0
369	0	0
370	0	0
371	0	0
372	0	0
373	0	0
374	0	0
375	0	0
376	0	0
377	0	0
378	0	0
379	0	0
380	0	0
381	0	0
382	0	0
383	0	0
384	0	0
385	0	0
386	0	0
387	0	0
388	0	0
389	0	0
390	0	0
391	0	0
392	0	0
393	0	0
394	0	0
395	0	0
396	0	0
397	0	0
398	0	0
399	0	0
400	0	0
401	0	0
402	0	0
403	9.965	19.4296
404	0	5.25108
405	0	0.131263
406	0	0
407	0	0
408	0	0
409	0	0
410	0	0
411	0	0
412	0	0
413	0	0
414	0	0
415	0	0
416	0	0
417	0	0
418	0	0
419	0	0
420	0	0
421	0	0
422	0	0
423	0	0
424	0	0
425	0	0
426	0	0
427	0	0
428	0	0
429	0	0
430	0	0
431	0	0
432	0	0
433	0	0
434	0	0
435	0	0
436	9.965	7.5368
437	0	0
438	0	0
439	0	0
440	0	0
441	0	0
442	14.9475	7.26525
443	4.9825	2.11659
444	0	0
445	0	0
446	0	0
447	0	0
448	0	0
449	0	0
450	0	0
451	0	0
452	0	0
453	0	0
454	0	0
455	0	0
456	0	0
457	0	0
458	0	0
459	0	0
460	0	0
461	0	0
462	0	0
463	0	0
464	0	0
465	0	0
466	0	0
467	0	0
468	0	0
469	0	0
470	0	0
471	0	0
472	0	0
473	0	0
474	0	0
475	0	0
476	0	0
477	0	0
478	0	0
479	0	0
480	0	0
481	0	0
482	0	0
483	0	0
484	0	0
485	0	0
486	0	0
487	0	0
488	0	0
489	0	0
490	0	0
491	0	0
492	0	0
493	0	0
494	0	0
495	0	0
496	0	0
497	0	0
498	0	0
499	0	0
500	0	0
501	0	0
502	0	0
503	0	0
504	0	0
505	0	0
506	0	0
507	0	0
508	0	0
509	0	0
510	0	0
511	0	0
512	0	0
513	0	0
514	0	0
515	0	0
516	0	0
517	0	0
518	0	0
519	0	0
520	0	0
521	0	0
522	0	0
523	0	0
524	0	0
525	0	0
526	0	0
527	0	0
528	0	0
529	0	0
530	0	0
531	0	0
532	0	0
533	0	0
534	0	0
535	0	0
536	0	0
537	0	0
538	0	0
539	0	0
540	0	0
541	0	0
542	0	0
543	0	0
544	0	0
545	0	0
546	0	0

## Sheet: ExtFig4b
	neuron	feature_label	feature_id	alpha	pvalue	significant_pvalue	invert_pvalue	alpha_norm
0	6	freq_abs	0	10.0339	0.000198432	True	5039.52	10.0339
1	15	freq_abs	0	5.58503	6.67732e-06	True	149761	5.58503
2	41	freq_abs	0	3.2758	0.00018591	True	5378.94	3.2758
4	60	freq_abs	0	82.4729	0.000933365	True	1071.39	82.4729
5	62	freq_abs	0	39.6774	0.0976255	False	10.2432
6	64	freq_abs	0	31.8393	0.00180983	True	552.538	31.8393
8	66	freq_abs	0	38.4439	0.0286661	True	34.8844	38.4439
10	72	freq_abs	0	37.2195	0.00383429	True	260.805	37.2195
13	76	freq_abs	0	-3.51212	0.654427	False	1.52805
14	85	freq_abs	0	36.7321	0.00139149	True	718.657	36.7321
15	87	freq_abs	0	8.5012	0.0866399	False	11.542
16	6	freq_change	1	-2.96616	0.000646245	True	1547.4	-2.96616
17	15	freq_change	1	-0.927014	0.0187158	True	53.4307	-0.927014
18	41	freq_change	1	-1.47013	3.0845e-07	True	3.24202e+06	-1.47013
20	60	freq_change	1	-20.146	0.011928	True	83.8363	-20.146
21	62	freq_change	1	-18.6297	0.0164786	True	60.6846	-18.6297
22	64	freq_change	1	-5.79635	0.0767193	False	13.0345
24	66	freq_change	1	-13.1298	0.020863	True	47.9318	-13.1298
26	72	freq_change	1	-14.1058	0.000728413	True	1372.85	-14.1058
29	76	freq_change	1	0.998497	0.693788	False	1.44136
30	85	freq_change	1	-8.23218	0.0258003	True	38.7592	-8.23218
31	87	freq_change	1	0.107757	0.946257	False	1.0568
32	6	amp_abs	2	-7.69581	0.0001072	True	9328.37	-7.69581
33	15	amp_abs	2	-3.58353	7.8767e-05	True	12695.7	-3.58353
34	41	amp_abs	2	-2.07866	0.00121302	True	824.386	-2.07866
36	60	amp_abs	2	-57.5762	0.00166558	True	600.39	-57.5762
37	62	amp_abs	2	-0.213611	0.9903	False	1.00979
38	64	amp_abs	2	-20.2825	0.00676404	True	147.841	-20.2825
40	66	amp_abs	2	-11.7919	0.359594	False	2.78091
42	72	amp_abs	2	-28.971	0.00224674	True	445.09	-28.971
45	76	amp_abs	2	17.9278	0.00211499	True	472.815	17.9278
46	85	amp_abs	2	-27.4608	0.00116828	True	855.962	-27.4608
47	87	amp_abs	2	-7.77936	0.0334076	True	29.9333	-7.77936
48	6	amp_change	3	3.09405	0.00684363	True	146.121	3.09405
49	15	amp_change	3	0.815037	0.116709	False	8.56834
50	41	amp_change	3	1.19032	0.00141753	True	705.453	1.19032
52	60	amp_change	3	16.8179	0.110911	False	9.01624
53	62	amp_change	3	6.80127	0.505368	False	1.97876
54	64	amp_change	3	4.89281	0.257488	False	3.88368
56	66	amp_change	3	5.40091	0.469893	False	2.12815
58	72	amp_change	3	14.1851	0.00978545	True	102.193	14.1851
61	76	amp_change	3	-4.00124	0.233423	False	4.28406
62	85	amp_change	3	8.51326	0.0805935	False	12.4079
63	87	amp_change	3	1.95705	0.354948	False	2.81732

## Sheet: ExtFig4c
	72	66	76	freq_abs	amp_change
0	-0.757774	-0.373129	-0.719707	-0.67542	-0.968045
1	-0.758205	-0.382062	-0.667392	-0.67542	-0.968045
2	-0.757684	-0.390235	-0.611736	-0.67542	-0.968045
3	-0.753373	-0.396499	-0.553952	-0.67542	-0.968045
4	-0.741037	-0.400611	-0.500146	-0.67542	-0.968045
5	-0.71832	-0.405501	-0.455858	-0.67542	-0.968045
6	-0.691877	-0.416493	-0.423322	-0.67542	-0.968045
7	-0.674868	-0.436418	-0.403581	-0.67542	-0.968045
8	-0.671676	-0.462398	-0.396324	-0.67542	-0.968045
9	-0.670748	-0.486096	-0.398171	-0.67542	-0.715659
10	-0.656179	-0.495119	-0.403768	-0.67542	-0.47471
11	-0.62066	-0.478164	-0.40631	-0.637602	-0.24468
12	-0.565244	-0.432656	-0.397399	-0.450222	-0.0250723
13	-0.492112	-0.366943	-0.370887	-0.271333	0.184584
14	-0.401337	-0.294856	-0.327581	-0.138369	0.38474
15	-0.297111	-0.228533	-0.276211	0.0263894	0.323441
16	-0.194535	-0.175576	-0.231679	0.145863	0.264919
17	-0.112902	-0.14041	-0.21205	0.108648	0.209049
18	-0.0627654	-0.12587	-0.231936	0.073119	0.155711
19	-0.0415543	-0.131616	-0.290211	0.0392002	0.10479
20	-0.0401484	-0.151105	-0.366068	0.00681833	0.0561764
21	-0.0536726	-0.173644	-0.433801	-0.0240962	0.00976549
22	-0.083841	-0.191721	-0.476318	-0.0536099	-0.0345424
23	-0.131653	-0.205718	-0.487197	-0.0817862	-0.0768425
24	-0.192965	-0.220982	-0.474902	-0.108686	-0.117226
25	-0.260779	-0.241895	-0.461461	-0.134366	-0.155779
26	-0.329522	-0.268901	-0.462267	-0.158883	-0.192586
27	-0.396782	-0.297783	-0.471289	-0.182289	-0.227724
28	-0.461014	-0.322153	-0.473364	-0.204635	-0.261271
29	-0.518975	-0.339074	-0.46107	-0.225968	-0.293297
30	-0.564812	-0.351315	-0.436011	-0.246334	-0.323872
31	-0.592779	-0.364282	-0.406035	-0.265777	-0.353062
32	-0.602398	-0.380931	-0.384301	-0.28434	-0.380929
33	-0.597784	-0.399108	-0.381112	-0.302061	-0.407533
34	-0.583993	-0.414011	-0.393279	-0.318979	-0.432932
35	-0.567996	-0.422858	-0.408255	-0.335131	-0.457179
36	-0.560615	-0.429059	-0.421735	-0.35055	-0.480329
37	-0.572454	-0.441336	-0.444277	-0.365271	-0.502429
38	-0.60472	-0.464608	-0.487394	-0.379325	-0.523527
39	-0.646688	-0.492685	-0.5481	-0.392742	-0.54367
40	-0.681767	-0.512888	-0.607289	-0.405551	-0.5629
41	-0.692685	-0.516783	-0.641477	-0.41778	-0.581258
42	-0.669054	-0.503804	-0.638644	-0.429454	-0.598785
43	-0.617212	-0.47755	-0.605725	-0.4406	-0.615517
44	-0.556683	-0.443766	-0.5631	-0.451241	-0.631491
45	-0.50528	-0.408994	-0.527473	-0.461399	-0.646742
46	-0.471831	-0.377931	-0.496824	-0.471097	-0.661301
47	-0.457642	-0.354415	-0.45875	-0.480355	-0.675201
48	-0.456024	-0.343549	-0.408956	-0.489195	-0.68847
49	-0.454463	-0.348132	-0.352752	-0.497633	-0.701139
50	-0.444682	-0.364385	-0.297738	-0.505689	-0.713233
51	-0.428595	-0.385314	-0.250959	-0.51338	-0.72478
52	-0.415467	-0.406763	-0.217694	-0.520723	-0.735803
53	-0.415998	-0.428284	-0.199516	-0.527733	-0.746326
54	-0.434299	-0.45	-0.192782	-0.534425	-0.756373
55	-0.461828	-0.469398	-0.191643	-0.540814	-0.765965
56	-0.480129	-0.48127	-0.193695	-0.546913	-0.775122
57	-0.474409	-0.482642	-0.202949	-0.552736	-0.783864
58	-0.447155	-0.477042	-0.22798	-0.558296	-0.79221
59	-0.41517	-0.471534	-0.272786	-0.563603	-0.800177
60	-0.394446	-0.471724	-0.329517	-0.56867	-0.807784
61	-0.390863	-0.479779	-0.385669	-0.573507	-0.815046
62	-0.398678	-0.492177	-0.436507	-0.578125	-0.821979
63	-0.403282	-0.500194	-0.484957	-0.582534	-0.828598
64	-0.391993	-0.497853	-0.529521	-0.586743	-0.834916
65	-0.364002	-0.488799	-0.558449	-0.590761	-0.840949
66	-0.326367	-0.482382	-0.55758	-0.594597	-0.846708
67	-0.286019	-0.483952	-0.520999	-0.59826	-0.852206
68	-0.25042	-0.490916	-0.460355	-0.601756	-0.857455
69	-0.227596	-0.496277	-0.4047	-0.605094	-0.862466
70	-0.219945	-0.494282	-0.380829	-0.608281	-0.867251
71	-0.222113	-0.484168	-0.394686	-0.611323	-0.871818
72	-0.226123	-0.469039	-0.432841	-0.614228	-0.876178
73	-0.22821	-0.452489	-0.475156	-0.617	-0.880341
74	-0.230046	-0.438221	-0.509748	-0.619648	-0.884315
75	-0.233697	-0.43064	-0.539516	-0.622175	-0.888109
76	-0.237498	-0.433308	-0.57008	-0.624588	-0.891731
77	-0.2351	-0.447664	-0.597949	-0.626891	-0.895189
78	-0.221236	-0.473313	-0.61714	-0.62909	-0.898491
79	-0.199704	-0.50663	-0.626721	-0.631189	-0.901642
80	-0.181273	-0.539298	-0.627226	-0.633194	-0.904651
81	-0.177851	-0.563737	-0.616121	-0.635107	-0.907524
82	-0.197115	-0.579835	-0.58688	-0.636934	-0.910266
83	-0.234409	-0.591694	-0.534383	-0.638678	-0.912885
84	-0.274119	-0.599755	-0.465737	-0.640343	-0.915384
85	-0.302245	-0.599176	-0.401239	-0.641932	-0.91777
86	-0.313264	-0.585961	-0.359297	-0.64345	-0.920048
87	-0.306421	-0.56373	-0.344215	-0.644898	-0.922223
88	-0.280431	-0.54165	-0.349816	-0.646281	-0.9243
89	-0.234735	-0.526626	-0.367302	-0.647602	-0.926282
90	-0.176628	-0.519814	-0.389636	-0.648862	-0.928174
91	-0.124008	-0.51807	-0.414347	-0.650066	-0.929981
92	-0.0977094	-0.51722	-0.440713	-0.651215	-0.931706
93	-0.109125	-0.513897	-0.465123	-0.652312	-0.933352
94	-0.152753	-0.505468	-0.484481	-0.653359	-0.934924
95	-0.21091	-0.491686	-0.500789	-0.654358	-0.936425
96	-0.26521	-0.475607	-0.516469	-0.655313	-0.937858
97	-0.302035	-0.461896	-0.528368	-0.656224	-0.939226
98	-0.311893	-0.454839	-0.530256	-0.657094	-0.940532
99	-0.287439	-0.454507	-0.518093	-0.657924	-0.689393
100	-0.220294	-0.45544	-0.494092	-0.658717	-0.449634
101	-0.102311	-0.451673	-0.469951	-0.546018	-0.22074
102	0.0664888	-0.438577	-0.45867	-0.476244	-0.00221715
103	0.273445	-0.410231	-0.459635	-0.333995	0.206403
104	0.497371	-0.360802	-0.458742	-0.160372	0.405571
105	0.717516	-0.287795	-0.442159	-0.0324359	0.595713
106	0.923695	-0.194192	-0.408062	0.0897032	0.777239
107	1.12139	-0.0899112	-0.366118	0.13067	0.698155
108	1.32587	0.0120262	-0.326224	0.283237	0.875039
109	1.54956	0.104449	-0.292688	0.277616	1.04146
110	1.79288	0.189709	-0.266128	0.423524	1.20035
111	2.04393	0.272402	-0.245872	0.486817	1.35203
112	2.2864	0.352675	-0.234519	0.621415	1.49684
113	2.50926	0.430799	-0.236029	0.712094	1.63509
114	2.70994	0.513663	-0.248427	0.83685	1.76708
115	2.89279	0.611616	-0.266667	0.917767	1.89552
116	3.06409	0.728584	-0.285197	1.0332	2.01815
117	3.22369	0.857432	-0.294505	1.14487	2.13522
118	3.36496	0.986386	-0.287238	1.25148	2.24699
119	3.48434	1.10887	-0.26167	1.31544	2.1013
120	3.58559	1.22855	-0.214025	1.41432	2.21461
121	3.67289	1.35735	-0.140888	1.47091	2.32278
122	3.74331	1.50794	-0.0449456	1.56274	2.42604
123	3.78906	1.68622	0.0698262	1.65042	2.52463
124	3.80302	1.88964	0.200995	1.73412	2.61875
125	3.78297	2.11146	0.347936	1.85185	2.70861
126	3.73487	2.34616	0.511365	1.92642	2.79439
127	3.66831	2.59062	0.687909	1.99762	2.6239
128	3.58985	2.8415	0.870067	2.06559	2.71352
129	3.50579	3.09241	1.05487	2.13048	2.79909
130	3.42634	3.33216	1.24885	2.23024	2.62838
131	3.36248	3.54638	1.46225	2.28767	2.7178
132	3.31887	3.72558	1.69839	2.3425	2.80317
133	3.29142	3.87233	1.95032	2.39484	2.63228
134	3.2724	3.99796	2.20687	2.48263	2.72153
135	3.25405	4.11241	2.46194	2.52862	2.55434
136	3.22785	4.2189	2.72173	2.57253	2.39473
137	3.18646	4.31449	2.99802	2.61445	2.49474
138	3.12851	4.39072	3.28887	2.65446	2.33783
139	3.06111	4.43972	3.57528	2.69267	2.18803
140	2.99609	4.46563	3.8374	2.72914	2.2974
141	2.94206	4.48611	4.06518	2.72615	2.14943
142	2.9017	4.52116	4.25971	2.7611	2.00817
143	2.87501	4.58103	4.43343	2.83229	2.12569
144	2.85993	4.66061	4.60216	2.82462	1.9855
145	2.85124	4.74249	4.77185	2.85512	1.85167
146	2.84424	4.80857	4.93979	2.88423	1.97628
147	2.83838	4.85058	5.10609	2.91203	2.09525
148	2.83507	4.8712	5.27208	2.93856	2.20883
149	2.83391	4.87818	5.43181	2.96389	2.31726
150	2.83217	4.87781	5.57597	2.98808	2.42078
151	2.82795	4.87318	5.69866	3.01116	2.5196
152	2.82286	4.86641	5.79325	3.03321	2.36157
153	2.8191	4.85705	5.84796	3.01643	2.21069
154	2.81444	4.83671	5.84792	3.03823	2.06665
155	2.80019	4.78884	5.77844	3.05905	1.92914
156	2.76424	4.69525	5.6332	3.0411	1.79786
157	2.69808	4.54226	5.42231	2.98615	1.67253
158	2.59905	4.32369	5.16537	2.82023	1.55287
159	2.46779	4.0444	4.87797	2.66183	1.43864
160	2.30768	3.72125	4.57162	2.51061	1.32959
161	2.12591	3.37682	4.25921	2.36624	1.22547
162	1.93497	3.03193	3.95325	2.22841	1.12608
163	1.74884	2.70154	3.66366	2.09683	1.03119
164	1.57485	2.3925	3.39791	1.97121	0.940593
165	1.41339	2.10425	3.16028	1.85128	0.854106
166	1.26401	1.83399	2.95069	1.73679	0.771539
167	1.12864	1.58163	2.7632	1.62748	0.692712
168	1.00882	1.34958	2.58529	1.52313	0.617458
169	0.899564	1.1406	2.40064	1.42351	0.545613
170	0.790834	0.957782	2.19944	1.3284	0.477024
171	0.678208	0.802226	1.98938	1.2376	0.411543
172	0.568215	0.670124	1.79	1.15091	0.34903
173	0.472423	0.556428	1.6166	1.06816	0.289349
174	0.398025	0.462294	1.47416	0.989149	0.484757
175	0.344544	0.395721	1.3594	0.913722	0.671311
176	0.310105	0.364315	1.26232	0.841712	0.849412
177	0.297867	0.368256	1.17077	0.962059	1.01944
178	0.312545	0.399583	1.0783	1.03913	1.18177
179	0.354965	0.448064	0.990168	1.15054	1.33674
180	0.423555	0.507953	0.925559	1.21907	1.48469
181	0.515328	0.579605	0.912052	1.2845	1.62593
182	0.623177	0.666214	0.970366	1.4226	1.76077
183	0.738431	0.769028	1.09853	1.51663	1.88951
184	0.856298	0.884719	1.26972	1.60639	2.01241
185	0.97173	1.00818	1.44551	1.69209	1.87735
186	1.07132	1.13796	1.59582	1.7739	2.0008
187	1.13918	1.27931	1.71823	1.81419	1.86628
188	1.17484	1.4431	1.8386	1.89047	1.99023
189	1.19907	1.63866	1.98554	1.9633	2.10856
190	1.23433	1.86534	2.16948	2.03282	2.22154
191	1.28524	2.11157	2.38711	2.09919	2.07701
192	1.34367	2.35854	2.6293	2.16256	1.93903
193	1.40202	2.58392	2.87683	2.22306	1.8073
194	1.45533	2.7671	3.09724	2.28081	1.68154
195	1.49862	2.89055	3.25292	2.29813	1.56148
196	1.52885	2.93817	3.3174	2.35248	1.44685
197	1.54477	2.89902	3.28632	2.36655	1.33743
198	1.53954	2.77411	3.17348	2.22871	1.23296
199	1.50115	2.5809	3.00258	2.09711	1.13078
200	1.42586	2.35068	2.79951	1.97148	1.03323
201	1.3238	2.11454	2.58076	1.85044	0.940102
202	1.20834	1.88881	2.35014	1.73525	0.851193
203	1.08623	1.67503	2.11261	1.62455	0.766313
204	0.957413	1.47198	1.88451	1.5185	0.685279
205	0.820914	1.28329	1.68545	1.41762	0.607917
206	0.682781	1.11422	1.52959	1.32131	0.534061
207	0.555093	0.968044	1.42577	1.2301	0.465995
208	0.445313	0.848282	1.37261	1.14193	0.650955
209	0.352157	0.759913	1.35572	1.05921	0.827534
210	0.271901	0.703986	1.36055	0.978777	0.996112
211	0.203519	0.671543	1.37918	1.054	0.904665
212	0.147238	0.644022	1.39773	1.04944	0.817362
213	0.101781	0.602352	1.39079	0.969812	0.734015
214	0.0648152	0.540124	1.33756	0.89343	0.654445
215	0.0337622	0.466096	1.23779	0.820875	0.57848
216	0.00562306	0.392746	1.10928	0.751241	0.505957
217	-0.0225523	0.327774	0.972982	0.684763	0.436721
218	-0.053458	0.273704	0.839687	0.621297	0.370622
219	-0.0903407	0.227725	0.708732	0.561074	0.309963
220	-0.139008	0.183712	0.577436	0.503213	0.249608
221	-0.206238	0.137283	0.449123	0.44834	0.191987
222	-0.291677	0.0868513	0.33272	0.395587	0.136978
223	-0.38282	0.0310008	0.234858	0.345225	0.0844616
224	-0.461238	-0.0318902	0.155539	0.297145	0.0343247
225	-0.51358	-0.100733	0.0950162	0.250877	-0.0135403
226	-0.534641	-0.169614	0.0584573	0.207072	-0.0592364
227	-0.525099	-0.230101	0.0480715	0.165252	-0.100418
228	-0.493783	-0.275863	0.0571391	0.125327	0.110209
229	-0.458739	-0.304365	0.0769319	0.0872112	0.31129
